# Supplementary material for: Regional PM2.5 pollution forecasting using a hybrid model based on multi-scales feature fusion and deep learning algorithms
Source: PLoS One. 2025 Oct 9;20(10):e0333489. doi: 10.1371/journal.pone.0333489 (PMC12510565; doi:10.1371/journal.pone.0333489)
Supplement: S1 Data — (ZIP) [file pone.0333489.s001.zip]

Archive with 25 entries (22 files):
- S1 Data/
- S1 Data/meteorological/
- S1 Data/meteorological/Chengdu_meteorological.xlsx
- S1 Data/meteorological/Chongqing_meteorological.xlsx
- S1 Data/meteorological/Dazhou_meteorological.xlsx
- S1 Data/meteorological/Deyang_meteorological.xlsx
- S1 Data/meteorological/Guang'an_meteorological.xlsx
- S1 Data/meteorological/Leshan_meteorological.xlsx
- S1 Data/meteorological/Luzhou_meteorological.xlsx
- S1 Data/meteorological/Meishan_meteorological.xlsx
- S1 Data/meteorological/Mianyang_meteorological.xlsx
- S1 Data/meteorological/Nanchong_meteorological.xlsx
- S1 Data/meteorological/Neijiang_meteorological.xlsx
- S1 Data/meteorological/Suining_meteorological.xlsx
- S1 Data/meteorological/Ya'an_meteorological.xlsx
- S1 Data/meteorological/Yibin_meteorological.xlsx
- S1 Data/meteorological/Zigong_meteorological.xlsx
- S1 Data/meteorological/Ziyang_meteorological.xlsx
- S1 Data/pollution/
- S1 Data/pollution/CO.xlsx
- S1 Data/pollution/NO2.xlsx
- S1 Data/pollution/O3.xlsx
- S1 Data/pollution/PM10.xlsx
- S1 Data/pollution/PM25.xlsx
- S1 Data/pollution/SO2.xlsx
