# Supplementary material for: Regional PM2.5 pollution forecasting using a hybrid model based on multi-scales feature fusion and deep learning algorithms
Source: PLoS One. 2025 Oct 9;20(10):e0333489. doi: 10.1371/journal.pone.0333489 (PMC12510565; doi:10.1371/journal.pone.0333489)
Supplement: S1 Data — (ZIP) [file pone.0333489.s001.zip › S1 Data/meteorological/Chongqing_meteorological.xlsx]

## Sheet: Sheet1
	date	T	AP	RH	WS	P
1	2021-01-01	6.5	1001	82	1	0
2	2021-01-01 01:00:00	6.5	1001.1	84	1.3	0
3	2021-01-01 02:00:00	6.4	1000.7	84	1.3	0
4	2021-01-01 03:00:00	6.3	1000	84	0.6	0
5	2021-01-01 04:00:00	6.2	1000	87	1.7	0
6	2021-01-01 05:00:00	5.8	999.7	89	1.6	0
7	2021-01-01 06:00:00	5.7	999.5	90	1.2	0
8	2021-01-01 07:00:00	6	999.4	89	0.8	0
9	2021-01-01 08:00:00	6	999.6	90	1.3	0
10	2021-01-01 09:00:00	6	999.3	89	1.1	0
11	2021-01-01 10:00:00	6.3	1000	90	1.2	0
12	2021-01-01 11:00:00	6.3	999.6	88	1.5	0
13	2021-01-01 12:00:00	6.9	998.9	87	2.1	0
14	2021-01-01 13:00:00	7.3	997.4	80	1.4	0
15	2021-01-01 14:00:00	8.4	996.2	70	1	0
16	2021-01-01 15:00:00	9.5	994.7	64	1.1	0
17	2021-01-01 16:00:00	10.3	993.6	55	2.9	0
18	2021-01-01 17:00:00	9.9	993.6	51	3.5	0
19	2021-01-01 18:00:00	8.1	993.8	59	0.4	0
20	2021-01-01 19:00:00	7.4	994.8	68	1.9	0
21	2021-01-01 20:00:00	7.1	995.8	72	2.6	0
22	2021-01-01 21:00:00	6.4	996.2	76	2.2	0
23	2021-01-01 22:00:00	5.9	996.6	80	2.2	0
24	2021-01-01 23:00:00	5.9	996.4	82	1.8	0
25	2021-01-02	6.1	996.3	82	1.9	0
26	2021-01-02 01:00:00	6.2	995.9	80	1.6	0
27	2021-01-02 02:00:00	6.1	995.6	81	0.9	0
28	2021-01-02 03:00:00	6.2	995.4	79	1.9	0
29	2021-01-02 04:00:00	6.3	994.8	77	1.1	0
30	2021-01-02 05:00:00	6.2	994.4	80	0.8	0
31	2021-01-02 06:00:00	6.3	994	84	1.5	0
32	2021-01-02 07:00:00	6.3	994.1	85	1.4	0
33	2021-01-02 08:00:00	6.2	994	83	0	0
34	2021-01-02 09:00:00	6.6	994.4	85	1.1	0
35	2021-01-02 10:00:00	6.8	994.5	83	0.8	0
36	2021-01-02 11:00:00	7.4	994	75	1.6	0
37	2021-01-02 12:00:00	7.8	993	74	1.2	0
38	2021-01-02 13:00:00	7.9	991.5	71	1.6	0
39	2021-01-02 14:00:00	7.8	990.3	70	3	0
40	2021-01-02 15:00:00	7.9	989.7	70	2	0
41	2021-01-02 16:00:00	7.9	989.7	69	2.4	0
42	2021-01-02 17:00:00	7.9	990.3	70	2.3	0
43	2021-01-02 18:00:00	7.8	991.3	70	2	0
44	2021-01-02 19:00:00	7.7	992	72	2.5	0
45	2021-01-02 20:00:00	7.6	993.2	70	2	0
46	2021-01-02 21:00:00	7.5	994.5	71	1.2	0
47	2021-01-02 22:00:00	7.4	995.4	71	1.1	0
48	2021-01-02 23:00:00	7.6	995.8	69	0.9	0
49	2021-01-03	7.4	995.9	74	1.3	0
50	2021-01-03 01:00:00	7.3	996.2	76	1.8	0
51	2021-01-03 02:00:00	7.3	996.1	77	0.9	0
52	2021-01-03 03:00:00	7.3	996.3	76	1.1	0
53	2021-01-03 04:00:00	7.1	996.4	77	0.9	0
54	2021-01-03 05:00:00	7.1	996.6	77	1.1	0
55	2021-01-03 06:00:00	7	997	78	1.6	0
56	2021-01-03 07:00:00	7.1	997.6	77	0.9	0
57	2021-01-03 08:00:00	7.1	998.2	78	1.8	0
58	2021-01-03 09:00:00	7.2	998.5	78	2	0
59	2021-01-03 10:00:00	7.5	999	81	0.7	0
60	2021-01-03 11:00:00	8.2	998.8	76	2.3	0
61	2021-01-03 12:00:00	9.5	998	71	0.4	0
62	2021-01-03 13:00:00	9.9	996.5	63	3.8	0
63	2021-01-03 14:00:00	10	995.3	65	1.9	0
64	2021-01-03 15:00:00	10.1	994.9	61	1	0
65	2021-01-03 16:00:00	9.9	994.5	62	1	0
66	2021-01-03 17:00:00	9.6	994.8	65	0	0
67	2021-01-03 18:00:00	9.1	995.2	70	2.3	0
68	2021-01-03 19:00:00	9.2	995.7	68	1.1	0
69	2021-01-03 20:00:00	8.9	996.2	69	1	0
70	2021-01-03 21:00:00	8.8	996.6	73	0.9	0
71	2021-01-03 22:00:00	8.5	996.6	75	1.5	0
72	2021-01-03 23:00:00	8	996.7	77	2	0
73	2021-01-04	7.7	996.8	77	1.9	0
74	2021-01-04 01:00:00	7.6	996.4	78	1	0
75	2021-01-04 02:00:00	7.5	995.7	79	1.1	0
76	2021-01-04 03:00:00	7.3	995.4	80	1.3	0
77	2021-01-04 04:00:00	7	994.8	81	1.8	0
78	2021-01-04 05:00:00	6.9	994.4	81	1	0
79	2021-01-04 06:00:00	6.9	994.3	82	1.7	0
80	2021-01-04 07:00:00	6.7	994.4	81	2	0
81	2021-01-04 08:00:00	6.8	994.6	82	1.4	0
82	2021-01-04 09:00:00	6.9	995.1	80	1.8	0
83	2021-01-04 10:00:00	7.4	995.8	80	0.8	0
84	2021-01-04 11:00:00	8	995.7	77	1.5	0
85	2021-01-04 12:00:00	8.4	994.6	75	2	0
86	2021-01-04 13:00:00	8.6	993.3	72	1.6	0
87	2021-01-04 14:00:00	8.8	992.3	70	3.9	0
88	2021-01-04 15:00:00	9	991.5	70	3.5	0
89	2021-01-04 16:00:00	9	991.7	72	2.2	0
90	2021-01-04 17:00:00	8.9	992.2	71	1.4	0
91	2021-01-04 18:00:00	8.7	993	73	1.6	0
92	2021-01-04 19:00:00	8.6	993.7	74	0.5	0
93	2021-01-04 20:00:00	8.3	994.4	77	0.7	0
94	2021-01-04 21:00:00	8.3	995	76	0.2	0
95	2021-01-04 22:00:00	8.3	995.6	79	0.8	0
96	2021-01-04 23:00:00	8.1	995.9	80	0.4	0
97	2021-01-05	8	996.1	79	0.8	0
98	2021-01-05 01:00:00	7.8	996	82	0.5	0
99	2021-01-05 02:00:00	7.6	995.7	86	1.5	0
100	2021-01-05 03:00:00	7.6	995.7	84	0.7	0
101	2021-01-05 04:00:00	7.5	995.7	86	0.9	0
102	2021-01-05 05:00:00	7.4	995.5	87	0.7	0
103	2021-01-05 06:00:00	7.5	995.8	87	0	0
104	2021-01-05 07:00:00	7.3	996.7	88	1.4	0
105	2021-01-05 08:00:00	7.3	997.4	88	1	0
106	2021-01-05 09:00:00	7.5	998.3	89	1.8	0
107	2021-01-05 10:00:00	8	998.8	83	0.7	0
108	2021-01-05 11:00:00	8.7	998.4	80	1.6	0
109	2021-01-05 12:00:00	9.5	997.5	76	0.9	0
110	2021-01-05 13:00:00	10.4	996.3	72	1.4	0
111	2021-01-05 14:00:00	10.3	995.2	71	1.6	0
112	2021-01-05 15:00:00	9.8	994.4	73	1	0
113	2021-01-05 16:00:00	9.6	994.4	73	0.6	0
114	2021-01-05 17:00:00	9.5	994.4	74	0.5	0
115	2021-01-05 18:00:00	9.3	995.5	72	0.6	0
116	2021-01-05 19:00:00	9.4	996.3	73	0.6	0
117	2021-01-05 20:00:00	9.2	996.8	78	1.3	0
118	2021-01-05 21:00:00	9.1	996.9	77	0.9	0
119	2021-01-05 22:00:00	8.9	997.2	81	1.2	0
120	2021-01-05 23:00:00	8.9	997	79	0.9	0
121	2021-01-06	9	996.6	76	1.1	0
122	2021-01-06 01:00:00	8.6	996.2	82	1.5	0
123	2021-01-06 02:00:00	8.3	995.6	83	1.7	0
124	2021-01-06 03:00:00	8.2	995.1	83	1.4	0
125	2021-01-06 04:00:00	8.1	994.6	84	1.9	0
126	2021-01-06 05:00:00	8	994.1	84	1.9	0
127	2021-01-06 06:00:00	8	993.6	85	1.1	0
128	2021-01-06 07:00:00	8	993.6	83	0.2	0
129	2021-01-06 08:00:00	8	994.2	84	1.8	0
130	2021-01-06 09:00:00	8.2	994.4	84	0.8	0
131	2021-01-06 10:00:00	8.3	994.6	84	1.7	0
132	2021-01-06 11:00:00	8.5	994.2	82	2.3	0
133	2021-01-06 12:00:00	9.2	992.7	78	1.7	0
134	2021-01-06 13:00:00	9.1	991.4	78	2.3	0
135	2021-01-06 14:00:00	9.4	990.1	75	1.2	0
136	2021-01-06 15:00:00	9.3	989.4	75	1.7	0
137	2021-01-06 16:00:00	9.1	989.8	75	2.2	0
138	2021-01-06 17:00:00	9	990	75	3.5	0
139	2021-01-06 18:00:00	8.9	991	71	0.7	0
140	2021-01-06 19:00:00	8.7	991.9	69	1.4	0
141	2021-01-06 20:00:00	8.6	992.8	69	2.8	0
142	2021-01-06 21:00:00	8.3	993.7	74	1.5	0
143	2021-01-06 22:00:00	8.3	994.4	72	0.7	0
144	2021-01-06 23:00:00	8.2	994.8	71	5.4	0
145	2021-01-07	7.9	995.3	73	0.8	0
146	2021-01-07 01:00:00	7.7	995.5	72	2.7	0
147	2021-01-07 02:00:00	7.6	995.5	71	3.9	0
148	2021-01-07 03:00:00	7.4	995.4	72	2.3	0
149	2021-01-07 04:00:00	7	995.5	72	5	0
150	2021-01-07 05:00:00	6.7	995.3	73	5	0
151	2021-01-07 06:00:00	6	995.6	81	2.4	0
152	2021-01-07 07:00:00	6.2	996.1	78	1.7	0
153	2021-01-07 08:00:00	5.8	996.8	80	3.5	0
154	2021-01-07 09:00:00	5.7	997.8	76	6	0
155	2021-01-07 10:00:00	6	998.6	72	5.5	0
156	2021-01-07 11:00:00	6.1	998.5	70	2.5	0
157	2021-01-07 12:00:00	6.1	997.5	71	4.4	0
158	2021-01-07 13:00:00	6.2	996.1	68	4.4	0
159	2021-01-07 14:00:00	6.2	995	68	3.9	0
160	2021-01-07 15:00:00	6	994.5	68	2.6	0
161	2021-01-07 16:00:00	6	995	66	2.1	0
162	2021-01-07 17:00:00	6.1	995.7	64	4.2	0
163	2021-01-07 18:00:00	6	997	55	2.4	0
164	2021-01-07 19:00:00	5.9	998.4	58	2.7	0
165	2021-01-07 20:00:00	5.4	999.7	66	2.1	0
166	2021-01-07 21:00:00	5.2	1000.9	69	2	0
167	2021-01-07 22:00:00	5.1	1001.4	67	0.8	0
168	2021-01-07 23:00:00	4.9	1002	67	2.1	0
169	2021-01-08	4.3	1002.3	74	0.9	0
170	2021-01-08 01:00:00	4	1002.6	74	0.4	0
171	2021-01-08 02:00:00	4	1002.5	72	2	0
172	2021-01-08 03:00:00	4	1001.9	72	1.3	0
173	2021-01-08 04:00:00	4.1	1001.7	73	0.7	0
174	2021-01-08 05:00:00	4.1	1001.4	74	1.8	0
175	2021-01-08 06:00:00	4	1001.4	76	1.5	0
176	2021-01-08 07:00:00	4	1001.7	76	1	0
177	2021-01-08 08:00:00	4.2	1002.4	75	1.7	0
178	2021-01-08 09:00:00	4.4	1003	75	1	0
179	2021-01-08 10:00:00	4.4	1003.6	74	1.3	0
180	2021-01-08 11:00:00	4.6	1003.9	73	1.6	0
181	2021-01-08 12:00:00	4.7	1003	74	1	0
182	2021-01-08 13:00:00	5.6	1001.7	70	1	0
183	2021-01-08 14:00:00	5.8	1000.1	69	0.8	0
184	2021-01-08 15:00:00	6	999	67	0.8	0
185	2021-01-08 16:00:00	5.5	998.3	70	0.7	0
186	2021-01-08 17:00:00	5.3	997.8	73	1.4	0
187	2021-01-08 18:00:00	5.2	997.9	75	1.6	0
188	2021-01-08 19:00:00	5.1	998.7	74	1.7	0
189	2021-01-08 20:00:00	5.2	999.4	74	1.6	0
190	2021-01-08 21:00:00	5	999.9	77	1.8	0
191	2021-01-08 22:00:00	5	1000.2	76	0.8	0
192	2021-01-08 23:00:00	5.1	1000.1	77	2.3	0
193	2021-01-09	5.1	999.8	75	1.1	0
194	2021-01-09 01:00:00	5	999.7	75	1.6	0
195	2021-01-09 02:00:00	4.8	999.6	77	1.1	0
196	2021-01-09 03:00:00	4.8	999.4	77	0.8	0
197	2021-01-09 04:00:00	4.7	999	79	1.6	0
198	2021-01-09 05:00:00	4.7	998.3	80	2	0
199	2021-01-09 06:00:00	4.6	998.3	81	1.3	0
200	2021-01-09 07:00:00	4.5	998.8	81	1	0
201	2021-01-09 08:00:00	4.4	998.8	83	1.9	0
202	2021-01-09 09:00:00	4.5	999	84	0.8	0
203	2021-01-09 10:00:00	4.6	999.7	85	1.9	0
204	2021-01-09 11:00:00	4.8	999.7	84	1.1	0
205	2021-01-09 12:00:00	5	998.8	81	1.9	0
206	2021-01-09 13:00:00	4.9	997.3	79	1.8	0
207	2021-01-09 14:00:00	5	995.9	77	1.4	0
208	2021-01-09 15:00:00	5.2	995.1	74	1.5	0
209	2021-01-09 16:00:00	5.4	994.7	67	2.7	0
210	2021-01-09 17:00:00	5.3	994.9	65	3	0
211	2021-01-09 18:00:00	5.2	995.5	64	2.2	0
212	2021-01-09 19:00:00	5	996.3	67	0.8	0
213	2021-01-09 20:00:00	5	997.2	67	2.6	0
214	2021-01-09 21:00:00	4.9	998	72	1.5	0
215	2021-01-09 22:00:00	4.9	998.7	71	2.3	0
216	2021-01-09 23:00:00	4.9	999.1	71	1.4	0
217	2021-01-10	4.7	999.2	72	1.2	0
218	2021-01-10 01:00:00	4.7	999.1	75	1.2	0
219	2021-01-10 02:00:00	4.6	998.9	76	0.6	0
220	2021-01-10 03:00:00	4.5	998.4	77	1.5	0
221	2021-01-10 04:00:00	4.4	997.7	79	1	0
222	2021-01-10 05:00:00	4.4	997	79	1.7	0
223	2021-01-10 06:00:00	4.3	996.7	80	0.7	0
224	2021-01-10 07:00:00	4.3	997	81	1.2	0
225	2021-01-10 08:00:00	4.4	997.4	81	1.8	0
226	2021-01-10 09:00:00	4.5	998	80	1.8	0
227	2021-01-10 10:00:00	4.6	998.9	82	2.3	0
228	2021-01-10 11:00:00	4.7	999.5	82	1.5	0.1
229	2021-01-10 12:00:00	5	998.8	83	1.8	0
230	2021-01-10 13:00:00	4.9	997.7	83	1	0.1
231	2021-01-10 14:00:00	4.8	996.6	83	0.9	0.1
232	2021-01-10 15:00:00	4.4	996.4	80	1.5	0.1
233	2021-01-10 16:00:00	4.2	996.3	87	2.5	0.2
234	2021-01-10 17:00:00	4.1	996.5	87	2	0.1
235	2021-01-10 18:00:00	4	997.3	87	2.6	0.2
236	2021-01-10 19:00:00	4.1	998.8	88	2.8	0.1
237	2021-01-10 20:00:00	4	1000.2	86	1.5	0
238	2021-01-10 21:00:00	4.1	1001.3	85	1.5	0.1
239	2021-01-10 22:00:00	4.1	1002.4	85	1.6	0
240	2021-01-10 23:00:00	4.1	1003.5	86	1.6	0
241	2021-01-11	4.2	1004.4	86	2.3	0
242	2021-01-11 01:00:00	4.1	1004.7	86	1.3	0.1
243	2021-01-11 02:00:00	4.3	1004.9	85	1.6	0
244	2021-01-11 03:00:00	4.4	1005.3	84	2.8	0
245	2021-01-11 04:00:00	4.3	1005.4	83	2.2	0
246	2021-01-11 05:00:00	3.8	1005.2	83	1.5	0
247	2021-01-11 06:00:00	3.3	1005.5	85	1.6	0
248	2021-01-11 07:00:00	3.3	1005.9	85	1.5	0
249	2021-01-11 08:00:00	3	1006.6	87	1	0
250	2021-01-11 09:00:00	3.6	1007.2	85	1	0
251	2021-01-11 10:00:00	5	1008.1	77	0.3	0
252	2021-01-11 11:00:00	6.7	1008.2	67	0.8	0
253	2021-01-11 12:00:00	7.9	1007.5	62	0.8	0
254	2021-01-11 13:00:00	8.3	1005.9	56	1.7	0
255	2021-01-11 14:00:00	9	1004.6	44	1.1	0
256	2021-01-11 15:00:00	8.9	1003.7	50	2	0
257	2021-01-11 16:00:00	8.8	1003.1	47	2.2	0
258	2021-01-11 17:00:00	8.7	1002.9	50	1.3	0
259	2021-01-11 18:00:00	7.4	1002.9	57	1.1	0
260	2021-01-11 19:00:00	6.2	1003.4	61	1.7	0
261	2021-01-11 20:00:00	5.9	1003.9	62	2.9	0
262	2021-01-11 21:00:00	5.8	1004	64	1.7	0
263	2021-01-11 22:00:00	5.9	1004.3	62	1.2	0
264	2021-01-11 23:00:00	5.2	1004.6	75	0.5	0
265	2021-01-12	4.4	1004.2	83	0	0
266	2021-01-12 01:00:00	4	1003.6	78	1	0
267	2021-01-12 02:00:00	3.3	1003	80	1.3	0
268	2021-01-12 03:00:00	3.2	1002	80	2.1	0
269	2021-01-12 04:00:00	2.5	1001	89	1.6	0
270	2021-01-12 05:00:00	2	1000.4	91	1.4	0
271	2021-01-12 06:00:00	1.7	999.9	92	1.7	0
272	2021-01-12 07:00:00	1.3	999.5	93	1.8	0
273	2021-01-12 08:00:00	1	999.3	93	2.3	0
274	2021-01-12 09:00:00	1.5	999.3	87	2.6	0
275	2021-01-12 10:00:00	3.1	999.6	79	2.6	0.1
276	2021-01-12 11:00:00	5.3	999.3	74	1.6	0
277	2021-01-12 12:00:00	6.7	997.8	68	2.3	0
278	2021-01-12 13:00:00	9.1	995.6	58	1.9	0
279	2021-01-12 14:00:00	10.7	993.6	43	1.2	0
280	2021-01-12 15:00:00	11.7	991.6	30	1.5	0
281	2021-01-12 16:00:00	12.3	990.3	29	1.6	0
282	2021-01-12 17:00:00	11.6	989.4	33	0.8	0
283	2021-01-12 18:00:00	9.7	989.1	35	1.6	0
284	2021-01-12 19:00:00	8.6	989.1	38	0.9	0
285	2021-01-12 20:00:00	8	989.3	46	2.5	0
286	2021-01-12 21:00:00	7	989.6	51	2.2	0
287	2021-01-12 22:00:00	6.3	990.2	56	2	0
288	2021-01-12 23:00:00	5.9	990.3	59	2.1	0
289	2021-01-13	5.5	990.4	62	2.4	0
290	2021-01-13 01:00:00	4.8	990.5	65	1.6	0
291	2021-01-13 02:00:00	4.5	990.5	73	0.8	0
292	2021-01-13 03:00:00	4	990.5	83	1.1	0
293	2021-01-13 04:00:00	3.5	990.6	81	0.1	0
294	2021-01-13 05:00:00	3.3	990.3	84	1.2	0
295	2021-01-13 06:00:00	3	990.3	85	1	0
296	2021-01-13 07:00:00	2.6	990.7	90	2.4	0
297	2021-01-13 08:00:00	2.4	991.3	87	2.6	0
298	2021-01-13 09:00:00	3.1	992.3	80	1.7	0
299	2021-01-13 10:00:00	5.1	992.6	72	0.5	0
300	2021-01-13 11:00:00	7.5	992.5	62	1.3	0
301	2021-01-13 12:00:00	9.1	991.6	54	1.8	0
302	2021-01-13 13:00:00	10.5	990	44	2.5	0
303	2021-01-13 14:00:00	11.4	988.9	42	1.5	0
304	2021-01-13 15:00:00	11.9	987.7	38	1	0
305	2021-01-13 16:00:00	13.1	986.9	31	1	0
306	2021-01-13 17:00:00	12.9	986.7	32	0.9	0
307	2021-01-13 18:00:00	11.2	987	36	0.6	0
308	2021-01-13 19:00:00	9.1	987.7	52	1.5	0
309	2021-01-13 20:00:00	8.9	988.6	50	1.4	0
310	2021-01-13 21:00:00	8	989.5	56	0.6	0
311	2021-01-13 22:00:00	7.4	990.3	63	0.7	0
312	2021-01-13 23:00:00	6.7	990.7	66	0	0
313	2021-01-14	5.7	990.6	70	0.5	0
314	2021-01-14 01:00:00	5.5	990.9	74	0.8	0
315	2021-01-14 02:00:00	5	990.9	81	1	0
316	2021-01-14 03:00:00	4.5	990.7	83	1.7	0
317	2021-01-14 04:00:00	4.3	990.3	83	0.8	0
318	2021-01-14 05:00:00	3.8	989.9	87	1.1	0
319	2021-01-14 06:00:00	3.4	989.9	87	2.1	0
320	2021-01-14 07:00:00	3.2	990.3	86	2	0
321	2021-01-14 08:00:00	3.2	990.5	86	1.3	0
322	2021-01-14 09:00:00	3.6	990.5	84	1.2	0
323	2021-01-14 10:00:00	5.5	990.8	74	1.7	0
324	2021-01-14 11:00:00	8	990.8	64	1.2	0
325	2021-01-14 12:00:00	9.8	989.3	59	0.9	0
326	2021-01-14 13:00:00	11.7	987.4	50	2	0
327	2021-01-14 14:00:00	12.8	985.9	40	1.4	0
328	2021-01-14 15:00:00	13.8	984.9	40	0.9	0
329	2021-01-14 16:00:00	13.9	984.1	37	0.9	0
330	2021-01-14 17:00:00	13.7	983.7	36	0.5	0
331	2021-01-14 18:00:00	12.2	983.5	41	0.2	0
332	2021-01-14 19:00:00	10.6	983.5	55	0.6	0
333	2021-01-14 20:00:00	9.4	983.7	61	0.8	0
334	2021-01-14 21:00:00	8.2	984.5	67	1.8	0
335	2021-01-14 22:00:00	7.5	985.1	70	2.1	0
336	2021-01-14 23:00:00	7.2	985.3	73	1.4	0
337	2021-01-15	6.4	985.7	77	1.9	0
338	2021-01-15 01:00:00	6.1	986	79	1.4	0
339	2021-01-15 02:00:00	5.9	986.2	79	0.8	0
340	2021-01-15 03:00:00	5.3	986.3	83	1.5	0
341	2021-01-15 04:00:00	5.2	986	84	1.3	0
342	2021-01-15 05:00:00	4.7	986.2	87	0	0
343	2021-01-15 06:00:00	4.6	986.6	91	0.8	0
344	2021-01-15 07:00:00	5.1	987.1	87	0.8	0
345	2021-01-15 08:00:00	4.7	987.7	89	0.3	0
346	2021-01-15 09:00:00	4.9	988.8	88	1.6	0
347	2021-01-15 10:00:00	6.5	990	82	1.4	0
348	2021-01-15 11:00:00	9	990.4	65	1.5	0
349	2021-01-15 12:00:00	10.7	989.5	57	1.9	0
350	2021-01-15 13:00:00	12.2	988	51	1.7	0
351	2021-01-15 14:00:00	13.1	986.4	51	2.4	0
352	2021-01-15 15:00:00	13.6	985.3	52	1.4	0
353	2021-01-15 16:00:00	13.7	984.6	47	1.3	0
354	2021-01-15 17:00:00	13.5	984.5	48	1.3	0
355	2021-01-15 18:00:00	12.3	984.7	52	0.8	0
356	2021-01-15 19:00:00	10.9	985.2	63	0.6	0
357	2021-01-15 20:00:00	9.9	986.1	69	1.4	0
358	2021-01-15 21:00:00	9.3	987	71	0.3	0
359	2021-01-15 22:00:00	8.5	987.4	77	0.9	0
360	2021-01-15 23:00:00	8.1	988.2	77	1	0
361	2021-01-16	7.7	988.6	77	0	0
362	2021-01-16 01:00:00	7.5	988.5	79	1	0
363	2021-01-16 02:00:00	7.6	988.6	78	0.9	0
364	2021-01-16 03:00:00	7.6	989	76	1.2	0
365	2021-01-16 04:00:00	7.6	988.9	79	0.9	0
366	2021-01-16 05:00:00	7.7	988.8	77	0.3	0
367	2021-01-16 06:00:00	7.9	989.4	77	0.4	0
368	2021-01-16 07:00:00	8	989.6	77	0.4	0
369	2021-01-16 08:00:00	7.8	990.1	81	1.8	0
370	2021-01-16 09:00:00	7.5	991.1	82	1.8	0
371	2021-01-16 10:00:00	7.6	992.5	88	0.8	0.4
372	2021-01-16 11:00:00	7.7	993.3	90	0.7	0.3
373	2021-01-16 12:00:00	8.1	992.8	92	0	0.4
374	2021-01-16 13:00:00	8.2	991.8	92	0.5	0.8
375	2021-01-16 14:00:00	8.1	991	93	0.6	0.7
376	2021-01-16 15:00:00	8	991.1	93	0.5	1.5
377	2021-01-16 16:00:00	7.7	991.9	95	1.4	0.8
378	2021-01-16 17:00:00	7.6	992.9	95	0.9	1.5
379	2021-01-16 18:00:00	7.6	994	95	2.1	0.2
380	2021-01-16 19:00:00	7.7	995.5	95	1.5	0.4
381	2021-01-16 20:00:00	7.7	997.1	96	3.1	0.9
382	2021-01-16 21:00:00	7.7	998.7	96	3	1.3
383	2021-01-16 22:00:00	7.5	1000.1	94	4	0.2
384	2021-01-16 23:00:00	6.8	1001.7	91	4.3	0.8
385	2021-01-17	6	1003.2	92	1.2	1.4
386	2021-01-17 01:00:00	5.4	1004.2	91	4.2	1.8
387	2021-01-17 02:00:00	5.1	1005.2	90	3.6	0.7
388	2021-01-17 03:00:00	4.8	1005.8	90	2.9	0.6
389	2021-01-17 04:00:00	4.6	1006.1	92	3.1	0.5
390	2021-01-17 05:00:00	4.5	1006.1	91	2.6	0.2
391	2021-01-17 06:00:00	4.5	1007.1	92	3.3	0.2
392	2021-01-17 07:00:00	4.6	1007.5	94	1.6	0.5
393	2021-01-17 08:00:00	4.6	1007.6	93	1.2	0.5
394	2021-01-17 09:00:00	4.9	1007.8	93	1	0.1
395	2021-01-17 10:00:00	5.2	1008.3	90	2.1	0
396	2021-01-17 11:00:00	5.4	1008.3	88	2.3	0
397	2021-01-17 12:00:00	6	1007.3	80	1.7	0
398	2021-01-17 13:00:00	6.7	1005.7	77	1.2	0
399	2021-01-17 14:00:00	6.8	1004.4	80	1.8	0
400	2021-01-17 15:00:00	6.5	1003.5	77	1.8	0
401	2021-01-17 16:00:00	6.7	1003	82	1.7	0
402	2021-01-17 17:00:00	6.1	1003	81	3.9	0
403	2021-01-17 18:00:00	5.8	1003.1	83	0.9	0
404	2021-01-17 19:00:00	5.8	1002.9	82	2.8	0
405	2021-01-17 20:00:00	5.3	1003.2	84	2.5	0
406	2021-01-17 21:00:00	4.7	1003	88	2.2	0
407	2021-01-17 22:00:00	4.6	1002.8	89	0.8	0
408	2021-01-17 23:00:00	3.8	1002.3	91	1.8	0
409	2021-01-18	3.4	1001.9	93	2.2	0
410	2021-01-18 01:00:00	3.1	1001.3	94	1.3	0
411	2021-01-18 02:00:00	3.2	1000.9	95	1.4	0
412	2021-01-18 03:00:00	3.4	1000.4	94	0.9	0
413	2021-01-18 04:00:00	3.5	999.6	94	2.3	0
414	2021-01-18 05:00:00	3.8	999.2	94	2	0
415	2021-01-18 06:00:00	3.9	999.2	92	1.8	0
416	2021-01-18 07:00:00	4.1	999	91	1.6	0
417	2021-01-18 08:00:00	3.6	998.9	90	0.9	0
418	2021-01-18 09:00:00	3.3	999	90	1.2	0
419	2021-01-18 10:00:00	3.3	999.7	89	1.6	0
420	2021-01-18 11:00:00	3.8	999.6	86	3	0
421	2021-01-18 12:00:00	3.8	998.5	84	1.2	0
422	2021-01-18 13:00:00	4.6	996.8	80	2	0
423	2021-01-18 14:00:00	5.4	995.2	76	2.3	0
424	2021-01-18 15:00:00	5.8	993.6	75	2.3	0
425	2021-01-18 16:00:00	6.2	992.5	72	1.4	0
426	2021-01-18 17:00:00	6.7	991.4	67	1.7	0
427	2021-01-18 18:00:00	6	990.8	73	2.5	0
428	2021-01-18 19:00:00	5.5	990.6	76	0.8	0
429	2021-01-18 20:00:00	4.5	990.1	85	1.9	0
430	2021-01-18 21:00:00	4.2	989.5	86	1.6	0
431	2021-01-18 22:00:00	3.9	989.2	88	0.9	0
432	2021-01-18 23:00:00	3.7	989	92	1.8	0
433	2021-01-19	3.6	988.7	89	0.8	0
434	2021-01-19 01:00:00	3.4	988.2	93	0.9	0
435	2021-01-19 02:00:00	3.1	987.8	94	0.8	0
436	2021-01-19 03:00:00	2.7	987.3	94	0.1	0
437	2021-01-19 04:00:00	3	986.5	94	0.9	0
438	2021-01-19 05:00:00	2.2	986.3	96	1.2	0
439	2021-01-19 06:00:00	2	986.2	96	0.4	0.1
440	2021-01-19 07:00:00	2.1	986.4	97	1.2	0
441	2021-01-19 08:00:00	2.1	987.1	97	1.1	0
442	2021-01-19 09:00:00	2.7	987.3	98	0	0
443	2021-01-19 10:00:00	3.5	987.8	97	1.5	0
444	2021-01-19 11:00:00	4.2	987.9	95	1	0
445	2021-01-19 12:00:00	6.1	987	86	1.9	0
446	2021-01-19 13:00:00	7.1	985.7	79	1.7	0
447	2021-01-19 14:00:00	8.6	984.3	66	1.6	0
448	2021-01-19 15:00:00	9.5	983.3	57	1.3	0
449	2021-01-19 16:00:00	9.8	982.7	57	1	0
450	2021-01-19 17:00:00	10.2	982.5	59	1.1	0
451	2021-01-19 18:00:00	9.3	983.1	63	1.8	0
452	2021-01-19 19:00:00	7.7	983.8	77	1.7	0
453	2021-01-19 20:00:00	7.3	984.3	79	0.7	0
454	2021-01-19 21:00:00	7.4	984.9	79	1.8	0
455	2021-01-19 22:00:00	7.4	985.3	78	1.3	0
456	2021-01-19 23:00:00	7.4	985.9	78	1.7	0
457	2021-01-20	7.4	986.1	81	1.7	0
458	2021-01-20 01:00:00	7.6	986.4	79	1.1	0
459	2021-01-20 02:00:00	7.5	986.4	79	0.7	0
460	2021-01-20 03:00:00	7.4	986.4	81	0.2	0
461	2021-01-20 04:00:00	7.5	986.4	80	0.7	0
462	2021-01-20 05:00:00	7.3	986.2	82	0.5	0
463	2021-01-20 06:00:00	7.2	986.4	83	0.7	0
464	2021-01-20 07:00:00	7.2	986.9	84	0.5	0
465	2021-01-20 08:00:00	7.3	987.5	84	0.4	0
466	2021-01-20 09:00:00	7.4	988.3	86	1.3	0
467	2021-01-20 10:00:00	7.9	988.9	83	0.4	0
468	2021-01-20 11:00:00	8.5	989.4	82	1.4	0
469	2021-01-20 12:00:00	9.2	988.9	77	0.6	0
470	2021-01-20 13:00:00	9.6	987.9	72	1	0
471	2021-01-20 14:00:00	10.2	986.7	67	1.5	0
472	2021-01-20 15:00:00	10.4	986	67	1.5	0
473	2021-01-20 16:00:00	10.3	985.8	68	1.3	0
474	2021-01-20 17:00:00	10.1	986	67	0.6	0
475	2021-01-20 18:00:00	10.1	986.4	65	0.8	0
476	2021-01-20 19:00:00	9.7	987.2	69	0.8	0
477	2021-01-20 20:00:00	9.5	988.1	74	0.8	0
478	2021-01-20 21:00:00	9.1	988.6	77	0.9	0
479	2021-01-20 22:00:00	9	988.9	79	1.5	0
480	2021-01-20 23:00:00	8.4	989.6	87	1.3	0.1
481	2021-01-21	8.1	990.2	90	1.8	2.2
482	2021-01-21 01:00:00	7.4	990	91	1.5	2
483	2021-01-21 02:00:00	7.6	990	93	2.4	0.4
484	2021-01-21 03:00:00	7.4	989.7	94	0.8	0.1
485	2021-01-21 04:00:00	7.2	989.2	95	0.9	0.1
486	2021-01-21 05:00:00	7.1	989.2	95	0.9	0
487	2021-01-21 06:00:00	7.2	989.5	95	1.1	0.1
488	2021-01-21 07:00:00	7.2	990.1	96	1.2	0.1
489	2021-01-21 08:00:00	7.2	990.4	96	1.2	0.4
490	2021-01-21 09:00:00	7.2	991.2	96	1.2	0
491	2021-01-21 10:00:00	7.5	991.9	94	0.7	0
492	2021-01-21 11:00:00	7.8	992.4	93	0.8	0
493	2021-01-21 12:00:00	8.3	991.8	91	1.1	0
494	2021-01-21 13:00:00	8.8	990.6	88	1.1	0
495	2021-01-21 14:00:00	9.5	989.7	85	1.3	0
496	2021-01-21 15:00:00	9.7	989.4	81	0.6	0
497	2021-01-21 16:00:00	10.1	989.2	80	0.8	0
498	2021-01-21 17:00:00	9.8	989.3	80	1.4	0
499	2021-01-21 18:00:00	9.7	990.1	81	1.1	0
500	2021-01-21 19:00:00	9.4	990.7	83	0.9	0
501	2021-01-21 20:00:00	9.3	991	82	1.2	0
502	2021-01-21 21:00:00	8.9	991.4	87	1.1	0
503	2021-01-21 22:00:00	8.7	991.6	87	0.8	0
504	2021-01-21 23:00:00	8.5	991.7	90	0.6	0
505	2021-01-22	8.4	991.4	90	0.8	0
506	2021-01-22 01:00:00	8.1	991.1	92	1	0
507	2021-01-22 02:00:00	7.7	990.7	93	1	0
508	2021-01-22 03:00:00	7.2	990.4	94	1	0
509	2021-01-22 04:00:00	7.2	990.3	95	1	0
510	2021-01-22 05:00:00	7.2	990	95	1	0
511	2021-01-22 06:00:00	7.4	990.4	95	1	0
512	2021-01-22 07:00:00	7.5	991	95	1	0
513	2021-01-22 08:00:00	7.5	990.7	95	1	0
514	2021-01-22 09:00:00	8.1	990.5	95	0.1	0
515	2021-01-22 10:00:00	8.8	990.5	91	1	0
516	2021-01-22 11:00:00	9.9	990.5	84	1	0
517	2021-01-22 12:00:00	11.7	989.5	71	1	0
518	2021-01-22 13:00:00	13.3	988	65	1	0
519	2021-01-22 14:00:00	14.2	986.2	57	1	0
520	2021-01-22 15:00:00	14.9	985.3	51	1	0
521	2021-01-22 16:00:00	15.1	984.6	47	1	0
522	2021-01-22 17:00:00	14.9	984.4	49	1	0
523	2021-01-22 18:00:00	13.9	984.5	57	2	0
524	2021-01-22 19:00:00	12.5	985.1	66	1	0
525	2021-01-22 20:00:00	11.2	985.7	73	1	0
526	2021-01-22 21:00:00	10.3	985.9	76	1	0
527	2021-01-22 22:00:00	9.8	986.5	81	2	0
528	2021-01-22 23:00:00	9	986.7	83	2	0
529	2021-01-23	8.6	987	84	1	0
530	2021-01-23 01:00:00	8.4	986.7	85	1.4	0
531	2021-01-23 02:00:00	8.3	986	84	0.9	0
532	2021-01-23 03:00:00	7.9	985.2	86	1.2	0
533	2021-01-23 04:00:00	7.3	984.5	90	1.2	0
534	2021-01-23 05:00:00	7.3	984.3	90	0.7	0
535	2021-01-23 06:00:00	7	984.1	92	0.9	0
536	2021-01-23 07:00:00	7	984.3	91	0.2	0
537	2021-01-23 08:00:00	6.5	983.8	94	1	0
538	2021-01-23 09:00:00	7.4	984.4	93	1	0
539	2021-01-23 10:00:00	9.2	984.5	80	1.9	0
540	2021-01-23 11:00:00	10.4	984.5	74	2	0.1
541	2021-01-23 12:00:00	11.7	983.3	68	2.1	0
542	2021-01-23 13:00:00	12.8	982.1	63	2.5	0
543	2021-01-23 14:00:00	12.8	980.6	63	1.3	0
544	2021-01-23 15:00:00	12.9	979.5	64	0.8	0
545	2021-01-23 16:00:00	13	979.1	65	0.7	0
546	2021-01-23 17:00:00	13.1	978.7	65	0.2	0
547	2021-01-23 18:00:00	12.8	979	66	0.7	0
548	2021-01-23 19:00:00	12.4	979.9	70	0.8	0
549	2021-01-23 20:00:00	12.2	980.6	73	1.1	0
550	2021-01-23 21:00:00	12	981.3	73	1.3	0
551	2021-01-23 22:00:00	12.1	982	73	1.7	0
552	2021-01-23 23:00:00	12.2	982.4	73	0.7	0
553	2021-01-24	11.9	982.8	78	0.7	0
554	2021-01-24 01:00:00	11.5	983.3	80	1.6	0
555	2021-01-24 02:00:00	11.3	983	83	2.3	0
556	2021-01-24 03:00:00	10.8	982.3	86	1.2	0
557	2021-01-24 04:00:00	10.4	981.6	88	0.7	0
558	2021-01-24 05:00:00	10.3	981	89	0.75	0
559	2021-01-24 06:00:00	10.2	981.1	90	0.8	0
560	2021-01-24 07:00:00	10.2	981.6	91	0.4	0
561	2021-01-24 08:00:00	10	982	94	0.1	0
562	2021-01-24 09:00:00	10	982.2	95	0	0
563	2021-01-24 10:00:00	10.2	982.6	96	0	0
564	2021-01-24 11:00:00	10.2	983.1	95	1.3	0
565	2021-01-24 12:00:00	10.3	982.5	95	0.6	0.3
566	2021-01-24 13:00:00	10.2	981.6	96	0.6	0.1
567	2021-01-24 14:00:00	10	980.8	95	0.6	0.3
568	2021-01-24 15:00:00	10.1	980.1	95	0	0.1
569	2021-01-24 16:00:00	10.2	980.1	96	1.3	0
570	2021-01-24 17:00:00	10.1	980.2	95	1.1	0.1
571	2021-01-24 18:00:00	10.2	980.8	94	1.8	0
572	2021-01-24 19:00:00	10.2	981.7	94	2	0
573	2021-01-24 20:00:00	10.2	982.8	93	1.7	0
574	2021-01-24 21:00:00	10.2	983.7	92	1.7	0
575	2021-01-24 22:00:00	10.2	984.6	92	1.5	0
576	2021-01-24 23:00:00	10.1	985.5	93	1.3	0
577	2021-01-25	10	986.1	94	1.1	0.1
578	2021-01-25 01:00:00	9.9	986.7	95	1.3	0.1
579	2021-01-25 02:00:00	9.9	987.2	96	1.3	0.3
580	2021-01-25 03:00:00	9.8	987.6	97	0	0.1
581	2021-01-25 04:00:00	9.8	987.9	97	0	0.3
582	2021-01-25 05:00:00	9.8	988.2	97	0	0.2
583	2021-01-25 06:00:00	9.9	988.7	97	0.9	0.4
584	2021-01-25 07:00:00	9.9	989.9	97	0.5	0.2
585	2021-01-25 08:00:00	10	990.9	97	1.7	0.1
586	2021-01-25 09:00:00	9.8	992	97	1.7	0.6
587	2021-01-25 10:00:00	9.2	992.8	83	5.1	0.1
588	2021-01-25 11:00:00	9.3	993.4	79	3.5	0
589	2021-01-25 12:00:00	9.8	993.3	74	3.2	0
590	2021-01-25 13:00:00	10.7	992.5	70	3.9	0
591	2021-01-25 14:00:00	12	991.8	65	3.9	0
592	2021-01-25 15:00:00	12.1	991.1	64	2	0
593	2021-01-25 16:00:00	12	990.7	65	2.1	0
594	2021-01-25 17:00:00	11.3	991.1	67	2.5	0
595	2021-01-25 18:00:00	11.1	991.3	66	0.8	0
596	2021-01-25 19:00:00	10.8	991.8	68	0.8	0
597	2021-01-25 20:00:00	10.6	992.4	74	1.4	0
598	2021-01-25 21:00:00	10.2	992.8	78	1.3	0
599	2021-01-25 22:00:00	9.7	992.9	77	1.5	0
600	2021-01-25 23:00:00	9.5	993.1	82	1.6	0
601	2021-01-26	9.4	993.3	83	1.9	0
602	2021-01-26 01:00:00	9.3	993	84	1.4	0
603	2021-01-26 02:00:00	9.2	992.7	83	1.6	0
604	2021-01-26 03:00:00	9.1	992.4	85	1.3	0
605	2021-01-26 04:00:00	9.1	992.1	85	1	0
606	2021-01-26 05:00:00	9.1	991.6	86	1.6	0
607	2021-01-26 06:00:00	9	991.5	86	0.7	0
608	2021-01-26 07:00:00	9	991.7	87	1.2	0
609	2021-01-26 08:00:00	9	992.3	87	2.1	0
610	2021-01-26 09:00:00	9.1	992.6	87	1.9	0
611	2021-01-26 10:00:00	9.3	993	86	1	0
612	2021-01-26 11:00:00	9.4	993.2	86	1.4	0
613	2021-01-26 12:00:00	9.8	992.5	85	1.8	0
614	2021-01-26 13:00:00	10	991.3	85	1.3	0
615	2021-01-26 14:00:00	10.3	989.8	84	1.4	0
616	2021-01-26 15:00:00	10.4	988.6	84	0.8	0
617	2021-01-26 16:00:00	10.5	987.9	83	1.4	0
618	2021-01-26 17:00:00	10.8	987.6	81	0.8	0
619	2021-01-26 18:00:00	10.5	987.5	78	3	0
620	2021-01-26 19:00:00	10.2	987.8	81	1.3	0
621	2021-01-26 20:00:00	10.2	988.5	81	0.8	0
622	2021-01-26 21:00:00	10	989.2	84	2.1	0
623	2021-01-26 22:00:00	9.7	989.4	86	1.9	0
624	2021-01-26 23:00:00	9.4	989.7	89	1.8	0
625	2021-01-27	9.3	989.7	90	1.7	0
626	2021-01-27 01:00:00	9.1	989.6	93	0.8	0
627	2021-01-27 02:00:00	8.9	989.4	94	0.6	0
628	2021-01-27 03:00:00	8.9	989.3	95	1.4	0
629	2021-01-27 04:00:00	8.8	988.9	94	1.2	0
630	2021-01-27 05:00:00	8.8	988.9	94	1.2	0
631	2021-01-27 06:00:00	8.9	988.8	94	0.9	0.1
632	2021-01-27 07:00:00	8.8	989.3	94	1.2	0
633	2021-01-27 08:00:00	8.8	990.1	96	2.1	0.1
634	2021-01-27 09:00:00	8.8	990.8	96	1.8	0.4
635	2021-01-27 10:00:00	8.8	991.5	97	1.2	0.2
636	2021-01-27 11:00:00	8.8	992	97	1.6	0.1
637	2021-01-27 12:00:00	8.8	991.7	97	1.2	0.5
638	2021-01-27 13:00:00	8.8	991	96	0.2	0.3
639	2021-01-27 14:00:00	9.2	990.4	95	1	0
640	2021-01-27 15:00:00	9.4	990.3	93	2.2	0
641	2021-01-27 16:00:00	9.2	990.5	94	1.9	0
642	2021-01-27 17:00:00	9.4	990.9	94	0.6	0
643	2021-01-27 18:00:00	9.5	991.5	92	0.2	0
644	2021-01-27 19:00:00	9.3	992.8	93	1.8	0
645	2021-01-27 20:00:00	9.4	994.3	92	1.1	0
646	2021-01-27 21:00:00	9.6	995.5	91	1.9	0
647	2021-01-27 22:00:00	9.6	996.3	91	0.4	0
648	2021-01-27 23:00:00	9.6	997	90	1	0
649	2021-01-28	9.4	997.8	91	1	0
650	2021-01-28 01:00:00	9.4	998.1	91	0	0
651	2021-01-28 02:00:00	9.1	998.4	94	1.1	0
652	2021-01-28 03:00:00	8.8	998.2	94	1.3	0
653	2021-01-28 04:00:00	8.3	998	95	1.1	0
654	2021-01-28 05:00:00	8	997.9	96	1.7	0
655	2021-01-28 06:00:00	8.2	997.9	96	1.1	0
656	2021-01-28 07:00:00	8.2	998.4	95	0.9	0
657	2021-01-28 08:00:00	8.5	999.1	95	0.9	0.1
658	2021-01-28 09:00:00	8.8	999.6	95	1.5	0.2
659	2021-01-28 10:00:00	9.3	999.8	92	2.1	0
660	2021-01-28 11:00:00	10	1000.2	87	1.2	0
661	2021-01-28 12:00:00	11.3	999.8	74	1.4	0
662	2021-01-28 13:00:00	11.7	998.5	70	2.1	0
663	2021-01-28 14:00:00	12.4	997	67	1.1	0
664	2021-01-28 15:00:00	12.7	995.8	67	1	0
665	2021-01-28 16:00:00	12.9	995.1	63	0	0
666	2021-01-28 17:00:00	13	994.7	64	2.5	0
667	2021-01-28 18:00:00	12.4	994.5	67	0.7	0
668	2021-01-28 19:00:00	11.8	994.6	70	1.4	0
669	2021-01-28 20:00:00	11.3	995	74	1.3	0
670	2021-01-28 21:00:00	10.5	995.4	75	0.6	0
671	2021-01-28 22:00:00	9.4	995.5	84	1.6	0
672	2021-01-28 23:00:00	8.8	995.1	86	1.7	0
673	2021-01-29	8.5	994.9	88	1.4	0
674	2021-01-29 01:00:00	8.1	994.5	90	0.6	0
675	2021-01-29 02:00:00	7.7	994.2	92	0.9	0
676	2021-01-29 03:00:00	7.5	993.5	93	1.1	0
677	2021-01-29 04:00:00	7.5	993	93	1.4	0
678	2021-01-29 05:00:00	7.6	992.3	93	1.2	0
679	2021-01-29 06:00:00	7.5	992	92	1	0
680	2021-01-29 07:00:00	7.8	992.1	92	0.8	0
681	2021-01-29 08:00:00	7.7	992.3	90	1.3	0
682	2021-01-29 09:00:00	8.1	992.6	88	1.3	0
683	2021-01-29 10:00:00	8.6	992.8	85	0.9	0
684	2021-01-29 11:00:00	9.3	992.8	82	1.5	0
685	2021-01-29 12:00:00	10.2	992.1	78	0.8	0
686	2021-01-29 13:00:00	10.6	990.7	73	1.5	0
687	2021-01-29 14:00:00	11	989.1	67	0.9	0
688	2021-01-29 15:00:00	11.4	988.1	67	1.2	0
689	2021-01-29 16:00:00	11.7	987.5	64	0.7	0
690	2021-01-29 17:00:00	11.3	987.6	62	0.6	0
691	2021-01-29 18:00:00	11.1	988	63	2	0
692	2021-01-29 19:00:00	10.9	988.6	61	2.5	0
693	2021-01-29 20:00:00	10.7	989.6	64	2.4	0
694	2021-01-29 21:00:00	10.4	990.6	65	1.6	0
695	2021-01-29 22:00:00	10.1	991.2	66	1.3	0
696	2021-01-29 23:00:00	10	991.5	65	1.3	0
697	2021-01-30	10.2	991.7	66	0.3	0
698	2021-01-30 01:00:00	10.1	991.9	68	0.6	0
699	2021-01-30 02:00:00	9.6	991.8	71	0.3	0
700	2021-01-30 03:00:00	9.3	991.9	75	1.2	0
701	2021-01-30 04:00:00	9	991.9	76	0.7	0
702	2021-01-30 05:00:00	9.2	991.9	75	0.5	0
703	2021-01-30 06:00:00	8.9	992.1	85	1.2	0
704	2021-01-30 07:00:00	9	992.2	77	1	0
705	2021-01-30 08:00:00	9.2	992.9	77	1	0
706	2021-01-30 09:00:00	9.6	993.3	77	1	0
707	2021-01-30 10:00:00	10.6	994	75	1.3	0
708	2021-01-30 11:00:00	11.8	993.9	72	1.3	0
709	2021-01-30 12:00:00	13.5	992.9	66	3.4	0
710	2021-01-30 13:00:00	14.2	991.7	61	2.3	0
711	2021-01-30 14:00:00	14.4	990.2	54	2.9	0
712	2021-01-30 15:00:00	14	989.5	54	0.6	0
713	2021-01-30 16:00:00	13.4	989.1	59	1.5	0
714	2021-01-30 17:00:00	13.1	988.9	60	1.3	0
715	2021-01-30 18:00:00	13	989.2	62	1	0
716	2021-01-30 19:00:00	12.4	989.6	65	1	0
717	2021-01-30 20:00:00	11.8	990.3	68	1.1	0
718	2021-01-30 21:00:00	11.6	990.8	70	1.1	0
719	2021-01-30 22:00:00	11.5	991.3	69	0.8	0
720	2021-01-30 23:00:00	11.6	991.5	70	0.9	0
721	2021-01-31	11.3	991.7	74	0.7	0
722	2021-01-31 01:00:00	10.7	991.7	78	1.2	0
723	2021-01-31 02:00:00	10.8	991.9	78	0.9	0
724	2021-01-31 03:00:00	10.7	991.7	80	0	0
725	2021-01-31 04:00:00	10.7	991.3	74	1.2	0
726	2021-01-31 05:00:00	10.5	991.2	76	1	0
727	2021-01-31 06:00:00	10.4	991.2	78	0.4	0
728	2021-01-31 07:00:00	10.2	991.5	80	0	0
729	2021-01-31 08:00:00	10.2	992	82	0.8	0
730	2021-01-31 09:00:00	10.1	992.2	82	0.7	0
731	2021-01-31 10:00:00	10.5	992.6	80	0.8	0
732	2021-01-31 11:00:00	10.9	992.6	78	0.9	0
733	2021-01-31 12:00:00	11.4	992.1	74	0.8	0
734	2021-01-31 13:00:00	12.1	990.6	71	3.4	0
735	2021-01-31 14:00:00	12.6	989.2	70	1.9	0
736	2021-01-31 15:00:00	12.6	988.6	70	1.4	0
737	2021-01-31 16:00:00	12.3	988.4	73	0.8	0
738	2021-01-31 17:00:00	12.1	988.5	72	0.9	0
739	2021-01-31 18:00:00	12	989.1	74	0.8	0
740	2021-01-31 19:00:00	11.7	989.4	74	0.7	0
741	2021-01-31 20:00:00	11.4	990.3	75	0.5	0
742	2021-01-31 21:00:00	11.4	990.9	77	1	0
743	2021-01-31 22:00:00	10.4	991.2	84	1.4	0
744	2021-01-31 23:00:00	9.9	992.1	86	0.8	0
745	2021-02-01	9.8	992.5	86	0.9	0
746	2021-02-01 01:00:00	9.7	993.2	87	0.8	0
747	2021-02-01 02:00:00	9.8	992.1	87	0.5	0
748	2021-02-01 03:00:00	9.4	992.3	90	0.8	0
749	2021-02-01 04:00:00	8.8	991.9	92	1.6	0
750	2021-02-01 05:00:00	8.2	991.7	95	1.3	0
751	2021-02-01 06:00:00	8	991.9	95	1.5	0
752	2021-02-01 07:00:00	8.2	992.3	96	0.7	0
753	2021-02-01 08:00:00	8.4	992.8	95	1.8	0
754	2021-02-01 09:00:00	8.8	993.5	94	1.1	0
755	2021-02-01 10:00:00	9.5	993.9	93	1.8	0
756	2021-02-01 11:00:00	10.1	994	87	1.5	0
757	2021-02-01 12:00:00	10.9	993.3	83	2.1	0
758	2021-02-01 13:00:00	12.7	992.1	73	2.2	0
759	2021-02-01 14:00:00	13.4	990.9	70	1.5	0
760	2021-02-01 15:00:00	14.2	989.8	62	0.9	0
761	2021-02-01 16:00:00	15.1	989.2	55	0.9	0
762	2021-02-01 17:00:00	14.9	988.9	57	1.9	0
763	2021-02-01 18:00:00	13.9	989	55	1.4	0
764	2021-02-01 19:00:00	12.2	989.4	60	1.2	0
765	2021-02-01 20:00:00	11.6	990.3	69	1.5	0
766	2021-02-01 21:00:00	11.1	991.1	72	1	0
767	2021-02-01 22:00:00	10.2	992	76	1.8	0
768	2021-02-01 23:00:00	10.3	993	75	1.9	0
769	2021-02-02	10.2	993	78	1.1	0
770	2021-02-02 01:00:00	10	992.8	76	1.6	0
771	2021-02-02 02:00:00	9.9	992.5	80	1.3	0
772	2021-02-02 03:00:00	9.7	992	80	1.9	0
773	2021-02-02 04:00:00	9.7	991.7	79	0.2	0
774	2021-02-02 05:00:00	9.6	991.8	81	1	0
775	2021-02-02 06:00:00	9.7	991.8	83	1.2	0
776	2021-02-02 07:00:00	9.7	992.3	82	0.8	0
777	2021-02-02 08:00:00	9.7	993.2	84	1.8	0
778	2021-02-02 09:00:00	10	993.8	81	0.6	0
779	2021-02-02 10:00:00	10.4	994.3	81	1.6	0
780	2021-02-02 11:00:00	10.8	994.7	78	1.1	0
781	2021-02-02 12:00:00	11.2	994.3	75	0.7	0
782	2021-02-02 13:00:00	11.7	993.4	75	0.4	0
783	2021-02-02 14:00:00	12	992.3	70	0.7	0
784	2021-02-02 15:00:00	12.2	991.3	65	0.6	0
785	2021-02-02 16:00:00	12.2	990.9	64	1.4	0
786	2021-02-02 17:00:00	11.9	991	65	1.6	0
787	2021-02-02 18:00:00	11.9	991.3	67	1.5	0
788	2021-02-02 19:00:00	11.7	991.7	67	1.4	0
789	2021-02-02 20:00:00	11.2	992.5	70	1.2	0
790	2021-02-02 21:00:00	11	992.7	71	0.5	0
791	2021-02-02 22:00:00	10.5	993.2	80	0.9	0
792	2021-02-02 23:00:00	9.8	993.4	84	1.1	0
793	2021-02-03	9.4	993.1	85	1.2	0
794	2021-02-03 01:00:00	9.2	992.7	86	0.6	0
795	2021-02-03 02:00:00	8.6	992.6	89	0.9	0
796	2021-02-03 03:00:00	8.5	992.1	90	1.4	0
797	2021-02-03 04:00:00	8.6	991.7	88	1.6	0
798	2021-02-03 05:00:00	8.5	991.6	88	1.4	0
799	2021-02-03 06:00:00	8.7	991.5	85	2	0
800	2021-02-03 07:00:00	8.8	991.7	86	1.7	0
801	2021-02-03 08:00:00	8.9	992	85	1.2	0
802	2021-02-03 09:00:00	9.2	992.7	85	0.5	0
803	2021-02-03 10:00:00	9.8	993.2	82	1.7	0
804	2021-02-03 11:00:00	10.4	993.6	79	1.4	0
805	2021-02-03 12:00:00	10.9	993.4	75	1	0
806	2021-02-03 13:00:00	11.3	992.5	74	1.1	0
807	2021-02-03 14:00:00	12	991.4	70	1.2	0
808	2021-02-03 15:00:00	12.8	990.5	68	1.5	0
809	2021-02-03 16:00:00	13	990.1	66	0.8	0
810	2021-02-03 17:00:00	13.6	990	63	0.6	0
811	2021-02-03 18:00:00	13.1	990.3	65	0.7	0
812	2021-02-03 19:00:00	12.6	990.9	68	0.5	0
813	2021-02-03 20:00:00	11.9	991.2	73	1	0
814	2021-02-03 21:00:00	11.8	992	75	1.2	0
815	2021-02-03 22:00:00	11.5	992.7	77	0.9	0
816	2021-02-03 23:00:00	11.5	992.7	77	0.4	0
817	2021-02-04	11.1	992.1	79	2.5	0
818	2021-02-04 01:00:00	11.1	992.3	79	1.5	0
819	2021-02-04 02:00:00	11.4	992	76	0.7	0
820	2021-02-04 03:00:00	11.4	991.5	77	0.9	0
821	2021-02-04 04:00:00	11.1	991.1	80	0	0
822	2021-02-04 05:00:00	10.8	990.7	84	0	0
823	2021-02-04 06:00:00	10.6	990.6	85	1.3	0
824	2021-02-04 07:00:00	10.6	990.8	85	1	0
825	2021-02-04 08:00:00	10.6	991.1	85	0.4	0
826	2021-02-04 09:00:00	10.7	991.6	85	1.3	0
827	2021-02-04 10:00:00	11.1	991.9	84	0.6	0
828	2021-02-04 11:00:00	11.3	991.8	83	0.9	0
829	2021-02-04 12:00:00	11.8	991.1	80	1.5	0
830	2021-02-04 13:00:00	12.2	989.9	76	1	0
831	2021-02-04 14:00:00	12.6	988.5	75	1.7	0
832	2021-02-04 15:00:00	12.8	987.7	75	1.9	0
833	2021-02-04 16:00:00	12.5	987.5	75	2	0
834	2021-02-04 17:00:00	12.3	987.6	77	1.4	0
835	2021-02-04 18:00:00	11.6	988.1	80	3.6	0
836	2021-02-04 19:00:00	11.4	988.9	81	1.3	0
837	2021-02-04 20:00:00	11.4	989.8	81	3	0
838	2021-02-04 21:00:00	11.3	990.7	81	2	0
839	2021-02-04 22:00:00	11.3	991.3	82	2.3	0
840	2021-02-04 23:00:00	11.2	991.7	82	1.8	0
841	2021-02-05	11	991.8	83	1.3	0
842	2021-02-05 01:00:00	10.9	991.7	84	1.3	0
843	2021-02-05 02:00:00	11	991.7	84	0.7	0
844	2021-02-05 03:00:00	10.8	991.7	85	0.2	0
845	2021-02-05 04:00:00	10.8	991.7	85	0.8	0
846	2021-02-05 05:00:00	10.8	991.9	84	2.1	0
847	2021-02-05 06:00:00	10.9	992.4	83	1	0
848	2021-02-05 07:00:00	11	992.9	81	1.1	0
849	2021-02-05 08:00:00	11.1	993.5	81	1.8	0
850	2021-02-05 09:00:00	11.2	994.3	82	0	0
851	2021-02-05 10:00:00	12	994.8	77	0.5	0
852	2021-02-05 11:00:00	13.1	994.9	73	1	0
853	2021-02-05 12:00:00	13.6	994.4	71	0.8	0
854	2021-02-05 13:00:00	13.7	993.6	70	0.9	0
855	2021-02-05 14:00:00	14	992.2	68	1	0
856	2021-02-05 15:00:00	14.4	990.9	67	0.8	0
857	2021-02-05 16:00:00	14.6	990.2	65	0.7	0
858	2021-02-05 17:00:00	14.3	989.8	67	1.8	0
859	2021-02-05 18:00:00	13.8	989.4	69	2.4	0
860	2021-02-05 19:00:00	12.5	989.8	75	0.9	0
861	2021-02-05 20:00:00	12	990.3	79	0.7	0
862	2021-02-05 21:00:00	11.1	990.8	85	1.1	0
863	2021-02-05 22:00:00	10.8	990.9	87	0.8	0
864	2021-02-05 23:00:00	10	991.1	89	1.5	0
865	2021-02-06	9.4	990.9	92	1.8	0
866	2021-02-06 01:00:00	9.1	990.5	92	2.3	0
867	2021-02-06 02:00:00	8.9	990.2	92	1.5	0
868	2021-02-06 03:00:00	8.3	989.6	94	1.3	0
869	2021-02-06 04:00:00	8	989.1	95	1.3	0
870	2021-02-06 05:00:00	7.9	988.5	95	1.7	0
871	2021-02-06 06:00:00	7.6	988.5	95	1.4	0
872	2021-02-06 07:00:00	7.6	988.8	96	0.9	0
873	2021-02-06 08:00:00	7.6	989.1	96	0.8	0.1
874	2021-02-06 09:00:00	8.1	989.3	95	1.1	0
875	2021-02-06 10:00:00	8.9	989.5	93	0.9	0
876	2021-02-06 11:00:00	11.4	989.4	79	1.8	0
877	2021-02-06 12:00:00	12.7	988.5	71	2.2	0
878	2021-02-06 13:00:00	13.8	987	65	2.3	0
879	2021-02-06 14:00:00	14.3	985.1	63	2.1	0
880	2021-02-06 15:00:00	15	984	61	1.6	0
881	2021-02-06 16:00:00	15.4	983.3	62	1.3	0
882	2021-02-06 17:00:00	15.2	983.2	62	1.1	0
883	2021-02-06 18:00:00	14.8	983.3	62	3	0
884	2021-02-06 19:00:00	14.6	984.1	62	1.1	0
885	2021-02-06 20:00:00	14.3	985.2	63	0.3	0
886	2021-02-06 21:00:00	14	986.2	67	0.3	0
887	2021-02-06 22:00:00	13.3	986.7	72	1.4	0
888	2021-02-06 23:00:00	13.3	987	72	0.5	0
889	2021-02-07	13.3	987.3	73	0	0
890	2021-02-07 01:00:00	13.4	987.3	69	1.3	0
891	2021-02-07 02:00:00	12.9	987.4	75	0.2	0
892	2021-02-07 03:00:00	12.4	987.4	79	0.8	0
893	2021-02-07 04:00:00	12.1	987.4	81	0.4	0
894	2021-02-07 05:00:00	11.9	987.5	84	0.8	0
895	2021-02-07 06:00:00	11.7	987.7	83	0.9	0
896	2021-02-07 07:00:00	11.2	988	87	1.3	0
897	2021-02-07 08:00:00	10.8	988.8	89	0.6	0
898	2021-02-07 09:00:00	10.8	989.8	89	0.7	0
899	2021-02-07 10:00:00	13.3	990.5	78	1.1	0
900	2021-02-07 11:00:00	15.1	990.6	68	2.1	0
901	2021-02-07 12:00:00	15.2	990.3	69	1.7	0
902	2021-02-07 13:00:00	16.9	989.3	62	2.1	0
903	2021-02-07 14:00:00	17.2	987.9	56	2.1	0
904	2021-02-07 15:00:00	17.3	987.7	54	1.2	0
905	2021-02-07 16:00:00	17.4	987.8	55	1.5	0
906	2021-02-07 17:00:00	17.2	987.8	55	1.9	0
907	2021-02-07 18:00:00	16.7	988.3	57	0.8	0
908	2021-02-07 19:00:00	15.9	989.6	62	1	0
909	2021-02-07 20:00:00	15.5	990.4	66	0.9	0
910	2021-02-07 21:00:00	14.5	991	73	1.3	0
911	2021-02-07 22:00:00	14.1	991.7	74	1.1	0
912	2021-02-07 23:00:00	13.7	992.3	75	1.1	0
913	2021-02-08	13.3	992.5	78	1	0
914	2021-02-08 01:00:00	12.7	992.6	80	1.1	0
915	2021-02-08 02:00:00	12.2	992.7	83	0.9	0
916	2021-02-08 03:00:00	11.7	992.4	86	1.2	0
917	2021-02-08 04:00:00	11.7	992.5	84	1	0
918	2021-02-08 05:00:00	11.1	992.1	88	1.2	0
919	2021-02-08 06:00:00	10.9	992.1	88	0.8	0
920	2021-02-08 07:00:00	10.8	993.1	88	0.8	0
921	2021-02-08 08:00:00	10.6	993.5	90	1.7	0
922	2021-02-08 09:00:00	11	994.5	86	0.8	0
923	2021-02-08 10:00:00	11.9	995.1	84	1.2	0
924	2021-02-08 11:00:00	13.3	995.7	77	1.4	0
925	2021-02-08 12:00:00	14.2	995	73	2.1	0
926	2021-02-08 13:00:00	14.6	994.7	69	1.3	0
927	2021-02-08 14:00:00	15.2	993.3	65	1.3	0
928	2021-02-08 15:00:00	15.9	992.8	62	1.3	0
929	2021-02-08 16:00:00	16.2	992.4	62	0.9	0
930	2021-02-08 17:00:00	15.8	992.2	63	0.6	0
931	2021-02-08 18:00:00	15.3	992.1	66	1	0
932	2021-02-08 19:00:00	14.5	992.3	69	0.9	0
933	2021-02-08 20:00:00	13.6	992.4	76	0	0
934	2021-02-08 21:00:00	13.1	993.1	79	0.3	0
935	2021-02-08 22:00:00	12.6	993.8	82	1.1	0
936	2021-02-08 23:00:00	12.2	993.9	84	1	0
937	2021-02-09	11.5	993.4	87	1.2	0
938	2021-02-09 01:00:00	11.5	993	84	1.1	0
939	2021-02-09 02:00:00	11	992.8	88	1	0
940	2021-02-09 03:00:00	10.8	992.4	89	1.5	0
941	2021-02-09 04:00:00	10.6	991.8	89	1.6	0
942	2021-02-09 05:00:00	10.1	991.5	91	1.2	0
943	2021-02-09 06:00:00	9.8	991.1	92	1.4	0
944	2021-02-09 07:00:00	9.9	991.4	91	1.3	0
945	2021-02-09 08:00:00	9.8	992	91	0.9	0
946	2021-02-09 09:00:00	10.2	992.1	90	1.5	0
947	2021-02-09 10:00:00	11.4	992.6	83	1.7	0
948	2021-02-09 11:00:00	13.1	992.6	75	0.8	0
949	2021-02-09 12:00:00	15	991.8	64	1.4	0
950	2021-02-09 13:00:00	16.6	990.6	61	1.1	0
951	2021-02-09 14:00:00	17.2	989.1	56	1.2	0
952	2021-02-09 15:00:00	17.6	988.1	53	1.3	0
953	2021-02-09 16:00:00	17.8	987.4	52	1.3	0
954	2021-02-09 17:00:00	17.1	987.3	54	1	0
955	2021-02-09 18:00:00	16.7	987.5	57	0.4	0
956	2021-02-09 19:00:00	15.5	987.7	63	0.6	0
957	2021-02-09 20:00:00	14.4	987.7	71	1.1	0
958	2021-02-09 21:00:00	14	988.8	71	1.1	0
959	2021-02-09 22:00:00	13.9	989.3	70	1	0
960	2021-02-09 23:00:00	13.2	989.6	76	1	0
961	2021-02-10	12.7	989.3	79	0.9	0
962	2021-02-10 01:00:00	12.2	989.1	82	1	0
963	2021-02-10 02:00:00	11.8	988.9	82	1.4	0
964	2021-02-10 03:00:00	11.3	988.7	84	1.7	0
965	2021-02-10 04:00:00	11.2	988.4	85	1.4	0
966	2021-02-10 05:00:00	10.9	988.2	86	1.4	0
967	2021-02-10 06:00:00	10.9	988.2	86	1.6	0
968	2021-02-10 07:00:00	11	988.7	84	0.9	0
969	2021-02-10 08:00:00	10.2	989.2	90	1.2	0
970	2021-02-10 09:00:00	10.9	989.7	88	1.4	0
971	2021-02-10 10:00:00	12.7	990.1	78	1.8	0
972	2021-02-10 11:00:00	15.3	990.1	67	1.7	0
973	2021-02-10 12:00:00	16.9	989.2	60	1.7	0
974	2021-02-10 13:00:00	18.5	988.1	54	1.1	0
975	2021-02-10 14:00:00	19.2	986.7	52	1.4	0
976	2021-02-10 15:00:00	19.3	985.5	48	1.1	0
977	2021-02-10 16:00:00	19.2	984.8	47	0.8	0
978	2021-02-10 17:00:00	19.1	984	48	1	0
979	2021-02-10 18:00:00	18.3	983.5	50	0.8	0
980	2021-02-10 19:00:00	16.6	983.7	60	1.4	0
981	2021-02-10 20:00:00	15.7	984.6	63	0.8	0
982	2021-02-10 21:00:00	14.7	985.5	69	1.6	0
983	2021-02-10 22:00:00	14.5	986.2	70	1.3	0
984	2021-02-10 23:00:00	14.1	986.6	73	1.1	0
985	2021-02-11	13.7	986.9	75	0.7	0
986	2021-02-11 01:00:00	13.1	987	79	0	0
987	2021-02-11 02:00:00	12.5	986.7	81	0.8	0
988	2021-02-11 03:00:00	12	986.5	84	2.3	0
989	2021-02-11 04:00:00	11.9	986.1	84	1.4	0
990	2021-02-11 05:00:00	11.3	985.4	86	0.6	0
991	2021-02-11 06:00:00	11	985.8	88	0.6	0
992	2021-02-11 07:00:00	10.6	986.4	90	1.6	0
993	2021-02-11 08:00:00	10.5	987.4	91	0.8	0
994	2021-02-11 09:00:00	11.3	988.4	88	1.4	0
995	2021-02-11 10:00:00	13.6	989.5	78	1.6	0
996	2021-02-11 11:00:00	16	989.8	67	1.4	0
997	2021-02-11 12:00:00	17.4	989.4	58	2	0
998	2021-02-11 13:00:00	17.8	988.5	55	2	0
999	2021-02-11 14:00:00	19.3	987.2	48	2.7	0
1000	2021-02-11 15:00:00	19.9	986.2	46	2.1	0
1001	2021-02-11 16:00:00	20	985.4	45	1.1	0
1002	2021-02-11 17:00:00	19.9	985.4	45	0.8	0
1003	2021-02-11 18:00:00	18.9	985.7	49	2.1	0
1004	2021-02-11 19:00:00	18.3	986.4	49	1.9	0
1005	2021-02-11 20:00:00	17.9	986.8	52	1	0
1006	2021-02-11 21:00:00	16.7	987.3	61	2.6	0
1007	2021-02-11 22:00:00	15.9	987.6	63	1.6	0
1008	2021-02-11 23:00:00	15.5	987.8	67	1.2	0
1009	2021-02-12	15.2	987.9	68	1.2	0
1010	2021-02-12 01:00:00	14.9	987.9	68	1.2	0
1011	2021-02-12 02:00:00	14.3	987.9	71	1.2	0
1012	2021-02-12 03:00:00	13.9	987.5	72	0.5	0
1013	2021-02-12 04:00:00	13.1	987.3	77	2	0
1014	2021-02-12 05:00:00	12.3	987.2	81	1.4	0
1015	2021-02-12 06:00:00	11.9	987.3	83	1.6	0
1016	2021-02-12 07:00:00	11.5	987.3	85	0.7	0
1017	2021-02-12 08:00:00	11.3	987.8	86	0.9	0
1018	2021-02-12 09:00:00	11.7	988.3	87	1.8	0
1019	2021-02-12 10:00:00	13.7	988.3	77	1.3	0
1020	2021-02-12 11:00:00	15.8	988.1	68	1.5	0
1021	2021-02-12 12:00:00	17.9	987.6	59	1.4	0
1022	2021-02-12 13:00:00	19.4	986.3	53	1.6	0
1023	2021-02-12 14:00:00	21.1	985	44	1.2	0
1024	2021-02-12 15:00:00	21.5	983.7	42	1.5	0
1025	2021-02-12 16:00:00	21.8	982.8	41	2.4	0
1026	2021-02-12 17:00:00	21.9	982.6	41	1.7	0
1027	2021-02-12 18:00:00	20.2	982.4	45	1.3	0
1028	2021-02-12 19:00:00	19	982.6	48	0.8	0
1029	2021-02-12 20:00:00	17.3	983.3	58	1	0
1030	2021-02-12 21:00:00	16.2	983.9	63	0.8	0
1031	2021-02-12 22:00:00	15.8	984.5	64	0.9	0
1032	2021-02-12 23:00:00	14.9	984.8	67	1.4	0
1033	2021-02-13	13.9	985.1	73	2.1	0
1034	2021-02-13 01:00:00	13.6	985.2	75	1.3	0
1035	2021-02-13 02:00:00	12.9	985.5	79	0.7	0
1036	2021-02-13 03:00:00	12.8	985.6	79	0.4	0
1037	2021-02-13 04:00:00	12	985.4	83	1.1	0
1038	2021-02-13 05:00:00	12.4	984.9	82	2	0
1039	2021-02-13 06:00:00	12.4	984.7	81	1	0
1040	2021-02-13 07:00:00	12.4	984.9	80	1.7	0
1041	2021-02-13 08:00:00	12.7	985.6	79	1.4	0
1042	2021-02-13 09:00:00	13.3	986.7	77	0.8	0
1043	2021-02-13 10:00:00	13.6	987.5	78	0.2	0
1044	2021-02-13 11:00:00	13.7	988.3	80	1.5	0
1045	2021-02-13 12:00:00	13.9	988.3	77	0.8	0
1046	2021-02-13 13:00:00	14.8	987.9	77	1.1	0
1047	2021-02-13 14:00:00	15.4	987.4	71	1.7	0
1048	2021-02-13 15:00:00	15.5	987.3	70	2.4	0
1049	2021-02-13 16:00:00	16	987.1	69	1.1	0
1050	2021-02-13 17:00:00	16.2	987.1	67	1.7	0
1051	2021-02-13 18:00:00	16	987.2	66	0.3	0
1052	2021-02-13 19:00:00	14.9	987.8	72	1.5	0
1053	2021-02-13 20:00:00	13.9	988.4	77	1.2	0
1054	2021-02-13 21:00:00	13.9	989.4	79	2.6	0
1055	2021-02-13 22:00:00	13.6	989.8	81	1.4	0
1056	2021-02-13 23:00:00	13.5	990.1	82	0.8	0
1057	2021-02-14	12.3	990	88	0.7	0
1058	2021-02-14 01:00:00	12.1	989.8	90	1.6	0
1059	2021-02-14 02:00:00	11.8	989.4	91	1.1	0
1060	2021-02-14 03:00:00	10.9	988.7	93	1.3	0
1061	2021-02-14 04:00:00	10.6	988.3	95	1.3	0
1062	2021-02-14 05:00:00	10.6	987.9	94	1.6	0
1063	2021-02-14 06:00:00	10.4	987.7	94	0.5	0
1064	2021-02-14 07:00:00	10.2	987.9	94	0.8	0
1065	2021-02-14 08:00:00	10.6	988.1	95	0.6	0
1066	2021-02-14 09:00:00	11.1	988.4	94	0.6	0
1067	2021-02-14 10:00:00	12.2	988.5	90	2.6	0
1068	2021-02-14 11:00:00	14.3	988.1	79	2	0
1069	2021-02-14 12:00:00	15.8	987.2	73	1.8	0
1070	2021-02-14 13:00:00	17.8	985.6	65	1.4	0
1071	2021-02-14 14:00:00	19.4	983.5	51	1.4	0
1072	2021-02-14 15:00:00	20	981.7	49	5.3	0
1073	2021-02-14 16:00:00	21.2	980.5	46	1.8	0
1074	2021-02-14 17:00:00	21.4	979.8	46	3.2	0
1075	2021-02-14 18:00:00	19.9	979.3	50	2	0
1076	2021-02-14 19:00:00	18.4	979.6	54	1.9	0
1077	2021-02-14 20:00:00	17.7	980.3	56	3.4	0
1078	2021-02-14 21:00:00	16.6	980.9	60	2.8	0
1079	2021-02-14 22:00:00	16.3	981.3	64	2.1	0
1080	2021-02-14 23:00:00	16.4	981.8	64	2.5	0
1081	2021-02-15	16.3	981.9	65	2.2	0
1082	2021-02-15 01:00:00	16	982.1	66	1.4	0
1083	2021-02-15 02:00:00	16.3	982.1	65	0.8	0
1084	2021-02-15 03:00:00	16.1	981.9	66	1.5	0
1085	2021-02-15 04:00:00	15.9	981.7	67	0.1	0
1086	2021-02-15 05:00:00	15.5	982	69	1.2	0
1087	2021-02-15 06:00:00	15	982.8	73	1	0.1
1088	2021-02-15 07:00:00	14	983.7	83	2.4	0.2
1089	2021-02-15 08:00:00	13.8	984.8	82	1.4	0
1090	2021-02-15 09:00:00	13.5	986	84	0.6	0.1
1091	2021-02-15 10:00:00	13.1	986.6	90	1.8	0.6
1092	2021-02-15 11:00:00	12.8	987.1	92	1.9	0.1
1093	2021-02-15 12:00:00	12.7	986.9	93	1.7	0.2
1094	2021-02-15 13:00:00	12.5	986.4	92	1.7	0
1095	2021-02-15 14:00:00	12.7	985.6	93	0.9	0.4
1096	2021-02-15 15:00:00	12.6	985.3	91	2.6	0
1097	2021-02-15 16:00:00	12.7	985.2	89	2.8	0
1098	2021-02-15 17:00:00	12.8	985.3	86	2.6	0
1099	2021-02-15 18:00:00	12.3	985.8	90	2.9	0
1100	2021-02-15 19:00:00	11.9	986.4	93	1.4	0
1101	2021-02-15 20:00:00	12	987	91	1	0
1102	2021-02-15 21:00:00	12.1	988.1	88	1.8	0
1103	2021-02-15 22:00:00	12.1	988.7	88	1.4	0
1104	2021-02-15 23:00:00	12.1	988.7	88	1.5	0
1105	2021-02-16	12	988.9	88	1.1	0
1106	2021-02-16 01:00:00	11.6	989.1	92	1.3	0
1107	2021-02-16 02:00:00	11.4	989.2	93	1.8	0
1108	2021-02-16 03:00:00	11.5	989.2	93	1.3	0.1
1109	2021-02-16 04:00:00	11.3	989.2	95	1	0.5
1110	2021-02-16 05:00:00	11.3	989.3	95	1	0.5
1111	2021-02-16 06:00:00	11.3	989.7	95	1.1	0.1
1112	2021-02-16 07:00:00	11.3	990.1	96	0.6	0.2
1113	2021-02-16 08:00:00	11.4	991.1	96	0.4	0.3
1114	2021-02-16 09:00:00	11.4	992	96	1.2	0.1
1115	2021-02-16 10:00:00	11.7	992.8	95	1.4	0
1116	2021-02-16 11:00:00	12.3	993.2	94	1.4	0.1
1117	2021-02-16 12:00:00	13.1	993	86	1.1	0.1
1118	2021-02-16 13:00:00	14.3	992.3	80	1.7	0
1119	2021-02-16 14:00:00	14.7	991.5	73	2.1	0
1120	2021-02-16 15:00:00	15.1	990.9	71	0.8	0
1121	2021-02-16 16:00:00	14.9	990.8	71	1.9	0
1122	2021-02-16 17:00:00	15.4	990.5	71	1.5	0
1123	2021-02-16 18:00:00	14.7	990.8	73	2.7	0
1124	2021-02-16 19:00:00	13.5	991.4	79	1.3	0
1125	2021-02-16 20:00:00	12.8	992.2	84	1.1	0
1126	2021-02-16 21:00:00	12.3	993.2	85	1.1	0
1127	2021-02-16 22:00:00	12.4	994	83	1.2	0
1128	2021-02-16 23:00:00	11.6	994.5	87	0	0
1129	2021-02-17	10.8	994.2	90	1.4	0
1130	2021-02-17 01:00:00	10.3	993.9	92	1.7	0
1131	2021-02-17 02:00:00	10	994	91	0.9	0
1132	2021-02-17 03:00:00	10.1	994.3	91	0.3	0
1133	2021-02-17 04:00:00	10.2	994.1	92	0.1	0
1134	2021-02-17 05:00:00	9.6	993.8	95	1.4	0
1135	2021-02-17 06:00:00	9.7	994.6	95	1.7	0
1136	2021-02-17 07:00:00	9.8	994.8	95	1	0
1137	2021-02-17 08:00:00	10.1	995.3	94	1.1	0
1138	2021-02-17 09:00:00	10.9	995.8	92	1.9	0
1139	2021-02-17 10:00:00	12.2	996	89	1.7	0
1140	2021-02-17 11:00:00	13.7	996.2	78	1.5	0
1141	2021-02-17 12:00:00	14.8	995.9	71	1.1	0
1142	2021-02-17 13:00:00	16.2	995	64	3.4	0
1143	2021-02-17 14:00:00	16.9	993.8	60	2.4	0
1144	2021-02-17 15:00:00	17.7	992.8	56	0.2	0
1145	2021-02-17 16:00:00	18.4	992.1	50	1.2	0
1146	2021-02-17 17:00:00	18.5	991.6	47	1	0
1147	2021-02-17 18:00:00	17.8	991.7	47	0.8	0
1148	2021-02-17 19:00:00	17	992.1	53	1.3	0
1149	2021-02-17 20:00:00	16.2	992.8	56	0.7	0
1150	2021-02-17 21:00:00	15.4	993.8	63	1.4	0
1151	2021-02-17 22:00:00	15	994.3	63	1.3	0
1152	2021-02-17 23:00:00	14.7	994.5	65	1.9	0
1153	2021-02-18	14.8	994.7	65	0.8	0
1154	2021-02-18 01:00:00	14.3	994.9	70	1.3	0
1155	2021-02-18 02:00:00	14.7	995.1	67	1.5	0
1156	2021-02-18 03:00:00	14.1	994.9	72	0.7	0
1157	2021-02-18 04:00:00	13.5	994.8	77	0.5	0
1158	2021-02-18 05:00:00	13.6	995.1	77	0.6	0
1159	2021-02-18 06:00:00	13.7	995.7	77	1.6	0
1160	2021-02-18 07:00:00	13.8	996.4	71	1.5	0
1161	2021-02-18 08:00:00	13.6	997.3	68	2.7	0
1162	2021-02-18 09:00:00	13.5	998	66	1.6	0
1163	2021-02-18 10:00:00	13.8	998.5	63	1.8	0
1164	2021-02-18 11:00:00	14.2	998.8	63	0.6	0
1165	2021-02-18 12:00:00	14.3	998.8	64	1.1	0
1166	2021-02-18 13:00:00	15.1	997.6	63	0.5	0
1167	2021-02-18 14:00:00	16.3	996.3	56	1.3	0
1168	2021-02-18 15:00:00	16.8	995.4	57	1.4	0
1169	2021-02-18 16:00:00	17.9	994.6	43	2.6	0
1170	2021-02-18 17:00:00	18.3	994.3	38	1.9	0
1171	2021-02-18 18:00:00	17.2	994.1	41	1.9	0
1172	2021-02-18 19:00:00	16.1	994.3	46	1.3	0
1173	2021-02-18 20:00:00	14.7	994.8	54	0.8	0
1174	2021-02-18 21:00:00	13.8	995.2	58	1.4	0
1175	2021-02-18 22:00:00	12.5	995.6	65	1.6	0
1176	2021-02-18 23:00:00	12.4	995.9	66	2.3	0
1177	2021-02-19	12	995.6	67	0.9	0
1178	2021-02-19 01:00:00	11.8	995.6	71	1.6	0
1179	2021-02-19 02:00:00	11.8	995.4	72	1.3	0
1180	2021-02-19 03:00:00	11.8	995.3	75	0.6	0
1181	2021-02-19 04:00:00	11.4	994.5	79	1.3	0
1182	2021-02-19 05:00:00	11.5	994.2	78	1.9	0
1183	2021-02-19 06:00:00	11.5	994.6	79	1.1	0
1184	2021-02-19 07:00:00	11.3	995.2	79	2.2	0
1185	2021-02-19 08:00:00	11.4	995.6	78	1.6	0
1186	2021-02-19 09:00:00	11.8	996.3	75	0.8	0
1187	2021-02-19 10:00:00	13.2	996.6	74	1.4	0
1188	2021-02-19 11:00:00	15.2	996.5	64	0	0
1189	2021-02-19 12:00:00	17.4	996	54	1.7	0
1190	2021-02-19 13:00:00	18.5	994.7	51	1.8	0
1191	2021-02-19 14:00:00	19.2	993.4	51	3.5	0
1192	2021-02-19 15:00:00	18.9	991.9	47	1.8	0
1193	2021-02-19 16:00:00	19.4	991.1	41	2.5	0
1194	2021-02-19 17:00:00	19.3	990.5	42	2	0
1195	2021-02-19 18:00:00	18.7	990.5	43	1.5	0
1196	2021-02-19 19:00:00	17.4	990.9	46	1	0
1197	2021-02-19 20:00:00	16.5	991.3	53	1.4	0
1198	2021-02-19 21:00:00	15	991.8	60	0.6	0
1199	2021-02-19 22:00:00	14.5	992	64	0.9	0
1200	2021-02-19 23:00:00	13.5	991.8	69	1.6	0
1201	2021-02-20	12.7	991.6	73	1.5	0
1202	2021-02-20 01:00:00	12.4	991.4	75	0.9	0
1203	2021-02-20 02:00:00	11.9	991	77	0.9	0
1204	2021-02-20 03:00:00	11.5	990.5	80	0	0
1205	2021-02-20 04:00:00	11.3	989.9	83	1.2	0
1206	2021-02-20 05:00:00	11.3	989.9	81	1.6	0
1207	2021-02-20 06:00:00	11.3	989.7	81	1.9	0
1208	2021-02-20 07:00:00	10.8	989.6	84	1.5	0
1209	2021-02-20 08:00:00	11.1	990	82	1.4	0
1210	2021-02-20 09:00:00	11.7	990.5	81	1.4	0
1211	2021-02-20 10:00:00	13.1	990.7	74	0.8	0
1212	2021-02-20 11:00:00	15.8	990.3	63	1.1	0
1213	2021-02-20 12:00:00	17	989.4	56	1.3	0
1214	2021-02-20 13:00:00	18.9	987.8	48	1.6	0
1215	2021-02-20 14:00:00	19.9	986.4	49	1.1	0
1216	2021-02-20 15:00:00	21.2	984.9	41	1.6	0
1217	2021-02-20 16:00:00	21.1	983.7	43	1.4	0
1218	2021-02-20 17:00:00	21.6	983.2	39	0.4	0
1219	2021-02-20 18:00:00	20.7	983.1	38	0.1	0
1220	2021-02-20 19:00:00	19.2	983	46	1	0
1221	2021-02-20 20:00:00	17.5	983.4	56	1.2	0
1222	2021-02-20 21:00:00	16.5	984	58	1	0
1223	2021-02-20 22:00:00	15.3	984.4	64	1.6	0
1224	2021-02-20 23:00:00	15.2	984.6	63	0.6	0
1225	2021-02-21	14.3	984.6	69	0.8	0
1226	2021-02-21 01:00:00	13.4	984.3	75	1.3	0
1227	2021-02-21 02:00:00	12.9	983.9	76	1.9	0
1228	2021-02-21 03:00:00	12.3	983.5	79	1.9	0
1229	2021-02-21 04:00:00	12.3	983	79	0.6	0
1230	2021-02-21 05:00:00	12.1	982.9	80	0.5	0
1231	2021-02-21 06:00:00	11.8	983.3	81	0.8	0
1232	2021-02-21 07:00:00	11.5	983.7	84	1.5	0
1233	2021-02-21 08:00:00	11.4	984.4	84	1.7	0
1234	2021-02-21 09:00:00	12.5	985.3	79	1.4	0
1235	2021-02-21 10:00:00	15.3	985.7	68	1.3	0
1236	2021-02-21 11:00:00	17.4	985.5	60	1	0
1237	2021-02-21 12:00:00	19.5	984.8	51	2	0
1238	2021-02-21 13:00:00	21.1	983.8	47	1.6	0
1239	2021-02-21 14:00:00	22.1	982.9	41	1.1	0
1240	2021-02-21 15:00:00	23.2	981.7	41	1	0
1241	2021-02-21 16:00:00	23.9	980.9	38	0.8	0
1242	2021-02-21 17:00:00	23.9	980.5	39	0.9	0
1243	2021-02-21 18:00:00	23.1	980.4	39	0.7	0
1244	2021-02-21 19:00:00	21.1	980.7	48	0.9	0
1245	2021-02-21 20:00:00	19.5	981.5	54	0.8	0
1246	2021-02-21 21:00:00	18.1	982.3	60	1.1	0
1247	2021-02-21 22:00:00	17.4	983	63	0.4	0
1248	2021-02-21 23:00:00	16.6	983.4	69	1	0
1249	2021-02-22	15.9	983.7	72	0.9	0
1250	2021-02-22 01:00:00	15.3	983.6	76	0.7	0
1251	2021-02-22 02:00:00	14.3	983.6	80	2	0
1252	2021-02-22 03:00:00	14	983.6	81	1.8	0
1253	2021-02-22 04:00:00	13.8	983.4	81	0.6	0
1254	2021-02-22 05:00:00	13.5	983.5	82	1	0
1255	2021-02-22 06:00:00	13	984	86	0.7	0
1256	2021-02-22 07:00:00	12.6	984.9	87	1.2	0
1257	2021-02-22 08:00:00	12.9	985.5	86	1.1	0
1258	2021-02-22 09:00:00	14.5	986.3	83	0	0
1259	2021-02-22 10:00:00	16.3	986.8	74	1.1	0
1260	2021-02-22 11:00:00	18.5	986.3	61	2.2	0
1261	2021-02-22 12:00:00	20.5	985.2	57	2	0
1262	2021-02-22 13:00:00	21.6	984.1	49	1.2	0
1263	2021-02-22 14:00:00	23.5	982.7	42	1.5	0
1264	2021-02-22 15:00:00	24.9	981.3	40	0.5	0
1265	2021-02-22 16:00:00	25.4	980.2	40	2.3	0
1266	2021-02-22 17:00:00	25.6	979.5	39	1.2	0
1267	2021-02-22 18:00:00	24.1	979.7	45	2.6	0
1268	2021-02-22 19:00:00	22.4	980.3	53	1.6	0
1269	2021-02-22 20:00:00	21.1	981.1	56	1.5	0
1270	2021-02-22 21:00:00	20.2	982.3	59	0.9	0
1271	2021-02-22 22:00:00	19.2	983.2	65	2	0
1272	2021-02-22 23:00:00	19	983.9	66	0.7	0
1273	2021-02-23	18.6	984	68	0.2	0
1274	2021-02-23 01:00:00	18.7	983.7	68	1	0
1275	2021-02-23 02:00:00	18.9	983.8	66	1.2	0
1276	2021-02-23 03:00:00	18.6	983.4	67	0.5	0
1277	2021-02-23 04:00:00	17.4	982.8	73	1.1	0
1278	2021-02-23 05:00:00	17.9	982.7	70	0.9	0
1279	2021-02-23 06:00:00	17.7	982.5	72	0.8	0
1280	2021-02-23 07:00:00	17.1	983.1	75	0.6	0
1281	2021-02-23 08:00:00	16.6	983.8	80	0.7	0
1282	2021-02-23 09:00:00	17.2	984	79	1	0
1283	2021-02-23 10:00:00	18.1	984.4	73	0.6	0
1284	2021-02-23 11:00:00	18.8	984.3	70	1.7	0
1285	2021-02-23 12:00:00	19.8	983.7	66	1.6	0
1286	2021-02-23 13:00:00	20.4	982.6	63	1.8	0
1287	2021-02-23 14:00:00	22.7	981	58	1.9	0
1288	2021-02-23 15:00:00	23.3	979.4	53	1.8	0
1289	2021-02-23 16:00:00	23.6	978.4	50	3.6	0
1290	2021-02-23 17:00:00	23.1	977.5	50	3.5	0
1291	2021-02-23 18:00:00	22.2	976.8	54	3.2	0
1292	2021-02-23 19:00:00	21.1	977	57	1.4	0
1293	2021-02-23 20:00:00	20.1	977.5	62	3.3	0
1294	2021-02-23 21:00:00	19.5	977.7	63	0.7	0
1295	2021-02-23 22:00:00	18.6	977.7	66	1	0
1296	2021-02-23 23:00:00	18.2	977.8	67	1.5	0
1297	2021-02-24	17.6	977.5	69	1.5	0
1298	2021-02-24 01:00:00	17.3	977.1	70	1.2	0
1299	2021-02-24 02:00:00	17	976.4	72	1	0
1300	2021-02-24 03:00:00	16.6	975.7	73	1.1	0
1301	2021-02-24 04:00:00	16.3	974.9	74	0.8	0
1302	2021-02-24 05:00:00	15.5	974.3	79	1.3	0
1303	2021-02-24 06:00:00	15.2	974	80	1.3	0
1304	2021-02-24 07:00:00	15	974.1	81	1.6	0
1305	2021-02-24 08:00:00	15	974.5	82	0.8	0
1306	2021-02-24 09:00:00	16	975	80	0.2	0
1307	2021-02-24 10:00:00	19.3	975	65	1.4	0
1308	2021-02-24 11:00:00	20.8	974.5	60	1.1	0
1309	2021-02-24 12:00:00	22.7	973.6	54	1.2	0
1310	2021-02-24 13:00:00	24.3	972.2	52	1.6	0
1311	2021-02-24 14:00:00	25.8	970.7	48	0.8	0
1312	2021-02-24 15:00:00	26.7	969.5	46	1.5	0
1313	2021-02-24 16:00:00	27.5	968.8	42	0.9	0
1314	2021-02-24 17:00:00	27.6	968.8	42	1.4	0
1315	2021-02-24 18:00:00	26.7	968.8	45	1.2	0
1316	2021-02-24 19:00:00	24.3	969.3	55	3.3	0
1317	2021-02-24 20:00:00	22.7	969.9	61	2.8	0
1318	2021-02-24 21:00:00	22	971	64	3.6	0
1319	2021-02-24 22:00:00	21.5	971.9	66	3.2	0
1320	2021-02-24 23:00:00	20.8	972.6	68	2.9	0
1321	2021-02-25	20.1	973.7	70	2.4	0
1322	2021-02-25 01:00:00	20.4	973.8	66	2.1	0
1323	2021-02-25 02:00:00	20.3	973.9	65	1.7	0
1324	2021-02-25 03:00:00	19.8	973.6	67	1.8	0
1325	2021-02-25 04:00:00	19.7	973.3	66	1.1	0
1326	2021-02-25 05:00:00	19.5	973.2	66	1.6	0
1327	2021-02-25 06:00:00	19.5	973.6	66	2	0
1328	2021-02-25 07:00:00	19.4	974.1	66	1.9	0
1329	2021-02-25 08:00:00	19.2	975.2	68	2.3	0
1330	2021-02-25 09:00:00	18.6	976.5	74	2.7	0
1331	2021-02-25 10:00:00	17.8	977.7	79	3.2	0
1332	2021-02-25 11:00:00	16.6	978.3	77	3.4	0
1333	2021-02-25 12:00:00	16.3	978.2	76	2.8	0
1334	2021-02-25 13:00:00	15.8	977.8	79	3.8	0
1335	2021-02-25 14:00:00	15	977.5	80	2.5	0
1336	2021-02-25 15:00:00	13.9	977	79	6.2	0
1337	2021-02-25 16:00:00	13.2	977.4	84	2.6	0
1338	2021-02-25 17:00:00	13	977.9	86	5.4	0
1339	2021-02-25 18:00:00	12.9	978.4	76	3.4	0
1340	2021-02-25 19:00:00	13.1	979.2	75	3.5	0
1341	2021-02-25 20:00:00	13.2	980.2	73	3.6	0
1342	2021-02-25 21:00:00	13.2	981.3	74	3	0
1343	2021-02-25 22:00:00	13.2	982.1	75	2.9	0
1344	2021-02-25 23:00:00	12.6	982.6	78	2.8	0
1345	2021-02-26	12.2	982.9	83	1	0
1346	2021-02-26 01:00:00	12	983	83	1.9	0
1347	2021-02-26 02:00:00	12	983.1	85	1.7	0
1348	2021-02-26 03:00:00	12	983	81	2.9	0
1349	2021-02-26 04:00:00	11.6	982.9	85	2.3	0
1350	2021-02-26 05:00:00	11.5	983	85	2.1	0
1351	2021-02-26 06:00:00	11.5	983.5	87	0.9	0
1352	2021-02-26 07:00:00	11.1	984.1	92	2.2	0
1353	2021-02-26 08:00:00	10.8	984.7	92	1.3	0.1
1354	2021-02-26 09:00:00	10.9	985.4	93	1.3	0.1
1355	2021-02-26 10:00:00	11.3	985.8	93	1.8	0.2
1356	2021-02-26 11:00:00	11.1	986.3	93	2.4	0
1357	2021-02-26 12:00:00	11.2	986	94	0.3	0.6
1358	2021-02-26 13:00:00	11.6	985.5	93	1.3	0.1
1359	2021-02-26 14:00:00	12	984.5	92	1.8	0.1
1360	2021-02-26 15:00:00	12.3	983.3	91	2.2	0
1361	2021-02-26 16:00:00	12.1	983	90	4.2	0
1362	2021-02-26 17:00:00	12	983	89	2.9	0
1363	2021-02-26 18:00:00	11.3	983.4	93	0.9	0.6
1364	2021-02-26 19:00:00	11	984.1	94	2.6	0.2
1365	2021-02-26 20:00:00	10.8	984.8	92	1	0.2
1366	2021-02-26 21:00:00	11	985.8	90	2.4	0
1367	2021-02-26 22:00:00	11.2	986.4	85	3	0
1368	2021-02-26 23:00:00	11.2	986.7	85	2.2	0
1369	2021-02-27	11.2	986.6	83	1.4	0
1370	2021-02-27 01:00:00	11.2	986.3	81	2.2	0
1371	2021-02-27 02:00:00	11.2	986.1	79	3.4	0
1372	2021-02-27 03:00:00	11.1	985.8	79	2.2	0
1373	2021-02-27 04:00:00	11.1	985.3	79	2	0
1374	2021-02-27 05:00:00	11.1	984.8	79	1.4	0
1375	2021-02-27 06:00:00	11	984.7	79	2.8	0
1376	2021-02-27 07:00:00	10.9	984.7	78	2.6	0
1377	2021-02-27 08:00:00	11	984.8	78	1.9	0
1378	2021-02-27 09:00:00	11.3	985	76	3.6	0
1379	2021-02-27 10:00:00	11.7	985.1	74	1.5	0
1380	2021-02-27 11:00:00	12.1	984.9	72	1.8	0
1381	2021-02-27 12:00:00	12.1	984.5	71	3	0
1382	2021-02-27 13:00:00	12	983.3	70	3	0
1383	2021-02-27 14:00:00	12.6	981.7	69	2.8	0
1384	2021-02-27 15:00:00	13.1	980	66	2.1	0
1385	2021-02-27 16:00:00	13	979	66	1.9	0
1386	2021-02-27 17:00:00	13	978.3	67	1.5	0
1387	2021-02-27 18:00:00	13	977.6	67	1.4	0
1388	2021-02-27 19:00:00	13	977.9	68	1.4	0
1389	2021-02-27 20:00:00	12.8	978.6	71	2.7	0
1390	2021-02-27 21:00:00	12.7	979.3	71	2.6	0
1391	2021-02-27 22:00:00	12.6	979.9	71	2.2	0
1392	2021-02-27 23:00:00	12.6	980.5	72	2.4	0
1393	2021-02-28	12.7	981	71	2.7	0
1394	2021-02-28 01:00:00	12.6	981.3	69	0.9	0
1395	2021-02-28 02:00:00	12.4	981.6	72	2.9	0
1396	2021-02-28 03:00:00	12.3	981.5	74	1.5	0
1397	2021-02-28 04:00:00	11.7	981.1	79	0.3	0
1398	2021-02-28 05:00:00	11.5	980.8	79	1.3	0
1399	2021-02-28 06:00:00	11.4	980.9	80	1.1	0
1400	2021-02-28 07:00:00	11.3	981.2	83	1.2	0
1401	2021-02-28 08:00:00	11	981.5	87	1.7	0
1402	2021-02-28 09:00:00	11.1	981.9	87	1.2	0
1403	2021-02-28 10:00:00	11.2	982.2	86	1.2	0
1404	2021-02-28 11:00:00	11.2	982.2	88	1.4	0
1405	2021-02-28 12:00:00	11.1	981.8	91	0	0.4
1406	2021-02-28 13:00:00	10.7	981	91	0.7	0.3
1407	2021-02-28 14:00:00	10.8	979.9	89	2	0
1408	2021-02-28 15:00:00	11.2	979.2	89	1.4	0.1
1409	2021-02-28 16:00:00	10.8	978.9	93	0.6	0
1410	2021-02-28 17:00:00	10.8	979.1	94	1.9	0
1411	2021-02-28 18:00:00	11	979.6	91	1.6	0
1412	2021-02-28 19:00:00	11.1	980.7	86	3.7	0
1413	2021-02-28 20:00:00	10.7	982.3	89	1.7	0
1414	2021-02-28 21:00:00	10.6	983.7	92	2.8	0
1415	2021-02-28 22:00:00	10.5	984.9	95	1.5	0.2
1416	2021-02-28 23:00:00	10.4	986	96	2.3	0.4
1417	2021-03-01	10.1	987	96	2	0.2
1418	2021-03-01 01:00:00	10	987.6	96	1.4	0.4
1419	2021-03-01 02:00:00	10.1	988.4	97	1.4	0.2
1420	2021-03-01 03:00:00	9.5	989.2	88	5.7	0.2
1421	2021-03-01 04:00:00	9.5	989.5	86	6.3	0
1422	2021-03-01 05:00:00	9.4	990.4	84	3.3	0
1423	2021-03-01 06:00:00	9.6	991.5	83	3	0
1424	2021-03-01 07:00:00	9.7	992.5	82	0.6	0
1425	2021-03-01 08:00:00	9.8	993.9	78	1.2	0
1426	2021-03-01 09:00:00	10.3	995.3	71	1.9	0
1427	2021-03-01 10:00:00	11.3	996.4	65	3.5	0
1428	2021-03-01 11:00:00	12.9	997	58	1.1	0
1429	2021-03-01 12:00:00	14	996.5	45	3.3	0
1430	2021-03-01 13:00:00	15.5	995.9	43	2.2	0
1431	2021-03-01 14:00:00	16.1	995.3	41	6.1	0
1432	2021-03-01 15:00:00	15.3	994.9	41	1.1	0
1433	2021-03-01 16:00:00	15.8	994.8	41	1.9	0
1434	2021-03-01 17:00:00	14.4	994.9	52	1.7	0
1435	2021-03-01 18:00:00	13.6	995	57	3	0
1436	2021-03-01 19:00:00	13	995.6	60	3.2	0
1437	2021-03-01 20:00:00	12.7	996.2	59	3.3	0
1438	2021-03-01 21:00:00	12.4	996.6	62	1.6	0
1439	2021-03-01 22:00:00	11.9	997.1	66	1	0
1440	2021-03-01 23:00:00	11.6	997.4	69	0.5	0
1441	2021-03-02	11.8	997.4	69	1	0
1442	2021-03-02 01:00:00	11.3	997.2	72	1.9	0
1443	2021-03-02 02:00:00	11.1	996.9	72	0.9	0
1444	2021-03-02 03:00:00	10.9	996.3	72	1.5	0
1445	2021-03-02 04:00:00	10.7	995.6	77	1.9	0
1446	2021-03-02 05:00:00	10.5	994.9	76	1.3	0
1447	2021-03-02 06:00:00	10.3	994.8	78	1.9	0
1448	2021-03-02 07:00:00	10.3	994.7	78	1.9	0
1449	2021-03-02 08:00:00	10.3	994.6	79	1.3	0
1450	2021-03-02 09:00:00	10.8	995.2	78	2	0
1451	2021-03-02 10:00:00	11.4	995.4	77	1.6	0
1452	2021-03-02 11:00:00	12.4	995.1	72	1.1	0
1453	2021-03-02 12:00:00	12.3	994.3	71	1.2	0.1
1454	2021-03-02 13:00:00	12.3	993.2	68	0.8	0
1455	2021-03-02 14:00:00	12.2	991.6	72	2	0
1456	2021-03-02 15:00:00	12	990.6	73	2	0
1457	2021-03-02 16:00:00	12	989.9	72	2.7	0
1458	2021-03-02 17:00:00	11.6	989.7	73	4.5	0
1459	2021-03-02 18:00:00	11.6	989.6	74	0.9	0
1460	2021-03-02 19:00:00	11.5	990	76	1.3	0
1461	2021-03-02 20:00:00	11.6	990.7	75	3.7	0
1462	2021-03-02 21:00:00	11.6	992	76	1.2	0
1463	2021-03-02 22:00:00	11.6	993	76	1.9	0
1464	2021-03-02 23:00:00	11.5	993.7	77	1.4	0
1465	2021-03-03	11.4	993.9	77	2.1	0
1466	2021-03-03 01:00:00	11.2	994	78	0.9	0
1467	2021-03-03 02:00:00	10.9	993.7	82	1.2	0
1468	2021-03-03 03:00:00	10.6	993.4	85	1.8	0
1469	2021-03-03 04:00:00	10.3	992.9	88	1	0.1
1470	2021-03-03 05:00:00	10.1	992.5	90	1.2	0.1
1471	2021-03-03 06:00:00	9.8	992.5	91	1.7	0.1
1472	2021-03-03 07:00:00	9.8	992.6	93	1.5	0
1473	2021-03-03 08:00:00	10	993	91	1.9	0
1474	2021-03-03 09:00:00	10.9	993.3	88	1.2	0
1475	2021-03-03 10:00:00	11.9	993.5	81	1.2	0
1476	2021-03-03 11:00:00	11.8	993.1	78	0.6	0
1477	2021-03-03 12:00:00	12.6	992.2	73	1.2	0
1478	2021-03-03 13:00:00	13.9	991.1	65	0.8	0
1479	2021-03-03 14:00:00	14.1	989.8	65	2.3	0
1480	2021-03-03 15:00:00	14.4	988.8	65	1.4	0
1481	2021-03-03 16:00:00	14.9	988.2	60	1.2	0
1482	2021-03-03 17:00:00	14.7	987.9	59	1.6	0
1483	2021-03-03 18:00:00	14.4	987.8	62	2.7	0
1484	2021-03-03 19:00:00	13.3	988.5	67	1.1	0
1485	2021-03-03 20:00:00	12.7	989.1	68	0.4	0
1486	2021-03-03 21:00:00	12.1	989.7	75	0.6	0
1487	2021-03-03 22:00:00	11.6	990.1	79	1.2	0
1488	2021-03-03 23:00:00	11.1	990.1	81	1.4	0
1489	2021-03-04	10.5	990.7	82	2.2	0
1490	2021-03-04 01:00:00	10.1	990.8	85	1.4	0
1491	2021-03-04 02:00:00	9.6	990	86	1.6	0
1492	2021-03-04 03:00:00	9.3	989.2	88	1.6	0
1493	2021-03-04 04:00:00	9.1	988.4	89	1.4	0
1494	2021-03-04 05:00:00	8.8	987.7	91	1.9	0
1495	2021-03-04 06:00:00	8.6	987.5	91	1.3	0
1496	2021-03-04 07:00:00	8.4	987.9	92	1.9	0
1497	2021-03-04 08:00:00	8.5	988.3	92	1	0
1498	2021-03-04 09:00:00	9.9	988.7	87	1.8	0
1499	2021-03-04 10:00:00	12.6	988.3	74	2.1	0
1500	2021-03-04 11:00:00	14.1	987.8	63	1.5	0
1501	2021-03-04 12:00:00	14.9	986.7	58	4	0
1502	2021-03-04 13:00:00	16.3	985.2	53	1.1	0
1503	2021-03-04 14:00:00	17.2	983.5	47	3.1	0
1504	2021-03-04 15:00:00	17.7	982.3	45	1.4	0
1505	2021-03-04 16:00:00	18.1	981.5	44	1.1	0
1506	2021-03-04 17:00:00	17.9	981.3	48	0.9	0
1507	2021-03-04 18:00:00	17.4	981.2	50	0.8	0
1508	2021-03-04 19:00:00	16.8	981.4	53	0.6	0
1509	2021-03-04 20:00:00	16.5	982.1	56	0.8	0
1510	2021-03-04 21:00:00	15.9	982.8	59	1.3	0
1511	2021-03-04 22:00:00	15.6	983.5	61	1.1	0
1512	2021-03-04 23:00:00	15.2	984	64	0.8	0
1513	2021-03-05	15	984.1	62	1.4	0
1514	2021-03-05 01:00:00	14.8	984	63	0.9	0
1515	2021-03-05 02:00:00	14.8	984	67	1.2	0
1516	2021-03-05 03:00:00	14.5	983.8	67	0.1	0
1517	2021-03-05 04:00:00	14	983.7	72	0.1	0
1518	2021-03-05 05:00:00	14	983.6	71	1.5	0
1519	2021-03-05 06:00:00	14.2	983.8	72	2.4	0
1520	2021-03-05 07:00:00	14	984.2	74	3	0
1521	2021-03-05 08:00:00	13.8	984.9	77	0.9	0
1522	2021-03-05 09:00:00	14.1	985.5	76	1.3	0
1523	2021-03-05 10:00:00	14.5	985.8	73	2.2	0
1524	2021-03-05 11:00:00	15.1	985.8	72	2	0
1525	2021-03-05 12:00:00	16.2	985.4	68	1.5	0
1526	2021-03-05 13:00:00	16.7	984.4	64	1.3	0
1527	2021-03-05 14:00:00	18.1	983.3	60	1.2	0
1528	2021-03-05 15:00:00	18.9	982.5	52	1.9	0
1529	2021-03-05 16:00:00	19	982.2	48	0.8	0
1530	2021-03-05 17:00:00	18.8	982.4	48	1.7	0
1531	2021-03-05 18:00:00	18	982.8	51	0.8	0
1532	2021-03-05 19:00:00	16.9	983.3	53	1.2	0
1533	2021-03-05 20:00:00	16	984.2	59	0.9	0
1534	2021-03-05 21:00:00	15.2	985.4	62	1.2	0
1535	2021-03-05 22:00:00	14.7	986.2	64	1.2	0
1536	2021-03-05 23:00:00	14.7	987	64	1.6	0
1537	2021-03-06	14.6	987.5	69	1.9	0
1538	2021-03-06 01:00:00	14.2	987.8	71	1.8	0
1539	2021-03-06 02:00:00	13.7	988	74	1.7	0
1540	2021-03-06 03:00:00	13.5	987.9	75	1.1	0
1541	2021-03-06 04:00:00	13.4	987.9	75	1.2	0
1542	2021-03-06 05:00:00	13	988.1	78	1.5	0
1543	2021-03-06 06:00:00	13	988.9	78	0.8	0
1544	2021-03-06 07:00:00	13	989.4	81	0.9	0
1545	2021-03-06 08:00:00	13	990.4	81	0.8	0
1546	2021-03-06 09:00:00	12.8	991.8	86	0.8	0.3
1547	2021-03-06 10:00:00	13	992.7	89	1.2	0.5
1548	2021-03-06 11:00:00	13.1	992.9	90	0.6	0.2
1549	2021-03-06 12:00:00	13.7	992.8	86	0.8	0.1
1550	2021-03-06 13:00:00	14	992	83	0	0
1551	2021-03-06 14:00:00	14.5	991.3	81	0	0
1552	2021-03-06 15:00:00	14.6	990.7	78	0.5	0
1553	2021-03-06 16:00:00	15.1	990.1	76	1.1	0
1554	2021-03-06 17:00:00	16	990.3	73	0.7	0
1555	2021-03-06 18:00:00	15.3	990.4	74	1.4	0
1556	2021-03-06 19:00:00	14.8	990.7	75	0.8	0
1557	2021-03-06 20:00:00	14.6	991.4	78	1.2	0
1558	2021-03-06 21:00:00	14.4	992.3	77	0.8	0
1559	2021-03-06 22:00:00	14.1	992.6	81	0.1	0
1560	2021-03-06 23:00:00	13.6	992.7	84	2.3	0
1561	2021-03-07	13.4	992.9	84	1.7	0
1562	2021-03-07 01:00:00	13.2	992.7	83	1.4	0
1563	2021-03-07 02:00:00	13.1	992.4	85	1.1	0
1564	2021-03-07 03:00:00	12.7	991.5	89	1.3	0
1565	2021-03-07 04:00:00	12.5	991.1	91	1.1	0
1566	2021-03-07 05:00:00	12.5	990.8	91	1.1	0
1567	2021-03-07 06:00:00	12.5	990.7	91	1	0
1568	2021-03-07 07:00:00	12.4	991.2	92	1.3	0.1
1569	2021-03-07 08:00:00	12.3	991.4	94	0	0.2
1570	2021-03-07 09:00:00	12.5	991.6	95	1.3	0.3
1571	2021-03-07 10:00:00	12.4	992.1	95	2.1	0.2
1572	2021-03-07 11:00:00	12.6	991.9	95	1.9	0.2
1573	2021-03-07 12:00:00	13.1	991	94	2	0
1574	2021-03-07 13:00:00	13.6	990.1	89	1	0
1575	2021-03-07 14:00:00	14	988.3	84	0.6	0
1576	2021-03-07 15:00:00	14.2	987	82	0.9	0
1577	2021-03-07 16:00:00	14	986.6	82	1	0
1578	2021-03-07 17:00:00	14	986.1	81	1.4	0
1579	2021-03-07 18:00:00	13.9	986.4	80	2.6	0
1580	2021-03-07 19:00:00	13.8	986.9	79	1.2	0
1581	2021-03-07 20:00:00	13.8	987.4	77	2.5	0
1582	2021-03-07 21:00:00	13.6	988.4	79	1	0
1583	2021-03-07 22:00:00	13.4	988.8	78	0.2	0
1584	2021-03-07 23:00:00	13.4	989.1	78	1.3	0
1585	2021-03-08	12.2	989.5	90	2.5	1.6
1586	2021-03-08 01:00:00	11.7	989.4	94	2.2	5
1587	2021-03-08 02:00:00	11.7	988.4	93	1.3	0.3
1588	2021-03-08 03:00:00	11.6	987.9	95	0.2	0
1589	2021-03-08 04:00:00	11.4	987.6	94	0.9	0
1590	2021-03-08 05:00:00	11.5	987.7	94	1.3	0
1591	2021-03-08 06:00:00	11.5	988.1	93	1.4	0
1592	2021-03-08 07:00:00	11.4	988.9	94	2	0.1
1593	2021-03-08 08:00:00	11.1	989.6	95	1.5	0.6
1594	2021-03-08 09:00:00	11.3	990.4	95	1.1	0
1595	2021-03-08 10:00:00	12	991	94	1.5	0.1
1596	2021-03-08 11:00:00	12.6	991	88	0.1	0
1597	2021-03-08 12:00:00	13.7	990.7	83	0.8	0
1598	2021-03-08 13:00:00	14.5	989.8	77	2	0
1599	2021-03-08 14:00:00	15.8	988.5	69	1.5	0
1600	2021-03-08 15:00:00	16.5	987.4	68	2.1	0
1601	2021-03-08 16:00:00	16.7	986.9	66	2.5	0
1602	2021-03-08 17:00:00	16.5	986.7	67	1.9	0
1603	2021-03-08 18:00:00	16.2	986.6	67	3.2	0
1604	2021-03-08 19:00:00	15.3	987.5	69	2	0
1605	2021-03-08 20:00:00	14.4	988.2	75	1.9	0
1606	2021-03-08 21:00:00	14.1	989.6	79	1.7	0
1607	2021-03-08 22:00:00	14.2	990.4	78	0.9	0
1608	2021-03-08 23:00:00	14.3	990.9	78	2.9	0
1609	2021-03-09	14.1	990.8	79	1.9	0
1610	2021-03-09 01:00:00	13.8	989.9	80	2.4	0
1611	2021-03-09 02:00:00	13.5	989.4	81	2.1	0
1612	2021-03-09 03:00:00	13.3	989.3	81	0.5	0
1613	2021-03-09 04:00:00	13.3	988.9	83	1.1	0
1614	2021-03-09 05:00:00	13.1	988.7	84	1.2	0
1615	2021-03-09 06:00:00	13.1	989.1	84	1.8	0
1616	2021-03-09 07:00:00	12.9	989.4	84	2.1	0
1617	2021-03-09 08:00:00	13.1	990.1	84	1.9	0
1618	2021-03-09 09:00:00	13.5	990.9	81	1.3	0
1619	2021-03-09 10:00:00	14.4	991.3	76	1.1	0
1620	2021-03-09 11:00:00	15.2	991.4	72	0.8	0
1621	2021-03-09 12:00:00	16.3	991.2	66	0.7	0
1622	2021-03-09 13:00:00	16.7	990.6	67	1.1	0
1623	2021-03-09 14:00:00	16.7	989.5	63	0.8	0
1624	2021-03-09 15:00:00	17	988.5	62	0.3	0
1625	2021-03-09 16:00:00	16.9	988.1	63	1.8	0
1626	2021-03-09 17:00:00	16.9	987.9	62	1.5	0
1627	2021-03-09 18:00:00	16.9	988	63	1.6	0
1628	2021-03-09 19:00:00	16.4	988.5	67	1.6	0
1629	2021-03-09 20:00:00	16.2	988.7	67	2	0
1630	2021-03-09 21:00:00	15.8	989.1	70	1.1	0
1631	2021-03-09 22:00:00	15.7	989.8	71	1.4	0
1632	2021-03-09 23:00:00	15.4	989.8	73	1.3	0
1633	2021-03-10	15.1	989.4	74	1.4	0
1634	2021-03-10 01:00:00	14.9	988.9	77	0.6	0
1635	2021-03-10 02:00:00	14.7	988.4	77	1	0
1636	2021-03-10 03:00:00	14.4	987.8	80	1.5	0
1637	2021-03-10 04:00:00	14.3	987.4	80	0.8	0
1638	2021-03-10 05:00:00	14.1	987.2	82	1.1	0
1639	2021-03-10 06:00:00	13.9	987.2	82	1	0
1640	2021-03-10 07:00:00	13.9	987.7	83	0	0
1641	2021-03-10 08:00:00	13.9	988.5	83	0.6	0
1642	2021-03-10 09:00:00	14.2	988.9	77	0.5	0
1643	2021-03-10 10:00:00	14.9	989.1	70	0.6	0
1644	2021-03-10 11:00:00	15	989.3	70	1.5	0
1645	2021-03-10 12:00:00	14.7	989.2	72	0.9	0
1646	2021-03-10 13:00:00	14.8	988.7	73	0.7	0
1647	2021-03-10 14:00:00	14.8	987.7	76	1.6	0
1648	2021-03-10 15:00:00	14.9	987	75	1.8	0
1649	2021-03-10 16:00:00	14.5	986.8	77	2.1	0
1650	2021-03-10 17:00:00	14.9	986.8	76	2.3	0
1651	2021-03-10 18:00:00	14.8	987.4	78	1.5	0
1652	2021-03-10 19:00:00	14.5	987.8	78	1	0
1653	2021-03-10 20:00:00	14.1	988.9	81	1.3	0
1654	2021-03-10 21:00:00	13.8	989.6	82	1.1	0
1655	2021-03-10 22:00:00	13.1	990.5	86	1.5	0
1656	2021-03-10 23:00:00	13.4	991.1	84	2	0
1657	2021-03-11	13.5	991.1	82	0.9	0
1658	2021-03-11 01:00:00	13.5	991	82	1	0
1659	2021-03-11 02:00:00	13.4	990.6	83	0.4	0
1660	2021-03-11 03:00:00	13.3	990.7	84	1.2	0
1661	2021-03-11 04:00:00	13	989.9	85	0.7	0
1662	2021-03-11 05:00:00	12.5	990	90	2.6	0
1663	2021-03-11 06:00:00	12.6	990.2	89	2.5	0
1664	2021-03-11 07:00:00	12.4	990.8	88	0.5	0
1665	2021-03-11 08:00:00	12.6	991.7	88	1.6	0
1666	2021-03-11 09:00:00	14.6	992.4	81	0.9	0
1667	2021-03-11 10:00:00	16.5	992.7	70	2	0
1668	2021-03-11 11:00:00	17.7	991.9	62	1.9	0
1669	2021-03-11 12:00:00	18.6	991.7	58	1.8	0
1670	2021-03-11 13:00:00	19.2	990.9	53	1.8	0
1671	2021-03-11 14:00:00	19.6	989.6	52	2.9	0
1672	2021-03-11 15:00:00	19.9	988.6	48	3.5	0
1673	2021-03-11 16:00:00	20.2	988	49	1.8	0
1674	2021-03-11 17:00:00	19.9	987.7	47	2.7	0
1675	2021-03-11 18:00:00	19.8	987.8	47	1	0
1676	2021-03-11 19:00:00	17.9	988.5	56	1.5	0
1677	2021-03-11 20:00:00	17.3	989.3	60	2.7	0
1678	2021-03-11 21:00:00	16.3	990.3	65	1.7	0
1679	2021-03-11 22:00:00	15.7	990.9	68	1.5	0
1680	2021-03-11 23:00:00	15.2	991.3	72	1.8	0
1681	2021-03-12	14.6	991.3	75	1.7	0
1682	2021-03-12 01:00:00	14.2	991.2	79	1	0
1683	2021-03-12 02:00:00	13.3	991	84	2	0
1684	2021-03-12 03:00:00	13	990.5	84	1.9	0
1685	2021-03-12 04:00:00	12.6	990	85	1.9	0
1686	2021-03-12 05:00:00	12.4	989.8	86	1.7	0
1687	2021-03-12 06:00:00	12.1	990	88	1.2	0
1688	2021-03-12 07:00:00	12	990.5	89	0.8	0
1689	2021-03-12 08:00:00	12	990.9	89	1.3	0
1690	2021-03-12 09:00:00	13.9	991.6	81	1	0
1691	2021-03-12 10:00:00	17.1	991.8	69	1.1	0
1692	2021-03-12 11:00:00	17.9	991.6	61	2.3	0
1693	2021-03-12 12:00:00	18.2	991	60	3.3	0
1694	2021-03-12 13:00:00	18.9	989.9	55	1.1	0
1695	2021-03-12 14:00:00	19.8	988.6	50	1.3	0
1696	2021-03-12 15:00:00	19.8	987.2	50	3.1	0
1697	2021-03-12 16:00:00	19.8	986.4	52	1.2	0
1698	2021-03-12 17:00:00	20.4	985.9	50	1.1	0
1699	2021-03-12 18:00:00	20.3	985.8	51	0.9	0
1700	2021-03-12 19:00:00	19.7	986.5	53	1.5	0
1701	2021-03-12 20:00:00	19.3	988	56	2.9	0
1702	2021-03-12 21:00:00	18.9	989	59	2.9	0
1703	2021-03-12 22:00:00	18.2	989.8	63	1.7	0
1704	2021-03-12 23:00:00	17.6	990.1	65	1.2	0
1705	2021-03-13	16.7	990	70	1	0
1706	2021-03-13 01:00:00	16.4	989.9	71	0.7	0
1707	2021-03-13 02:00:00	16.3	989.8	73	0.9	0
1708	2021-03-13 03:00:00	15.8	989.2	76	1.5	0
1709	2021-03-13 04:00:00	15.5	988.8	76	0.9	0
1710	2021-03-13 05:00:00	15	988.5	79	1.5	0
1711	2021-03-13 06:00:00	14.1	988.9	84	1.8	0
1712	2021-03-13 07:00:00	13.8	989.3	85	1.1	0
1713	2021-03-13 08:00:00	14.3	989.5	85	0.6	0
1714	2021-03-13 09:00:00	16.5	990	76	0.6	0
1715	2021-03-13 10:00:00	19.3	990.3	65	1.1	0
1716	2021-03-13 11:00:00	20.7	990.2	60	1.5	0
1717	2021-03-13 12:00:00	22	989.4	55	1.4	0
1718	2021-03-13 13:00:00	23	988.1	52	1.7	0
1719	2021-03-13 14:00:00	24.2	986.5	44	1.6	0
1720	2021-03-13 15:00:00	24.4	985.2	41	3.2	0
1721	2021-03-13 16:00:00	25	983.9	38	0.9	0
1722	2021-03-13 17:00:00	25.1	982.9	39	1.5	0
1723	2021-03-13 18:00:00	24.3	982.3	42	1.4	0
1724	2021-03-13 19:00:00	22.5	982.2	48	1.3	0
1725	2021-03-13 20:00:00	21.2	982.2	54	2	0
1726	2021-03-13 21:00:00	20	982.4	58	1.6	0
1727	2021-03-13 22:00:00	19.2	982.7	62	2.3	0
1728	2021-03-13 23:00:00	18.7	982.9	63	1.5	0
1729	2021-03-14	18.3	982.9	65	0.5	0
1730	2021-03-14 01:00:00	17.1	982.5	74	0.7	0
1731	2021-03-14 02:00:00	16.6	981.8	77	1	0
1732	2021-03-14 03:00:00	15.9	981.2	79	0.8	0
1733	2021-03-14 04:00:00	15.4	980.3	81	1.9	0
1734	2021-03-14 05:00:00	15.1	979.6	81	1.8	0
1735	2021-03-14 06:00:00	14.9	979.3	82	1.6	0
1736	2021-03-14 07:00:00	14.8	979.2	83	1.3	0
1737	2021-03-14 08:00:00	15.2	979.4	83	1	0
1738	2021-03-14 09:00:00	16.5	979.6	77	1.3	0
1739	2021-03-14 10:00:00	18.4	979.5	66	1.5	0
1740	2021-03-14 11:00:00	20.4	979	59	2.7	0
1741	2021-03-14 12:00:00	21.4	977.9	58	3	0
1742	2021-03-14 13:00:00	22.3	976.7	55	2.6	0
1743	2021-03-14 14:00:00	23.8	975.5	52	1.5	0
1744	2021-03-14 15:00:00	24.3	974.4	49	0.9	0
1745	2021-03-14 16:00:00	24.3	973.4	51	3.8	0
1746	2021-03-14 17:00:00	24.2	973.1	51	2.8	0
1747	2021-03-14 18:00:00	23.4	973.1	53	3.2	0
1748	2021-03-14 19:00:00	23.1	973.8	55	2.5	0
1749	2021-03-14 20:00:00	22.3	974.8	60	3	0
1750	2021-03-14 21:00:00	22	976.1	61	2.5	0
1751	2021-03-14 22:00:00	21.6	977	62	1.5	0
1752	2021-03-14 23:00:00	21	977.4	65	0.9	0
1753	2021-03-15	19.2	977.8	78	2.5	0.5
1754	2021-03-15 01:00:00	18.6	977.8	82	2	0.5
1755	2021-03-15 02:00:00	18.3	978.1	77	1.4	0
1756	2021-03-15 03:00:00	16.5	977.6	92	1.9	6.9
1757	2021-03-15 04:00:00	16.2	977.1	95	1.6	0.5
1758	2021-03-15 05:00:00	16.3	977.1	94	0.2	0
1759	2021-03-15 06:00:00	16.5	977.2	93	0.4	0
1760	2021-03-15 07:00:00	16.5	977.8	94	0.2	0
1761	2021-03-15 08:00:00	16.8	978.7	93	0.8	0
1762	2021-03-15 09:00:00	16.9	979.4	93	2.1	0
1763	2021-03-15 10:00:00	18	979.9	88	1.6	0
1764	2021-03-15 11:00:00	18.7	979.8	85	1.4	0
1765	2021-03-15 12:00:00	21.1	979.1	76	1.5	0
1766	2021-03-15 13:00:00	22.8	978.7	67	1.1	0
1767	2021-03-15 14:00:00	23.7	977.7	60	1.3	0
1768	2021-03-15 15:00:00	24.9	976.8	56	1.1	0
1769	2021-03-15 16:00:00	25.6	976.4	53	1	0
1770	2021-03-15 17:00:00	25.4	976.3	54	0.9	0
1771	2021-03-15 18:00:00	25	976.2	55	0.1	0
1772	2021-03-15 19:00:00	23.4	976.4	60	1.7	0
1773	2021-03-15 20:00:00	22.2	976.9	70	1	0
1774	2021-03-15 21:00:00	21.3	977.7	74	0.8	0
1775	2021-03-15 22:00:00	20.6	978.3	79	0.9	0
1776	2021-03-15 23:00:00	20	978.6	81	0.8	0
1777	2021-03-16	19.2	978.6	85	1.5	0
1778	2021-03-16 01:00:00	18.8	978.6	86	1.2	0
1779	2021-03-16 02:00:00	18.5	978.3	88	0.8	0
1780	2021-03-16 03:00:00	18.1	977.9	90	1.3	0
1781	2021-03-16 04:00:00	18	977.3	90	1.4	0
1782	2021-03-16 05:00:00	17.6	977.1	92	1.1	0
1783	2021-03-16 06:00:00	17.6	977.3	91	1.7	0
1784	2021-03-16 07:00:00	17.9	977.8	91	0.9	0
1785	2021-03-16 08:00:00	18	978.1	90	0.5	0
1786	2021-03-16 09:00:00	18.1	978.7	92	1.2	0.3
1787	2021-03-16 10:00:00	18.6	979.3	92	0.1	0
1788	2021-03-16 11:00:00	18.4	979.5	91	1.2	0.1
1789	2021-03-16 12:00:00	17.9	979.2	95	1.3	9.6
1790	2021-03-16 13:00:00	18.4	978.6	96	0.5	7.1
1791	2021-03-16 14:00:00	18.4	978.1	96	0.8	5.5
1792	2021-03-16 15:00:00	18.8	977.3	94	1.8	0.4
1793	2021-03-16 16:00:00	19.1	977.1	91	1.2	0
1794	2021-03-16 17:00:00	19.6	976.5	86	1.7	0
1795	2021-03-16 18:00:00	19.7	976.5	87	0.9	0
1796	2021-03-16 19:00:00	19.4	976.8	86	0.8	0
1797	2021-03-16 20:00:00	19.6	977.6	84	1.2	0
1798	2021-03-16 21:00:00	19.1	978.1	85	0.9	0
1799	2021-03-16 22:00:00	18.6	978.8	90	0.1	0
1800	2021-03-16 23:00:00	18	979	93	2.2	0
1801	2021-03-17	18	978.9	92	1.7	0
1802	2021-03-17 01:00:00	17.8	978.8	93	1.1	0.7
1803	2021-03-17 02:00:00	17.8	978.4	94	1.7	1
1804	2021-03-17 03:00:00	17.8	977.7	93	1.4	1.1
1805	2021-03-17 04:00:00	17.5	977.2	94	1.2	0
1806	2021-03-17 05:00:00	17.5	976.8	94	1	0
1807	2021-03-17 06:00:00	17.7	976.7	91	0.7	0
1808	2021-03-17 07:00:00	17.6	976.7	91	0.8	0
1809	2021-03-17 08:00:00	17.9	977.1	91	0.7	0
1810	2021-03-17 09:00:00	18.6	977.7	88	0.5	0
1811	2021-03-17 10:00:00	19.2	977.7	79	1.3	0
1812	2021-03-17 11:00:00	20.5	977.5	75	1.2	0
1813	2021-03-17 12:00:00	20.5	977.1	73	1.8	0
1814	2021-03-17 13:00:00	21	976.3	71	0.7	0
1815	2021-03-17 14:00:00	21.9	975.1	68	1.2	0
1816	2021-03-17 15:00:00	23.7	973.9	60	1.6	0
1817	2021-03-17 16:00:00	24	973.2	61	3.8	0
1818	2021-03-17 17:00:00	23.4	972.7	61	5.1	0
1819	2021-03-17 18:00:00	22.5	972.2	64	4.1	0
1820	2021-03-17 19:00:00	21.4	973.1	68	3.6	0
1821	2021-03-17 20:00:00	20.8	973.5	71	3.5	0
1822	2021-03-17 21:00:00	20.4	974.4	72	3.1	0
1823	2021-03-17 22:00:00	19.9	975.4	74	3	0
1824	2021-03-17 23:00:00	19.9	976.1	75	2.4	0
1825	2021-03-18	19.9	976.1	75	0.9	0
1826	2021-03-18 01:00:00	19.8	975.9	76	0.6	0
1827	2021-03-18 02:00:00	19.4	976	77	1.7	0
1828	2021-03-18 03:00:00	19.3	975.6	78	2.6	0
1829	2021-03-18 04:00:00	19.2	975.3	77	1.2	0
1830	2021-03-18 05:00:00	18.7	975	79	1.1	0
1831	2021-03-18 06:00:00	18.8	975.7	80	0.8	0
1832	2021-03-18 07:00:00	18.9	976	80	0.2	0
1833	2021-03-18 08:00:00	19.2	976.6	81	1.1	0
1834	2021-03-18 09:00:00	19.5	977.4	80	1.2	0
1835	2021-03-18 10:00:00	19.7	977.6	79	0.7	0
1836	2021-03-18 11:00:00	20.3	977.6	74	1.4	0
1837	2021-03-18 12:00:00	20.8	977.3	72	1.2	0
1838	2021-03-18 13:00:00	21.3	976.6	72	0.8	0
1839	2021-03-18 14:00:00	21.8	975.6	68	1.5	0
1840	2021-03-18 15:00:00	22.1	974.6	69	2.4	0
1841	2021-03-18 16:00:00	23	973.7	65	1	0
1842	2021-03-18 17:00:00	22.8	973.6	67	1	0
1843	2021-03-18 18:00:00	22.6	973.3	68	2.2	0
1844	2021-03-18 19:00:00	21.1	973.9	73	4.7	0
1845	2021-03-18 20:00:00	20.1	974.8	77	1	0
1846	2021-03-18 21:00:00	19.5	975.3	79	3.2	0
1847	2021-03-18 22:00:00	18.9	976.5	81	1.6	0
1848	2021-03-18 23:00:00	18.9	976.8	82	1.8	0
1849	2021-03-19	18.8	976.8	82	1.3	0
1850	2021-03-19 01:00:00	19.1	976.5	81	0.9	0
1851	2021-03-19 02:00:00	18.6	976.3	84	0.9	0
1852	2021-03-19 03:00:00	18.4	975.7	84	0.7	0
1853	2021-03-19 04:00:00	18.5	975	83	0.6	0
1854	2021-03-19 05:00:00	18.4	974.7	83	1.3	0
1855	2021-03-19 06:00:00	18.3	974.8	84	0.9	0
1856	2021-03-19 07:00:00	18.3	975.2	82	0	0
1857	2021-03-19 08:00:00	18.5	975.7	82	0.3	0
1858	2021-03-19 09:00:00	18.9	976.3	81	0.6	0
1859	2021-03-19 10:00:00	19.3	976.6	77	0.8	0
1860	2021-03-19 11:00:00	20	976.7	75	1.6	0
1861	2021-03-19 12:00:00	20	977.1	74	4.1	0
1862	2021-03-19 13:00:00	20.3	976.8	72	3.6	0
1863	2021-03-19 14:00:00	20.3	976.1	71	3.3	0
1864	2021-03-19 15:00:00	19.7	975.9	76	2.7	0
1865	2021-03-19 16:00:00	19.9	976.2	73	6.8	0
1866	2021-03-19 17:00:00	18.9	976.9	76	5.6	0
1867	2021-03-19 18:00:00	18.1	977.7	81	6.8	0
1868	2021-03-19 19:00:00	17.2	979	83	4.7	0
1869	2021-03-19 20:00:00	17.2	980	82	5.2	0
1870	2021-03-19 21:00:00	17.4	981.4	76	2.7	0
1871	2021-03-19 22:00:00	17.1	982.9	73	4.4	0
1872	2021-03-19 23:00:00	16.1	982.9	80	6	0
1873	2021-03-20	15.9	983.5	77	4.2	0
1874	2021-03-20 01:00:00	15.6	983.6	74	3.6	0
1875	2021-03-20 02:00:00	15.3	983.6	69	4.6	0
1876	2021-03-20 03:00:00	15.2	983.9	65	3.3	0
1877	2021-03-20 04:00:00	15.1	984.2	56	3.1	0
1878	2021-03-20 05:00:00	14.3	985.1	64	6.7	0
1879	2021-03-20 06:00:00	13.4	985.8	65	5.2	0
1880	2021-03-20 07:00:00	13.6	986.6	66	0.7	0
1881	2021-03-20 08:00:00	13.8	987.6	57	1.4	0
1882	2021-03-20 09:00:00	13.3	988.6	60	3.2	0
1883	2021-03-20 10:00:00	11.9	989.3	75	3	0
1884	2021-03-20 11:00:00	11.6	989.5	82	3.1	0
1885	2021-03-20 12:00:00	11.3	989.4	82	2.3	0
1886	2021-03-20 13:00:00	11.6	988.4	80	3	0
1887	2021-03-20 14:00:00	10.7	987.4	83	3.8	0
1888	2021-03-20 15:00:00	11.5	986.7	79	2.9	0
1889	2021-03-20 16:00:00	11.3	986.4	83	1.9	0
1890	2021-03-20 17:00:00	11.2	986.8	84	3.9	0
1891	2021-03-20 18:00:00	10.5	987.6	90	4	0
1892	2021-03-20 19:00:00	10.2	988.5	93	3.9	0.3
1893	2021-03-20 20:00:00	10.2	990.1	94	2.6	0.2
1894	2021-03-20 21:00:00	10.3	991.4	93	3.5	0.1
1895	2021-03-20 22:00:00	10.3	992.6	95	2.9	0.1
1896	2021-03-20 23:00:00	10.5	993.2	95	1.9	0.2
1897	2021-03-21	10.4	993.9	95	2.2	0.2
1898	2021-03-21 01:00:00	10.2	994.4	96	2.1	0.4
1899	2021-03-21 02:00:00	10.1	994.4	96	1.9	1
1900	2021-03-21 03:00:00	10	994.5	95	3	0.3
1901	2021-03-21 04:00:00	10	994.7	95	1.6	0.2
1902	2021-03-21 05:00:00	9.8	994.9	95	1.4	0.9
1903	2021-03-21 06:00:00	9.8	995.3	94	1.3	0.1
1904	2021-03-21 07:00:00	9.7	996.4	96	2.1	1.8
1905	2021-03-21 08:00:00	9.6	997.2	96	3.2	1.6
1906	2021-03-21 09:00:00	9.8	998.2	95	2.9	0.1
1907	2021-03-21 10:00:00	9.8	998.7	90	1.2	0.1
1908	2021-03-21 11:00:00	10	998.9	86	2.4	0
1909	2021-03-21 12:00:00	10.2	998.7	84	1.5	0
1910	2021-03-21 13:00:00	10.3	998.2	85	1.5	0
1911	2021-03-21 14:00:00	10.3	997.5	89	1.9	0
1912	2021-03-21 15:00:00	10	996.9	92	1.7	0.5
1913	2021-03-21 16:00:00	9.8	996.6	94	1.6	1.3
1914	2021-03-21 17:00:00	9.6	996.9	96	2.6	3.8
1915	2021-03-21 18:00:00	9.7	997	96	0.6	1.1
1916	2021-03-21 19:00:00	9.7	998.2	95	1.2	0.4
1917	2021-03-21 20:00:00	9.7	999	91	2.8	1.1
1918	2021-03-21 21:00:00	9.7	1000	92	1.7	0.7
1919	2021-03-21 22:00:00	9.6	1001.1	92	1.3	0.6
1920	2021-03-21 23:00:00	9.5	1001.4	90	1.2	0.1
1921	2021-03-22	9.5	1001.2	89	3.3	0
1922	2021-03-22 01:00:00	9.4	1001.5	88	2	0
1923	2021-03-22 02:00:00	9.3	1000.8	88	1.7	0
1924	2021-03-22 03:00:00	9.3	1000.6	86	1.7	0
1925	2021-03-22 04:00:00	9.6	1000	85	0.6	0
1926	2021-03-22 05:00:00	9.8	999.4	83	2.4	0
1927	2021-03-22 06:00:00	9.7	999.4	86	2.3	0
1928	2021-03-22 07:00:00	9.5	999.8	90	1.8	0
1929	2021-03-22 08:00:00	9.7	1000.2	86	1.4	0
1930	2021-03-22 09:00:00	10.4	1000.9	77	1.7	0
1931	2021-03-22 10:00:00	11.4	1001.2	73	2.4	0
1932	2021-03-22 11:00:00	12.2	1001	69	0.9	0
1933	2021-03-22 12:00:00	12.6	1000.2	69	0.4	0
1934	2021-03-22 13:00:00	12.9	999.4	67	0.7	0
1935	2021-03-22 14:00:00	13.2	998.3	67	0.9	0
1936	2021-03-22 15:00:00	13.4	996.9	65	1.1	0
1937	2021-03-22 16:00:00	13.6	995.8	66	1.9	0
1938	2021-03-22 17:00:00	14	995.1	62	0.1	0
1939	2021-03-22 18:00:00	13.7	994.9	57	0.6	0
1940	2021-03-22 19:00:00	12.9	995	70	1.9	0
1941	2021-03-22 20:00:00	12.6	995.3	74	2.2	0
1942	2021-03-22 21:00:00	12.5	996.1	75	1.9	0
1943	2021-03-22 22:00:00	12.3	996.5	77	1.2	0
1944	2021-03-22 23:00:00	12.2	996.5	77	1.2	0
1945	2021-03-23	12.1	996.1	77	0.8	0
1946	2021-03-23 01:00:00	11.7	995.4	80	0.9	0
1947	2021-03-23 02:00:00	11.7	994.7	81	0.6	0
1948	2021-03-23 03:00:00	11.4	994.1	85	1.2	0
1949	2021-03-23 04:00:00	11.3	993.3	86	0.6	0
1950	2021-03-23 05:00:00	11.3	992.7	85	0.7	0
1951	2021-03-23 06:00:00	11.2	992	87	1.9	0
1952	2021-03-23 07:00:00	10.5	992.5	90	1.9	0
1953	2021-03-23 08:00:00	11	992.6	89	0.8	0
1954	2021-03-23 09:00:00	12.3	992.9	81	1.4	0
1955	2021-03-23 10:00:00	14.9	992.8	70	1.9	0
1956	2021-03-23 11:00:00	15	992.4	62	1.5	0
1957	2021-03-23 12:00:00	15.8	991.5	63	0.8	0
1958	2021-03-23 13:00:00	16.6	990.4	58	1.3	0
1959	2021-03-23 14:00:00	17.4	989	54	0.9	0
1960	2021-03-23 15:00:00	18.5	987.8	51	1.7	0
1961	2021-03-23 16:00:00	18.6	986.8	45	1.8	0
1962	2021-03-23 17:00:00	19.2	986.1	43	2.6	0
1963	2021-03-23 18:00:00	18.6	986	47	1.5	0
1964	2021-03-23 19:00:00	16.7	986	53	1.3	0
1965	2021-03-23 20:00:00	15.2	986.3	60	2	0
1966	2021-03-23 21:00:00	14.2	986.8	66	1.7	0
1967	2021-03-23 22:00:00	13.4	987.5	70	1.4	0
1968	2021-03-23 23:00:00	12.8	987.8	73	1.7	0
1969	2021-03-24	12.2	987.6	79	1.4	0
1970	2021-03-24 01:00:00	11.7	987.1	81	1.6	0
1971	2021-03-24 02:00:00	11.3	986.5	83	1.5	0
1972	2021-03-24 03:00:00	10.9	986.1	86	1.4	0
1973	2021-03-24 04:00:00	10.5	984.9	89	1.7	0
1974	2021-03-24 05:00:00	10.3	984.6	90	1.3	0
1975	2021-03-24 06:00:00	10	985	89	1.1	0
1976	2021-03-24 07:00:00	10.1	985.3	93	1.1	0
1977	2021-03-24 08:00:00	10.8	985.6	92	1.2	0
1978	2021-03-24 09:00:00	12.8	985.7	79	2.1	0
1979	2021-03-24 10:00:00	15.2	985.4	66	2	0
1980	2021-03-24 11:00:00	17.2	985.2	59	2.4	0
1981	2021-03-24 12:00:00	19.2	984.2	53	2.3	0
1982	2021-03-24 13:00:00	21.5	982.7	48	1.9	0
1983	2021-03-24 14:00:00	22.4	981.4	44	4.1	0
1984	2021-03-24 15:00:00	23.3	980.1	41	4.6	0
1985	2021-03-24 16:00:00	23.7	979	38	3.8	0
1986	2021-03-24 17:00:00	24	979	38	2.5	0
1987	2021-03-24 18:00:00	23.5	978	38	2.5	0
1988	2021-03-24 19:00:00	21.2	979	48	2.8	0
1989	2021-03-24 20:00:00	19.8	980.1	53	1.4	0
1990	2021-03-24 21:00:00	19.1	981.3	54	1.4	0
1991	2021-03-24 22:00:00	19.3	982	54	1.1	0
1992	2021-03-24 23:00:00	18.6	982.3	55	1.8	0
1993	2021-03-25	17.4	982.6	61	0.7	0
1994	2021-03-25 01:00:00	17.3	982.5	66	0.6	0
1995	2021-03-25 02:00:00	16.8	982.1	70	0.7	0
1996	2021-03-25 03:00:00	16.8	981.8	70	0.7	0
1997	2021-03-25 04:00:00	17	981.5	64	0	0
1998	2021-03-25 05:00:00	16.8	981.3	68	0.5	0
1999	2021-03-25 06:00:00	16.2	981.5	79	1	0
[truncated: 24,281 more rows]
