# Supplementary material for: Regional PM2.5 pollution forecasting using a hybrid model based on multi-scales feature fusion and deep learning algorithms
Source: PLoS One. 2025 Oct 9;20(10):e0333489. doi: 10.1371/journal.pone.0333489 (PMC12510565; doi:10.1371/journal.pone.0333489)
Supplement: S1 Data — (ZIP) [file pone.0333489.s001.zip › S1 Data/meteorological/Deyang_meteorological.xlsx]

## Sheet: Sheet1
	date	T	AP	RH	WS	P
1	2021-01-01	0.4	976	94	1.4	0
2	2021-01-01 01:00:00	0.4	975.7	92	1.1	0
3	2021-01-01 02:00:00	0.9	974.9	95	1	0
4	2021-01-01 03:00:00	1.3	975.2	95	0.7	0
5	2021-01-01 04:00:00	1.8	974.3	95	1	0
6	2021-01-01 05:00:00	1.6	974	96	0.9	0
7	2021-01-01 06:00:00	2.1	973.9	96	1	0
8	2021-01-01 07:00:00	2.2	973.2	97	1.5	0
9	2021-01-01 08:00:00	2.2	973.9	97	0.5	0
10	2021-01-01 09:00:00	1.2	974.1	98	0.6	0
11	2021-01-01 10:00:00	1.2	974.6	96	1.4	0
12	2021-01-01 11:00:00	4	974.3	77	2	0
13	2021-01-01 12:00:00	6.2	973.5	64	2	0
14	2021-01-01 13:00:00	7.8	971.9	58	1.5	0
15	2021-01-01 14:00:00	8.4	970.1	51	1.9	0
16	2021-01-01 15:00:00	8.9	969.3	49	2.2	0
17	2021-01-01 16:00:00	8.2	968.9	54	2.4	0
18	2021-01-01 17:00:00	7.7	969.1	56	1.7	0
19	2021-01-01 18:00:00	7.2	969.7	58	1.8	0
20	2021-01-01 19:00:00	6.9	970.6	61	1.1	0
21	2021-01-01 20:00:00	6.6	971.2	64	1.1	0
22	2021-01-01 21:00:00	6	971.6	71	0	0
23	2021-01-01 22:00:00	5.9	971.8	73	1.1	0
24	2021-01-01 23:00:00	5.7	971.7	73	1.3	0
25	2021-01-02	5.5	971.6	75	1.1	0
26	2021-01-02 01:00:00	5.2	971.2	78	1.5	0
27	2021-01-02 02:00:00	5	970.8	80	1.6	0
28	2021-01-02 03:00:00	4.8	970.4	81	0.9	0
29	2021-01-02 04:00:00	4.4	970	85	0	0
30	2021-01-02 05:00:00	4.2	969.4	87	0.2	0
31	2021-01-02 06:00:00	4.1	969.1	88	0.5	0
32	2021-01-02 07:00:00	4	969.1	91	0	0
33	2021-01-02 08:00:00	4.2	969.6	88	0.7	0
34	2021-01-02 09:00:00	4.1	969.8	88	1	0
35	2021-01-02 10:00:00	4.5	970	86	1	0
36	2021-01-02 11:00:00	5	969.8	84	0.6	0
37	2021-01-02 12:00:00	5.3	968.6	81	0.8	0
38	2021-01-02 13:00:00	5.8	967.1	78	0.8	0
39	2021-01-02 14:00:00	6	966	77	1.1	0
40	2021-01-02 15:00:00	6.2	965.6	74	1.9	0
41	2021-01-02 16:00:00	6.3	966	76	2.2	0
42	2021-01-02 17:00:00	6.4	966.8	74	2.4	0
43	2021-01-02 18:00:00	6	967.7	76	1.2	0
44	2021-01-02 19:00:00	5.7	968.9	80	1.2	0
45	2021-01-02 20:00:00	5.3	970	84	0.8	0
46	2021-01-02 21:00:00	5.5	970.9	83	1.6	0
47	2021-01-02 22:00:00	5.4	971.7	83	2.3	0
48	2021-01-02 23:00:00	5.2	972	81	1.4	0
49	2021-01-03	5.1	972.4	80	1.2	0
50	2021-01-03 01:00:00	4.7	972.1	85	0.6	0
51	2021-01-03 02:00:00	4.5	972.1	86	1.1	0
52	2021-01-03 03:00:00	4.5	971.7	87	0	0
53	2021-01-03 04:00:00	4.3	972.1	91	0.8	0
54	2021-01-03 05:00:00	4.4	972	90	1.1	0
55	2021-01-03 06:00:00	4.3	972.1	91	1.1	0
56	2021-01-03 07:00:00	4.2	972.3	92	0.9	0
57	2021-01-03 08:00:00	4.3	973	90	1.9	0
58	2021-01-03 09:00:00	4.4	973.4	90	1.4	0
59	2021-01-03 10:00:00	5.4	973.5	86	1.7	0
60	2021-01-03 11:00:00	6.2	973.4	82	2.6	0
61	2021-01-03 12:00:00	7.2	972.3	75	2.2	0
62	2021-01-03 13:00:00	9.1	970.8	63	1.8	0
63	2021-01-03 14:00:00	10.2	969.3	58	1.8	0
64	2021-01-03 15:00:00	10.7	968.8	41	3.3	0
65	2021-01-03 16:00:00	10.9	968.5	42	3	0
66	2021-01-03 17:00:00	10.7	968.9	43	3.9	0
67	2021-01-03 18:00:00	8.9	969.7	51	1.4	0
68	2021-01-03 19:00:00	8	970.4	58	1.6	0
69	2021-01-03 20:00:00	7.5	971	63	0.8	0
70	2021-01-03 21:00:00	6.8	971.5	69	0.6	0
71	2021-01-03 22:00:00	6.3	971.6	75	1.3	0
72	2021-01-03 23:00:00	6.6	971.6	70	1.1	0
73	2021-01-04	6	971.6	78	1.1	0
74	2021-01-04 01:00:00	5.6	971	81	0.9	0
75	2021-01-04 02:00:00	5.4	970.4	82	1.1	0
76	2021-01-04 03:00:00	5.4	970	81	1.3	0
77	2021-01-04 04:00:00	5.1	969.8	84	0	0
78	2021-01-04 05:00:00	4.9	969.3	83	1	0
79	2021-01-04 06:00:00	5	969.4	84	2	0
80	2021-01-04 07:00:00	5.2	969.4	83	2	0
81	2021-01-04 08:00:00	5.2	969.8	84	1.3	0
82	2021-01-04 09:00:00	5.2	970.4	84	1.5	0
83	2021-01-04 10:00:00	5.4	971	84	1.3	0
84	2021-01-04 11:00:00	5.7	971	83	1.6	0
85	2021-01-04 12:00:00	5.9	970.1	83	1.6	0
86	2021-01-04 13:00:00	6	968.8	81	2.1	0
87	2021-01-04 14:00:00	6.2	967.6	81	3	0
88	2021-01-04 15:00:00	6.4	967.3	80	3	0
89	2021-01-04 16:00:00	6.5	967.9	78	3.5	0
90	2021-01-04 17:00:00	6.5	968.3	80	2.3	0
91	2021-01-04 18:00:00	6.3	969.2	80	1.8	0
92	2021-01-04 19:00:00	6.2	970.1	82	2.3	0
93	2021-01-04 20:00:00	6	970.8	82	1.1	0
94	2021-01-04 21:00:00	5.9	971.3	82	0.6	0
95	2021-01-04 22:00:00	5.5	971.7	86	1.2	0
96	2021-01-04 23:00:00	5.1	972.1	86	1.1	0
97	2021-01-05	4.8	972.1	90	1.2	0
98	2021-01-05 01:00:00	4.4	971.9	92	1	0
99	2021-01-05 02:00:00	4.3	971.5	92	0.3	0
100	2021-01-05 03:00:00	4.1	971.5	94	1.1	0
101	2021-01-05 04:00:00	4.1	971.5	95	0.3	0
102	2021-01-05 05:00:00	4.1	971	94	0.7	0
103	2021-01-05 06:00:00	4.1	971.5	96	0.9	0
104	2021-01-05 07:00:00	3.9	971.9	96	1	0
105	2021-01-05 08:00:00	3.3	973.1	96	0.9	0
106	2021-01-05 09:00:00	3.5	973.6	97	0.9	0
107	2021-01-05 10:00:00	5	973.8	96	1.2	0
108	2021-01-05 11:00:00	7.1	973.5	77	2	0
109	2021-01-05 12:00:00	8.6	972.6	69	0.9	0
110	2021-01-05 13:00:00	9.3	971.1	59	4	0
111	2021-01-05 14:00:00	9.1	970.1	61	2.5	0
112	2021-01-05 15:00:00	9.5	969.6	56	2.1	0
113	2021-01-05 16:00:00	9.2	969.7	57	3.4	0
114	2021-01-05 17:00:00	8.8	970.1	61	2.5	0
115	2021-01-05 18:00:00	7.7	971.2	67	4.2	0
116	2021-01-05 19:00:00	7	971.9	71	3.9	0
117	2021-01-05 20:00:00	6.9	972.9	71	3	0
118	2021-01-05 21:00:00	6.5	973.2	75	1.1	0
119	2021-01-05 22:00:00	6.2	972.9	76	1.8	0
120	2021-01-05 23:00:00	5.9	973	78	2.1	0
121	2021-01-06	5.8	972.3	77	1.4	0
122	2021-01-06 01:00:00	5.8	971.9	76	0.9	0
123	2021-01-06 02:00:00	5.2	971.4	84	0.2	0
124	2021-01-06 03:00:00	4.8	970.8	87	0	0
125	2021-01-06 04:00:00	4.7	970.2	88	0.7	0
126	2021-01-06 05:00:00	4.8	969.3	87	0.4	0
127	2021-01-06 06:00:00	4.8	968.8	90	0.7	0
128	2021-01-06 07:00:00	4.7	969.2	90	0.7	0
129	2021-01-06 08:00:00	4.7	969.4	89	0	0
130	2021-01-06 09:00:00	4.8	969.7	90	0.7	0
131	2021-01-06 10:00:00	5.7	970	83	1.8	0
132	2021-01-06 11:00:00	6.2	969.7	72	2.7	0
133	2021-01-06 12:00:00	6	968.9	77	3.4	0
134	2021-01-06 13:00:00	6.1	967.3	79	2.7	0
135	2021-01-06 14:00:00	6.1	966	78	2.4	0
136	2021-01-06 15:00:00	6	965.7	79	3.1	0
137	2021-01-06 16:00:00	5.8	965.9	80	3.2	0
138	2021-01-06 17:00:00	5.5	966.5	83	3.3	0
139	2021-01-06 18:00:00	5.4	967.7	83	4.5	0
140	2021-01-06 19:00:00	5.1	968.4	88	2.9	0
141	2021-01-06 20:00:00	4.9	969.6	91	3	0
142	2021-01-06 21:00:00	4.6	970.5	93	2.9	0.1
143	2021-01-06 22:00:00	4.3	971.5	89	3.5	0.2
144	2021-01-06 23:00:00	4.1	971.9	84	4.3	0.1
145	2021-01-07	4	972.1	83	3.8	0.1
146	2021-01-07 01:00:00	4	972.2	82	1.1	0
147	2021-01-07 02:00:00	4.3	971.9	71	4.1	0
148	2021-01-07 03:00:00	3.1	972.2	78	5.5	0
149	2021-01-07 04:00:00	2.4	971.8	85	1.6	0
150	2021-01-07 05:00:00	2.4	971.7	84	1.2	0
151	2021-01-07 06:00:00	2.6	971.6	81	1.7	0
152	2021-01-07 07:00:00	3.4	972.4	57	5.1	0
153	2021-01-07 08:00:00	2.8	973.2	61	4.6	0
154	2021-01-07 09:00:00	2	974.2	70	5.7	0
155	2021-01-07 10:00:00	1.9	975	74	3.8	0
156	2021-01-07 11:00:00	1.9	975.2	73	3.2	0
157	2021-01-07 12:00:00	1.9	974.2	73	6	0
158	2021-01-07 13:00:00	2	972.6	70	3.6	0
159	2021-01-07 14:00:00	1.9	971.5	69	4.7	0
160	2021-01-07 15:00:00	1.7	971.3	71	3.5	0
161	2021-01-07 16:00:00	1.2	972.1	76	6.4	0
162	2021-01-07 17:00:00	1.1	973.2	80	2.6	0
163	2021-01-07 18:00:00	0.9	974.1	82	3.7	0
164	2021-01-07 19:00:00	1.1	975.4	76	3.4	0
165	2021-01-07 20:00:00	1.6	976.7	70	3.5	0
166	2021-01-07 21:00:00	1.8	977.5	66	2.5	0
167	2021-01-07 22:00:00	2.1	978.2	64	2.2	0
168	2021-01-07 23:00:00	1.3	978.8	73	3.5	0
169	2021-01-08	1.1	978.3	74	1.1	0
170	2021-01-08 01:00:00	1.1	978.3	76	1.3	0
171	2021-01-08 02:00:00	0.8	978.1	81	1.4	0
172	2021-01-08 03:00:00	0.1	977.9	86	0.7	0
173	2021-01-08 04:00:00	1.3	977.3	90	0.8	0
174	2021-01-08 05:00:00	2.1	976.7	93	0.5	0
175	2021-01-08 06:00:00	2.6	976.5	95	0.9	0
176	2021-01-08 07:00:00	2.9	976.9	95	1.1	0
177	2021-01-08 08:00:00	3.1	977.4	95	0.8	0
178	2021-01-08 09:00:00	1.4	978.2	98	0.5	0
179	2021-01-08 10:00:00	0.1	978.9	96	0.8	0
180	2021-01-08 11:00:00	1.6	979.1	83	1.3	0
181	2021-01-08 12:00:00	3.1	978	67	2.8	0
182	2021-01-08 13:00:00	4.1	976.3	57	2.5	0
183	2021-01-08 14:00:00	5.4	974.7	51	2.2	0
184	2021-01-08 15:00:00	5.9	973.4	44	1.3	0
185	2021-01-08 16:00:00	6	972.7	45	0.8	0
186	2021-01-08 17:00:00	5.1	972.3	49	2.5	0
187	2021-01-08 18:00:00	4.1	972.5	61	3.1	0
188	2021-01-08 19:00:00	3.8	973.2	64	3	0
189	2021-01-08 20:00:00	3.5	974.2	68	2.8	0
190	2021-01-08 21:00:00	3.3	974.8	72	2	0
191	2021-01-08 22:00:00	3.1	975	74	2.3	0
192	2021-01-08 23:00:00	3	975.1	74	1.6	0
193	2021-01-09	2.9	974.8	75	1.7	0
194	2021-01-09 01:00:00	2.9	974.6	76	1.8	0
195	2021-01-09 02:00:00	2.6	974.1	81	0.9	0
196	2021-01-09 03:00:00	2.4	974.1	84	1.2	0
197	2021-01-09 04:00:00	2.2	973.5	84	1.5	0
198	2021-01-09 05:00:00	2.2	972.9	87	1.3	0
199	2021-01-09 06:00:00	2.2	972.7	88	2.5	0
200	2021-01-09 07:00:00	2.1	972.6	87	1.9	0
201	2021-01-09 08:00:00	2.1	973.1	86	1.3	0
202	2021-01-09 09:00:00	2.3	973.5	85	1.3	0
203	2021-01-09 10:00:00	2.7	974	82	1	0
204	2021-01-09 11:00:00	3.1	974.5	82	1.4	0
205	2021-01-09 12:00:00	3.7	973.6	79	1.3	0
206	2021-01-09 13:00:00	4.1	972	72	1.4	0
207	2021-01-09 14:00:00	4.4	970.7	70	2.2	0
208	2021-01-09 15:00:00	4.4	970.1	65	2.8	0
209	2021-01-09 16:00:00	4	970	68	3.5	0
210	2021-01-09 17:00:00	3.7	970.3	69	3.1	0
211	2021-01-09 18:00:00	3.4	971.3	72	2.7	0
212	2021-01-09 19:00:00	3.2	972.4	74	2.5	0
213	2021-01-09 20:00:00	3.1	973.6	76	2.4	0
214	2021-01-09 21:00:00	2.8	974.2	79	2.2	0
215	2021-01-09 22:00:00	2.5	974.7	80	1.3	0
216	2021-01-09 23:00:00	2.4	974.9	80	0	0
217	2021-01-10	2.2	974.8	81	1.2	0
218	2021-01-10 01:00:00	2.5	974.4	78	1.2	0
219	2021-01-10 02:00:00	2.3	973.9	81	0.9	0
220	2021-01-10 03:00:00	1.5	973.5	87	1.3	0
221	2021-01-10 04:00:00	1.7	972.9	90	1.3	0
222	2021-01-10 05:00:00	1.5	972.2	90	1.5	0
223	2021-01-10 06:00:00	1.4	971.7	92	1	0
224	2021-01-10 07:00:00	1.6	971.8	92	1.2	0
225	2021-01-10 08:00:00	1.8	972.3	92	1.1	0
226	2021-01-10 09:00:00	2	973.1	92	1.1	0
227	2021-01-10 10:00:00	3	974	86	1.5	0
228	2021-01-10 11:00:00	4.2	974.7	78	0.9	0
229	2021-01-10 12:00:00	5.3	974.2	57	3.6	0
230	2021-01-10 13:00:00	5.9	973	54	4.4	0
231	2021-01-10 14:00:00	5.8	971.9	56	2.8	0
232	2021-01-10 15:00:00	6.2	971.3	52	2	0
233	2021-01-10 16:00:00	6.6	971	49	2.4	0
234	2021-01-10 17:00:00	6.4	971.3	49	0.9	0
235	2021-01-10 18:00:00	6	972.3	52	1.4	0
236	2021-01-10 19:00:00	3.7	973.6	66	1.3	0
237	2021-01-10 20:00:00	3	975.3	70	1.6	0
238	2021-01-10 21:00:00	3.3	976.7	71	1.1	0
239	2021-01-10 22:00:00	2.6	978.1	79	1	0
240	2021-01-10 23:00:00	1.6	979.1	85	0.5	0
241	2021-01-11	0.8	980	91	0.8	0
242	2021-01-11 01:00:00	0.1	980.6	93	0.4	0
243	2021-01-11 02:00:00	0.7	980.9	94	2	0
244	2021-01-11 03:00:00	1.3	981.8	94	0.4	0
245	2021-01-11 04:00:00	1.4	981.6	95	0	0
246	2021-01-11 05:00:00	1.7	981.3	96	0.9	0
247	2021-01-11 06:00:00	2.3	981.2	95	1	0
248	2021-01-11 07:00:00	2.7	981.6	96	0.6	0
249	2021-01-11 08:00:00	2.3	982.2	97	1.1	0
250	2021-01-11 09:00:00	2.1	982.9	97	0.4	0
251	2021-01-11 10:00:00	1.5	983.6	96	1.4	0
252	2021-01-11 11:00:00	3.9	983.7	64	1.6	0
253	2021-01-11 12:00:00	6.2	982.6	30	1.9	0
254	2021-01-11 13:00:00	7	980.8	23	1.8	0
255	2021-01-11 14:00:00	7.7	979.2	23	1.9	0
256	2021-01-11 15:00:00	8	978.3	24	3	0
257	2021-01-11 16:00:00	8	977.8	20	1.5	0
258	2021-01-11 17:00:00	8	977.3	24	3	0
259	2021-01-11 18:00:00	6.8	977.3	29	1.7	0
260	2021-01-11 19:00:00	3.4	977.9	48	1.1	0
261	2021-01-11 20:00:00	1.2	978	53	1	0
262	2021-01-11 21:00:00	0.7	978.4	62	1	0
263	2021-01-11 22:00:00	0.7	978.6	74	1	0
264	2021-01-11 23:00:00	1.7	978.5	83	1.5	0
265	2021-01-12	1.6	977.9	81	1	0
266	2021-01-12 01:00:00	2.5	977.3	84	0.8	0
267	2021-01-12 02:00:00	3	976.5	91	0	0
268	2021-01-12 03:00:00	3.4	975.6	92	0.8	0
269	2021-01-12 04:00:00	3.6	974.7	94	0.8	0
270	2021-01-12 05:00:00	4.2	973.9	93	0.8	0
271	2021-01-12 06:00:00	4.5	973.4	94	0.7	0
272	2021-01-12 07:00:00	4.5	973.1	94	0.3	0
273	2021-01-12 08:00:00	4.6	973	93	0	0
274	2021-01-12 09:00:00	2.8	973.2	97	1.1	0
275	2021-01-12 10:00:00	1	973.6	81	1.5	0
276	2021-01-12 11:00:00	3.6	973.5	60	1.6	0
277	2021-01-12 12:00:00	6.3	972.1	44	2.1	0
278	2021-01-12 13:00:00	7.9	970.1	35	0.9	0
279	2021-01-12 14:00:00	9.1	968.1	32	3	0
280	2021-01-12 15:00:00	9.8	966.7	33	3.5	0
281	2021-01-12 16:00:00	9.5	965.8	33	1.7	0
282	2021-01-12 17:00:00	10	965.1	33	0.7	0
283	2021-01-12 18:00:00	8.8	964.9	36	0.7	0
284	2021-01-12 19:00:00	4.6	965.3	57	0.6	0
285	2021-01-12 20:00:00	3.1	965.7	65	1.2	0
286	2021-01-12 21:00:00	1.6	966.2	75	0.9	0
287	2021-01-12 22:00:00	0.8	966.4	76	0.6	0
288	2021-01-12 23:00:00	0.1	966.5	82	0.7	0
289	2021-01-13	0.5	966.4	85	0.9	0
290	2021-01-13 01:00:00	1.4	966.3	87	0.2	0
291	2021-01-13 02:00:00	0.7	966.3	84	1.4	0
292	2021-01-13 03:00:00	1	966.2	84	1.4	0
293	2021-01-13 04:00:00	2.1	966.4	89	0.9	0
294	2021-01-13 05:00:00	2.7	966.2	92	1.4	0
295	2021-01-13 06:00:00	1.8	966.1	90	2.5	0
296	2021-01-13 07:00:00	2	966.3	88	1.8	0
297	2021-01-13 08:00:00	2.6	966.7	90	0.8	0
298	2021-01-13 09:00:00	2	967.3	92	1.6	0
299	2021-01-13 10:00:00	1.4	967.8	77	0.9	0
300	2021-01-13 11:00:00	5	967.9	62	1.3	0
301	2021-01-13 12:00:00	7.1	966.9	53	1.8	0
302	2021-01-13 13:00:00	8.9	965.5	45	1.2	0
303	2021-01-13 14:00:00	9.7	964.1	41	2	0
304	2021-01-13 15:00:00	10.5	963.1	39	2	0
305	2021-01-13 16:00:00	10.6	962.7	39	1.7	0
306	2021-01-13 17:00:00	10.4	962.5	39	1.3	0
307	2021-01-13 18:00:00	9	963	48	0.5	0
308	2021-01-13 19:00:00	5.4	963.8	60	0.4	0
309	2021-01-13 20:00:00	3.3	964.5	74	0.7	0
310	2021-01-13 21:00:00	1.9	965.2	80	0	0
311	2021-01-13 22:00:00	1	965.7	87	0.5	0
312	2021-01-13 23:00:00	0.7	966.2	87	0	0
313	2021-01-14	0.1	966.4	91	0.2	0
314	2021-01-14 01:00:00	0.3	966.1	94	1.3	0
315	2021-01-14 02:00:00	1.1	966	94	0.6	0
316	2021-01-14 03:00:00	1.5	965.7	94	0.5	0
317	2021-01-14 04:00:00	1.9	965.1	95	0.8	0
318	2021-01-14 05:00:00	2	964.7	96	0.6	0
319	2021-01-14 06:00:00	2	964.6	97	1.3	0
320	2021-01-14 07:00:00	2.4	964.9	96	0.7	0
321	2021-01-14 08:00:00	2.9	965.2	95	0.8	0
322	2021-01-14 09:00:00	1.7	965.2	97	1	0
323	2021-01-14 10:00:00	1.9	965.2	96	0.5	0
324	2021-01-14 11:00:00	5.7	965	70	1.2	0
325	2021-01-14 12:00:00	8	964	60	1.8	0
326	2021-01-14 13:00:00	10.2	962.3	53	3.7	0
327	2021-01-14 14:00:00	11.3	960.9	48	3.6	0
328	2021-01-14 15:00:00	12	959.9	46	1.4	0
329	2021-01-14 16:00:00	12.8	959.3	44	3.1	0
330	2021-01-14 17:00:00	12.7	959.1	44	1.3	0
331	2021-01-14 18:00:00	11.6	959.3	50	0.9	0
332	2021-01-14 19:00:00	7	959.8	67	0.8	0
333	2021-01-14 20:00:00	4.8	960.4	77	1.1	0
334	2021-01-14 21:00:00	3.7	961	84	0.7	0
335	2021-01-14 22:00:00	2.9	961.4	87	0.9	0
336	2021-01-14 23:00:00	3	962	87	2.5	0
337	2021-01-15	3.4	962.7	82	3.3	0
338	2021-01-15 01:00:00	3.5	963.2	81	2.6	0
339	2021-01-15 02:00:00	3.9	963.3	80	2.2	0
340	2021-01-15 03:00:00	5.1	963.4	75	1.7	0
341	2021-01-15 04:00:00	3.8	963	81	0.5	0
342	2021-01-15 05:00:00	1.5	962.7	89	1.4	0
343	2021-01-15 06:00:00	0.4	962.9	93	0.7	0
344	2021-01-15 07:00:00	0.4	963.3	95	0.8	0
345	2021-01-15 08:00:00	0.3	963.5	97	1.4	0
346	2021-01-15 09:00:00	0.1	964.3	98	1.2	0
347	2021-01-15 10:00:00	3.5	965.2	88	1.3	0
348	2021-01-15 11:00:00	7.5	965.6	69	1.6	0
349	2021-01-15 12:00:00	10.1	964.7	58	2.2	0
350	2021-01-15 13:00:00	12.3	962.9	50	2.6	0
351	2021-01-15 14:00:00	13.4	961.3	38	1.9	0
352	2021-01-15 15:00:00	14.3	960.3	35	3.8	0
353	2021-01-15 16:00:00	14.3	960.1	33	1.7	0
354	2021-01-15 17:00:00	14.2	959.9	34	1	0
355	2021-01-15 18:00:00	12.8	960.2	46	0.3	0
356	2021-01-15 19:00:00	8.6	961.2	59	0.6	0
357	2021-01-15 20:00:00	6.1	961.8	69	1.3	0
358	2021-01-15 21:00:00	4.8	962.8	73	0	0
359	2021-01-15 22:00:00	4.6	963.4	78	0.7	0
360	2021-01-15 23:00:00	5.6	964.1	76	1.9	0
361	2021-01-16	5.6	964.3	73	1.4	0
362	2021-01-16 01:00:00	5.3	964.5	75	0.9	0
363	2021-01-16 02:00:00	5.5	964.4	72	0.7	0
364	2021-01-16 03:00:00	5.4	964.4	73	1.8	0
365	2021-01-16 04:00:00	6	964.8	73	1.1	0
366	2021-01-16 05:00:00	5.6	964.4	79	0.7	0
367	2021-01-16 06:00:00	5.7	964.7	80	1.1	0
368	2021-01-16 07:00:00	5.7	965.5	81	0.9	0
369	2021-01-16 08:00:00	5.9	966.3	78	1.4	0
370	2021-01-16 09:00:00	5.9	966.9	77	0.7	0
371	2021-01-16 10:00:00	6.3	967.9	79	0	0
372	2021-01-16 11:00:00	6.8	968.2	72	1.7	0
373	2021-01-16 12:00:00	7.3	968	69	1.3	0
374	2021-01-16 13:00:00	8.3	966.9	67	1.1	0
375	2021-01-16 14:00:00	9.6	967	51	2.1	0
376	2021-01-16 15:00:00	9.3	967.3	58	7	0
377	2021-01-16 16:00:00	8.5	968.1	63	3.2	0
378	2021-01-16 17:00:00	7.6	969.7	68	2.8	0
379	2021-01-16 18:00:00	7	971.6	69	4.7	0
380	2021-01-16 19:00:00	6.6	973.5	65	3.9	0
381	2021-01-16 20:00:00	6.5	975.5	63	4.4	0
382	2021-01-16 21:00:00	6	976.6	64	0.6	0
383	2021-01-16 22:00:00	5.8	978.4	67	0.9	0
384	2021-01-16 23:00:00	6	979.7	64	1.2	0
385	2021-01-17	5.8	980.9	67	1.5	0
386	2021-01-17 01:00:00	5.4	981.5	71	1.6	0
387	2021-01-17 02:00:00	5.5	982	70	2.3	0
388	2021-01-17 03:00:00	5.7	982.4	65	1.9	0
389	2021-01-17 04:00:00	5.6	982.7	70	2.6	0
390	2021-01-17 05:00:00	5	982.8	75	1.3	0
391	2021-01-17 06:00:00	4.8	982.9	77	1.5	0
392	2021-01-17 07:00:00	3.9	982.8	82	1.5	0
393	2021-01-17 08:00:00	3.1	982.8	86	1.6	0
394	2021-01-17 09:00:00	2.2	982.9	91	1.3	0
395	2021-01-17 10:00:00	5.1	982.8	80	3.5	0
396	2021-01-17 11:00:00	7.1	982.4	67	3.7	0
397	2021-01-17 12:00:00	9.1	981.2	52	3.8	0
398	2021-01-17 13:00:00	10.3	979.2	40	4.7	0
399	2021-01-17 14:00:00	11.1	977.6	32	4.7	0
400	2021-01-17 15:00:00	11.2	976.6	28	4.7	0
401	2021-01-17 16:00:00	11.3	976	31	2.4	0
402	2021-01-17 17:00:00	10.9	975.6	33	4.1	0
403	2021-01-17 18:00:00	10	975.4	36	3.8	0
404	2021-01-17 19:00:00	7.6	975.7	47	2.1	0
405	2021-01-17 20:00:00	6.5	975.9	43	2.4	0
406	2021-01-17 21:00:00	5.1	976	47	3	0
407	2021-01-17 22:00:00	4.1	975.8	53	1.9	0
408	2021-01-17 23:00:00	2.3	975.4	64	0.7	0
409	2021-01-18	0.6	974.7	74	1.1	0
410	2021-01-18 01:00:00	0.1	974.4	81	1	0
411	2021-01-18 02:00:00	0.8	974	88	0.6	0
412	2021-01-18 03:00:00	1.5	973.7	91	1.3	0
413	2021-01-18 04:00:00	1.2	973.4	92	0.9	0
414	2021-01-18 05:00:00	1.7	972.9	93	0.7	0
415	2021-01-18 06:00:00	2.1	972.7	94	0.7	0
416	2021-01-18 07:00:00	2.3	972.8	95	0.7	0
417	2021-01-18 08:00:00	1.7	972.8	94	1.4	0
418	2021-01-18 09:00:00	0.1	972.9	90	1.9	0
419	2021-01-18 10:00:00	2.6	973.3	77	0.9	0
420	2021-01-18 11:00:00	6	973.1	64	0.7	0
421	2021-01-18 12:00:00	8.5	971.7	55	2.9	0
422	2021-01-18 13:00:00	9.6	969.8	45	3.1	0
423	2021-01-18 14:00:00	10.2	967.8	42	5.3	0
424	2021-01-18 15:00:00	10.9	966.6	41	1.4	0
425	2021-01-18 16:00:00	10.7	965.9	39	4.8	0
426	2021-01-18 17:00:00	10.1	965.5	43	3.1	0
427	2021-01-18 18:00:00	9.2	965.3	45	2	0
428	2021-01-18 19:00:00	7	965.3	58	1.3	0
429	2021-01-18 20:00:00	5.2	965.5	69	1.1	0
430	2021-01-18 21:00:00	3	965.4	82	0.9	0
431	2021-01-18 22:00:00	1.9	965.6	82	0.9	0
432	2021-01-18 23:00:00	1	965.3	87	0.7	0
433	2021-01-19	0.7	964.7	90	1.6	0
434	2021-01-19 01:00:00	0.9	963.8	89	1.3	0
435	2021-01-19 02:00:00	0.1	963.3	91	0.8	0
436	2021-01-19 03:00:00	0.5	962.8	92	1	0
437	2021-01-19 04:00:00	0.8	962.3	95	1.5	0
438	2021-01-19 05:00:00	1	962	94	0	0
439	2021-01-19 06:00:00	1.4	961.8	94	0.5	0
440	2021-01-19 07:00:00	1.8	961.7	96	0.5	0
441	2021-01-19 08:00:00	1.9	962.3	96	0.8	0
442	2021-01-19 09:00:00	1.4	962.5	97	0.8	0
443	2021-01-19 10:00:00	1.8	963.3	94	1.6	0
444	2021-01-19 11:00:00	5.8	963.3	73	0.6	0
445	2021-01-19 12:00:00	8	962.1	57	2.3	0
446	2021-01-19 13:00:00	9.3	960.8	51	1.6	0
447	2021-01-19 14:00:00	10.3	959.6	50	2.2	0
448	2021-01-19 15:00:00	10.8	958.7	47	3.2	0
449	2021-01-19 16:00:00	11.3	958.4	45	3.2	0
450	2021-01-19 17:00:00	10.6	958.4	46	1.1	0
451	2021-01-19 18:00:00	10.2	959	50	1.6	0
452	2021-01-19 19:00:00	8.1	959.9	58	0.9	0
453	2021-01-19 20:00:00	5.8	960.4	68	1	0
454	2021-01-19 21:00:00	5.5	960.6	71	1.1	0
455	2021-01-19 22:00:00	4.3	961.1	78	0.6	0
456	2021-01-19 23:00:00	3.6	961.9	79	1.4	0
457	2021-01-20	4	961.8	79	1	0
458	2021-01-20 01:00:00	4.4	962	77	0.9	0
459	2021-01-20 02:00:00	5	961.8	76	1.5	0
460	2021-01-20 03:00:00	5.4	961.8	75	2.1	0
461	2021-01-20 04:00:00	5.3	961.8	75	1	0
462	2021-01-20 05:00:00	5.5	961.6	75	1.7	0
463	2021-01-20 06:00:00	5.6	961.7	75	2.6	0
464	2021-01-20 07:00:00	5.6	962	76	1.3	0
465	2021-01-20 08:00:00	5.5	963	76	2	0
466	2021-01-20 09:00:00	5.6	963.3	79	1.1	0
467	2021-01-20 10:00:00	6	963.5	76	0.5	0
468	2021-01-20 11:00:00	7	964.1	73	1.9	0
469	2021-01-20 12:00:00	8.4	963.5	66	1	0
470	2021-01-20 13:00:00	9.4	962.4	60	0.8	0
471	2021-01-20 14:00:00	10.5	961.5	56	2.3	0
472	2021-01-20 15:00:00	10.1	961	59	1.8	0
473	2021-01-20 16:00:00	10.2	961.1	58	2.4	0
474	2021-01-20 17:00:00	10.1	961.5	60	1.5	0
475	2021-01-20 18:00:00	9.7	962	63	1.4	0
476	2021-01-20 19:00:00	9.1	962.3	68	2.5	0
477	2021-01-20 20:00:00	8.4	963.4	73	0.7	0
478	2021-01-20 21:00:00	7.4	963.7	79	0.6	0
479	2021-01-20 22:00:00	7	964.1	81	0.9	0
480	2021-01-20 23:00:00	7.8	964.7	74	1.2	0
481	2021-01-21	7.7	964.7	76	1	0
482	2021-01-21 01:00:00	7.1	964.9	84	1	0
483	2021-01-21 02:00:00	6.6	964.9	85	0.5	0
484	2021-01-21 03:00:00	6.3	964.5	87	1	0
485	2021-01-21 04:00:00	6.2	964.3	87	0	0
486	2021-01-21 05:00:00	5.8	964	88	1	0
487	2021-01-21 06:00:00	6.2	963.5	85	1.4	0
488	2021-01-21 07:00:00	6	964.6	84	0.5	0
489	2021-01-21 08:00:00	5.7	965.2	87	0.3	0
490	2021-01-21 09:00:00	6.1	965.6	87	0.7	0
491	2021-01-21 10:00:00	7.8	966.5	75	0.9	0
492	2021-01-21 11:00:00	9.5	966.8	71	1	0
493	2021-01-21 12:00:00	11.5	966.2	57	1.1	0
494	2021-01-21 13:00:00	13.2	965	53	2.1	0
495	2021-01-21 14:00:00	13.9	963.9	50	0.7	0
496	2021-01-21 15:00:00	14.5	963.1	46	1	0
497	2021-01-21 16:00:00	14.7	962.9	45	2.1	0
498	2021-01-21 17:00:00	14.6	963	46	1.3	0
499	2021-01-21 18:00:00	13.6	963.8	55	0.8	0
500	2021-01-21 19:00:00	11.3	964.6	64	0	0
501	2021-01-21 20:00:00	9.6	965.2	71	1.1	0
502	2021-01-21 21:00:00	8.6	965.5	74	1.4	0
503	2021-01-21 22:00:00	7.4	965.8	79	1.5	0
504	2021-01-21 23:00:00	6.1	965.6	83	0	0
505	2021-01-22	5.1	965.6	88	1.6	0
506	2021-01-22 01:00:00	5.4	965.2	90	1	0
507	2021-01-22 02:00:00	5.8	965.1	87	0.9	0
508	2021-01-22 03:00:00	5.6	964.9	88	0.9	0
509	2021-01-22 04:00:00	5.4	964.8	89	0.6	0
510	2021-01-22 05:00:00	5.3	964.6	91	0.8	0
511	2021-01-22 06:00:00	5.7	964.7	86	1.3	0
512	2021-01-22 07:00:00	4	964.5	93	1.9	0
513	2021-01-22 08:00:00	3.9	964.7	93	0.5	0
514	2021-01-22 09:00:00	4.5	965.1	97	0.7	0
515	2021-01-22 10:00:00	8.1	965.4	81	0.9	0
516	2021-01-22 11:00:00	10.9	964.8	68	1.8	0
517	2021-01-22 12:00:00	12.6	963.5	61	2.5	0
518	2021-01-22 13:00:00	14.1	961.8	53	2.9	0
519	2021-01-22 14:00:00	15.6	960.2	42	3.2	0
520	2021-01-22 15:00:00	16.5	958.9	39	2.6	0
521	2021-01-22 16:00:00	16.7	958.3	35	4.4	0
522	2021-01-22 17:00:00	16	958.5	40	4	0
523	2021-01-22 18:00:00	14.6	959	46	2.4	0
524	2021-01-22 19:00:00	11.9	959.9	55	1.1	0
525	2021-01-22 20:00:00	10.4	960.8	65	1.4	0
526	2021-01-22 21:00:00	7.5	961.2	76	0.5	0
527	2021-01-22 22:00:00	6.8	961.9	82	2.6	0
528	2021-01-22 23:00:00	7.6	962.1	79	1.4	0
529	2021-01-23	7.1	961.8	79	2.3	0
530	2021-01-23 01:00:00	6.8	961.9	82	1.7	0
531	2021-01-23 02:00:00	6.1	961.4	84	1.9	0
532	2021-01-23 03:00:00	5.1	961.1	87	0.9	0
533	2021-01-23 04:00:00	5	960.5	92	0.7	0
534	2021-01-23 05:00:00	4.9	960.1	92	2.5	0
535	2021-01-23 06:00:00	5.2	959.6	93	2.3	0
536	2021-01-23 07:00:00	5.2	959.2	92	1.4	0
537	2021-01-23 08:00:00	5.5	959.9	92	2.1	0
538	2021-01-23 09:00:00	6.1	960.2	91	2	0
539	2021-01-23 10:00:00	7.3	960.4	88	1.6	0
540	2021-01-23 11:00:00	9.7	960.5	74	2.7	0
541	2021-01-23 12:00:00	10.7	959.6	67	1.8	0
542	2021-01-23 13:00:00	12.1	957.9	61	3.7	0
543	2021-01-23 14:00:00	13.1	956.4	57	3.6	0
544	2021-01-23 15:00:00	13.5	956.1	56	2.9	0
545	2021-01-23 16:00:00	13.7	955.4	55	2.9	0
546	2021-01-23 17:00:00	13	955.3	60	3.7	0
547	2021-01-23 18:00:00	11.9	956	64	4.7	0
548	2021-01-23 19:00:00	10.7	956.9	67	3.5	0
549	2021-01-23 20:00:00	9.5	957.8	73	1.8	0
550	2021-01-23 21:00:00	9.7	958.6	72	1.5	0
551	2021-01-23 22:00:00	9.3	959.2	76	0.7	0
552	2021-01-23 23:00:00	8.8	959.1	80	0.6	0
553	2021-01-24	8.6	959.6	82	0.3	0
554	2021-01-24 01:00:00	8.4	959.2	85	1	0
555	2021-01-24 02:00:00	8.4	959	83	1.1	0
556	2021-01-24 03:00:00	8.5	958.2	83	0.7	0
557	2021-01-24 04:00:00	8.2	957.8	85	1.4	0
558	2021-01-24 05:00:00	7.9	956.9	89	1.2	0
559	2021-01-24 06:00:00	7.5	956.9	90	0.6	0
560	2021-01-24 07:00:00	7.5	957.1	91	1	0
561	2021-01-24 08:00:00	7.7	957.6	89	1.1	0
562	2021-01-24 09:00:00	8.1	958.2	87	1.5	0
563	2021-01-24 10:00:00	8.5	958.6	85	0.9	0
564	2021-01-24 11:00:00	9.3	959	81	1.6	0
565	2021-01-24 12:00:00	10.3	958.6	74	2.7	0
566	2021-01-24 13:00:00	10.5	957.8	73	3.2	0
567	2021-01-24 14:00:00	10.9	956.6	73	4	0
568	2021-01-24 15:00:00	10.7	956	77	3.4	0
569	2021-01-24 16:00:00	9.9	956	81	5.1	0
570	2021-01-24 17:00:00	9.4	956.5	84	4.5	0
571	2021-01-24 18:00:00	9.2	957.6	85	1.9	0
572	2021-01-24 19:00:00	9.1	958.8	88	3	0
573	2021-01-24 20:00:00	8.9	959.9	88	4.5	0
574	2021-01-24 21:00:00	8.9	961.1	86	2.7	0
575	2021-01-24 22:00:00	8.9	962	85	1.6	0
576	2021-01-24 23:00:00	9	962.9	82	2.6	0
577	2021-01-25	9	963.4	82	1.4	0
578	2021-01-25 01:00:00	8.8	963.7	80	1.3	0
579	2021-01-25 02:00:00	8.9	964.1	81	1.2	0
580	2021-01-25 03:00:00	8.7	964.6	82	0.7	0
581	2021-01-25 04:00:00	8.1	965.3	86	0.6	0
582	2021-01-25 05:00:00	8.1	965.8	86	1.5	0
583	2021-01-25 06:00:00	8.1	966.1	85	1.1	0
584	2021-01-25 07:00:00	8	967.3	86	0.7	0
585	2021-01-25 08:00:00	7.7	968.5	91	1.1	0
586	2021-01-25 09:00:00	7.9	969.3	90	0.9	0
587	2021-01-25 10:00:00	9	970.2	85	1.4	0
588	2021-01-25 11:00:00	9.7	970.7	81	1.6	0
589	2021-01-25 12:00:00	11	970.1	69	3.3	0
590	2021-01-25 13:00:00	11	969.2	63	2.8	0
591	2021-01-25 14:00:00	12	967.9	60	5.2	0
592	2021-01-25 15:00:00	12.4	967.1	58	2.7	0
593	2021-01-25 16:00:00	12.5	966.7	59	5	0
594	2021-01-25 17:00:00	12.2	966.5	59	2	0
595	2021-01-25 18:00:00	10.7	966.7	66	3.7	0
596	2021-01-25 19:00:00	10.1	967.2	69	0.9	0
597	2021-01-25 20:00:00	10	967.7	68	1.7	0
598	2021-01-25 21:00:00	8.8	968.2	75	1.1	0
599	2021-01-25 22:00:00	7	968.2	85	0.9	0
600	2021-01-25 23:00:00	7.3	968.5	87	1.2	0
601	2021-01-26	7.6	968.4	87	1.4	0
602	2021-01-26 01:00:00	7.4	968.4	87	2.1	0
603	2021-01-26 02:00:00	7.6	967.9	86	1.1	0
604	2021-01-26 03:00:00	7.7	967.5	86	1.6	0
605	2021-01-26 04:00:00	7.4	967.1	88	0.7	0
606	2021-01-26 05:00:00	7.2	966.8	92	1.9	0
607	2021-01-26 06:00:00	7.1	966.6	91	0.6	0
608	2021-01-26 07:00:00	6.8	966.8	91	0.6	0
609	2021-01-26 08:00:00	6.7	967.3	92	1.2	0
610	2021-01-26 09:00:00	7	967.6	90	0.7	0
611	2021-01-26 10:00:00	8.5	967.9	80	1.3	0
612	2021-01-26 11:00:00	10	968.2	73	1.2	0
613	2021-01-26 12:00:00	10.9	967.3	67	1.6	0
614	2021-01-26 13:00:00	11.9	965.8	64	2.8	0
615	2021-01-26 14:00:00	12.8	964	58	2.8	0
616	2021-01-26 15:00:00	13.7	962.8	51	2.1	0
617	2021-01-26 16:00:00	13.2	961.9	51	2	0
618	2021-01-26 17:00:00	12.8	961.8	51	2	0
619	2021-01-26 18:00:00	12.1	962.1	57	2.7	0
620	2021-01-26 19:00:00	11.2	962.8	61	1.4	0
621	2021-01-26 20:00:00	10.9	963.8	63	0.7	0
622	2021-01-26 21:00:00	10.5	964.5	71	1.7	0
623	2021-01-26 22:00:00	9.6	965	75	3	0
624	2021-01-26 23:00:00	9.4	965.4	76	2.7	0
625	2021-01-27	9.1	965.4	80	3.3	0
626	2021-01-27 01:00:00	8.8	965.5	83	2.5	0
627	2021-01-27 02:00:00	8.7	965.6	71	2.7	0
628	2021-01-27 03:00:00	8.3	965.7	74	2.6	0
629	2021-01-27 04:00:00	8.1	965.3	74	2.8	0
630	2021-01-27 05:00:00	7.9	965	76	1.6	0
631	2021-01-27 06:00:00	7.6	965	80	1.1	0
632	2021-01-27 07:00:00	7.5	965.2	79	1.3	0
633	2021-01-27 08:00:00	7.4	965.8	79	1.4	0
634	2021-01-27 09:00:00	7.6	966.4	79	1.9	0
635	2021-01-27 10:00:00	8	967.5	78	1.7	0
636	2021-01-27 11:00:00	9	968.1	70	3.6	0
637	2021-01-27 12:00:00	10.3	967.9	67	2.4	0
638	2021-01-27 13:00:00	11.2	967.1	64	3.5	0
639	2021-01-27 14:00:00	11.9	966.2	59	3.3	0
640	2021-01-27 15:00:00	12.5	965.4	54	1.5	0
641	2021-01-27 16:00:00	13.8	965.4	47	1.2	0
642	2021-01-27 17:00:00	13.7	965.9	50	2.2	0
643	2021-01-27 18:00:00	12.8	967	52	1.5	0
644	2021-01-27 19:00:00	10.6	968	61	1.4	0
645	2021-01-27 20:00:00	8.5	969.1	71	0.5	0
646	2021-01-27 21:00:00	7.9	970.5	76	1.4	0
647	2021-01-27 22:00:00	7.3	971.3	80	0.7	0
648	2021-01-27 23:00:00	7	971.8	83	1.9	0
649	2021-01-28	6.6	972.2	84	1.2	0
650	2021-01-28 01:00:00	6.1	972.4	87	1.7	0
651	2021-01-28 02:00:00	6.9	972.7	85	1.8	0
652	2021-01-28 03:00:00	6.8	972.7	87	1.1	0
653	2021-01-28 04:00:00	5.4	972.2	90	1.4	0
654	2021-01-28 05:00:00	4.8	972.2	94	1.2	0
655	2021-01-28 06:00:00	4.1	972	95	0.7	0
656	2021-01-28 07:00:00	4.8	972.7	96	1.2	0
657	2021-01-28 08:00:00	5	973.3	93	1.4	0
658	2021-01-28 09:00:00	5.3	974	95	1.2	0
659	2021-01-28 10:00:00	7.1	974.7	87	2.9	0
660	2021-01-28 11:00:00	9.2	975.1	77	1.5	0
661	2021-01-28 12:00:00	11.1	974.6	69	2.5	0
662	2021-01-28 13:00:00	12.4	973.4	63	1.8	0
663	2021-01-28 14:00:00	13.8	971.6	55	3.8	0
664	2021-01-28 15:00:00	14.1	970.3	53	4.2	0
665	2021-01-28 16:00:00	13.7	969.6	53	2.9	0
666	2021-01-28 17:00:00	14.1	969.1	50	2.3	0
667	2021-01-28 18:00:00	13.1	969.3	57	2.9	0
668	2021-01-28 19:00:00	11.7	969.9	64	2.9	0
669	2021-01-28 20:00:00	10.1	970.6	69	1	0
670	2021-01-28 21:00:00	8.7	970.9	76	0.5	0
671	2021-01-28 22:00:00	9.2	971.1	73	0.6	0
672	2021-01-28 23:00:00	9.6	970.9	73	0.6	0
673	2021-01-29	8.5	970.6	76	0.9	0
674	2021-01-29 01:00:00	8.9	970.3	84	2.3	0
675	2021-01-29 02:00:00	8.8	969.7	86	1.9	0
676	2021-01-29 03:00:00	8.6	969.2	89	1.7	0
677	2021-01-29 04:00:00	8.4	968.5	90	1.6	0
678	2021-01-29 05:00:00	8.2	967.8	88	3.4	0
679	2021-01-29 06:00:00	8	967.4	89	2.2	0
680	2021-01-29 07:00:00	8	967.3	88	1.7	0
681	2021-01-29 08:00:00	7.9	967.5	89	0.8	0
682	2021-01-29 09:00:00	8	967.8	88	0.7	0
683	2021-01-29 10:00:00	8.7	968.1	86	1.4	0
684	2021-01-29 11:00:00	9.1	968.2	83	2.4	0
685	2021-01-29 12:00:00	9.4	967.5	81	3.4	0
686	2021-01-29 13:00:00	9.5	966.4	79	3.8	0
687	2021-01-29 14:00:00	9.6	965.1	76	3.4	0
688	2021-01-29 15:00:00	9.8	964.2	79	3.2	0
689	2021-01-29 16:00:00	10.1	963.9	81	3.4	0
690	2021-01-29 17:00:00	10.3	964	80	2.3	0
691	2021-01-29 18:00:00	10.1	964.6	76	2.2	0
692	2021-01-29 19:00:00	9.8	965.3	77	2.3	0
693	2021-01-29 20:00:00	9.5	966.4	79	1.3	0
694	2021-01-29 21:00:00	9.1	967.2	82	0	0
695	2021-01-29 22:00:00	9.2	968.1	83	1.9	0
696	2021-01-29 23:00:00	9	968.4	83	1	0
697	2021-01-30	8.3	968.9	90	0.7	0
698	2021-01-30 01:00:00	8.2	968.8	92	1.2	0.1
699	2021-01-30 02:00:00	7.9	968.5	94	1.1	0
700	2021-01-30 03:00:00	7.6	968.5	95	1.2	0
701	2021-01-30 04:00:00	7.4	967.8	94	0.9	0
702	2021-01-30 05:00:00	7.3	967.7	96	0.6	0
703	2021-01-30 06:00:00	7	967.5	97	1.5	0
704	2021-01-30 07:00:00	7	967.7	97	1.7	0
705	2021-01-30 08:00:00	7.2	968.1	95	0.3	0
706	2021-01-30 09:00:00	7.4	968.7	95	1.3	0
707	2021-01-30 10:00:00	8.3	969.1	92	0.9	0
708	2021-01-30 11:00:00	9.6	969.1	84	1.6	0
709	2021-01-30 12:00:00	10.8	968.4	76	1.9	0
710	2021-01-30 13:00:00	12.5	967	64	1.1	0
711	2021-01-30 14:00:00	13.7	965.6	40	2.3	0
712	2021-01-30 15:00:00	13.9	964.7	46	3.3	0
713	2021-01-30 16:00:00	14.2	964.1	38	3.5	0
714	2021-01-30 17:00:00	13.6	964.3	44	1.5	0
715	2021-01-30 18:00:00	12.6	964.7	50	1.8	0
716	2021-01-30 19:00:00	11.5	965.6	51	1.5	0
717	2021-01-30 20:00:00	10.2	966.3	56	0.7	0
718	2021-01-30 21:00:00	9.3	967.1	64	0.3	0
719	2021-01-30 22:00:00	8.8	967.6	69	0.9	0
720	2021-01-30 23:00:00	8.7	967.9	68	1.6	0
721	2021-01-31	8.9	967.8	69	1.4	0
722	2021-01-31 01:00:00	8.2	967.6	77	1	0
723	2021-01-31 02:00:00	7.6	967.6	78	1.2	0
724	2021-01-31 03:00:00	7.3	967.5	81	1.2	0
725	2021-01-31 04:00:00	7.2	967.1	79	0.9	0
726	2021-01-31 05:00:00	7.3	966.7	82	1.4	0
727	2021-01-31 06:00:00	6.6	966.5	87	0.4	0
728	2021-01-31 07:00:00	6.3	966.6	90	0.8	0
729	2021-01-31 08:00:00	5.4	966.9	92	0.7	0
730	2021-01-31 09:00:00	4.7	967.1	94	1	0
731	2021-01-31 10:00:00	8.1	967.7	83	1	0
732	2021-01-31 11:00:00	11.2	967.4	60	3	0
733	2021-01-31 12:00:00	13.4	966.6	51	2	0
734	2021-01-31 13:00:00	14.5	965	40	1.4	0
735	2021-01-31 14:00:00	15.6	963.7	38	2.1	0
736	2021-01-31 15:00:00	15.8	962.9	34	4.5	0
737	2021-01-31 16:00:00	15.5	962.6	35	3.1	0
738	2021-01-31 17:00:00	14.6	962.9	39	4.2	0
739	2021-01-31 18:00:00	13.8	963.5	43	2.3	0
740	2021-01-31 19:00:00	12.2	964.3	49	3.9	0
741	2021-01-31 20:00:00	11.1	965	56	3.1	0
742	2021-01-31 21:00:00	9.9	966.4	58	1.6	0
743	2021-01-31 22:00:00	8.7	967.3	63	2.5	0
744	2021-01-31 23:00:00	9.5	966.8	64	2.4	0
745	2021-02-01	8.3	967.8	72	1	0
746	2021-02-01 01:00:00	6.4	967.8	79	1.2	0
747	2021-02-01 02:00:00	4.8	967	84	1.6	0
748	2021-02-01 03:00:00	3.9	966.7	88	1.5	0
749	2021-02-01 04:00:00	3.3	966.7	92	1.1	0
750	2021-02-01 05:00:00	2.7	966.4	93	1.1	0
751	2021-02-01 06:00:00	2.5	966.4	95	0.8	0
752	2021-02-01 07:00:00	2.7	966.8	95	0.8	0
753	2021-02-01 08:00:00	2.8	967.4	96	1.7	0
754	2021-02-01 09:00:00	4	968.1	94	1.5	0
755	2021-02-01 10:00:00	6.9	968.4	81	1.4	0
756	2021-02-01 11:00:00	10.3	968.6	65	1.5	0
757	2021-02-01 12:00:00	13	967.8	56	1.7	0
758	2021-02-01 13:00:00	14.6	966.5	45	3.2	0
759	2021-02-01 14:00:00	15.1	964.9	43	2.1	0
760	2021-02-01 15:00:00	16.2	963.9	38	3.5	0
761	2021-02-01 16:00:00	16.3	963.6	40	3.2	0
762	2021-02-01 17:00:00	15.9	963.6	41	3.4	0
763	2021-02-01 18:00:00	14.9	964.1	46	1.3	0
764	2021-02-01 19:00:00	12.1	965.1	60	1.5	0
765	2021-02-01 20:00:00	10.9	966.1	63	1.1	0
766	2021-02-01 21:00:00	8.9	966.8	73	1	0
767	2021-02-01 22:00:00	8.6	967.5	74	0.9	0
768	2021-02-01 23:00:00	8.8	968.2	74	0.9	0
769	2021-02-02	8.7	968	79	0.9	0
770	2021-02-02 01:00:00	9.3	968.4	78	0.7	0
771	2021-02-02 02:00:00	9.2	968	78	1.2	0
772	2021-02-02 03:00:00	8.9	968	77	1	0
773	2021-02-02 04:00:00	7.9	967.6	85	1.3	0
774	2021-02-02 05:00:00	6.5	967.4	88	1	0
775	2021-02-02 06:00:00	5.4	967.2	91	1.4	0
776	2021-02-02 07:00:00	4.5	967.6	94	0.8	0
777	2021-02-02 08:00:00	4.9	968.5	96	0	0
778	2021-02-02 09:00:00	6.7	969.1	93	1.9	0
779	2021-02-02 10:00:00	8.1	969.8	82	1.2	0
780	2021-02-02 11:00:00	9.6	970.2	79	1.8	0
781	2021-02-02 12:00:00	10.6	969.9	75	2.3	0
782	2021-02-02 13:00:00	11.4	968.8	71	0.7	0
783	2021-02-02 14:00:00	12.3	967.5	61	0.4	0
784	2021-02-02 15:00:00	12.7	966.6	61	1.1	0
785	2021-02-02 16:00:00	12.8	966.3	60	0.7	0
786	2021-02-02 17:00:00	12.7	966.3	59	1.6	0
787	2021-02-02 18:00:00	12.4	966.6	61	1.2	0
788	2021-02-02 19:00:00	11.3	967.2	68	1	0
789	2021-02-02 20:00:00	10.4	967.9	76	0.8	0
790	2021-02-02 21:00:00	9.8	968	81	0.4	0
791	2021-02-02 22:00:00	9	968.2	80	1.5	0
792	2021-02-02 23:00:00	8.1	968.4	86	1.6	0
793	2021-02-03	7.5	968	87	0.6	0
794	2021-02-03 01:00:00	6.1	967.8	92	0.9	0
795	2021-02-03 02:00:00	5.9	967.2	94	1.1	0
796	2021-02-03 03:00:00	5.3	967	95	1.1	0
797	2021-02-03 04:00:00	5.2	966.6	96	1.7	0
798	2021-02-03 05:00:00	5.1	966.6	95	1	0
799	2021-02-03 06:00:00	4.7	966.6	96	1.3	0
800	2021-02-03 07:00:00	4.4	966.9	95	2.3	0
801	2021-02-03 08:00:00	4.1	967.7	95	0.8	0
802	2021-02-03 09:00:00	4.7	968.4	96	1.5	0
803	2021-02-03 10:00:00	7.4	969.3	88	2.1	0
804	2021-02-03 11:00:00	8.9	969.6	82	1.6	0
805	2021-02-03 12:00:00	10.9	969.1	76	3	0
806	2021-02-03 13:00:00	11.6	968.3	71	2.8	0
807	2021-02-03 14:00:00	12.7	967	65	2.8	0
808	2021-02-03 15:00:00	14.2	966.1	59	2.8	0
809	2021-02-03 16:00:00	14.2	965.7	59	2.5	0
810	2021-02-03 17:00:00	13.5	966.1	61	1.6	0
811	2021-02-03 18:00:00	12.8	966.4	68	1.6	0
812	2021-02-03 19:00:00	12.1	966.9	70	1.1	0
813	2021-02-03 20:00:00	9.5	967.7	80	0	0
814	2021-02-03 21:00:00	7.4	968.3	87	1.4	0
815	2021-02-03 22:00:00	6.4	968.6	91	0.6	0
816	2021-02-03 23:00:00	6.4	968.6	93	0.9	0
817	2021-02-04	6.9	968.6	96	0.3	0
818	2021-02-04 01:00:00	7.1	968	95	0.9	0
819	2021-02-04 02:00:00	7.3	967.5	94	1.2	0
820	2021-02-04 03:00:00	7.6	966.9	94	1.9	0
821	2021-02-04 04:00:00	7.9	966.4	87	0.6	0
822	2021-02-04 05:00:00	7.7	966	90	1.3	0
823	2021-02-04 06:00:00	7.6	965.9	92	1	0
824	2021-02-04 07:00:00	7.5	966.1	92	1.3	0
825	2021-02-04 08:00:00	7.6	966.7	91	1.4	0
826	2021-02-04 09:00:00	7.5	967.1	91	1	0
827	2021-02-04 10:00:00	7.9	967.6	92	0.9	0
828	2021-02-04 11:00:00	8.3	967.5	90	1.6	0
829	2021-02-04 12:00:00	9.1	967	88	2.3	0
830	2021-02-04 13:00:00	10	965.9	83	2.4	0
831	2021-02-04 14:00:00	10.7	964.7	78	2.4	0
832	2021-02-04 15:00:00	10.9	963.9	79	2.7	0
833	2021-02-04 16:00:00	11.3	963.7	74	2.5	0
834	2021-02-04 17:00:00	11.3	964	75	3	0
835	2021-02-04 18:00:00	11.2	964.7	71	1.8	0
836	2021-02-04 19:00:00	10.7	965.7	71	2.8	0
837	2021-02-04 20:00:00	10.4	966.8	72	2.4	0
838	2021-02-04 21:00:00	10	967.6	75	2	0
839	2021-02-04 22:00:00	9.8	968.4	70	2.5	0
840	2021-02-04 23:00:00	9.4	968.8	69	2.5	0
841	2021-02-05	9	968.8	71	1.6	0
842	2021-02-05 01:00:00	8.5	968.3	75	1	0
843	2021-02-05 02:00:00	7.6	968.1	80	0.9	0
844	2021-02-05 03:00:00	6.6	968.1	87	1.5	0
845	2021-02-05 04:00:00	4.7	968	92	0.9	0
846	2021-02-05 05:00:00	3.9	968	92	1.2	0
847	2021-02-05 06:00:00	3.5	968.3	95	1.1	0
848	2021-02-05 07:00:00	2.6	968.8	96	1.4	0
849	2021-02-05 08:00:00	2.7	969.5	97	0	0
850	2021-02-05 09:00:00	3.7	970	98	0	0
851	2021-02-05 10:00:00	8	970.6	82	1.5	0
852	2021-02-05 11:00:00	11.2	970.6	65	1.7	0
853	2021-02-05 12:00:00	13.4	970	58	2.2	0
854	2021-02-05 13:00:00	15.2	968.7	47	2.8	0
855	2021-02-05 14:00:00	16.9	966.8	39	3.9	0
856	2021-02-05 15:00:00	17.4	965.5	34	3.7	0
857	2021-02-05 16:00:00	17.9	964.6	28	1.8	0
858	2021-02-05 17:00:00	17.9	964.2	26	0.7	0
859	2021-02-05 18:00:00	17.4	964.1	30	1.1	0
860	2021-02-05 19:00:00	13	964.5	45	0	0
861	2021-02-05 20:00:00	9.9	965.1	56	0.7	0
862	2021-02-05 21:00:00	7.8	965.8	61	0.7	0
863	2021-02-05 22:00:00	6.5	966	69	0.5	0
864	2021-02-05 23:00:00	6.4	966	74	0.8	0
865	2021-02-06	5.5	965.8	76	1.1	0
866	2021-02-06 01:00:00	4.7	965.6	81	0.8	0
867	2021-02-06 02:00:00	4	965.5	85	1.4	0
868	2021-02-06 03:00:00	5.5	964.8	84	0.6	0
869	2021-02-06 04:00:00	6.5	964.2	80	1.2	0
870	2021-02-06 05:00:00	6.9	963.8	78	1.1	0
871	2021-02-06 06:00:00	7.3	963.5	73	1.4	0
872	2021-02-06 07:00:00	7.1	963.8	75	1.2	0
873	2021-02-06 08:00:00	6.2	964.2	78	2.4	0
874	2021-02-06 09:00:00	6.6	964.7	77	2	0
875	2021-02-06 10:00:00	8.4	964.9	69	2.1	0
876	2021-02-06 11:00:00	11.5	964.7	62	2.4	0
877	2021-02-06 12:00:00	14.1	963.9	52	1.7	0
878	2021-02-06 13:00:00	15.5	962.4	50	3.2	0
879	2021-02-06 14:00:00	16.3	960.7	45	3.1	0
880	2021-02-06 15:00:00	16.5	959.7	42	2.3	0
881	2021-02-06 16:00:00	16.2	959.3	47	3.4	0
882	2021-02-06 17:00:00	16	959.2	47	4.5	0
883	2021-02-06 18:00:00	14.9	959.8	52	2.6	0
884	2021-02-06 19:00:00	13.4	960.5	54	1.9	0
885	2021-02-06 20:00:00	11.7	962	62	0.8	0
886	2021-02-06 21:00:00	8.7	963	75	0.6	0
887	2021-02-06 22:00:00	7.5	963.8	81	0.5	0
888	2021-02-06 23:00:00	6.5	964.1	85	1	0
889	2021-02-07	5.3	964.2	92	0.9	0
890	2021-02-07 01:00:00	4.9	964.3	93	0.9	0
891	2021-02-07 02:00:00	4.3	964.1	93	1	0
892	2021-02-07 03:00:00	4	963.7	95	0	0
893	2021-02-07 04:00:00	4.6	963.7	96	0.3	0
894	2021-02-07 05:00:00	4.9	963.7	96	0.5	0
895	2021-02-07 06:00:00	5.1	963.6	95	1.3	0
896	2021-02-07 07:00:00	4.8	964.3	95	1.1	0
897	2021-02-07 08:00:00	3.7	964.9	96	0.6	0
898	2021-02-07 09:00:00	5.3	965.8	97	0.1	0
899	2021-02-07 10:00:00	9.9	966.5	75	0.6	0
900	2021-02-07 11:00:00	12.5	966.4	62	2.1	0
901	2021-02-07 12:00:00	15.2	965.8	55	1.9	0
902	2021-02-07 13:00:00	17.1	964.9	45	1.1	0
903	2021-02-07 14:00:00	18.7	963.5	33	2.5	0
904	2021-02-07 15:00:00	19.3	962.8	30	2.6	0
905	2021-02-07 16:00:00	19.4	962.8	30	1.9	0
906	2021-02-07 17:00:00	20	963.2	28	1.3	0
907	2021-02-07 18:00:00	18.8	964	32	2	0
908	2021-02-07 19:00:00	15	965.1	49	1.6	0
909	2021-02-07 20:00:00	11.6	966.3	56	0	0
910	2021-02-07 21:00:00	9.7	967.2	63	0.1	0
911	2021-02-07 22:00:00	8.7	967.5	70	1.3	0
912	2021-02-07 23:00:00	7.7	968.3	75	0.8	0
913	2021-02-08	6.7	968.7	78	0.7	0
914	2021-02-08 01:00:00	6.3	968.8	82	0.9	0
915	2021-02-08 02:00:00	7.6	968.8	80	1.2	0
916	2021-02-08 03:00:00	9	968.2	70	1.5	0
917	2021-02-08 04:00:00	8.2	967.9	73	2	0
918	2021-02-08 05:00:00	6.9	967.7	77	1.5	0
919	2021-02-08 06:00:00	5	967.5	87	0.9	0
920	2021-02-08 07:00:00	4.4	968.1	90	1.2	0
921	2021-02-08 08:00:00	5	968.6	88	1.7	0
922	2021-02-08 09:00:00	6.3	969.6	83	0.7	0
923	2021-02-08 10:00:00	10.9	970.5	63	2.5	0
924	2021-02-08 11:00:00	12.8	970.8	58	2.8	0
925	2021-02-08 12:00:00	14.5	970.5	54	1	0
926	2021-02-08 13:00:00	16.3	969.5	48	1.3	0
927	2021-02-08 14:00:00	16.8	968.2	47	3.4	0
928	2021-02-08 15:00:00	17.3	967.4	45	2.5	0
929	2021-02-08 16:00:00	17.6	967.1	45	3.6	0
930	2021-02-08 17:00:00	17.3	967.2	45	3.3	0
931	2021-02-08 18:00:00	16.2	966.9	52	1.7	0
932	2021-02-08 19:00:00	14.4	967.3	58	1.2	0
933	2021-02-08 20:00:00	11.9	968.1	68	0	0
934	2021-02-08 21:00:00	10.8	968.6	78	1.3	0
935	2021-02-08 22:00:00	9.8	969.1	79	0	0
936	2021-02-08 23:00:00	9.5	969.2	81	1.5	0
937	2021-02-09	9.1	968.4	84	1.1	0
938	2021-02-09 01:00:00	8.4	968.1	83	0	0
939	2021-02-09 02:00:00	7.2	968	88	0.6	0
940	2021-02-09 03:00:00	6.5	967.4	92	1.1	0
941	2021-02-09 04:00:00	5.8	967.3	93	1.1	0
942	2021-02-09 05:00:00	5.6	966.9	95	0.8	0
943	2021-02-09 06:00:00	5.4	966.7	95	1.7	0
944	2021-02-09 07:00:00	5.9	966.7	95	1.4	0
945	2021-02-09 08:00:00	6.4	967.1	92	1.1	0
946	2021-02-09 09:00:00	6.7	967.7	91	0.8	0
947	2021-02-09 10:00:00	10.1	968.4	77	0.6	0
948	2021-02-09 11:00:00	12.7	968.5	68	1.1	0
949	2021-02-09 12:00:00	13.5	967.6	67	1.3	0
950	2021-02-09 13:00:00	15.4	966.2	58	1.6	0
951	2021-02-09 14:00:00	16.7	964.4	53	2.5	0
952	2021-02-09 15:00:00	17.1	963	51	1.9	0
953	2021-02-09 16:00:00	16.8	962.6	52	1.6	0
954	2021-02-09 17:00:00	16.9	962.7	51	1.3	0
955	2021-02-09 18:00:00	16.1	962.9	58	1.5	0
956	2021-02-09 19:00:00	15.2	963.4	64	0.8	0
957	2021-02-09 20:00:00	14.2	964	69	0.7	0
958	2021-02-09 21:00:00	13.9	964.7	70	0	0
959	2021-02-09 22:00:00	13.5	965.6	72	1	0
960	2021-02-09 23:00:00	13.2	965.9	72	1.7	0
961	2021-02-10	13.1	965.6	73	1.3	0
962	2021-02-10 01:00:00	11.7	965.2	78	1.3	0
963	2021-02-10 02:00:00	9.4	965	88	1.6	0
964	2021-02-10 03:00:00	7.8	964.8	91	1	0
965	2021-02-10 04:00:00	6.9	964.3	95	1.1	0
966	2021-02-10 05:00:00	6.4	963.9	95	0	0
967	2021-02-10 06:00:00	5.6	963.9	96	0.7	0
968	2021-02-10 07:00:00	5.4	964.3	97	0.7	0
969	2021-02-10 08:00:00	5.2	965	98	0.5	0
970	2021-02-10 09:00:00	6.1	965.5	98	0.6	0
971	2021-02-10 10:00:00	9.1	965.6	98	0.8	0
972	2021-02-10 11:00:00	12.9	965.5	70	1.4	0
973	2021-02-10 12:00:00	15.1	964.7	62	1.2	0
974	2021-02-10 13:00:00	16.7	963.6	55	2.2	0
975	2021-02-10 14:00:00	17.6	961.9	52	3.3	0
976	2021-02-10 15:00:00	18.5	960.6	45	3.4	0
977	2021-02-10 16:00:00	17.8	960	49	2.1	0
978	2021-02-10 17:00:00	17.7	959.7	50	2.1	0
979	2021-02-10 18:00:00	17.3	959.9	50	1.6	0
980	2021-02-10 19:00:00	15.3	960.5	58	1.8	0
981	2021-02-10 20:00:00	12.4	960.9	71	1.1	0
982	2021-02-10 21:00:00	10.6	961.5	77	0	0
983	2021-02-10 22:00:00	10.4	962.1	79	1.1	0
984	2021-02-10 23:00:00	10.7	962.7	79	1.2	0
985	2021-02-11	9.9	962.9	82	0.6	0
986	2021-02-11 01:00:00	8.8	962.8	90	0.8	0
987	2021-02-11 02:00:00	9.5	962.9	90	1	0
988	2021-02-11 03:00:00	10.1	962.3	89	0.8	0
989	2021-02-11 04:00:00	10	961.7	91	0.8	0
990	2021-02-11 05:00:00	10.3	961.4	88	1.7	0
991	2021-02-11 06:00:00	10.3	961.9	89	0.6	0
992	2021-02-11 07:00:00	10.4	962.4	89	1.7	0
993	2021-02-11 08:00:00	10.7	963.3	87	1.2	0
994	2021-02-11 09:00:00	11	964	85	1.3	0
995	2021-02-11 10:00:00	12.5	965	78	1.9	0
996	2021-02-11 11:00:00	13.7	965.5	71	1.1	0
997	2021-02-11 12:00:00	17	965.2	55	1.7	0
998	2021-02-11 13:00:00	17.8	964.1	51	1.3	0
999	2021-02-11 14:00:00	18.7	962.7	46	2.1	0
1000	2021-02-11 15:00:00	19.1	961.6	46	3	0
1001	2021-02-11 16:00:00	19.2	961.1	43	2.7	0
1002	2021-02-11 17:00:00	19	961	45	4	0
1003	2021-02-11 18:00:00	18.2	961.5	44	3	0
1004	2021-02-11 19:00:00	16.3	962.2	56	3.4	0
1005	2021-02-11 20:00:00	14.6	963	65	4.1	0
1006	2021-02-11 21:00:00	13.5	963.4	70	1.4	0
1007	2021-02-11 22:00:00	11.4	963.6	80	0.6	0
1008	2021-02-11 23:00:00	9.8	963.5	87	0.9	0
1009	2021-02-12	9.4	963.5	87	1.7	0
1010	2021-02-12 01:00:00	8.9	963.5	91	0.7	0
1011	2021-02-12 02:00:00	7.8	963.5	92	0.8	0
1012	2021-02-12 03:00:00	7.3	963.1	95	0	0
1013	2021-02-12 04:00:00	6.7	962.5	96	0.8	0
1014	2021-02-12 05:00:00	6.2	962.2	96	0.6	0
1015	2021-02-12 06:00:00	5.9	962.3	96	0.9	0
1016	2021-02-12 07:00:00	6	962.6	97	1.8	0
1017	2021-02-12 08:00:00	6.1	963.2	98	0.7	0
1018	2021-02-12 09:00:00	7	963.4	98	0.9	0
1019	2021-02-12 10:00:00	9.6	963.6	92	0.8	0
1020	2021-02-12 11:00:00	12.8	963.7	77	1.5	0
1021	2021-02-12 12:00:00	16.2	963.3	62	1.7	0
1022	2021-02-12 13:00:00	17.4	962	56	1.9	0
1023	2021-02-12 14:00:00	18.8	960.9	53	3.5	0
1024	2021-02-12 15:00:00	18.5	959.9	50	2	0
1025	2021-02-12 16:00:00	19.2	959.1	51	3.6	0
1026	2021-02-12 17:00:00	18.9	959	51	2.5	0
1027	2021-02-12 18:00:00	18.2	959.1	52	1.3	0
1028	2021-02-12 19:00:00	16.8	959.8	57	1.8	0
1029	2021-02-12 20:00:00	15.1	960.5	66	1.2	0
1030	2021-02-12 21:00:00	13.8	961.3	73	1.7	0
1031	2021-02-12 22:00:00	13.4	962	74	1.8	0
1032	2021-02-12 23:00:00	12.3	962	78	3.1	0
1033	2021-02-13	11.4	962.5	81	2.2	0
1034	2021-02-13 01:00:00	11.8	962.4	80	1.5	0
1035	2021-02-13 02:00:00	11.8	962.4	81	1.5	0
1036	2021-02-13 03:00:00	12.3	962.5	78	2.1	0
1037	2021-02-13 04:00:00	12.1	962.1	79	1.2	0
1038	2021-02-13 05:00:00	12.4	961.9	78	1.7	0
1039	2021-02-13 06:00:00	12.4	962.5	82	3.3	0
1040	2021-02-13 07:00:00	12.4	962.9	84	4.9	0
1041	2021-02-13 08:00:00	12.6	963.5	81	3.8	0
1042	2021-02-13 09:00:00	12.7	964.5	81	4.1	0
1043	2021-02-13 10:00:00	13.4	965.3	70	3.7	0
1044	2021-02-13 11:00:00	14	965.8	63	4.6	0
1045	2021-02-13 12:00:00	15.4	965.6	54	2.3	0
1046	2021-02-13 13:00:00	16.2	965	48	3.1	0
1047	2021-02-13 14:00:00	18.2	964	43	4.3	0
1048	2021-02-13 15:00:00	18.7	963.2	41	2.7	0
1049	2021-02-13 16:00:00	19.4	962.6	39	2.5	0
1050	2021-02-13 17:00:00	19.1	962.7	39	1.9	0
1051	2021-02-13 18:00:00	18.6	962.5	40	1.8	0
1052	2021-02-13 19:00:00	16.7	963.2	45	1.3	0
1053	2021-02-13 20:00:00	15.5	963.9	50	2.9	0
1054	2021-02-13 21:00:00	14.1	964.6	63	2	0
1055	2021-02-13 22:00:00	12.1	964.9	73	1.4	0
1056	2021-02-13 23:00:00	10.7	965	79	1.9	0
1057	2021-02-14	9.9	964.8	87	1.9	0
1058	2021-02-14 01:00:00	8.9	964.3	91	1.7	0
1059	2021-02-14 02:00:00	7.8	964.1	94	0.1	0
1060	2021-02-14 03:00:00	7.2	963.5	94	0.8	0
1061	2021-02-14 04:00:00	6.8	963.1	95	1	0
1062	2021-02-14 05:00:00	6.4	962.7	97	0.9	0
1063	2021-02-14 06:00:00	6.1	962.6	97	0.6	0
1064	2021-02-14 07:00:00	5.8	962.6	98	0.7	0
1065	2021-02-14 08:00:00	5.6	963.1	98	1.3	0
1066	2021-02-14 09:00:00	7.1	963.7	99	1.2	0
1067	2021-02-14 10:00:00	10.9	963.8	97	0.9	0
1068	2021-02-14 11:00:00	13.6	963.6	81	1.5	0
1069	2021-02-14 12:00:00	16.5	962.8	60	2.7	0
1070	2021-02-14 13:00:00	17.7	961.2	54	2.9	0
1071	2021-02-14 14:00:00	19.1	959.6	42	2.2	0
1072	2021-02-14 15:00:00	19.5	958.1	42	3.8	0
1073	2021-02-14 16:00:00	19.9	957.2	40	2.6	0
1074	2021-02-14 17:00:00	20.1	956.8	40	2.3	0
1075	2021-02-14 18:00:00	19.1	957	49	4.8	0
1076	2021-02-14 19:00:00	17.4	957.8	50	2.6	0
1077	2021-02-14 20:00:00	16.3	958.6	56	2.2	0
1078	2021-02-14 21:00:00	14.5	959.5	64	2	0
1079	2021-02-14 22:00:00	13.8	960.4	68	2.5	0
1080	2021-02-14 23:00:00	14.1	960.9	64	2	0
1081	2021-02-15	13.9	960.7	66	0.9	0
1082	2021-02-15 01:00:00	13.5	960.3	66	1.4	0
1083	2021-02-15 02:00:00	13.5	961.1	72	2	0
1084	2021-02-15 03:00:00	12.7	961	82	2.7	0.3
1085	2021-02-15 04:00:00	12.6	961.2	85	1.7	0.1
1086	2021-02-15 05:00:00	11.9	961.4	91	2.2	0.5
1087	2021-02-15 06:00:00	12.3	961.5	81	5.2	0
1088	2021-02-15 07:00:00	12.1	962	72	4.5	0
1089	2021-02-15 08:00:00	11.7	963	72	3.4	0
1090	2021-02-15 09:00:00	11.7	964.2	72	3.7	0
1091	2021-02-15 10:00:00	12	965.1	66	1.8	0.1
1092	2021-02-15 11:00:00	12.7	965.6	60	4.2	0
1093	2021-02-15 12:00:00	13.4	965	59	1.2	0
1094	2021-02-15 13:00:00	14.7	963.9	50	3.2	0
1095	2021-02-15 14:00:00	15.4	963	46	2.6	0
1096	2021-02-15 15:00:00	14.8	962.4	40	3.3	0
1097	2021-02-15 16:00:00	15	961.9	41	1.9	0
1098	2021-02-15 17:00:00	15.1	961.8	43	3	0
1099	2021-02-15 18:00:00	14.4	962.2	48	1.5	0
1100	2021-02-15 19:00:00	12.9	962.9	56	2.4	0
1101	2021-02-15 20:00:00	11.8	963.6	59	0.7	0
1102	2021-02-15 21:00:00	9.3	964.2	73	0.7	0
1103	2021-02-15 22:00:00	9.2	965	79	0.9	0
1104	2021-02-15 23:00:00	9.7	965.5	77	0.9	0
1105	2021-02-16	10	965.8	76	1.2	0
1106	2021-02-16 01:00:00	10	966	77	0.8	0
1107	2021-02-16 02:00:00	10	966.4	79	1.2	0
1108	2021-02-16 03:00:00	10.3	966.5	79	3.5	0
1109	2021-02-16 04:00:00	10.1	966.4	83	3.4	0.4
1110	2021-02-16 05:00:00	9.8	965.5	85	4.2	0
1111	2021-02-16 06:00:00	9.9	966.4	83	1.6	0
1112	2021-02-16 07:00:00	9.8	966.7	84	0.9	0
1113	2021-02-16 08:00:00	9.1	967.5	90	1.1	0
1114	2021-02-16 09:00:00	10.7	968.1	79	2.5	0
1115	2021-02-16 10:00:00	12.5	968.6	69	2.9	0
1116	2021-02-16 11:00:00	14.5	968.8	60	4	0
1117	2021-02-16 12:00:00	16.5	968.6	48	4.3	0
1118	2021-02-16 13:00:00	17.9	967.5	40	4.2	0
1119	2021-02-16 14:00:00	19.2	966	27	2.7	0
1120	2021-02-16 15:00:00	19.4	965.1	22	1.8	0
1121	2021-02-16 16:00:00	19.6	964.8	24	3.2	0
1122	2021-02-16 17:00:00	19.5	964.6	23	1.1	0
1123	2021-02-16 18:00:00	18.6	964.9	26	1.5	0
1124	2021-02-16 19:00:00	16	965.7	43	0.5	0
1125	2021-02-16 20:00:00	12.3	966.7	47	1.5	0
1126	2021-02-16 21:00:00	11.5	967.6	58	0.8	0
1127	2021-02-16 22:00:00	10.8	968.7	60	0.8	0
1128	2021-02-16 23:00:00	10.3	969	67	0.7	0
1129	2021-02-17	10.2	969	72	1.2	0
1130	2021-02-17 01:00:00	9.9	968.8	74	0.7	0
1131	2021-02-17 02:00:00	9.6	968.8	76	0.9	0
1132	2021-02-17 03:00:00	9.1	968.4	79	1.3	0
1133	2021-02-17 04:00:00	7.8	968.3	84	0.7	0
1134	2021-02-17 05:00:00	7.8	968.3	84	0.6	0
1135	2021-02-17 06:00:00	8.5	968.5	85	0.5	0
1136	2021-02-17 07:00:00	8.4	969	86	0	0
1137	2021-02-17 08:00:00	8.6	969.7	87	1.9	0
1138	2021-02-17 09:00:00	9.7	970.1	83	1.3	0
1139	2021-02-17 10:00:00	12.8	970.7	64	0.8	0
1140	2021-02-17 11:00:00	14.7	970.9	58	1.4	0
1141	2021-02-17 12:00:00	16.5	970.6	52	2.7	0
1142	2021-02-17 13:00:00	17.6	969.6	50	2.2	0
1143	2021-02-17 14:00:00	18.3	968.4	45	3.8	0
1144	2021-02-17 15:00:00	19.1	967.5	31	5.2	0
1145	2021-02-17 16:00:00	19	967.1	37	4	0
1146	2021-02-17 17:00:00	18.4	967	38	2.7	0
1147	2021-02-17 18:00:00	17.6	967.1	41	2.5	0
1148	2021-02-17 19:00:00	16.1	968	50	1.7	0
1149	2021-02-17 20:00:00	15.4	969.1	55	0.8	0
1150	2021-02-17 21:00:00	14.6	970.3	57	3.4	0
1151	2021-02-17 22:00:00	13.5	970.8	63	5.1	0
1152	2021-02-17 23:00:00	12.7	971.4	66	2.5	0
1153	2021-02-18	12.3	971.8	69	1.9	0
1154	2021-02-18 01:00:00	12.1	971.8	70	0.8	0
1155	2021-02-18 02:00:00	11.6	972.3	80	1.1	0.2
1156	2021-02-18 03:00:00	11.4	971.8	83	3.5	0.1
1157	2021-02-18 04:00:00	11.5	971.7	81	2.8	0
1158	2021-02-18 05:00:00	11	971.7	84	2	0
1159	2021-02-18 06:00:00	9.7	971.8	89	0.9	0
1160	2021-02-18 07:00:00	9	972.3	94	1.1	0
1161	2021-02-18 08:00:00	9.7	972.8	92	1.8	0
1162	2021-02-18 09:00:00	10.8	973.3	87	1.7	0
1163	2021-02-18 10:00:00	12.3	973.5	79	3.6	0
1164	2021-02-18 11:00:00	13.4	973.7	72	1.5	0
1165	2021-02-18 12:00:00	14.3	973.7	64	3.6	0
1166	2021-02-18 13:00:00	14.9	972.8	66	3.1	0
1167	2021-02-18 14:00:00	15.8	971.6	53	2.4	0
1168	2021-02-18 15:00:00	16.1	970.7	52	3.9	0
1169	2021-02-18 16:00:00	16.4	969.8	50	1.6	0
1170	2021-02-18 17:00:00	17	969.5	45	2.4	0
1171	2021-02-18 18:00:00	16.5	969.5	48	2.5	0
1172	2021-02-18 19:00:00	14.8	969.9	55	1.4	0
1173	2021-02-18 20:00:00	11.8	970.5	67	1.3	0
1174	2021-02-18 21:00:00	10.2	971.2	77	0.8	0
1175	2021-02-18 22:00:00	8.9	971.5	83	0.7	0
1176	2021-02-18 23:00:00	8.7	971.5	85	1.5	0
1177	2021-02-19	8	971.8	86	0.9	0
1178	2021-02-19 01:00:00	8.3	971.5	87	0.6	0
1179	2021-02-19 02:00:00	8.4	971.3	90	1.4	0
1180	2021-02-19 03:00:00	8.2	970.9	89	0.9	0
1181	2021-02-19 04:00:00	7.2	970.3	90	0.5	0
1182	2021-02-19 05:00:00	6.6	970.1	93	0.9	0
1183	2021-02-19 06:00:00	6.6	970.1	94	0.6	0
1184	2021-02-19 07:00:00	6.5	970.4	95	0.8	0
1185	2021-02-19 08:00:00	6.1	970.8	96	1.2	0
1186	2021-02-19 09:00:00	8.3	971.5	92	1.2	0
1187	2021-02-19 10:00:00	12.4	971.9	74	1.2	0
1188	2021-02-19 11:00:00	15	971.8	64	1.6	0
1189	2021-02-19 12:00:00	16.9	971.2	54	3.4	0
1190	2021-02-19 13:00:00	18	969.8	49	2	0
1191	2021-02-19 14:00:00	18.9	968.3	44	2.5	0
1192	2021-02-19 15:00:00	19.2	966.9	41	4.7	0
1193	2021-02-19 16:00:00	19.9	966	40	2.4	0
1194	2021-02-19 17:00:00	19.6	965.9	40	2.7	0
1195	2021-02-19 18:00:00	19.4	965.9	39	1.4	0
1196	2021-02-19 19:00:00	17	966.3	47	1.3	0
1197	2021-02-19 20:00:00	15.1	966.9	56	1.3	0
1198	2021-02-19 21:00:00	12.5	967.3	68	1.4	0
1199	2021-02-19 22:00:00	10.9	967.4	78	0.5	0
1200	2021-02-19 23:00:00	9.4	967.2	85	1.1	0
1201	2021-02-20	8.9	966.9	88	0	0
1202	2021-02-20 01:00:00	8	966.5	92	0.7	0
1203	2021-02-20 02:00:00	7.6	966.2	93	1	0
1204	2021-02-20 03:00:00	7.9	965.8	94	1.7	0
1205	2021-02-20 04:00:00	7.1	965.4	93	1.2	0
1206	2021-02-20 05:00:00	6.7	965	96	1.3	0
1207	2021-02-20 06:00:00	6.6	964.7	96	0.6	0
1208	2021-02-20 07:00:00	6.5	964.8	97	0.7	0
1209	2021-02-20 08:00:00	7.6	965.5	95	1.9	0
1210	2021-02-20 09:00:00	9.3	966	92	1.5	0
1211	2021-02-20 10:00:00	12	966.1	77	0.8	0
1212	2021-02-20 11:00:00	15.8	965.8	62	1	0
1213	2021-02-20 12:00:00	17.4	965	55	1.7	0
1214	2021-02-20 13:00:00	19	963.5	47	3.5	0
1215	2021-02-20 14:00:00	19.4	962	46	3	0
1216	2021-02-20 15:00:00	20.6	960.5	42	2.3	0
1217	2021-02-20 16:00:00	19.9	959.6	44	1.3	0
1218	2021-02-20 17:00:00	20.1	959.3	43	1	0
1219	2021-02-20 18:00:00	19.6	959.6	48	2	0
1220	2021-02-20 19:00:00	18.3	959.7	53	0.9	0
1221	2021-02-20 20:00:00	14.7	960	65	0.5	0
1222	2021-02-20 21:00:00	12.7	960.3	75	0.7	0
1223	2021-02-20 22:00:00	11.9	960.6	79	0.7	0
1224	2021-02-20 23:00:00	11.1	960.9	82	0.8	0
1225	2021-02-21	11.5	960.8	82	0.7	0
1226	2021-02-21 01:00:00	12.2	960.5	80	1.9	0
1227	2021-02-21 02:00:00	12.1	960.1	81	0.8	0
1228	2021-02-21 03:00:00	12.2	959.7	81	0.8	0
1229	2021-02-21 04:00:00	12.4	959.6	82	1.4	0
1230	2021-02-21 05:00:00	12.7	959.2	80	1.4	0
1231	2021-02-21 06:00:00	12.7	959.7	83	1	0
1232	2021-02-21 07:00:00	12.3	960.2	85	0.8	0
1233	2021-02-21 08:00:00	12.4	960.8	85	1.4	0
1234	2021-02-21 09:00:00	13.4	961.4	80	1	0
1235	2021-02-21 10:00:00	16.2	961.5	67	2.5	0
1236	2021-02-21 11:00:00	18.5	961.4	53	2.6	0
1237	2021-02-21 12:00:00	19.6	961.1	51	2.2	0
1238	2021-02-21 13:00:00	20.7	960.2	46	2.6	0
1239	2021-02-21 14:00:00	20.4	959.4	48	0.7	0
1240	2021-02-21 15:00:00	21.4	958.4	47	2	0
1241	2021-02-21 16:00:00	21.6	957.7	43	1.9	0
1242	2021-02-21 17:00:00	21.4	957.3	43	1.7	0
1243	2021-02-21 18:00:00	21.1	957.3	44	1.3	0
1244	2021-02-21 19:00:00	18.6	957.5	57	0.9	0
1245	2021-02-21 20:00:00	15.1	958.3	68	0.5	0
1246	2021-02-21 21:00:00	13.5	959.4	78	0.6	0
1247	2021-02-21 22:00:00	12.5	960.1	83	1.1	0
1248	2021-02-21 23:00:00	11.6	960.5	84	0.8	0
1249	2021-02-22	11.6	960.9	85	1.1	0
1250	2021-02-22 01:00:00	11.1	960.7	89	0.8	0
1251	2021-02-22 02:00:00	11	960.4	89	1.5	0
1252	2021-02-22 03:00:00	9.8	960.4	93	1.1	0
1253	2021-02-22 04:00:00	9.1	960.4	95	1.2	0
1254	2021-02-22 05:00:00	8.4	960.1	95	0.3	0
1255	2021-02-22 06:00:00	8.2	960.6	96	0.5	0
1256	2021-02-22 07:00:00	8.2	961.1	97	0.6	0
1257	2021-02-22 08:00:00	8.1	961.4	97	0	0
1258	2021-02-22 09:00:00	11.2	962.4	99	0.8	0
1259	2021-02-22 10:00:00	13.3	963.1	80	0.9	0
1260	2021-02-22 11:00:00	16.3	962.7	69	1.5	0
1261	2021-02-22 12:00:00	18.2	961.9	59	1.6	0
1262	2021-02-22 13:00:00	20.8	960.7	52	2.4	0
1263	2021-02-22 14:00:00	22.2	959	47	1.7	0
1264	2021-02-22 15:00:00	22.9	958	43	0.9	0
1265	2021-02-22 16:00:00	22.8	957.3	43	2	0
1266	2021-02-22 17:00:00	22.5	957.5	45	1.2	0
1267	2021-02-22 18:00:00	21.6	957.9	49	2.2	0
1268	2021-02-22 19:00:00	20.5	958.9	54	2	0
1269	2021-02-22 20:00:00	19	959.7	59	1.1	0
1270	2021-02-22 21:00:00	17.8	960.9	63	0.8	0
1271	2021-02-22 22:00:00	16.4	961.4	71	1.1	0
1272	2021-02-22 23:00:00	15.2	961.4	75	1.4	0
1273	2021-02-23	14.3	961.7	79	1.4	0
1274	2021-02-23 01:00:00	12.8	961.6	85	0	0
1275	2021-02-23 02:00:00	12.2	961.3	89	1.6	0
1276	2021-02-23 03:00:00	11	960.5	93	1.1	0
1277	2021-02-23 04:00:00	10.3	959.7	95	1.3	0
1278	2021-02-23 05:00:00	9.9	959.2	96	0.7	0
1279	2021-02-23 06:00:00	9.8	959.1	96	0.4	0
1280	2021-02-23 07:00:00	9.1	959.3	95	1.1	0
1281	2021-02-23 08:00:00	9.1	959.9	98	0.4	0
1282	2021-02-23 09:00:00	10.8	960.4	98	1.5	0
1283	2021-02-23 10:00:00	14.3	960.6	81	0.8	0
1284	2021-02-23 11:00:00	17.8	960.2	66	2.3	0
1285	2021-02-23 12:00:00	20.6	959.3	53	2.6	0
1286	2021-02-23 13:00:00	22.3	958.1	48	2.5	0
1287	2021-02-23 14:00:00	23.5	956.4	44	3.2	0
1288	2021-02-23 15:00:00	24.2	954.8	41	4.1	0
1289	2021-02-23 16:00:00	24.9	953.8	39	2.5	0
1290	2021-02-23 17:00:00	24.3	953	41	2.6	0
1291	2021-02-23 18:00:00	23.8	952.7	42	1.4	0
1292	2021-02-23 19:00:00	21.5	953	52	0.9	0
1293	2021-02-23 20:00:00	18.3	953.7	62	1.1	0
1294	2021-02-23 21:00:00	17.6	954	67	0.9	0
1295	2021-02-23 22:00:00	16.7	954	71	0.8	0
1296	2021-02-23 23:00:00	15.6	954	77	0.5	0
1297	2021-02-24	17.5	953.7	69	1.2	0
1298	2021-02-24 01:00:00	16.5	953.1	74	0	0
1299	2021-02-24 02:00:00	16.7	952.4	74	3.2	0
1300	2021-02-24 03:00:00	15.9	951.9	79	1.8	0
1301	2021-02-24 04:00:00	15.9	951	77	2.7	0
1302	2021-02-24 05:00:00	15.8	950.5	78	2	0
1303	2021-02-24 06:00:00	15.7	950.7	78	1.8	0
1304	2021-02-24 07:00:00	15.7	951	78	2.1	0
1305	2021-02-24 08:00:00	15.4	951.7	79	4.2	0
1306	2021-02-24 09:00:00	15.4	952.1	80	3.2	0
1307	2021-02-24 10:00:00	15.9	952.1	78	2.8	0
1308	2021-02-24 11:00:00	16.7	952	74	3.2	0
1309	2021-02-24 12:00:00	18.3	951.1	67	2.3	0
1310	2021-02-24 13:00:00	19.8	950.1	61	2.4	0
1311	2021-02-24 14:00:00	21	948.8	56	1.1	0
1312	2021-02-24 15:00:00	22.3	947.5	52	1.7	0
1313	2021-02-24 16:00:00	23.1	946.9	49	2.3	0
1314	2021-02-24 17:00:00	23.3	947	51	2	0
1315	2021-02-24 18:00:00	21.3	947.7	60	4.9	0
1316	2021-02-24 19:00:00	19.7	948.3	67	3.5	0
1317	2021-02-24 20:00:00	18.3	949.5	72	2.3	0
1318	2021-02-24 21:00:00	17.6	950.5	74	2.1	0
1319	2021-02-24 22:00:00	17	951.2	75	3.3	0
1320	2021-02-24 23:00:00	16.6	952	70	3.3	0
1321	2021-02-25	16.5	952.4	65	4.4	0
1322	2021-02-25 01:00:00	16.7	952.2	61	4.7	0
1323	2021-02-25 02:00:00	17	952.6	59	4.1	0
1324	2021-02-25 03:00:00	16.9	952.7	61	5.4	0
1325	2021-02-25 04:00:00	14.2	953.1	81	7.2	1.8
1326	2021-02-25 05:00:00	13.1	953.2	89	2.7	2.3
1327	2021-02-25 06:00:00	12.3	953.5	92	3.7	2.9
1328	2021-02-25 07:00:00	12.3	954.1	87	3.1	0.2
1329	2021-02-25 08:00:00	12.4	955.2	84	2.2	0
1330	2021-02-25 09:00:00	12.2	956.2	87	3.4	0
1331	2021-02-25 10:00:00	12	956.9	89	2.4	0.6
1332	2021-02-25 11:00:00	12.3	957.5	86	1.3	0.1
1333	2021-02-25 12:00:00	12.9	957.5	80	1.5	0
1334	2021-02-25 13:00:00	13.7	957	72	2.6	0
1335	2021-02-25 14:00:00	14.4	956.1	70	2.1	0
1336	2021-02-25 15:00:00	15	954.9	69	2.2	0
1337	2021-02-25 16:00:00	15.1	954.8	63	1.6	0
1338	2021-02-25 17:00:00	15.2	954.8	61	2.5	0
1339	2021-02-25 18:00:00	15.2	955.4	60	0.8	0
1340	2021-02-25 19:00:00	14.6	956.3	72	1.2	0
1341	2021-02-25 20:00:00	13.8	957.2	77	0.5	0
1342	2021-02-25 21:00:00	12	958.2	84	0.7	0
1343	2021-02-25 22:00:00	12.6	958.9	81	1.5	0
1344	2021-02-25 23:00:00	12.4	959.6	77	1.1	0
1345	2021-02-26	12.6	959.9	66	2.1	0
1346	2021-02-26 01:00:00	12	960.1	78	1.8	0.1
1347	2021-02-26 02:00:00	11.7	960.5	70	1.3	0.2
1348	2021-02-26 03:00:00	10.9	960.6	82	1.4	0.6
1349	2021-02-26 04:00:00	10.9	960	84	2	0.5
1350	2021-02-26 05:00:00	10.2	959.7	92	0.6	1
1351	2021-02-26 06:00:00	10	960.2	94	1.2	0.7
1352	2021-02-26 07:00:00	10	960.3	94	0.6	0.2
1353	2021-02-26 08:00:00	10	960.8	95	1.6	0
1354	2021-02-26 09:00:00	10.3	961.4	94	1.3	0
1355	2021-02-26 10:00:00	10.8	961.8	89	0.7	0
1356	2021-02-26 11:00:00	11.8	961.8	79	1.6	0
1357	2021-02-26 12:00:00	12.2	961.8	64	2.1	0
1358	2021-02-26 13:00:00	12.7	961.1	65	3.1	0
1359	2021-02-26 14:00:00	13	959.9	59	2.5	0
1360	2021-02-26 15:00:00	13.3	958.8	57	1.9	0
1361	2021-02-26 16:00:00	13.2	958.4	57	3.2	0
1362	2021-02-26 17:00:00	12.8	958.8	62	2.7	0
1363	2021-02-26 18:00:00	12.4	959.1	63	2.8	0
1364	2021-02-26 19:00:00	11.7	959.8	67	4.4	0
1365	2021-02-26 20:00:00	11.2	960.5	69	4.1	0
1366	2021-02-26 21:00:00	11.1	961.4	71	3.8	0
1367	2021-02-26 22:00:00	11	962	72	2.2	0
1368	2021-02-26 23:00:00	10.8	962.6	73	2.4	0
1369	2021-02-27	10.6	962.5	71	2.7	0
1370	2021-02-27 01:00:00	10.3	962.4	72	2.8	0
1371	2021-02-27 02:00:00	10.1	962.1	75	1.3	0
1372	2021-02-27 03:00:00	9.8	961.8	75	1.7	0
1373	2021-02-27 04:00:00	9.5	961.1	76	2.5	0
1374	2021-02-27 05:00:00	9.3	960.5	78	2.1	0
1375	2021-02-27 06:00:00	9.1	960.3	80	2.2	0
1376	2021-02-27 07:00:00	9	960.4	81	2.2	0
1377	2021-02-27 08:00:00	8.9	960.8	82	1.6	0
1378	2021-02-27 09:00:00	8.9	960.7	82	2.4	0
1379	2021-02-27 10:00:00	9	961	83	2	0
1380	2021-02-27 11:00:00	9.5	960.4	80	1.8	0
1381	2021-02-27 12:00:00	9.8	959.7	80	3	0
1382	2021-02-27 13:00:00	9.9	958.6	80	2.1	0
1383	2021-02-27 14:00:00	10.3	957.3	78	2.5	0
1384	2021-02-27 15:00:00	10.6	955.9	76	2.9	0
1385	2021-02-27 16:00:00	10.2	955.3	79	3.5	0
1386	2021-02-27 17:00:00	9.9	955	82	3.8	0
1387	2021-02-27 18:00:00	9.6	955.2	84	3.2	0
1388	2021-02-27 19:00:00	9.2	955.8	87	2.1	0
1389	2021-02-27 20:00:00	8.6	956.4	95	3	0
1390	2021-02-27 21:00:00	8.6	957.1	96	3.1	0.1
1391	2021-02-27 22:00:00	8.6	957.7	97	2.6	0
1392	2021-02-27 23:00:00	8.4	958.6	95	2.4	0.1
1393	2021-02-28	8.4	959	95	3.1	0.1
1394	2021-02-28 01:00:00	8.6	959	94	4.6	0
1395	2021-02-28 02:00:00	8.6	959.1	95	3	0.1
1396	2021-02-28 03:00:00	8.4	958.6	95	1.9	0.1
1397	2021-02-28 04:00:00	8.1	958.3	95	1.8	0.1
1398	2021-02-28 05:00:00	7.9	957.6	93	2	0
1399	2021-02-28 06:00:00	8	957.7	92	1.7	0.2
1400	2021-02-28 07:00:00	8	957.8	90	1.1	0
1401	2021-02-28 08:00:00	8.2	958.2	90	1.2	0
1402	2021-02-28 09:00:00	8.5	958.3	86	1	0
1403	2021-02-28 10:00:00	8.8	958.4	80	2.4	0
1404	2021-02-28 11:00:00	9.2	958.4	78	4.6	0
1405	2021-02-28 12:00:00	9.9	957.9	75	5.1	0
1406	2021-02-28 13:00:00	10.2	957.3	73	5.3	0
1407	2021-02-28 14:00:00	9.8	956.4	75	4.9	0
1408	2021-02-28 15:00:00	9.4	955.7	78	4.7	0
1409	2021-02-28 16:00:00	9.1	955.9	80	6	0
1410	2021-02-28 17:00:00	9	956.7	80	4.8	0
1411	2021-02-28 18:00:00	8.7	957.5	82	5.5	0
1412	2021-02-28 19:00:00	8.8	958.5	76	2.8	0
1413	2021-02-28 20:00:00	8.9	960.2	72	1.8	0
1414	2021-02-28 21:00:00	9.2	961.8	66	3	0
1415	2021-02-28 22:00:00	9.2	963.4	67	1.2	0
1416	2021-02-28 23:00:00	9.1	964.3	67	1.2	0
1417	2021-03-01	9.3	965.3	75	2.8	0
1418	2021-03-01 01:00:00	9.1	965.9	76	2.9	0
1419	2021-03-01 02:00:00	8.8	966.5	77	3.1	0
1420	2021-03-01 03:00:00	8.7	966.9	78	3	0
1421	2021-03-01 04:00:00	8.5	967.5	83	2.3	0
1422	2021-03-01 05:00:00	8.3	967.9	87	2	0
1423	2021-03-01 06:00:00	8.2	968.7	86	1.9	0
1424	2021-03-01 07:00:00	8.1	969.8	86	2.1	0
1425	2021-03-01 08:00:00	7.8	970.9	90	0.8	0
1426	2021-03-01 09:00:00	8.6	972.1	87	1.8	0
1427	2021-03-01 10:00:00	9.6	973	78	0.8	0
1428	2021-03-01 11:00:00	10.9	973	74	0.9	0
1429	2021-03-01 12:00:00	12	973.1	64	2.4	0
1430	2021-03-01 13:00:00	13.2	972.3	55	1.9	0
1431	2021-03-01 14:00:00	14.4	971.3	45	3.2	0
1432	2021-03-01 15:00:00	15.2	970.6	40	4.7	0
1433	2021-03-01 16:00:00	15.1	970	40	3.3	0
1434	2021-03-01 17:00:00	15.5	970.1	40	3	0
1435	2021-03-01 18:00:00	14.5	970.2	44	2.3	0
1436	2021-03-01 19:00:00	13.4	970.7	49	3.1	0
1437	2021-03-01 20:00:00	12.7	971.2	53	2.5	0
1438	2021-03-01 21:00:00	12.5	971.6	53	1.8	0
1439	2021-03-01 22:00:00	12	972.1	58	1.6	0
1440	2021-03-01 23:00:00	11.6	972.3	62	1.6	0
1441	2021-03-02	11.6	972.2	62	1.5	0
1442	2021-03-02 01:00:00	11.4	971.9	61	1.6	0
1443	2021-03-02 02:00:00	10.3	971.4	74	0.8	0
1444	2021-03-02 03:00:00	9.8	970.7	74	1.6	0
1445	2021-03-02 04:00:00	9.7	970	75	0.9	0
1446	2021-03-02 05:00:00	9.2	969	77	2.2	0
1447	2021-03-02 06:00:00	9.6	969	73	2.3	0
1448	2021-03-02 07:00:00	8.7	969.1	80	0.4	0
1449	2021-03-02 08:00:00	8.6	969.4	83	1.6	0
1450	2021-03-02 09:00:00	9.7	969.5	79	0.8	0
1451	2021-03-02 10:00:00	11.7	969.5	68	2	0
1452	2021-03-02 11:00:00	13.1	969	58	3.1	0
1453	2021-03-02 12:00:00	14.3	968.2	49	2	0
1454	2021-03-02 13:00:00	15.9	966.7	41	3.5	0
1455	2021-03-02 14:00:00	15.9	965.2	40	3.3	0
1456	2021-03-02 15:00:00	15.7	964.2	41	1.8	0
1457	2021-03-02 16:00:00	15.7	963.7	43	3.5	0
1458	2021-03-02 17:00:00	14.9	963.7	50	4.4	0
1459	2021-03-02 18:00:00	14	964	49	5.5	0
1460	2021-03-02 19:00:00	13.1	965.1	55	3	0
1461	2021-03-02 20:00:00	12.3	966.8	60	2.6	0
1462	2021-03-02 21:00:00	11.6	968.1	62	0.7	0
1463	2021-03-02 22:00:00	11.1	969	76	1.1	0
1464	2021-03-02 23:00:00	10.9	970.2	82	1.1	0
1465	2021-03-03	10.6	970	85	1	0
1466	2021-03-03 01:00:00	10.3	970.1	88	0.8	0
1467	2021-03-03 02:00:00	10.1	969.9	87	1.7	0
1468	2021-03-03 03:00:00	10	969.5	86	1.8	0
1469	2021-03-03 04:00:00	9.9	968.9	83	2.7	0
1470	2021-03-03 05:00:00	9.9	968.2	79	0.9	0
1471	2021-03-03 06:00:00	9.4	968	80	1	0
1472	2021-03-03 07:00:00	9.2	967.9	89	1.1	0
1473	2021-03-03 08:00:00	8	968	94	0.5	0
1474	2021-03-03 09:00:00	9.9	968.3	87	1.8	0
1475	2021-03-03 10:00:00	12	968.3	70	2.1	0
1476	2021-03-03 11:00:00	12.9	967.8	56	1.9	0
1477	2021-03-03 12:00:00	13.7	966.9	54	1.4	0
1478	2021-03-03 13:00:00	14.8	965.6	49	3.9	0
1479	2021-03-03 14:00:00	15	964.4	50	3.7	0
1480	2021-03-03 15:00:00	15.2	963.3	48	2.5	0
1481	2021-03-03 16:00:00	15.2	962.8	49	2.2	0
1482	2021-03-03 17:00:00	15.4	962.8	50	2.6	0
1483	2021-03-03 18:00:00	15	962.9	51	2	0
1484	2021-03-03 19:00:00	13.8	963.9	57	1.6	0
1485	2021-03-03 20:00:00	12.1	963.9	66	0.1	0
1486	2021-03-03 21:00:00	12	964.8	69	0.4	0
1487	2021-03-03 22:00:00	12.1	965.4	69	0.9	0
1488	2021-03-03 23:00:00	11.6	966	77	0.9	0
1489	2021-03-04	10.8	966	76	1.1	0
1490	2021-03-04 01:00:00	10.1	965.7	78	1.6	0
1491	2021-03-04 02:00:00	9.9	965.1	79	2	0
1492	2021-03-04 03:00:00	10.5	964.4	78	1.7	0
1493	2021-03-04 04:00:00	10.5	963.4	80	1.5	0
1494	2021-03-04 05:00:00	10.5	962.6	80	1.8	0
1495	2021-03-04 06:00:00	10.3	962.7	79	0.9	0
1496	2021-03-04 07:00:00	10.4	962.6	78	0.9	0
1497	2021-03-04 08:00:00	10.5	962.9	80	1.1	0
1498	2021-03-04 09:00:00	10.9	963.5	79	1.4	0
1499	2021-03-04 10:00:00	11.3	963.7	77	1.4	0
1500	2021-03-04 11:00:00	11.8	963.5	77	3.4	0
1501	2021-03-04 12:00:00	11.9	962.7	76	3.6	0
1502	2021-03-04 13:00:00	13.6	961.2	68	3.1	0
1503	2021-03-04 14:00:00	14.9	959.9	65	5.1	0
1504	2021-03-04 15:00:00	13.2	959	71	3.8	0
1505	2021-03-04 16:00:00	12.9	958.5	73	3.2	0
1506	2021-03-04 17:00:00	12.5	958.5	77	2.9	0
1507	2021-03-04 18:00:00	12.1	958.6	78	4	0
1508	2021-03-04 19:00:00	11.7	959.1	78	3.7	0
1509	2021-03-04 20:00:00	11.6	959.9	79	2.5	0
1510	2021-03-04 21:00:00	11.5	960.7	80	3	0
1511	2021-03-04 22:00:00	11.3	961.5	79	2.9	0
1512	2021-03-04 23:00:00	11.1	961.9	81	2	0
1513	2021-03-05	11	961.9	81	2.7	0
1514	2021-03-05 01:00:00	10.9	961.6	81	1.5	0
1515	2021-03-05 02:00:00	10.7	961.3	85	0.9	0
1516	2021-03-05 03:00:00	10.3	961	88	0.5	0
1517	2021-03-05 04:00:00	10.1	960.6	89	0.7	0
1518	2021-03-05 05:00:00	10.4	960.2	88	1.2	0
1519	2021-03-05 06:00:00	10.1	960.4	88	1	0
1520	2021-03-05 07:00:00	9.9	960.9	91	1.5	0
1521	2021-03-05 08:00:00	9.9	960.9	91	1.1	0
1522	2021-03-05 09:00:00	11.8	961.4	80	1.3	0
1523	2021-03-05 10:00:00	12.9	961.7	76	0.9	0
1524	2021-03-05 11:00:00	15.1	961.8	62	1.9	0
1525	2021-03-05 12:00:00	16.7	961.1	55	3.4	0
1526	2021-03-05 13:00:00	18.2	960	48	2.8	0
1527	2021-03-05 14:00:00	18	959.2	45	3.8	0
1528	2021-03-05 15:00:00	17.7	958	47	2.6	0
1529	2021-03-05 16:00:00	17.7	958.2	45	1.3	0
1530	2021-03-05 17:00:00	17.7	958.4	44	1.7	0
1531	2021-03-05 18:00:00	16.7	959	56	3.4	0
1532	2021-03-05 19:00:00	15.6	959.8	61	2	0
1533	2021-03-05 20:00:00	14.9	960.6	63	0.8	0
1534	2021-03-05 21:00:00	14.3	961.5	63	1.5	0
1535	2021-03-05 22:00:00	13.8	962.2	65	0.9	0
1536	2021-03-05 23:00:00	13.4	963.2	70	0.8	0
1537	2021-03-06	13.1	963.5	72	0.9	0
1538	2021-03-06 01:00:00	13.1	964	70	1.1	0
1539	2021-03-06 02:00:00	13.2	965	75	2.8	0
1540	2021-03-06 03:00:00	12.3	965	87	1.5	0.2
1541	2021-03-06 04:00:00	11.6	965	91	2.3	0.9
1542	2021-03-06 05:00:00	11.3	965	94	0.8	0.5
1543	2021-03-06 06:00:00	11.1	965.8	96	1.8	0.2
1544	2021-03-06 07:00:00	11.2	966.9	96	1.8	0.3
1545	2021-03-06 08:00:00	11.1	967.2	97	1.6	0.2
1546	2021-03-06 09:00:00	11.6	967.9	96	2.9	0
1547	2021-03-06 10:00:00	12.9	968.4	90	2.6	0.1
1548	2021-03-06 11:00:00	14.7	968.6	81	1.4	0
1549	2021-03-06 12:00:00	16.1	968.1	77	3.3	0
1550	2021-03-06 13:00:00	17.6	967.3	66	1.6	0
1551	2021-03-06 14:00:00	19	966.1	46	1.8	0
1552	2021-03-06 15:00:00	19.6	965	47	4.3	0
1553	2021-03-06 16:00:00	19.2	964.4	43	1.1	0
1554	2021-03-06 17:00:00	18.8	964.5	44	4.4	0
1555	2021-03-06 18:00:00	16.7	965.1	58	2.9	0
1556	2021-03-06 19:00:00	16.2	965.8	64	2	0
1557	2021-03-06 20:00:00	15.4	966.4	64	1.8	0
1558	2021-03-06 21:00:00	15	967.3	66	3.7	0
1559	2021-03-06 22:00:00	14.8	968.3	59	3.3	0
1560	2021-03-06 23:00:00	13.8	969.1	68	2.7	0
1561	2021-03-07	12.4	968.9	80	2.1	0
1562	2021-03-07 01:00:00	12.2	968.7	83	2.6	0
1563	2021-03-07 02:00:00	11.8	968.3	87	2.5	0.1
1564	2021-03-07 03:00:00	11.5	967.7	90	3.2	0
1565	2021-03-07 04:00:00	11.2	967	90	2.2	0
1566	2021-03-07 05:00:00	10.9	966.3	90	1.2	0
1567	2021-03-07 06:00:00	10.7	966.3	92	1.2	0
1568	2021-03-07 07:00:00	10.1	966.3	94	0	0
1569	2021-03-07 08:00:00	10.3	966.7	95	1.2	0
1570	2021-03-07 09:00:00	11.8	967.1	88	2.3	0
1571	2021-03-07 10:00:00	14.4	967.3	69	2	0
1572	2021-03-07 11:00:00	14.6	966.9	65	3.8	0
1573	2021-03-07 12:00:00	14.9	966	65	2.9	0
1574	2021-03-07 13:00:00	15.2	964.9	61	3	0
1575	2021-03-07 14:00:00	15	963.6	65	3.9	0
1576	2021-03-07 15:00:00	14.3	962.4	67	2.3	0
1577	2021-03-07 16:00:00	13.9	961.9	70	2.5	0
1578	2021-03-07 17:00:00	13.5	961.8	74	1.2	0
1579	2021-03-07 18:00:00	13.3	962.1	75	1.3	0
1580	2021-03-07 19:00:00	13.2	963.2	75	1.7	0
1581	2021-03-07 20:00:00	12	963.6	91	1.6	0
1582	2021-03-07 21:00:00	11.8	965.1	93	2.4	0
1583	2021-03-07 22:00:00	11.9	964.9	93	2.6	0
1584	2021-03-07 23:00:00	11.9	965.2	92	0.7	0
1585	2021-03-08	11.9	965.1	92	1.1	0
1586	2021-03-08 01:00:00	11.4	964.7	95	2.3	0
1587	2021-03-08 02:00:00	11.1	964.1	97	2.3	0.4
1588	2021-03-08 03:00:00	11.1	963.7	97	1.7	0.1
1589	2021-03-08 04:00:00	11.1	963.2	98	1.8	0
1590	2021-03-08 05:00:00	11	963	97	2.3	0
1591	2021-03-08 06:00:00	10.9	963.4	97	2.8	0
1592	2021-03-08 07:00:00	10.9	964.1	95	2.7	0
1593	2021-03-08 08:00:00	10.8	964.9	95	3	0
1594	2021-03-08 09:00:00	10.8	965.9	97	2	0.1
1595	2021-03-08 10:00:00	11.1	966.4	95	1.8	0
1596	2021-03-08 11:00:00	12.6	966.5	86	1.5	0
1597	2021-03-08 12:00:00	13.9	966	80	2.6	0
1598	2021-03-08 13:00:00	13.6	965.2	79	2.7	0
1599	2021-03-08 14:00:00	14	964.2	77	2.1	0
1600	2021-03-08 15:00:00	13.7	963.1	81	4	0
1601	2021-03-08 16:00:00	13.4	962.9	80	4.1	0
1602	2021-03-08 17:00:00	13.4	963	81	4.3	0
1603	2021-03-08 18:00:00	13.8	963.3	79	2.8	0
1604	2021-03-08 19:00:00	13.1	964.2	81	1.6	0
1605	2021-03-08 20:00:00	11.4	964.7	88	0.7	0
1606	2021-03-08 21:00:00	10	965.5	93	1.4	0
1607	2021-03-08 22:00:00	10.5	966.3	95	1	0
1608	2021-03-08 23:00:00	11	966.8	95	1.2	0
1609	2021-03-09	11.1	966.7	96	1.4	0
1610	2021-03-09 01:00:00	10.5	966.6	94	0.1	0
1611	2021-03-09 02:00:00	9.3	966.1	96	0.6	0
1612	2021-03-09 03:00:00	9.7	965.6	97	0.9	0
1613	2021-03-09 04:00:00	9.9	965	97	0	0
1614	2021-03-09 05:00:00	10.1	964.8	97	0.7	0
1615	2021-03-09 06:00:00	10.1	965	98	0.8	0
1616	2021-03-09 07:00:00	10.2	965.6	98	0.4	0
1617	2021-03-09 08:00:00	10.4	966.1	98	0.8	0
1618	2021-03-09 09:00:00	11.1	966.9	98	0.8	0
1619	2021-03-09 10:00:00	11.5	967.4	96	0.8	0
1620	2021-03-09 11:00:00	12.4	967.7	93	1.4	0
1621	2021-03-09 12:00:00	13.2	967.3	88	1.4	0
1622	2021-03-09 13:00:00	13.9	966.8	79	0.9	0
1623	2021-03-09 14:00:00	14	965.7	80	2.5	0
1624	2021-03-09 15:00:00	14.6	964.8	77	1.2	0
1625	2021-03-09 16:00:00	15	964.3	72	1.9	0
1626	2021-03-09 17:00:00	15.1	964.2	71	2.1	0
1627	2021-03-09 18:00:00	14.7	964.1	71	2	0
1628	2021-03-09 19:00:00	14	964.6	83	1.4	0
1629	2021-03-09 20:00:00	13.2	965.1	86	1.6	0
1630	2021-03-09 21:00:00	12.9	965.7	88	2.1	0
1631	2021-03-09 22:00:00	12.7	966	88	1.5	0
1632	2021-03-09 23:00:00	12.6	965.8	87	1.5	0
1633	2021-03-10	12.4	965.4	89	1.4	0
1634	2021-03-10 01:00:00	12.3	965	88	2	0
1635	2021-03-10 02:00:00	12.4	964.6	87	2.5	0
1636	2021-03-10 03:00:00	12.1	964.4	91	4	0
1637	2021-03-10 04:00:00	11.7	963.6	94	2.2	0
1638	2021-03-10 05:00:00	11.5	963.3	95	2.9	0
1639	2021-03-10 06:00:00	11.4	963.6	95	3.8	0.1
1640	2021-03-10 07:00:00	11.4	964.1	96	3.4	0
1641	2021-03-10 08:00:00	11.4	964.6	96	3.3	0.1
1642	2021-03-10 09:00:00	11.5	965.3	95	3.1	0
1643	2021-03-10 10:00:00	11.9	965.8	92	3.5	0
1644	2021-03-10 11:00:00	12.5	965.9	89	3.1	0
1645	2021-03-10 12:00:00	14	965.4	78	3.6	0
1646	2021-03-10 13:00:00	15.5	964.6	70	3.8	0
1647	2021-03-10 14:00:00	16	963.6	64	2.6	0
1648	2021-03-10 15:00:00	16.9	962.5	56	1.2	0
1649	2021-03-10 16:00:00	17.5	962.1	55	1.8	0
1650	2021-03-10 17:00:00	16.4	962.3	63	2.2	0
1651	2021-03-10 18:00:00	16	962.6	64	1.3	0
1652	2021-03-10 19:00:00	15.6	963.4	67	1.5	0
1653	2021-03-10 20:00:00	15.2	964.3	73	1.2	0
1654	2021-03-10 21:00:00	14.6	965.2	74	1.1	0
1655	2021-03-10 22:00:00	13.8	966.1	82	1.3	0
1656	2021-03-10 23:00:00	13.8	966.6	80	1.2	0
1657	2021-03-11	13.7	966.7	82	1.9	0
1658	2021-03-11 01:00:00	13.6	966.3	82	2.3	0
1659	2021-03-11 02:00:00	13.2	965.8	84	1.3	0
1660	2021-03-11 03:00:00	13.1	965.7	84	2.2	0
1661	2021-03-11 04:00:00	12.9	965.4	86	0.8	0
1662	2021-03-11 05:00:00	12.8	965.3	85	1.9	0
1663	2021-03-11 06:00:00	12.6	965.9	86	1.8	0
1664	2021-03-11 07:00:00	12.4	966.5	87	1.1	0
1665	2021-03-11 08:00:00	12.2	966.9	91	0.4	0
1666	2021-03-11 09:00:00	14	966.9	81	1.4	0
1667	2021-03-11 10:00:00	15.4	967.6	75	2.1	0
1668	2021-03-11 11:00:00	17.2	967.3	65	3.7	0
1669	2021-03-11 12:00:00	17.9	966.6	59	2.7	0
1670	2021-03-11 13:00:00	18.7	965.8	56	4.6	0
1671	2021-03-11 14:00:00	17.8	964.7	58	2.5	0
1672	2021-03-11 15:00:00	17.6	963.8	62	3.8	0
1673	2021-03-11 16:00:00	17.3	963.7	62	3	0
1674	2021-03-11 17:00:00	17.2	963.8	61	2.1	0
1675	2021-03-11 18:00:00	16.5	964.2	72	2.2	0
1676	2021-03-11 19:00:00	15.8	964.9	75	1.2	0
1677	2021-03-11 20:00:00	15.5	965.9	77	1.5	0
1678	2021-03-11 21:00:00	15.1	966.7	79	1.6	0
1679	2021-03-11 22:00:00	14.8	967.3	83	2.1	0
1680	2021-03-11 23:00:00	14.5	967.6	85	1.7	0
1681	2021-03-12	14.3	967.6	87	1.1	0
1682	2021-03-12 01:00:00	14	967.1	88	1.3	0
1683	2021-03-12 02:00:00	13.6	966.8	91	0	0
1684	2021-03-12 03:00:00	13.2	966.4	93	1.1	0
1685	2021-03-12 04:00:00	12.9	965.8	94	0.7	0
1686	2021-03-12 05:00:00	12.9	965.5	95	0.7	0
1687	2021-03-12 06:00:00	12.8	965.4	95	0.9	0
1688	2021-03-12 07:00:00	12.8	965.7	96	1.1	0
1689	2021-03-12 08:00:00	13	966.1	96	1.2	0
1690	2021-03-12 09:00:00	13.5	966.9	93	1.5	0
1691	2021-03-12 10:00:00	14.5	967.2	88	1.6	0
1692	2021-03-12 11:00:00	15.2	967	80	1.4	0
1693	2021-03-12 12:00:00	15.9	966.5	78	2.4	0
1694	2021-03-12 13:00:00	17.1	965.5	72	2.2	0
1695	2021-03-12 14:00:00	17.8	964.3	68	3.4	0
1696	2021-03-12 15:00:00	17.8	963.1	67	2.3	0
1697	2021-03-12 16:00:00	17.1	962.5	70	2.5	0
1698	2021-03-12 17:00:00	16.6	963.1	75	2.9	0
1699	2021-03-12 18:00:00	16.3	963.7	76	4.3	0
1700	2021-03-12 19:00:00	15.9	964.7	78	3.3	0
1701	2021-03-12 20:00:00	15.3	964.9	80	2.1	0
1702	2021-03-12 21:00:00	14.9	966.6	85	4.5	0
1703	2021-03-12 22:00:00	14.9	967.3	81	2.3	0
1704	2021-03-12 23:00:00	14.4	967.4	84	1.4	0
1705	2021-03-13	13	967	88	1.6	0
1706	2021-03-13 01:00:00	11.7	966.8	92	1	0
1707	2021-03-13 02:00:00	10.6	966.7	94	0.8	0
1708	2021-03-13 03:00:00	10	966.1	97	0.9	0
1709	2021-03-13 04:00:00	9.3	965.6	97	0.3	0
1710	2021-03-13 05:00:00	8.5	965.1	98	0	0
1711	2021-03-13 06:00:00	8.7	965.1	98	0.9	0
1712	2021-03-13 07:00:00	8.2	965.1	99	0	0
1713	2021-03-13 08:00:00	8.4	965.6	99	2.1	0
1714	2021-03-13 09:00:00	9.8	966.2	99	1.9	0
1715	2021-03-13 10:00:00	11.6	966.5	100	1.7	0
1716	2021-03-13 11:00:00	14.6	966.2	86	1.1	0
1717	2021-03-13 12:00:00	18.6	965.3	65	1.5	0
1718	2021-03-13 13:00:00	20.2	964.2	55	2.2	0
1719	2021-03-13 14:00:00	21.4	962.7	52	4.1	0
1720	2021-03-13 15:00:00	22	961.2	53	1.3	0
1721	2021-03-13 16:00:00	22.1	960	52	2.6	0
1722	2021-03-13 17:00:00	21.8	959.6	52	2.5	0
1723	2021-03-13 18:00:00	21.2	959.3	56	2.2	0
1724	2021-03-13 19:00:00	20.6	959.3	58	1.2	0
1725	2021-03-13 20:00:00	19.8	959.5	62	1	0
1726	2021-03-13 21:00:00	18.9	959.7	70	1.7	0
1727	2021-03-13 22:00:00	18.7	959.8	70	0.8	0
1728	2021-03-13 23:00:00	18.2	959.7	71	1.1	0
1729	2021-03-14	17.8	959.3	74	1.3	0
1730	2021-03-14 01:00:00	17.3	958.6	76	1.5	0
1731	2021-03-14 02:00:00	16.7	958	79	1.6	0
1732	2021-03-14 03:00:00	16.1	957.1	83	1.3	0
1733	2021-03-14 04:00:00	15.7	956	86	1.8	0
1734	2021-03-14 05:00:00	15.8	955.7	83	1.5	0
1735	2021-03-14 06:00:00	15.9	955.7	82	2.4	0
1736	2021-03-14 07:00:00	15.7	955.6	84	0.9	0
1737	2021-03-14 08:00:00	15.8	955.8	84	1.6	0
1738	2021-03-14 09:00:00	15.9	956.2	82	3.4	0
1739	2021-03-14 10:00:00	16.3	956.6	79	3.7	0
1740	2021-03-14 11:00:00	16.8	956.5	77	3.4	0
1741	2021-03-14 12:00:00	18	955.8	70	4.2	0
1742	2021-03-14 13:00:00	18.7	955	67	6.1	0
1743	2021-03-14 14:00:00	19.4	954.4	65	4.7	0
1744	2021-03-14 15:00:00	19.6	953.4	64	5.8	0
1745	2021-03-14 16:00:00	19.6	952.8	62	6.3	0
1746	2021-03-14 17:00:00	19	953	65	3.8	0
1747	2021-03-14 18:00:00	18.7	953.3	67	2.8	0
1748	2021-03-14 19:00:00	18.2	953.5	70	0.7	0
1749	2021-03-14 20:00:00	17.5	954.1	72	1.4	0
1750	2021-03-14 21:00:00	16.3	954.9	79	0.7	0
1751	2021-03-14 22:00:00	15.9	955.3	82	1.4	0
1752	2021-03-14 23:00:00	16	955.7	81	2.1	0
1753	2021-03-15	15.5	955.7	86	1.8	0
1754	2021-03-15 01:00:00	14.9	955.6	88	0.6	0
1755	2021-03-15 02:00:00	14.6	954.6	90	3.4	0
1756	2021-03-15 03:00:00	14.2	953.8	91	2.2	0
1757	2021-03-15 04:00:00	14.2	952.8	89	1.3	0
1758	2021-03-15 05:00:00	13.3	952.5	91	0.6	0
1759	2021-03-15 06:00:00	12.4	953.1	94	1.2	0
1760	2021-03-15 07:00:00	12.7	953.8	94	2.3	0
1761	2021-03-15 08:00:00	13	955	95	2.3	0
1762	2021-03-15 09:00:00	14.7	955.8	89	2.1	0
1763	2021-03-15 10:00:00	17	956.5	82	2.4	0
1764	2021-03-15 11:00:00	19.9	956.6	69	2	0
1765	2021-03-15 12:00:00	21.7	956	59	2.8	0
1766	2021-03-15 13:00:00	22.8	955.3	55	1.9	0
1767	2021-03-15 14:00:00	24.2	954.4	49	1.7	0
1768	2021-03-15 15:00:00	25.2	953.2	47	3.1	0
1769	2021-03-15 16:00:00	25.5	952.7	45	2.4	0
1770	2021-03-15 17:00:00	25.7	952.5	45	2	0
1771	2021-03-15 18:00:00	25.4	952.4	46	0.9	0
1772	2021-03-15 19:00:00	23.5	952.9	55	1.6	0
1773	2021-03-15 20:00:00	20	953.9	71	1.1	0
1774	2021-03-15 21:00:00	18.4	954.5	76	0	0
1775	2021-03-15 22:00:00	17.1	955.1	81	0.6	0
1776	2021-03-15 23:00:00	16.1	955.7	86	1.1	0
1777	2021-03-16	15.7	955.7	87	1	0
1778	2021-03-16 01:00:00	14.7	955.2	91	0.8	0
1779	2021-03-16 02:00:00	14.2	954.8	94	0	0
1780	2021-03-16 03:00:00	13.7	954.5	94	0.6	0
1781	2021-03-16 04:00:00	14	954.2	95	1.7	0
1782	2021-03-16 05:00:00	14.2	954	92	2.1	0
1783	2021-03-16 06:00:00	14.1	954.1	92	1.3	0
1784	2021-03-16 07:00:00	14.1	954.5	92	1.5	0
1785	2021-03-16 08:00:00	15	955.3	90	2.5	0
1786	2021-03-16 09:00:00	15.3	955.8	90	1.6	0
1787	2021-03-16 10:00:00	17.1	956.2	81	1.3	0
1788	2021-03-16 11:00:00	19.2	956	74	2.2	0
1789	2021-03-16 12:00:00	22.1	955.3	63	2.5	0
1790	2021-03-16 13:00:00	23.6	954.4	55	2.8	0
1791	2021-03-16 14:00:00	25	953.4	51	3	0
1792	2021-03-16 15:00:00	25.4	952.2	47	1.6	0
1793	2021-03-16 16:00:00	25.2	951.7	52	4.3	0
1794	2021-03-16 17:00:00	25.2	951.5	51	3.8	0
1795	2021-03-16 18:00:00	24.1	951.9	55	4.7	0
1796	2021-03-16 19:00:00	22.4	952.7	58	2.8	0
1797	2021-03-16 20:00:00	21.7	953.3	60	2.1	0
1798	2021-03-16 21:00:00	21.2	953.7	63	2.3	0
1799	2021-03-16 22:00:00	20.7	954.3	65	2.1	0
1800	2021-03-16 23:00:00	19.9	954.9	69	1.4	0
1801	2021-03-17	19.4	955	73	1	0
1802	2021-03-17 01:00:00	18.9	954.7	76	1	0
1803	2021-03-17 02:00:00	19.2	954.4	78	2.1	0
1804	2021-03-17 03:00:00	18.6	953.8	77	2	0
1805	2021-03-17 04:00:00	18	953.5	83	2.3	0
1806	2021-03-17 05:00:00	17.6	953	87	1.3	0
1807	2021-03-17 06:00:00	17.5	952.9	89	2.2	0
1808	2021-03-17 07:00:00	17.3	953	91	2.1	0
1809	2021-03-17 08:00:00	17.4	953.3	92	2.1	0
1810	2021-03-17 09:00:00	17.6	953.9	91	1.7	0
1811	2021-03-17 10:00:00	17.9	954.1	90	2.3	0
1812	2021-03-17 11:00:00	18.2	953.9	88	4	0
1813	2021-03-17 12:00:00	19.5	953.4	80	3.9	0
1814	2021-03-17 13:00:00	20.6	952.9	73	3.2	0
1815	2021-03-17 14:00:00	21	952	70	4.2	0
1816	2021-03-17 15:00:00	22.1	950.8	68	5.8	0
1817	2021-03-17 16:00:00	21.6	950	69	3.7	0
1818	2021-03-17 17:00:00	21.4	950	72	4.5	0
1819	2021-03-17 18:00:00	19.8	950.7	77	5.6	0
1820	2021-03-17 19:00:00	19	951.5	78	4.9	0
1821	2021-03-17 20:00:00	18.6	952	78	4.2	0
1822	2021-03-17 21:00:00	18.2	952.8	79	6	0
1823	2021-03-17 22:00:00	18.2	953.7	79	3.7	0
1824	2021-03-17 23:00:00	18.2	954.4	80	3.3	0
1825	2021-03-18	18	954	81	4	0
1826	2021-03-18 01:00:00	17.5	953.7	84	4.1	0
1827	2021-03-18 02:00:00	17.5	954.1	83	3	0
1828	2021-03-18 03:00:00	17.3	953.4	84	1.4	0
1829	2021-03-18 04:00:00	17.1	953.1	83	2.4	0
1830	2021-03-18 05:00:00	17.3	953.1	85	1.3	0
1831	2021-03-18 06:00:00	17	952.2	84	4.6	0
1832	2021-03-18 07:00:00	16.9	953.8	86	3.2	0
1833	2021-03-18 08:00:00	16.4	954.1	92	2.5	0.9
1834	2021-03-18 09:00:00	16.6	954.7	92	0.9	0.2
1835	2021-03-18 10:00:00	18.1	954.7	84	3.1	0
1836	2021-03-18 11:00:00	20.4	954.1	69	3.3	0
1837	2021-03-18 12:00:00	21.7	953.2	65	3.6	0
1838	2021-03-18 13:00:00	22	952.7	61	4.4	0
1839	2021-03-18 14:00:00	22.4	951.7	61	3.9	0
1840	2021-03-18 15:00:00	22.4	950.9	60	3.2	0
1841	2021-03-18 16:00:00	22.6	950.3	60	4.9	0
1842	2021-03-18 17:00:00	22	950.4	62	3.7	0
1843	2021-03-18 18:00:00	21.2	950.6	66	3.4	0
1844	2021-03-18 19:00:00	20.3	951.4	69	3.2	0
1845	2021-03-18 20:00:00	19.4	952	72	3.8	0
1846	2021-03-18 21:00:00	18.4	953.2	75	5.4	0
1847	2021-03-18 22:00:00	17.9	954.5	75	3.2	0
1848	2021-03-18 23:00:00	17.3	954.7	76	4.7	0
1849	2021-03-19	16.7	954.2	76	4.4	0
1850	2021-03-19 01:00:00	16.6	953.8	76	5.6	0
1851	2021-03-19 02:00:00	16.3	953.8	76	3.3	0
1852	2021-03-19 03:00:00	16	953.6	77	3.8	0
1853	2021-03-19 04:00:00	15.9	952.9	76	2.4	0
1854	2021-03-19 05:00:00	15.7	952.6	77	2.9	0
1855	2021-03-19 06:00:00	15.5	952.7	88	2.1	0
1856	2021-03-19 07:00:00	15.1	953.2	90	4	0
1857	2021-03-19 08:00:00	14.8	953.4	92	3.4	0.1
1858	2021-03-19 09:00:00	15	954.1	88	3.1	0
1859	2021-03-19 10:00:00	14.7	955	89	5.3	0
1860	2021-03-19 11:00:00	14.8	955.4	86	6	0
1861	2021-03-19 12:00:00	15.2	955.8	83	6.9	0
1862	2021-03-19 13:00:00	15.6	955.3	78	4.7	0
1863	2021-03-19 14:00:00	16.2	954.9	68	5.6	0
1864	2021-03-19 15:00:00	16.5	954.8	63	3.6	0
1865	2021-03-19 16:00:00	16.9	954.9	60	4	0
1866	2021-03-19 17:00:00	17	955.6	61	2	0
1867	2021-03-19 18:00:00	16.8	956.1	59	2.4	0
1868	2021-03-19 19:00:00	16.5	957.2	65	2.1	0
1869	2021-03-19 20:00:00	15.7	958.5	72	1.9	0
1870	2021-03-19 21:00:00	15.5	959.9	77	2.1	0
1871	2021-03-19 22:00:00	15.8	961.7	47	2.1	0
1872	2021-03-19 23:00:00	15.7	962.3	43	4.3	0
1873	2021-03-20	15	962.3	47	1.5	0
1874	2021-03-20 01:00:00	14.4	962.7	52	3.3	0
1875	2021-03-20 02:00:00	13.8	963	72	3.3	0
1876	2021-03-20 03:00:00	13.3	963	70	3.1	0
1877	2021-03-20 04:00:00	12.9	962.9	71	3	0
1878	2021-03-20 05:00:00	12.8	962.8	58	5.1	0
1879	2021-03-20 06:00:00	12.5	963.7	61	4.6	0
1880	2021-03-20 07:00:00	11.6	964.3	63	3.5	0
1881	2021-03-20 08:00:00	11.2	965.3	64	3.3	0
1882	2021-03-20 09:00:00	11	965.8	64	2.4	0
1883	2021-03-20 10:00:00	11.1	966.3	61	3.2	0
1884	2021-03-20 11:00:00	11.4	966.3	57	3.1	0
1885	2021-03-20 12:00:00	11.9	965.8	58	1.7	0
1886	2021-03-20 13:00:00	12.3	965	54	2.9	0
1887	2021-03-20 14:00:00	12.9	963.9	53	2.9	0
1888	2021-03-20 15:00:00	12.7	963.2	53	3.5	0
1889	2021-03-20 16:00:00	12.6	963.2	52	3.1	0
1890	2021-03-20 17:00:00	12.6	964	53	3.6	0
1891	2021-03-20 18:00:00	12.4	964.6	51	2.5	0
1892	2021-03-20 19:00:00	12	965.9	54	5.6	0
1893	2021-03-20 20:00:00	10.4	967.9	64	4.8	0.1
1894	2021-03-20 21:00:00	9.2	970	79	1.7	1.3
1895	2021-03-20 22:00:00	8.7	971	85	2.2	0.8
1896	2021-03-20 23:00:00	9	971.7	86	2.8	1
1897	2021-03-21	9	971.7	86	3.9	0
1898	2021-03-21 01:00:00	8.9	971.9	87	1.2	0.1
1899	2021-03-21 02:00:00	9.2	971.7	86	1.3	0
1900	2021-03-21 03:00:00	9.2	971.5	86	5.3	0
1901	2021-03-21 04:00:00	9.1	972	85	1.4	0
1902	2021-03-21 05:00:00	8.8	971.9	87	2	0
1903	2021-03-21 06:00:00	8.9	972.6	89	1.9	0
1904	2021-03-21 07:00:00	8.7	973.5	90	0.8	0
1905	2021-03-21 08:00:00	8.5	974.3	94	0.3	0
1906	2021-03-21 09:00:00	9.7	974.6	88	1	0
1907	2021-03-21 10:00:00	10.8	975.2	83	1.7	0
1908	2021-03-21 11:00:00	11.8	975.1	73	1.4	0
1909	2021-03-21 12:00:00	13.2	974.5	54	2	0
1910	2021-03-21 13:00:00	14.2	973.7	51	3.4	0
1911	2021-03-21 14:00:00	15.4	972.4	43	4	0
1912	2021-03-21 15:00:00	14.6	972	37	3.3	0
1913	2021-03-21 16:00:00	14.2	971.4	39	2.5	0
1914	2021-03-21 17:00:00	13.8	971.7	39	3	0
1915	2021-03-21 18:00:00	13	972.1	41	3.9	0
1916	2021-03-21 19:00:00	12.1	973.2	47	3.3	0
1917	2021-03-21 20:00:00	11.2	974.1	49	4.9	0
1918	2021-03-21 21:00:00	10.2	975.3	62	2.7	0
1919	2021-03-21 22:00:00	9.8	976.3	65	3.3	0
1920	2021-03-21 23:00:00	9.1	976.3	71	2.4	0
1921	2021-03-22	8.6	976.3	74	3.7	0
1922	2021-03-22 01:00:00	8	975.9	77	2.3	0
1923	2021-03-22 02:00:00	6.5	975.6	86	0.8	0
1924	2021-03-22 03:00:00	5.4	975.1	92	1.2	0
1925	2021-03-22 04:00:00	4.4	974.2	94	1.1	0
1926	2021-03-22 05:00:00	4.3	973.6	95	1.4	0
1927	2021-03-22 06:00:00	4.8	973.9	94	0.9	0
1928	2021-03-22 07:00:00	4.1	974.3	95	0.7	0
1929	2021-03-22 08:00:00	4.8	974.6	97	1.4	0
1930	2021-03-22 09:00:00	7.7	975.4	84	1.2	0
1931	2021-03-22 10:00:00	10.4	975.8	71	1.7	0
1932	2021-03-22 11:00:00	12.2	975.3	58	3.1	0
1933	2021-03-22 12:00:00	13.7	974.6	50	2.2	0
1934	2021-03-22 13:00:00	15.1	973.5	43	1.9	0
1935	2021-03-22 14:00:00	15.6	972.2	45	4.5	0
1936	2021-03-22 15:00:00	15.4	971.1	46	4.1	0
1937	2021-03-22 16:00:00	14.8	970.2	48	3	0
1938	2021-03-22 17:00:00	14.5	970.1	49	3.3	0
1939	2021-03-22 18:00:00	14.4	970.1	49	1.4	0
1940	2021-03-22 19:00:00	13.9	970.2	53	1.8	0
1941	2021-03-22 20:00:00	13.1	970.7	61	1.4	0
1942	2021-03-22 21:00:00	12.4	971.2	64	3.7	0
1943	2021-03-22 22:00:00	11.9	972.2	66	2.5	0
1944	2021-03-22 23:00:00	11.1	972.2	72	2.2	0
1945	2021-03-23	11	971.6	70	2.1	0
1946	2021-03-23 01:00:00	9.2	971	81	1.4	0
1947	2021-03-23 02:00:00	9.4	969.8	78	2.6	0
1948	2021-03-23 03:00:00	8.4	968.9	82	1.3	0
1949	2021-03-23 04:00:00	6.9	968.2	90	1.1	0
1950	2021-03-23 05:00:00	6.2	967.5	93	0.5	0
1951	2021-03-23 06:00:00	5.7	967.3	94	0.9	0
1952	2021-03-23 07:00:00	5.2	967.5	96	0.1	0
1953	2021-03-23 08:00:00	5.9	967.7	97	0.8	0
1954	2021-03-23 09:00:00	9.5	968.2	87	1.4	0
1955	2021-03-23 10:00:00	12.7	968.2	67	1.6	0
1956	2021-03-23 11:00:00	14.3	967.7	60	2.4	0
1957	2021-03-23 12:00:00	15.7	966.7	52	5	0
1958	2021-03-23 13:00:00	16.7	965.3	50	3.2	0
1959	2021-03-23 14:00:00	17.3	963.8	46	2.6	0
1960	2021-03-23 15:00:00	18.2	962.6	44	3.1	0
1961	2021-03-23 16:00:00	18.4	961.8	42	3.1	0
1962	2021-03-23 17:00:00	18.7	961.3	42	2.9	0
1963	2021-03-23 18:00:00	18.4	961.2	46	2.7	0
1964	2021-03-23 19:00:00	17.3	961.4	50	1.2	0
1965	2021-03-23 20:00:00	15.3	961.8	59	1.7	0
1966	2021-03-23 21:00:00	12.9	962.4	71	1.6	0
1967	2021-03-23 22:00:00	11.7	963.1	77	1.5	0
1968	2021-03-23 23:00:00	10.7	963.4	80	1	0
1969	2021-03-24	9.8	963	84	1.3	0
1970	2021-03-24 01:00:00	10.4	962.7	86	1.3	0
1971	2021-03-24 02:00:00	9.2	962.1	90	0.3	0
1972	2021-03-24 03:00:00	8.5	961.5	93	0.9	0
1973	2021-03-24 04:00:00	8.7	960.9	94	0.9	0
1974	2021-03-24 05:00:00	8.9	960.4	94	0.9	0
1975	2021-03-24 06:00:00	9.5	960.5	92	0.4	0
1976	2021-03-24 07:00:00	10	961	88	0.8	0
1977	2021-03-24 08:00:00	10.7	961.4	84	0.8	0
1978	2021-03-24 09:00:00	12.1	961.8	72	0.9	0
1979	2021-03-24 10:00:00	13.7	962.2	69	0.9	0
1980	2021-03-24 11:00:00	15.4	962.2	62	1.9	0
1981	2021-03-24 12:00:00	16.6	961.6	53	0.9	0
1982	2021-03-24 13:00:00	17.4	960.7	50	4.3	0
1983	2021-03-24 14:00:00	17.5	959.8	52	7.1	0
1984	2021-03-24 15:00:00	17	959	55	7.9	0
1985	2021-03-24 16:00:00	15.9	958	57	5.9	0
1986	2021-03-24 17:00:00	15.2	958	59	6.7	0
1987	2021-03-24 18:00:00	14.7	958.3	61	7.5	0
1988	2021-03-24 19:00:00	14.3	959.1	63	3.3	0
1989	2021-03-24 20:00:00	14	959.5	65	2.7	0
1990	2021-03-24 21:00:00	13.9	960.3	67	2.3	0
1991	2021-03-24 22:00:00	13.9	960.9	69	1.1	0
1992	2021-03-24 23:00:00	14.1	960.6	66	1.6	0
1993	2021-03-25	13.8	960.6	72	1.4	0
1994	2021-03-25 01:00:00	13.7	960	70	2.8	0
1995	2021-03-25 02:00:00	13.7	959.5	70	2.9	0
1996	2021-03-25 03:00:00	13.2	959.2	75	0.9	0
1997	2021-03-25 04:00:00	13.9	958.7	70	2.2	0
1998	2021-03-25 05:00:00	13.4	958.4	78	0.9	0
1999	2021-03-25 06:00:00	13	958.5	78	1.2	0
[truncated: 24,281 more rows]
