# Supplementary material for: Regional PM2.5 pollution forecasting using a hybrid model based on multi-scales feature fusion and deep learning algorithms
Source: PLoS One. 2025 Oct 9;20(10):e0333489. doi: 10.1371/journal.pone.0333489 (PMC12510565; doi:10.1371/journal.pone.0333489)
Supplement: S1 Data — (ZIP) [file pone.0333489.s001.zip › S1 Data/meteorological/Guang'an_meteorological.xlsx]

## Sheet: Sheet1
	date	T	AP	RH	WS	P
1	2021-01-01	4.4	987.1	91	2.7	0
2	2021-01-01 01:00:00	4.3	987	92	1.8	0
3	2021-01-01 02:00:00	4.3	986.9	91	1.5	0
4	2021-01-01 03:00:00	4.2	986.2	91	1.2	0
5	2021-01-01 04:00:00	4.2	986.4	91	1.8	0
6	2021-01-01 05:00:00	4.1	986.2	93	0.7	0
7	2021-01-01 06:00:00	3.9	985.9	96	0.9	0
8	2021-01-01 07:00:00	3.9	985.4	94	1.1	0
9	2021-01-01 08:00:00	4	986	96	0.9	0
10	2021-01-01 09:00:00	4.2	985.7	97	0.8	0
11	2021-01-01 10:00:00	5.2	986.3	89	0.7	0
12	2021-01-01 11:00:00	6.4	986.1	84	1.2	0
13	2021-01-01 12:00:00	7.2	985.4	77	1.8	0
14	2021-01-01 13:00:00	7.4	984	72	2.3	0
15	2021-01-01 14:00:00	7.3	982.7	73	2.4	0
16	2021-01-01 15:00:00	7.3	981.7	73	3.1	0
17	2021-01-01 16:00:00	7.3	980.6	73	1.7	0
18	2021-01-01 17:00:00	7.2	980.7	71	1.8	0
19	2021-01-01 18:00:00	7	981.1	72	2.4	0
20	2021-01-01 19:00:00	6.9	982.1	74	1.9	0
21	2021-01-01 20:00:00	6.8	983	75	2.5	0
22	2021-01-01 21:00:00	6.6	983.3	75	2.3	0
23	2021-01-01 22:00:00	6.6	983.4	74	3.6	0
24	2021-01-01 23:00:00	6.1	983.2	77	4	0
25	2021-01-02	6	982.7	75	3.5	0
26	2021-01-02 01:00:00	6.1	982.5	74	4.2	0
27	2021-01-02 02:00:00	5.5	981.9	78	3.2	0
28	2021-01-02 03:00:00	5.7	981.7	77	2.6	0
29	2021-01-02 04:00:00	5.7	981.1	76	0.9	0
30	2021-01-02 05:00:00	5.2	980.7	78	1.3	0
31	2021-01-02 06:00:00	5	980.5	81	0	0
32	2021-01-02 07:00:00	5.2	980.6	77	1.1	0
33	2021-01-02 08:00:00	5.1	980.7	78	1.2	0
34	2021-01-02 09:00:00	5	981.1	79	2.1	0
35	2021-01-02 10:00:00	5.2	981	79	1.2	0
36	2021-01-02 11:00:00	5.9	980.8	70	1.4	0
37	2021-01-02 12:00:00	5.8	979.9	82	0.8	0
38	2021-01-02 13:00:00	6.1	978.3	84	1.1	0
39	2021-01-02 14:00:00	6.2	977.2	82	1.4	0
40	2021-01-02 15:00:00	6.4	976.9	81	1	0
41	2021-01-02 16:00:00	6.5	977	82	0.8	0
42	2021-01-02 17:00:00	6.4	977.6	80	2	0
43	2021-01-02 18:00:00	6.3	978.4	73	2	0
44	2021-01-02 19:00:00	6.2	979	75	2.5	0
45	2021-01-02 20:00:00	6.1	979.8	78	1.6	0
46	2021-01-02 21:00:00	6	980.9	78	3.3	0
47	2021-01-02 22:00:00	6.1	981.8	76	4	0
48	2021-01-02 23:00:00	5.9	982	78	1.2	0
49	2021-01-03	5.6	982.2	87	0.9	0
50	2021-01-03 01:00:00	5.6	982.7	84	2.1	0
51	2021-01-03 02:00:00	5.6	982.6	85	1.7	0
52	2021-01-03 03:00:00	5.5	982.5	88	0.8	0
53	2021-01-03 04:00:00	5.2	983	91	0.4	0
54	2021-01-03 05:00:00	5	983	95	0.9	0
55	2021-01-03 06:00:00	5	983.5	96	0.9	0
56	2021-01-03 07:00:00	4.9	984	97	0.7	0
57	2021-01-03 08:00:00	4.9	984.1	97	1.7	0
58	2021-01-03 09:00:00	4.9	984.2	95	2	0
59	2021-01-03 10:00:00	5.3	985	93	1.4	0
60	2021-01-03 11:00:00	5.9	984.9	87	1.8	0
61	2021-01-03 12:00:00	6.6	984.4	80	4.1	0
62	2021-01-03 13:00:00	6.8	983.3	76	2.2	0
63	2021-01-03 14:00:00	7.1	982.5	74	0.9	0
64	2021-01-03 15:00:00	7.2	981.8	77	1.5	0
65	2021-01-03 16:00:00	7.1	981.6	77	2.3	0
66	2021-01-03 17:00:00	7	981.7	77	1.5	0
67	2021-01-03 18:00:00	6.6	982.1	79	1.7	0
68	2021-01-03 19:00:00	6.4	982.6	80	2.4	0
69	2021-01-03 20:00:00	6	982.9	82	2.7	0
70	2021-01-03 21:00:00	5.8	983.3	88	3.4	0
71	2021-01-03 22:00:00	5.4	983.3	90	2.2	0
72	2021-01-03 23:00:00	4.6	983.3	91	1.3	0
73	2021-01-04	4.1	983.1	95	2.2	0
74	2021-01-04 01:00:00	3.6	982.6	96	3.4	0
75	2021-01-04 02:00:00	3.4	982	96	3.4	0
76	2021-01-04 03:00:00	2.9	981.9	96	1.5	0
77	2021-01-04 04:00:00	2.1	981.5	97	1.2	0
78	2021-01-04 05:00:00	1.8	981.3	98	1.7	0
79	2021-01-04 06:00:00	2.1	981	98	1.7	0
80	2021-01-04 07:00:00	2.8	981.1	98	1.5	0
81	2021-01-04 08:00:00	3.1	981.3	97	2.2	0
82	2021-01-04 09:00:00	4.1	981.8	96	1.1	0
83	2021-01-04 10:00:00	4.1	982.6	97	0.7	0
84	2021-01-04 11:00:00	4.8	982.6	97	1.3	0
85	2021-01-04 12:00:00	4.9	981.3	97	1.4	0
86	2021-01-04 13:00:00	5.9	979.8	93	1.4	0
87	2021-01-04 14:00:00	7.4	978.6	84	1.6	0
88	2021-01-04 15:00:00	8.2	978.2	81	2	0
89	2021-01-04 16:00:00	8.8	978.4	76	1.4	0
90	2021-01-04 17:00:00	9	979	69	2.6	0
91	2021-01-04 18:00:00	7.6	979.5	80	2.8	0
92	2021-01-04 19:00:00	6.8	980.3	85	2.5	0
93	2021-01-04 20:00:00	6.3	981.1	89	2	0
94	2021-01-04 21:00:00	6.1	981.7	84	1.5	0
95	2021-01-04 22:00:00	6.2	982	84	0.8	0
96	2021-01-04 23:00:00	5.8	982.3	88	1.7	0
97	2021-01-05	5.6	982.7	89	2.7	0
98	2021-01-05 01:00:00	5.6	982.5	90	2.9	0
99	2021-01-05 02:00:00	5.6	982.2	90	1.8	0
100	2021-01-05 03:00:00	5.7	982.2	88	0.7	0
101	2021-01-05 04:00:00	5.5	982.2	89	0.9	0
102	2021-01-05 05:00:00	5.4	981.9	90	0.8	0
103	2021-01-05 06:00:00	5.1	982.3	96	1.3	0
104	2021-01-05 07:00:00	5.3	983	94	2.5	0
105	2021-01-05 08:00:00	5	983.7	95	3.1	0
106	2021-01-05 09:00:00	5.1	984.7	95	1.9	0
107	2021-01-05 10:00:00	5.4	984.9	95	0.9	0
108	2021-01-05 11:00:00	6	984.9	93	0.5	0
109	2021-01-05 12:00:00	6.3	984	92	1.4	0
110	2021-01-05 13:00:00	7	983.4	89	1.1	0
111	2021-01-05 14:00:00	7.5	982	84	2.1	0
112	2021-01-05 15:00:00	7.9	981.4	78	1.6	0
113	2021-01-05 16:00:00	8.2	981.2	74	0.9	0
114	2021-01-05 17:00:00	7.6	981.6	85	3.5	0
115	2021-01-05 18:00:00	6.9	982.5	87	2.8	0
116	2021-01-05 19:00:00	6.6	983.3	88	1.8	0
117	2021-01-05 20:00:00	6.3	983.5	90	3.7	0
118	2021-01-05 21:00:00	6.1	983.6	92	1.6	0
119	2021-01-05 22:00:00	6	984	93	3.2	0
120	2021-01-05 23:00:00	5.9	983.4	93	1.3	0
121	2021-01-06	5.7	983.2	95	1.3	0
122	2021-01-06 01:00:00	5.8	983	94	1.3	0
123	2021-01-06 02:00:00	5.6	982.4	96	0.4	0
124	2021-01-06 03:00:00	5.5	981.8	96	0.6	0
125	2021-01-06 04:00:00	5.5	981.3	95	0.8	0
126	2021-01-06 05:00:00	5.3	980.7	97	0.7	0
127	2021-01-06 06:00:00	5.2	980	98	1.2	0
128	2021-01-06 07:00:00	5.3	980.3	97	1.2	0
129	2021-01-06 08:00:00	5.3	980.9	98	0.6	0
130	2021-01-06 09:00:00	5.4	981.1	97	0.7	0
131	2021-01-06 10:00:00	5.5	981.3	98	0.9	0
132	2021-01-06 11:00:00	5.6	980.8	98	1.4	0
133	2021-01-06 12:00:00	5.7	979.9	98	1.3	0
134	2021-01-06 13:00:00	5.7	978.7	97	2.7	0
135	2021-01-06 14:00:00	5.7	977.4	97	2.7	0.1
136	2021-01-06 15:00:00	5.7	976.8	97	1.7	0
137	2021-01-06 16:00:00	5.8	977	95	1.5	0
138	2021-01-06 17:00:00	6	977.4	95	2.7	0
139	2021-01-06 18:00:00	5.9	978.2	92	2.6	0
140	2021-01-06 19:00:00	5.5	979.1	91	3.4	0
141	2021-01-06 20:00:00	5.4	979.9	91	4.2	0
142	2021-01-06 21:00:00	5.3	980.8	91	2.4	0
143	2021-01-06 22:00:00	5.1	981.4	90	4.2	0
144	2021-01-06 23:00:00	5	981.8	90	4	0
145	2021-01-07	4.5	982.3	92	4.2	0.2
146	2021-01-07 01:00:00	4.3	982.6	95	4.4	0.7
147	2021-01-07 02:00:00	4.1	982.5	94	5.1	0.4
148	2021-01-07 03:00:00	3.8	982.5	95	5	0.3
149	2021-01-07 04:00:00	3.3	982	94	4.8	0.2
150	2021-01-07 05:00:00	2.9	982.2	95	4.1	0.1
151	2021-01-07 06:00:00	2.7	982.5	95	4	0.4
152	2021-01-07 07:00:00	2.6	982.9	95	5.9	0.2
153	2021-01-07 08:00:00	2.7	983.6	95	4.3	0.1
154	2021-01-07 09:00:00	2.8	984.5	94	4.5	0.4
155	2021-01-07 10:00:00	3.1	985.2	94	3.1	0.4
156	2021-01-07 11:00:00	3.5	985.2	89	4.3	0.1
157	2021-01-07 12:00:00	3.7	984.2	90	4.2	0
158	2021-01-07 13:00:00	3.9	983	88	5.3	0
159	2021-01-07 14:00:00	4	981.8	86	6.5	0.1
160	2021-01-07 15:00:00	4	981.5	80	5.2	0
161	2021-01-07 16:00:00	3.9	982	83	4.6	0
162	2021-01-07 17:00:00	3.5	982.9	87	4.1	0
163	2021-01-07 18:00:00	3.2	984.2	88	5.2	0.1
164	2021-01-07 19:00:00	3	985.4	90	3.9	0.1
165	2021-01-07 20:00:00	3	986.5	89	3	0.1
166	2021-01-07 21:00:00	3.1	987.2	90	2.4	0
167	2021-01-07 22:00:00	3.1	988.1	88	3	0
168	2021-01-07 23:00:00	2.9	988.4	88	1	0
169	2021-01-08	3	988.4	81	2.4	0
170	2021-01-08 01:00:00	2.8	988.5	84	1.1	0
171	2021-01-08 02:00:00	2.5	988.5	91	1.2	0
172	2021-01-08 03:00:00	2.3	988.4	93	1.9	0
173	2021-01-08 04:00:00	2.2	988	88	1.9	0
174	2021-01-08 05:00:00	1.7	987.5	96	2	0
175	2021-01-08 06:00:00	1.4	987.6	97	2	0
176	2021-01-08 07:00:00	1.1	988.2	96	2	0
177	2021-01-08 08:00:00	0.8	988.6	96	1.8	0
178	2021-01-08 09:00:00	0.8	989.2	97	1.9	0
179	2021-01-08 10:00:00	2.4	990	87	1.2	0
180	2021-01-08 11:00:00	3.6	989.9	80	0.8	0
181	2021-01-08 12:00:00	5.6	989.1	72	1.9	0
182	2021-01-08 13:00:00	6.1	987.6	70	3	0
183	2021-01-08 14:00:00	4.4	986.1	74	2.2	0
184	2021-01-08 15:00:00	4.4	985.2	76	1.9	0
185	2021-01-08 16:00:00	4.3	984.5	78	2.9	0
186	2021-01-08 17:00:00	4	984.2	80	1.9	0
187	2021-01-08 18:00:00	3.8	984.2	83	1.7	0
188	2021-01-08 19:00:00	-3	984.64	85	1.62	0
189	2021-01-08 20:00:00	-3	985.08	87	1.54	0
190	2021-01-08 21:00:00	-2	985.52	90	1.46	0
191	2021-01-08 22:00:00	-2	985.96	92	1.38	0
192	2021-01-08 23:00:00	2.5	986.4	94	1.3	0
193	2021-01-09	2.4	986.3	95	1.5	0
194	2021-01-09 01:00:00	2	986.5	96	1.5	0
195	2021-01-09 02:00:00	1.6	986.2	97	0.8	0
196	2021-01-09 03:00:00	1.7	985.9	98	0.6	0
197	2021-01-09 04:00:00	1.6	985.5	98	0.6	0
198	2021-01-09 05:00:00	1.7	985	98	1.3	0
199	2021-01-09 06:00:00	1.9	984.7	98	0.5	0
200	2021-01-09 07:00:00	1.8	985.1	98	0.7	0
201	2021-01-09 08:00:00	1.6	985.4	98	1.8	0
202	2021-01-09 09:00:00	1.6	985.7	99	0.5	0
203	2021-01-09 10:00:00	1.9	986.2	99	1.3	0
204	2021-01-09 11:00:00	2.5	986.5	97	1.3	0
205	2021-01-09 12:00:00	3	985.5	92	1.5	0
206	2021-01-09 13:00:00	3.5	984.1	90	1.4	0
207	2021-01-09 14:00:00	3.7	982.7	85	2	0
208	2021-01-09 15:00:00	3.5	981.9	83	1.5	0
209	2021-01-09 16:00:00	3.4	981.6	84	1.1	0
210	2021-01-09 17:00:00	3.4	981.6	87	0.7	0
211	2021-01-09 18:00:00	3.1	982.2	87	1.6	0
212	2021-01-09 19:00:00	3	983	88	1.6	0
213	2021-01-09 20:00:00	3	983.9	88	1.2	0
214	2021-01-09 21:00:00	2.8	984.8	90	0.7	0
215	2021-01-09 22:00:00	2.7	985.3	94	1.1	0
216	2021-01-09 23:00:00	2.6	985.7	96	0.9	0
217	2021-01-10	2.5	985.6	96	0.5	0
218	2021-01-10 01:00:00	2.4	985.2	96	1.3	0
219	2021-01-10 02:00:00	2.3	985	97	1.9	0
220	2021-01-10 03:00:00	2.2	984.6	97	1.8	0
221	2021-01-10 04:00:00	2.2	984	95	0.6	0
222	2021-01-10 05:00:00	2.1	983.6	96	0.9	0
223	2021-01-10 06:00:00	2.1	983.2	96	0.9	0
224	2021-01-10 07:00:00	2.1	983.5	96	0.9	0
225	2021-01-10 08:00:00	2.1	983.8	96	0.6	0
226	2021-01-10 09:00:00	2.2	984.5	97	0.8	0
227	2021-01-10 10:00:00	2.7	985.3	96	1.1	0
228	2021-01-10 11:00:00	3.2	985.8	90	0.9	0
229	2021-01-10 12:00:00	3.9	985.3	78	1.2	0
230	2021-01-10 13:00:00	3.7	984.1	78	1.3	0
231	2021-01-10 14:00:00	3.5	983.3	85	1.3	0
232	2021-01-10 15:00:00	3.8	983	81	1.3	0
233	2021-01-10 16:00:00	3.9	982.9	84	1.6	0.1
234	2021-01-10 17:00:00	3.6	983.1	90	0.8	0
235	2021-01-10 18:00:00	3.4	983.8	91	0.5	0
236	2021-01-10 19:00:00	3.2	985.1	92	0.7	0
237	2021-01-10 20:00:00	2.8	986.5	90	1.5	0
238	2021-01-10 21:00:00	2.2	987.6	94	2.7	0
239	2021-01-10 22:00:00	2.2	988.9	95	2.7	0
240	2021-01-10 23:00:00	2.4	989.9	94	1.3	0
241	2021-01-11	2	990.6	95	3.3	0
242	2021-01-11 01:00:00	1.6	990.9	96	3.8	0
243	2021-01-11 02:00:00	1.2	991.2	97	3.4	0
244	2021-01-11 03:00:00	0.6	991.5	97	1.9	0
245	2021-01-11 04:00:00	0.4	991.7	98	3.1	0
246	2021-01-11 05:00:00	0.2	991.3	98	2.2	0
247	2021-01-11 06:00:00	-0.3	991.5	98	2.3	0
248	2021-01-11 07:00:00	-1	991.9	98	2.4	0
249	2021-01-11 08:00:00	-1.6	992.6	99	1.7	0
250	2021-01-11 09:00:00	-0.9	993.3	99	2	0
251	2021-01-11 10:00:00	0.3	994.2	99	0.8	0.1
252	2021-01-11 11:00:00	1.7	994.7	99	1.5	0
253	2021-01-11 12:00:00	3.1	994	99	2.3	0
254	2021-01-11 13:00:00	6.1	992.4	69	2.6	0
255	2021-01-11 14:00:00	7.2	990.9	54	2.1	0
256	2021-01-11 15:00:00	7.6	989.9	45	2.6	0
257	2021-01-11 16:00:00	7.6	989.3	40	2.5	0
258	2021-01-11 17:00:00	7.3	989	39	2.1	0
259	2021-01-11 18:00:00	6.3	989.2	42	2.5	0
260	2021-01-11 19:00:00	5	989.2	50	4.3	0
261	2021-01-11 20:00:00	3.5	989.6	62	3.8	0
262	2021-01-11 21:00:00	3	990.2	61	2.2	0
263	2021-01-11 22:00:00	2.3	990.6	67	1	0
264	2021-01-11 23:00:00	1	990.6	77	1.4	0
265	2021-01-12	-0.1	990.1	84	2.1	0
266	2021-01-12 01:00:00	-0.4	989.2	83	2.2	0
267	2021-01-12 02:00:00	-0.1	988.5	79	2.8	0
268	2021-01-12 03:00:00	0	987.5	75	3.5	0
269	2021-01-12 04:00:00	-0.4	987	76	1.7	0
270	2021-01-12 05:00:00	-0.1	986.2	74	0.9	0
271	2021-01-12 06:00:00	-1.1	985.7	82	1.4	0
272	2021-01-12 07:00:00	-1	985.4	83	1.5	0
273	2021-01-12 08:00:00	-2.1	985.3	89	0.7	0
274	2021-01-12 09:00:00	-1.5	985.5	91	1.5	0
275	2021-01-12 10:00:00	2.3	985.8	75	1.8	0
276	2021-01-12 11:00:00	5.2	985.4	70	1.7	0
277	2021-01-12 12:00:00	7	984.2	54	1.1	0
278	2021-01-12 13:00:00	9.3	982.2	43	4.3	0
279	2021-01-12 14:00:00	10.2	980.4	33	4.6	0
280	2021-01-12 15:00:00	10.1	978.7	32	3.4	0
281	2021-01-12 16:00:00	10.2	977.5	29	2.1	0
282	2021-01-12 17:00:00	10	976.8	39	3.7	0
283	2021-01-12 18:00:00	8.7	976.4	41	3.8	0
284	2021-01-12 19:00:00	7.5	976.5	44	3.9	0
285	2021-01-12 20:00:00	6.8	976.5	46	5.4	0
286	2021-01-12 21:00:00	6.3	976.8	46	5.6	0
287	2021-01-12 22:00:00	5.5	977.3	47	4.8	0
288	2021-01-12 23:00:00	5.2	977.2	48	4	0
289	2021-01-13	3.7	976.8	56	3.3	0
290	2021-01-13 01:00:00	2.5	976.9	61	3.2	0
291	2021-01-13 02:00:00	1.9	976.8	68	0.7	0
292	2021-01-13 03:00:00	0.7	976.7	78	2.9	0
293	2021-01-13 04:00:00	0.3	976.8	80	4.4	0
294	2021-01-13 05:00:00	-0.3	976.9	82	1.8	0
295	2021-01-13 06:00:00	-0.4	976.8	84	1.1	0
296	2021-01-13 07:00:00	-1	977.2	86	1.6	0
297	2021-01-13 08:00:00	-0.8	977.6	86	1	0
298	2021-01-13 09:00:00	0.3	978.1	86	0.7	0
299	2021-01-13 10:00:00	3.5	978.8	61	1.3	0
300	2021-01-13 11:00:00	5.4	979	58	2.6	0
301	2021-01-13 12:00:00	8	978.3	52	1.6	0
302	2021-01-13 13:00:00	10	976.7	42	2	0
303	2021-01-13 14:00:00	10.8	975.5	42	2.5	0
304	2021-01-13 15:00:00	11	974.6	40	2.3	0
305	2021-01-13 16:00:00	11	973.9	40	1.3	0
306	2021-01-13 17:00:00	10.9	973.7	40	1.3	0
307	2021-01-13 18:00:00	9.7	974	45	1.3	0
308	2021-01-13 19:00:00	8.3	974.9	45	2.1	0
309	2021-01-13 20:00:00	6.8	975.6	54	2.3	0
310	2021-01-13 21:00:00	5	976.3	65	4.2	0
311	2021-01-13 22:00:00	3.8	976.8	73	4.4	0
312	2021-01-13 23:00:00	2.9	977	78	1.3	0
313	2021-01-14	2.3	977.2	79	3.4	0
314	2021-01-14 01:00:00	1.6	977.1	84	4.1	0
315	2021-01-14 02:00:00	1.8	977.1	84	4.9	0
316	2021-01-14 03:00:00	1.3	977	87	2.8	0
317	2021-01-14 04:00:00	0.2	976.5	90	4.6	0
318	2021-01-14 05:00:00	0.1	976.2	91	4.7	0
319	2021-01-14 06:00:00	0.3	976.4	90	2.1	0
320	2021-01-14 07:00:00	0.1	976.5	91	0.6	0
321	2021-01-14 08:00:00	-0.2	976.4	91	1.2	0
322	2021-01-14 09:00:00	0.3	976.8	90	2	0
323	2021-01-14 10:00:00	4.2	976.9	75	1.1	0
324	2021-01-14 11:00:00	6.4	977	65	1.5	0
325	2021-01-14 12:00:00	8.9	975.8	58	2.6	0
326	2021-01-14 13:00:00	11.2	974.4	44	1.6	0
327	2021-01-14 14:00:00	12.8	972.9	38	2.8	0
328	2021-01-14 15:00:00	12.7	972.2	37	2.1	0
329	2021-01-14 16:00:00	12.7	971.3	38	1.6	0
330	2021-01-14 17:00:00	12.2	971	39	2	0
331	2021-01-14 18:00:00	11	970.8	42	1.4	0
332	2021-01-14 19:00:00	10.2	970.7	44	3.8	0
333	2021-01-14 20:00:00	9.1	971.2	49	3.6	0
334	2021-01-14 21:00:00	7.6	971.7	55	3.5	0
335	2021-01-14 22:00:00	6.3	972.3	61	3.3	0
336	2021-01-14 23:00:00	5	972.7	69	2.7	0
337	2021-01-15	5	973.2	66	1.2	0
338	2021-01-15 01:00:00	5	973.1	68	1.2	0
339	2021-01-15 02:00:00	2.9	973.2	81	1.7	0
340	2021-01-15 03:00:00	1.8	972.8	86	3.3	0
341	2021-01-15 04:00:00	1.9	972.2	86	4.7	0
342	2021-01-15 05:00:00	2.1	972.2	82	3.3	0
343	2021-01-15 06:00:00	2.3	973	85	2	0
344	2021-01-15 07:00:00	3	973.8	81	3	0
345	2021-01-15 08:00:00	1.3	974.3	86	2.2	0
346	2021-01-15 09:00:00	1.4	975.2	89	1.7	0
347	2021-01-15 10:00:00	4	976.4	81	1.4	0
348	2021-01-15 11:00:00	7	977.1	72	1.2	0
349	2021-01-15 12:00:00	9.4	975.9	60	2.3	0
350	2021-01-15 13:00:00	11.5	974.7	49	2.3	0
351	2021-01-15 14:00:00	12.8	973.1	46	1.8	0
352	2021-01-15 15:00:00	13	972.2	42	2.6	0
353	2021-01-15 16:00:00	13.6	971.6	40	1.7	0
354	2021-01-15 17:00:00	13.2	971.5	42	1	0
355	2021-01-15 18:00:00	11.7	971.7	45	0.7	0
356	2021-01-15 19:00:00	9.2	972.4	61	2.8	0
357	2021-01-15 20:00:00	7.9	973.2	70	3.9	0
358	2021-01-15 21:00:00	6.6	973.8	76	1.8	0
359	2021-01-15 22:00:00	5.6	974.6	81	3.2	0
360	2021-01-15 23:00:00	5.9	974.9	78	2	0
361	2021-01-16	5.5	975.1	80	0.7	0
362	2021-01-16 01:00:00	5.9	975.2	80	2.7	0
363	2021-01-16 02:00:00	6.5	974.8	76	3.8	0
364	2021-01-16 03:00:00	6.3	975.2	81	4.5	0
365	2021-01-16 04:00:00	6.3	975.2	83	1	0
366	2021-01-16 05:00:00	6.4	975.4	81	2.2	0
367	2021-01-16 06:00:00	6.6	975.8	81	1.5	0
368	2021-01-16 07:00:00	6.6	976.5	80	1.1	0
369	2021-01-16 08:00:00	6.3	976.9	83	0.4	0
370	2021-01-16 09:00:00	6.4	977.8	84	0.9	0
371	2021-01-16 10:00:00	6.3	979	86	0.7	0
372	2021-01-16 11:00:00	6.1	980	92	2.6	0.2
373	2021-01-16 12:00:00	6.7	979.4	94	0.6	0.6
374	2021-01-16 13:00:00	6.5	978.6	94	1.5	0.7
375	2021-01-16 14:00:00	6.1	978	95	2.3	0.8
376	2021-01-16 15:00:00	6	978.4	95	3.5	0.3
377	2021-01-16 16:00:00	5.9	979.1	96	2.6	0.3
378	2021-01-16 17:00:00	5.8	980.3	93	3.8	0.1
379	2021-01-16 18:00:00	5.4	981.9	94	4.1	0.5
380	2021-01-16 19:00:00	5.1	983.3	94	6.1	0.4
381	2021-01-16 20:00:00	4.8	985.1	92	6.7	0.1
382	2021-01-16 21:00:00	4.1	987.1	92	6.7	0.9
383	2021-01-16 22:00:00	3.6	988.6	93	7.2	1
384	2021-01-16 23:00:00	2.9	990	94	7.1	1.5
385	2021-01-17	2.9	991	94	8	0.6
386	2021-01-17 01:00:00	3.2	991.8	93	5.4	0.3
387	2021-01-17 02:00:00	3.4	992.2	92	5	0.1
388	2021-01-17 03:00:00	3.7	992.3	89	4.2	0
389	2021-01-17 04:00:00	4.1	992.5	86	4.1	0
390	2021-01-17 05:00:00	4	992.4	86	4.9	0
391	2021-01-17 06:00:00	3.9	993.5	87	1.2	0
392	2021-01-17 07:00:00	4.1	993.7	86	2.6	0
393	2021-01-17 08:00:00	3.5	993.5	92	0.9	0
394	2021-01-17 09:00:00	3.7	993.7	94	1.4	0
395	2021-01-17 10:00:00	6	994.3	81	2.6	0
396	2021-01-17 11:00:00	6.9	994	75	2.4	0
397	2021-01-17 12:00:00	8.5	992.9	72	3	0
398	2021-01-17 13:00:00	9.3	991.2	62	3.7	0
399	2021-01-17 14:00:00	9	989.8	56	3	0
400	2021-01-17 15:00:00	9.4	988.7	53	3	0
401	2021-01-17 16:00:00	9.5	988.2	52	2.2	0
402	2021-01-17 17:00:00	8.7	988.2	55	3.3	0
403	2021-01-17 18:00:00	7.7	987.9	57	3.4	0
404	2021-01-17 19:00:00	6.5	988.3	62	2.5	0
405	2021-01-17 20:00:00	5.8	988.5	68	3.4	0
406	2021-01-17 21:00:00	4.7	988.3	80	2	0
407	2021-01-17 22:00:00	4.1	988.5	86	2.9	0
408	2021-01-17 23:00:00	3.8	988.1	87	2.7	0
409	2021-01-18	3.2	987.5	88	2.4	0
410	2021-01-18 01:00:00	2	987.1	94	4.5	0
411	2021-01-18 02:00:00	2	986.7	95	2.2	0
412	2021-01-18 03:00:00	1.6	986.2	96	2.8	0
413	2021-01-18 04:00:00	0.9	985.8	96	1.1	0
414	2021-01-18 05:00:00	-0.5	985.5	96	1	0
415	2021-01-18 06:00:00	-1.8	985.3	98	2.1	0
416	2021-01-18 07:00:00	-1	985.4	99	1.4	0
417	2021-01-18 08:00:00	-0.9	985.2	99	1.9	0
418	2021-01-18 09:00:00	-0.3	985.3	99	1.2	0
419	2021-01-18 10:00:00	0.1	985.8	99	1.4	0
420	2021-01-18 11:00:00	2.2	985.5	99	2.6	0
421	2021-01-18 12:00:00	5.5	984.2	81	2.4	0
422	2021-01-18 13:00:00	7.7	982.5	64	2.8	0
423	2021-01-18 14:00:00	9.3	980.9	56	2.6	0
424	2021-01-18 15:00:00	9.9	979.2	48	3.7	0
425	2021-01-18 16:00:00	10	978.2	48	1.7	0
426	2021-01-18 17:00:00	9.5	977.8	50	3.4	0
427	2021-01-18 18:00:00	8.6	977.4	54	3.2	0
428	2021-01-18 19:00:00	7.6	977	59	4.7	0
429	2021-01-18 20:00:00	6.7	976.9	63	3.9	0
430	2021-01-18 21:00:00	5.8	976	67	4.7	0
431	2021-01-18 22:00:00	5.1	975.9	69	3.6	0
432	2021-01-18 23:00:00	4.7	975.4	69	3	0
433	2021-01-19	3.3	974.9	75	2	0
434	2021-01-19 01:00:00	2.1	974.5	83	1.6	0
435	2021-01-19 02:00:00	1.7	973.9	84	3.1	0
436	2021-01-19 03:00:00	1.3	973.4	86	1.6	0
437	2021-01-19 04:00:00	0.1	972.7	93	2.8	0
438	2021-01-19 05:00:00	-0.2	972.5	95	3.5	0
439	2021-01-19 06:00:00	0	972.6	93	2.2	0
440	2021-01-19 07:00:00	-0.4	973	94	2.6	0
441	2021-01-19 08:00:00	-0.8	973.2	94	0.8	0
442	2021-01-19 09:00:00	0	973.4	94	1.4	0
443	2021-01-19 10:00:00	2.9	973.8	88	0.6	0
444	2021-01-19 11:00:00	5.4	973.8	79	1.6	0
445	2021-01-19 12:00:00	7.9	973.1	68	2.4	0
446	2021-01-19 13:00:00	9.5	971.8	62	3.1	0
447	2021-01-19 14:00:00	10.4	970.5	59	2.1	0
448	2021-01-19 15:00:00	11.2	969.5	58	2.1	0
449	2021-01-19 16:00:00	11.4	969.2	56	3.1	0
450	2021-01-19 17:00:00	10.9	969.3	58	2.5	0
451	2021-01-19 18:00:00	9.7	969.5	62	2.2	0
452	2021-01-19 19:00:00	8.9	970.3	63	1.3	0
453	2021-01-19 20:00:00	6.5	970.8	80	3.3	0
454	2021-01-19 21:00:00	6.2	971.2	80	2.1	0
455	2021-01-19 22:00:00	6.4	971.5	75	1.5	0
456	2021-01-19 23:00:00	6.1	972.1	77	3.6	0
457	2021-01-20	6.6	972.6	70	1.2	0
458	2021-01-20 01:00:00	6.8	972.7	69	0.6	0
459	2021-01-20 02:00:00	6.9	972.6	73	2.3	0
460	2021-01-20 03:00:00	6.9	972.5	71	1.9	0
461	2021-01-20 04:00:00	6.6	972.4	77	2.2	0
462	2021-01-20 05:00:00	6.8	972.5	73	1.8	0
463	2021-01-20 06:00:00	6.4	972.6	78	0.4	0
464	2021-01-20 07:00:00	6.5	973	80	1.6	0
465	2021-01-20 08:00:00	6.3	973.6	82	0.5	0
466	2021-01-20 09:00:00	6.6	974.3	80	2.4	0
467	2021-01-20 10:00:00	6.8	975.5	79	3.2	0
468	2021-01-20 11:00:00	7.3	975.8	81	1.2	0
469	2021-01-20 12:00:00	7.5	975.2	79	1.6	0
470	2021-01-20 13:00:00	8.3	974.2	74	1.8	0
471	2021-01-20 14:00:00	8.7	973.2	71	0.8	0
472	2021-01-20 15:00:00	9.2	972.4	65	1.3	0
473	2021-01-20 16:00:00	9.2	972.6	64	1.3	0
474	2021-01-20 17:00:00	9.2	972.7	66	1.4	0
475	2021-01-20 18:00:00	8.7	973.5	69	1.5	0
476	2021-01-20 19:00:00	8.4	974.1	70	1.3	0
477	2021-01-20 20:00:00	8.1	974.6	71	0.7	0
478	2021-01-20 21:00:00	7.9	975.5	75	2.4	0
479	2021-01-20 22:00:00	7.8	975.6	78	0.8	0
480	2021-01-20 23:00:00	7.1	975.9	84	2.9	0
481	2021-01-21	6.9	976	87	3.1	0
482	2021-01-21 01:00:00	6.7	975.9	89	1.6	0.3
483	2021-01-21 02:00:00	6.8	976.2	90	0.9	0
484	2021-01-21 03:00:00	6.4	975.9	94	1.9	0.6
485	2021-01-21 04:00:00	6.1	975.6	95	2.7	0.1
486	2021-01-21 05:00:00	6.1	975.5	95	1.2	0
487	2021-01-21 06:00:00	5.9	975.9	98	1	0
488	2021-01-21 07:00:00	6.1	976.4	97	1.5	0
489	2021-01-21 08:00:00	6.1	976.9	97	1.9	0
490	2021-01-21 09:00:00	6.4	977.5	97	1.4	0
491	2021-01-21 10:00:00	6.6	978.5	97	0.4	0
492	2021-01-21 11:00:00	6.8	978.7	98	1.2	0
493	2021-01-21 12:00:00	7.4	978	96	0.7	0
494	2021-01-21 13:00:00	9.2	977	82	1.1	0
495	2021-01-21 14:00:00	10.8	975.9	73	1.8	0
496	2021-01-21 15:00:00	10.8	975.3	71	2.4	0
497	2021-01-21 16:00:00	10.3	975.2	70	2.9	0
498	2021-01-21 17:00:00	10	975.5	74	3.9	0
499	2021-01-21 18:00:00	9.4	976	80	2.7	0
500	2021-01-21 19:00:00	8.7	976.9	82	2.4	0
501	2021-01-21 20:00:00	8.1	977.4	83	2	0
502	2021-01-21 21:00:00	7.5	977.9	87	1.3	0
503	2021-01-21 22:00:00	7.4	978	89	1.3	0
504	2021-01-21 23:00:00	7	977.7	91	0.7	0
505	2021-01-22	6.4	977.4	93	1.5	0
506	2021-01-22 01:00:00	6.6	977.5	93	1.5	0
507	2021-01-22 02:00:00	6.7	977.2	91	1.4	0
508	2021-01-22 03:00:00	6.2	977	94	0.9	0
509	2021-01-22 04:00:00	6	976.4	94	1.6	0
510	2021-01-22 05:00:00	5	976.7	97	2.5	0
511	2021-01-22 06:00:00	5.1	976.9	97	2.6	0
512	2021-01-22 07:00:00	5.4	977.2	96	1.4	0
513	2021-01-22 08:00:00	5	977.2	97	1.8	0
514	2021-01-22 09:00:00	4.4	976.9	98	0.8	0
515	2021-01-22 10:00:00	6.2	976.6	99	1.2	0
516	2021-01-22 11:00:00	9.2	976.8	85	0.9	0
517	2021-01-22 12:00:00	11.4	976.3	67	2.9	0
518	2021-01-22 13:00:00	12.1	974.8	58	1.4	0
519	2021-01-22 14:00:00	12.4	973.3	68	4.6	0
520	2021-01-22 15:00:00	12.4	972.3	61	1.4	0
521	2021-01-22 16:00:00	12.9	971.6	58	1.9	0
522	2021-01-22 17:00:00	12.7	971.4	58	1.3	0
523	2021-01-22 18:00:00	11.5	971.8	62	2.4	0
524	2021-01-22 19:00:00	11.2	972.2	65	4.5	0
525	2021-01-22 20:00:00	10.4	972.9	69	5.6	0
526	2021-01-22 21:00:00	9.9	973.1	72	5.6	0
527	2021-01-22 22:00:00	9	973.5	77	5.6	0
528	2021-01-22 23:00:00	8.7	973.5	78	6	0
529	2021-01-23	8.2	973.3	80	5.1	0
530	2021-01-23 01:00:00	7.9	972.8	81	4	0
531	2021-01-23 02:00:00	7.4	972.4	83	2	0
532	2021-01-23 03:00:00	6.3	971.5	87	2	0
533	2021-01-23 04:00:00	6	970.6	90	2	0
534	2021-01-23 05:00:00	5.7	970.9	90	2	0
535	2021-01-23 06:00:00	5.3	971	91	2	0
536	2021-01-23 07:00:00	4.4	970.5	95	4	0
537	2021-01-23 08:00:00	4.7	970.1	94	1	0
538	2021-01-23 09:00:00	5.7	970.4	91	1	0
539	2021-01-23 10:00:00	8.3	970.6	79	2	0
540	2021-01-23 11:00:00	9.4	970.6	79	1	0
541	2021-01-23 12:00:00	12	969.8	68	2	0
542	2021-01-23 13:00:00	13.5	968.9	63	1	0
543	2021-01-23 14:00:00	12.7	967.9	64	1	0
544	2021-01-23 15:00:00	12.7	966.7	65	1	0
545	2021-01-23 16:00:00	12.9	966.5	61	1	0
546	2021-01-23 17:00:00	12.6	966.2	64	2	0
547	2021-01-23 18:00:00	12.4	966.3	65	2	0
548	2021-01-23 19:00:00	12.2	967.1	66	2	0
549	2021-01-23 20:00:00	12.1	968.1	66	4	0
550	2021-01-23 21:00:00	12	968.7	65	2	0
551	2021-01-23 22:00:00	12.1	969.1	64	4	0
552	2021-01-23 23:00:00	11.8	969.2	66	2	0
553	2021-01-24	11.5	969.3	69	1	0
554	2021-01-24 01:00:00	10.8	969.7	73	1.3	0
555	2021-01-24 02:00:00	10.3	969.5	77	1.2	0
556	2021-01-24 03:00:00	10.3	968.8	79	3.1	0
557	2021-01-24 04:00:00	10.2	968.2	80	2.9	0
558	2021-01-24 05:00:00	9.5	967.8	89	2.7	0
559	2021-01-24 06:00:00	8.8	967.9	95	2.5	0
560	2021-01-24 07:00:00	8.6	968.5	97	2.3	0
561	2021-01-24 08:00:00	8.6	968.9	98	1.1	0.7
562	2021-01-24 09:00:00	8.6	969.2	98	0.8	0.1
563	2021-01-24 10:00:00	8.7	969.4	98	1.1	0
564	2021-01-24 11:00:00	9	969.8	98	0.95	0
565	2021-01-24 12:00:00	9	969.5	98	0.8	0.1
566	2021-01-24 13:00:00	9	968.5	98	0.9	0.1
567	2021-01-24 14:00:00	9.1	967.7	98	1	0
568	2021-01-24 15:00:00	9.1	966.9	98	2.2	0
569	2021-01-24 16:00:00	9.2	967	97	0.9	0
570	2021-01-24 17:00:00	9.3	967.3	95	1.7	0
571	2021-01-24 18:00:00	9.2	967.9	94	1.9	0
572	2021-01-24 19:00:00	9.2	968.9	93	1.1	0
573	2021-01-24 20:00:00	9.1	970.1	94	1.5	0
574	2021-01-24 21:00:00	9.2	971.1	93	1.6	0
575	2021-01-24 22:00:00	9.3	971.8	92	2.1	0
576	2021-01-24 23:00:00	9.3	972.4	93	1.7	0
577	2021-01-25	9.1	972.9	94	1.8	0
578	2021-01-25 01:00:00	8.9	973.4	97	2	0
579	2021-01-25 02:00:00	8.9	973.8	98	1.5	0.3
580	2021-01-25 03:00:00	8.8	974.2	98	1.3	0.5
581	2021-01-25 04:00:00	8.9	974.8	98	1.4	0.5
582	2021-01-25 05:00:00	8.6	975.1	95	3.1	0.6
583	2021-01-25 06:00:00	7.8	976	93	5.4	0.5
584	2021-01-25 07:00:00	7.4	977.2	95	0.8	0.4
585	2021-01-25 08:00:00	7.5	978.2	94	1.2	0.1
586	2021-01-25 09:00:00	7.5	978.8	94	0.7	0.1
587	2021-01-25 10:00:00	7.9	979.9	95	0.8	0.1
588	2021-01-25 11:00:00	8.9	980.3	90	0.4	0
589	2021-01-25 12:00:00	9.2	979.9	92	1.9	0
590	2021-01-25 13:00:00	9.8	979.1	85	2.6	0
591	2021-01-25 14:00:00	9.4	978.6	80	1.3	0
592	2021-01-25 15:00:00	9.4	977.9	79	4.5	0
593	2021-01-25 16:00:00	8.5	977.9	80	4.6	0
594	2021-01-25 17:00:00	7.6	978.1	88	2.2	0
595	2021-01-25 18:00:00	7.7	978.4	89	0.8	0
596	2021-01-25 19:00:00	7.6	978.6	89	0.7	0
597	2021-01-25 20:00:00	7.5	978.9	88	0.6	0
598	2021-01-25 21:00:00	7.5	979.5	92	0.7	0
599	2021-01-25 22:00:00	7.3	979.6	92	1.7	0
600	2021-01-25 23:00:00	7.2	979.4	93	1.3	0
601	2021-01-26	6.8	979.4	94	2.7	0
602	2021-01-26 01:00:00	6.5	979.5	95	4.3	0
603	2021-01-26 02:00:00	6.8	979.5	94	4.7	0
604	2021-01-26 03:00:00	6.7	979.1	94	2.2	0
605	2021-01-26 04:00:00	6.5	978.7	95	1.9	0
606	2021-01-26 05:00:00	6.2	978.4	97	1.2	0
607	2021-01-26 06:00:00	6.3	978.2	95	0.8	0
608	2021-01-26 07:00:00	6.2	978.3	96	1.1	0
609	2021-01-26 08:00:00	6.5	978.9	95	0.6	0
610	2021-01-26 09:00:00	6.3	979.1	97	0.7	0
611	2021-01-26 10:00:00	6.6	979.5	97	1	0
612	2021-01-26 11:00:00	7	979.7	95	1.5	0
613	2021-01-26 12:00:00	7.8	979.1	93	1.1	0
614	2021-01-26 13:00:00	8.2	977.9	91	0.8	0
615	2021-01-26 14:00:00	8.6	976.5	91	1.1	0
616	2021-01-26 15:00:00	8.8	975.3	92	1.3	0
617	2021-01-26 16:00:00	8.9	974.8	90	1.9	0
618	2021-01-26 17:00:00	8.7	974.7	89	2.2	0
619	2021-01-26 18:00:00	8.6	974.7	91	1.8	0
620	2021-01-26 19:00:00	8.4	974.8	91	3.9	0
621	2021-01-26 20:00:00	8.2	975.5	91	4.2	0
622	2021-01-26 21:00:00	8	976.2	91	2.8	0
623	2021-01-26 22:00:00	7.8	976.3	92	3.6	0
624	2021-01-26 23:00:00	7.7	976.6	92	2	0
625	2021-01-27	7.5	976.5	91	2.2	0
626	2021-01-27 01:00:00	7.3	976.3	93	1	0
627	2021-01-27 02:00:00	7	976.1	96	2.4	0
628	2021-01-27 03:00:00	7.1	976.1	96	2.8	0
629	2021-01-27 04:00:00	7.1	975.8	97	1.6	0
630	2021-01-27 05:00:00	7.1	975.7	97	1.5	0
631	2021-01-27 06:00:00	7	975.7	98	0.9	0
632	2021-01-27 07:00:00	6.9	976.1	98	0.8	0.2
633	2021-01-27 08:00:00	6.9	976.7	98	1	0.2
634	2021-01-27 09:00:00	7	977.5	98	1	0
635	2021-01-27 10:00:00	7.1	978.1	97	1.3	0
636	2021-01-27 11:00:00	7.4	978.7	98	0.7	0
637	2021-01-27 12:00:00	7.5	978.6	98	0.7	0
638	2021-01-27 13:00:00	7.6	977.8	98	0.7	0.3
639	2021-01-27 14:00:00	7.8	977.2	98	0.9	0.1
640	2021-01-27 15:00:00	8.3	977	98	1	0
641	2021-01-27 16:00:00	8.3	977	97	1	0
642	2021-01-27 17:00:00	8.6	977.5	93	1.5	0
643	2021-01-27 18:00:00	8.6	978.3	91	1.1	0
644	2021-01-27 19:00:00	8.5	979.6	93	1.2	0
645	2021-01-27 20:00:00	8.3	981.1	95	1.3	0
646	2021-01-27 21:00:00	8.2	981.9	95	1.9	0
647	2021-01-27 22:00:00	8.2	982.8	94	0.7	0
648	2021-01-27 23:00:00	7.7	983.4	97	1.7	0
649	2021-01-28	7.5	984	97	2.1	0
650	2021-01-28 01:00:00	6.9	984.3	97	0.7	0
651	2021-01-28 02:00:00	6.6	985	98	1.6	0
652	2021-01-28 03:00:00	6.5	985.2	98	0.3	0
653	2021-01-28 04:00:00	6.2	985.1	99	1.3	0
654	2021-01-28 05:00:00	6.1	984.5	99	0.5	0
655	2021-01-28 06:00:00	5.4	984.4	99	2	0
656	2021-01-28 07:00:00	5.1	984.7	99	1.5	0
657	2021-01-28 08:00:00	4.6	985.3	99	1.2	0
658	2021-01-28 09:00:00	5.1	986.1	99	1.3	0
659	2021-01-28 10:00:00	6.1	986.4	99	1.5	0
660	2021-01-28 11:00:00	6.6	986.7	99	1.4	0
661	2021-01-28 12:00:00	9.4	986.2	87	2.9	0
662	2021-01-28 13:00:00	11.6	984.9	73	3	0
663	2021-01-28 14:00:00	13.4	983.4	64	3.4	0
664	2021-01-28 15:00:00	13.8	982.4	56	1.3	0
665	2021-01-28 16:00:00	14.1	981.8	56	1.4	0
666	2021-01-28 17:00:00	14.2	981.2	52	1.9	0
667	2021-01-28 18:00:00	13.1	981.1	56	1.7	0
668	2021-01-28 19:00:00	12.1	981.4	60	1.9	0
669	2021-01-28 20:00:00	11.4	981.8	72	0.5	0
670	2021-01-28 21:00:00	10.9	982.2	67	1.8	0
671	2021-01-28 22:00:00	10.2	982.2	73	1.4	0
672	2021-01-28 23:00:00	9.1	981.8	82	2.3	0
673	2021-01-29	7.9	981.4	87	2.6	0
674	2021-01-29 01:00:00	6.7	980.9	93	2.5	0
675	2021-01-29 02:00:00	6.5	980.6	89	3.6	0
676	2021-01-29 03:00:00	6	980.3	93	3	0
677	2021-01-29 04:00:00	6.6	979.5	89	0.8	0
678	2021-01-29 05:00:00	6.6	978.7	91	0.3	0
679	2021-01-29 06:00:00	6.7	978.3	91	1.1	0
680	2021-01-29 07:00:00	6.7	978.2	88	1.2	0
681	2021-01-29 08:00:00	6.5	978.6	92	1	0
682	2021-01-29 09:00:00	6.5	979	89	1.2	0
683	2021-01-29 10:00:00	7.2	979.4	91	0.7	0
684	2021-01-29 11:00:00	8.7	979.4	76	1.9	0
685	2021-01-29 12:00:00	9.6	978.7	82	0.9	0
686	2021-01-29 13:00:00	11	977.2	75	1.7	0
687	2021-01-29 14:00:00	10.2	976.3	81	0.9	0
688	2021-01-29 15:00:00	10.4	975.2	76	1.7	0
689	2021-01-29 16:00:00	10.4	974.8	76	2	0
690	2021-01-29 17:00:00	10.3	974.8	79	1.2	0
691	2021-01-29 18:00:00	10.6	975.1	69	3.7	0
692	2021-01-29 19:00:00	10.5	975.7	65	3.4	0
693	2021-01-29 20:00:00	10.5	976.6	62	4	0
694	2021-01-29 21:00:00	10	977.4	70	2.8	0
695	2021-01-29 22:00:00	10.3	977.9	60	3	0
696	2021-01-29 23:00:00	9.6	978	70	2.5	0
697	2021-01-30	8.6	978.2	79	2	0
698	2021-01-30 01:00:00	8.1	978.3	83	2.7	0
699	2021-01-30 02:00:00	8.2	978.4	81	1.6	0
700	2021-01-30 03:00:00	7.8	978.6	86	3.6	0
701	2021-01-30 04:00:00	7.4	978.4	88	2.4	0
702	2021-01-30 05:00:00	7.2	978.4	90	1.2	0
703	2021-01-30 06:00:00	7.1	978.2	92	1.5	0
704	2021-01-30 07:00:00	7.1	978.6	92	2.4	0
705	2021-01-30 08:00:00	6.6	978.9	94	1.7	0
706	2021-01-30 09:00:00	7	979.4	93	1.4	0
707	2021-01-30 10:00:00	8.1	980	90	0.7	0
708	2021-01-30 11:00:00	8.8	980.3	89	0.9	0
709	2021-01-30 12:00:00	10	979.4	80	1.4	0
710	2021-01-30 13:00:00	10.8	978.4	72	2.9	0
711	2021-01-30 14:00:00	11.2	977.2	68	2.2	0
712	2021-01-30 15:00:00	12.9	976.5	61	2.8	0
713	2021-01-30 16:00:00	12.9	976	60	1.3	0
714	2021-01-30 17:00:00	12.5	975.9	54	2.6	0
715	2021-01-30 18:00:00	11.7	976.1	54	1.2	0
716	2021-01-30 19:00:00	11.3	976.8	57	1.2	0
717	2021-01-30 20:00:00	10.9	977.4	66	1.1	0
718	2021-01-30 21:00:00	10.2	977.8	70	1.6	0
719	2021-01-30 22:00:00	9.5	978.3	75	2.2	0
720	2021-01-30 23:00:00	8.4	978.3	84	2.1	0
721	2021-01-31	8.3	978.4	85	1.7	0
722	2021-01-31 01:00:00	8.3	978.3	83	2.6	0
723	2021-01-31 02:00:00	8.3	978.3	84	2.4	0
724	2021-01-31 03:00:00	8	978.2	87	2.5	0
725	2021-01-31 04:00:00	7.8	978	89	1.9	0
726	2021-01-31 05:00:00	7.9	977.5	89	1.8	0
727	2021-01-31 06:00:00	7.7	977.7	90	0.9	0
728	2021-01-31 07:00:00	7.8	978	92	0.2	0
729	2021-01-31 08:00:00	7.6	978.3	94	0.9	0
730	2021-01-31 09:00:00	7.8	978.6	93	1.9	0
731	2021-01-31 10:00:00	8.2	978.9	95	0.9	0
732	2021-01-31 11:00:00	9.1	979	93	0.8	0
733	2021-01-31 12:00:00	9.7	978.5	90	1.5	0
734	2021-01-31 13:00:00	10	977.2	81	1.6	0
735	2021-01-31 14:00:00	10.4	976.1	78	2.2	0
736	2021-01-31 15:00:00	11	975.5	74	0.9	0
737	2021-01-31 16:00:00	11.4	975.4	70	1.7	0
738	2021-01-31 17:00:00	11.2	975.4	70	0.7	0
739	2021-01-31 18:00:00	10.8	975.7	73	1.6	0
740	2021-01-31 19:00:00	9.7	976.3	77	0.7	0
741	2021-01-31 20:00:00	8	977.2	87	1.3	0
742	2021-01-31 21:00:00	7.2	977.6	91	3	0
743	2021-01-31 22:00:00	6.9	978.2	92	2.6	0
744	2021-01-31 23:00:00	7.1	978.6	93	2	0
745	2021-02-01	6.7	979.4	94	3.5	0
746	2021-02-01 01:00:00	6.9	979.2	93	1	0
747	2021-02-01 02:00:00	6.9	978.6	94	0.5	0
748	2021-02-01 03:00:00	6.5	978.8	95	2.4	0
749	2021-02-01 04:00:00	5.2	978.4	97	2.3	0
750	2021-02-01 05:00:00	4.5	978.5	98	2.6	0
751	2021-02-01 06:00:00	3.7	978.6	99	0.9	0
752	2021-02-01 07:00:00	3.6	979	99	1.6	0
753	2021-02-01 08:00:00	2.7	979.5	99	1.1	0
754	2021-02-01 09:00:00	3.5	979.8	99	0.9	0
755	2021-02-01 10:00:00	5.7	980.3	99	0.7	0
756	2021-02-01 11:00:00	5.9	980.3	99	1.5	0
757	2021-02-01 12:00:00	9.6	979.8	77	1.4	0
758	2021-02-01 13:00:00	13.1	978.5	62	2.2	0
759	2021-02-01 14:00:00	14.3	977.1	53	2.8	0
760	2021-02-01 15:00:00	15.2	976.3	44	3.7	0
761	2021-02-01 16:00:00	15.1	975.8	45	2.3	0
762	2021-02-01 17:00:00	14.6	975.7	43	3.8	0
763	2021-02-01 18:00:00	13.6	976	51	3.2	0
764	2021-02-01 19:00:00	12.6	977	58	2.8	0
765	2021-02-01 20:00:00	11.9	978	63	2.8	0
766	2021-02-01 21:00:00	9.8	978.1	73	1.2	0
767	2021-02-01 22:00:00	8.1	978.8	82	2.8	0
768	2021-02-01 23:00:00	7.2	979	86	2.1	0
769	2021-02-02	6.1	979.6	91	2.9	0
770	2021-02-02 01:00:00	5.8	979.6	91	1.5	0
771	2021-02-02 02:00:00	5.4	979.5	92	1.6	0
772	2021-02-02 03:00:00	7.2	978.7	82	1.9	0
773	2021-02-02 04:00:00	5.8	978.5	89	1.7	0
774	2021-02-02 05:00:00	6.9	978	82	1.2	0
775	2021-02-02 06:00:00	5.8	978.6	88	0.8	0
776	2021-02-02 07:00:00	6.6	979.1	85	0.8	0
777	2021-02-02 08:00:00	6.5	979.8	89	0.8	0
778	2021-02-02 09:00:00	6.3	980.5	91	1.7	0
779	2021-02-02 10:00:00	6.4	981.1	92	0.8	0
780	2021-02-02 11:00:00	7	981.2	90	1	0
781	2021-02-02 12:00:00	8.1	981	84	0.7	0
782	2021-02-02 13:00:00	8.5	980	86	1	0
783	2021-02-02 14:00:00	9.1	978.9	84	1.2	0
784	2021-02-02 15:00:00	9.7	978.1	79	1.7	0
785	2021-02-02 16:00:00	10.1	977.6	77	1.7	0
786	2021-02-02 17:00:00	10.4	977.6	72	0.6	0
787	2021-02-02 18:00:00	10	978	78	1.5	0
788	2021-02-02 19:00:00	9.4	978.3	78	0.2	0
789	2021-02-02 20:00:00	8.8	978.9	83	0.6	0
790	2021-02-02 21:00:00	7.7	979.4	89	1.8	0
791	2021-02-02 22:00:00	7	979.7	93	1.7	0
792	2021-02-02 23:00:00	6.2	979.8	95	2	0
793	2021-02-03	6.3	979.8	94	3.5	0
794	2021-02-03 01:00:00	5.8	979.3	95	2.3	0
795	2021-02-03 02:00:00	5.5	979.1	96	2.2	0
796	2021-02-03 03:00:00	5	978.6	96	0.5	0
797	2021-02-03 04:00:00	4.8	978.3	97	1.9	0
798	2021-02-03 05:00:00	4.7	978.3	97	2.3	0
799	2021-02-03 06:00:00	4.8	978.1	97	1.5	0
800	2021-02-03 07:00:00	4.8	978.5	98	1.5	0
801	2021-02-03 08:00:00	5.6	979	97	1.2	0
802	2021-02-03 09:00:00	5.8	979.7	96	0.4	0
803	2021-02-03 10:00:00	6.1	980.1	96	1	0
804	2021-02-03 11:00:00	6.7	980.3	96	1.1	0
805	2021-02-03 12:00:00	7.7	980.1	95	0.5	0
806	2021-02-03 13:00:00	8.1	979.2	93	1	0
807	2021-02-03 14:00:00	8.9	978.2	87	1.6	0
808	2021-02-03 15:00:00	10.1	977.3	81	0.8	0
809	2021-02-03 16:00:00	10.3	977.1	81	1.7	0
810	2021-02-03 17:00:00	10.6	977	78	0.9	0
811	2021-02-03 18:00:00	10.4	977.3	80	0.6	0
812	2021-02-03 19:00:00	10.2	977.7	79	1.2	0
813	2021-02-03 20:00:00	10	978.3	81	1.6	0
814	2021-02-03 21:00:00	9.5	978.8	85	2.8	0
815	2021-02-03 22:00:00	9.3	979.4	86	0.6	0
816	2021-02-03 23:00:00	9.3	979.8	88	1.9	0
817	2021-02-04	8.9	979.5	90	0.6	0
818	2021-02-04 01:00:00	8.7	979.3	92	1.7	0
819	2021-02-04 02:00:00	9	978.2	89	1.8	0
820	2021-02-04 03:00:00	8.7	977.9	92	3.3	0
821	2021-02-04 04:00:00	8.7	977.8	91	1.1	0
822	2021-02-04 05:00:00	8.3	977.6	94	0.6	0
823	2021-02-04 06:00:00	8.3	977.3	94	0.8	0
824	2021-02-04 07:00:00	8.2	977.3	95	0.6	0
825	2021-02-04 08:00:00	8.2	977.7	95	2	0
826	2021-02-04 09:00:00	8.3	978.3	96	2.1	0
827	2021-02-04 10:00:00	8.3	978.6	96	0.7	0
828	2021-02-04 11:00:00	8.7	978.7	97	0.8	0.3
829	2021-02-04 12:00:00	8.8	978.3	98	0.7	0
830	2021-02-04 13:00:00	9.4	977	97	0.9	0
831	2021-02-04 14:00:00	9.7	975.8	96	0.8	0
832	2021-02-04 15:00:00	9.8	974.9	95	1.8	0
833	2021-02-04 16:00:00	10	974.9	93	2	0
834	2021-02-04 17:00:00	10	975	88	2.6	0
835	2021-02-04 18:00:00	9.8	975.3	88	2.9	0
836	2021-02-04 19:00:00	9.5	975.9	89	3.2	0
837	2021-02-04 20:00:00	9.3	976.8	90	2.5	0
838	2021-02-04 21:00:00	9.2	977.6	91	1.9	0
839	2021-02-04 22:00:00	9.3	977.8	89	1.5	0
840	2021-02-04 23:00:00	8.8	978.5	91	1.4	0
841	2021-02-05	8.5	978.5	94	2.1	0
842	2021-02-05 01:00:00	8.4	978.4	94	0.9	0
843	2021-02-05 02:00:00	8.4	978.5	94	1.9	0
844	2021-02-05 03:00:00	8.6	978.5	94	1	0
845	2021-02-05 04:00:00	8.4	978.5	94	3.3	0
846	2021-02-05 05:00:00	8.5	978.6	93	0.6	0
847	2021-02-05 06:00:00	8.3	978.9	96	1.1	0
848	2021-02-05 07:00:00	8.2	979.4	96	0.2	0
849	2021-02-05 08:00:00	8.1	980	97	0.8	0
850	2021-02-05 09:00:00	8.3	980.7	98	1	0
851	2021-02-05 10:00:00	9.4	981.4	93	1.8	0
852	2021-02-05 11:00:00	12.2	981.6	80	2.8	0
853	2021-02-05 12:00:00	12.7	981	66	3.2	0
854	2021-02-05 13:00:00	14.2	979.9	56	0.8	0
855	2021-02-05 14:00:00	14.7	978.5	53	2.5	0
856	2021-02-05 15:00:00	15.1	977.4	53	4	0
857	2021-02-05 16:00:00	15.5	976.6	53	4.3	0
858	2021-02-05 17:00:00	14.7	976	53	3	0
859	2021-02-05 18:00:00	13.9	976.1	55	2.1	0
860	2021-02-05 19:00:00	13.1	976.4	58	1.4	0
861	2021-02-05 20:00:00	11.4	977	72	0.2	0
862	2021-02-05 21:00:00	9.9	977.4	78	1	0
863	2021-02-05 22:00:00	8.2	977.7	86	1.2	0
864	2021-02-05 23:00:00	7.3	977.7	90	2.4	0
865	2021-02-06	6.7	977.7	91	3.3	0
866	2021-02-06 01:00:00	6.6	977.3	92	1.9	0
867	2021-02-06 02:00:00	6.1	977.2	93	2.3	0
868	2021-02-06 03:00:00	5.8	976.5	92	2.9	0
869	2021-02-06 04:00:00	5.2	975.8	94	0.6	0
870	2021-02-06 05:00:00	5.2	975.2	95	1	0
871	2021-02-06 06:00:00	4.8	975.1	97	1.1	0
872	2021-02-06 07:00:00	4.5	975.3	97	1.8	0
873	2021-02-06 08:00:00	4.3	975.7	96	1.8	0
874	2021-02-06 09:00:00	5.8	976	96	0.7	0
875	2021-02-06 10:00:00	8.4	976.1	86	1.3	0
876	2021-02-06 11:00:00	10.4	976	78	1.5	0
877	2021-02-06 12:00:00	13.3	975.1	69	1.8	0
878	2021-02-06 13:00:00	14.9	973.8	58	2.7	0
879	2021-02-06 14:00:00	15.8	972	50	2.7	0
880	2021-02-06 15:00:00	16	971	50	2	0
881	2021-02-06 16:00:00	16	970.4	51	2.9	0
882	2021-02-06 17:00:00	15.6	970.3	50	3.8	0
883	2021-02-06 18:00:00	14.6	970.5	59	2.4	0
884	2021-02-06 19:00:00	13.6	971.3	64	2.9	0
885	2021-02-06 20:00:00	12.5	972.2	67	3.1	0
886	2021-02-06 21:00:00	10.2	973.3	81	2	0
887	2021-02-06 22:00:00	9.3	973.8	84	2.5	0
888	2021-02-06 23:00:00	8.1	973.8	90	3.7	0
889	2021-02-07	7.8	974	90	4.4	0
890	2021-02-07 01:00:00	7.7	974.1	88	3.2	0
891	2021-02-07 02:00:00	8.1	974.5	87	1.8	0
892	2021-02-07 03:00:00	6.5	974.5	92	4.5	0
893	2021-02-07 04:00:00	6.4	974.5	92	1.8	0
894	2021-02-07 05:00:00	6.2	974.3	91	3.1	0
895	2021-02-07 06:00:00	6.3	974.5	93	2.6	0
896	2021-02-07 07:00:00	6.7	975.1	91	1.1	0
897	2021-02-07 08:00:00	7.1	975.4	91	1.4	0
898	2021-02-07 09:00:00	7.2	976.4	91	3.2	0
899	2021-02-07 10:00:00	10.8	977.1	79	1.2	0
900	2021-02-07 11:00:00	12.5	977.6	75	2.2	0
901	2021-02-07 12:00:00	15.1	977	61	2.8	0
902	2021-02-07 13:00:00	17.5	976.2	52	1.5	0
903	2021-02-07 14:00:00	17.1	974.9	52	2	0
904	2021-02-07 15:00:00	16.7	974.7	52	2.5	0
905	2021-02-07 16:00:00	17.6	974.8	47	2.3	0
906	2021-02-07 17:00:00	16.8	975.2	50	2.1	0
907	2021-02-07 18:00:00	16.2	975.4	51	1.6	0
908	2021-02-07 19:00:00	14.8	976.2	61	0.8	0
909	2021-02-07 20:00:00	13.6	977.4	64	0.7	0
910	2021-02-07 21:00:00	11.7	978.2	76	1.3	0
911	2021-02-07 22:00:00	10.5	978.9	81	3.1	0
912	2021-02-07 23:00:00	9.7	979.1	85	2.5	0
913	2021-02-08	9.9	979.2	83	2.1	0
914	2021-02-08 01:00:00	9.2	979.1	86	3	0
915	2021-02-08 02:00:00	8.9	979.4	88	2.3	0
916	2021-02-08 03:00:00	8.7	979.1	89	2.6	0
917	2021-02-08 04:00:00	8.2	979.1	91	0.7	0
918	2021-02-08 05:00:00	7.8	979	92	1.5	0
919	2021-02-08 06:00:00	8.2	979.1	91	1.3	0
920	2021-02-08 07:00:00	7	979.4	93	1.1	0
921	2021-02-08 08:00:00	7.1	980.3	94	0.7	0
922	2021-02-08 09:00:00	7.9	980.8	93	0.9	0
923	2021-02-08 10:00:00	9	981.8	92	0.5	0
924	2021-02-08 11:00:00	10.1	982.2	86	1.3	0
925	2021-02-08 12:00:00	12.1	982	77	1.8	0
926	2021-02-08 13:00:00	13.5	981	69	1.3	0
927	2021-02-08 14:00:00	14.9	980.2	63	1.8	0
928	2021-02-08 15:00:00	15.3	979.4	62	1.8	0
929	2021-02-08 16:00:00	15.5	979.1	61	1.7	0
930	2021-02-08 17:00:00	15.2	979	65	1.3	0
931	2021-02-08 18:00:00	14.5	979	66	1.8	0
932	2021-02-08 19:00:00	13.8	979.1	67	0.7	0
933	2021-02-08 20:00:00	12.8	979.3	75	1.6	0
934	2021-02-08 21:00:00	10.9	980	87	2.1	0
935	2021-02-08 22:00:00	10.1	980.3	89	2.7	0
936	2021-02-08 23:00:00	9.3	980.8	92	4	0
937	2021-02-09	9.1	980.4	92	2.1	0
938	2021-02-09 01:00:00	8.8	979.1	91	0.9	0
939	2021-02-09 02:00:00	8.3	979.4	94	1.8	0
940	2021-02-09 03:00:00	8.4	978.8	94	1.8	0
941	2021-02-09 04:00:00	7.2	978.5	94	2.4	0
942	2021-02-09 05:00:00	7.3	978.1	95	0.8	0
943	2021-02-09 06:00:00	6.8	978	93	0.2	0
944	2021-02-09 07:00:00	6.5	977.5	95	1.9	0
945	2021-02-09 08:00:00	6.4	978.4	94	2.5	0
946	2021-02-09 09:00:00	7	978.7	94	2	0
947	2021-02-09 10:00:00	9.4	979	89	0.7	0
948	2021-02-09 11:00:00	12.8	979.3	73	1.2	0
949	2021-02-09 12:00:00	14.3	978.5	67	2.3	0
950	2021-02-09 13:00:00	15.5	977.3	64	2.4	0
951	2021-02-09 14:00:00	16.2	976	60	3	0
952	2021-02-09 15:00:00	16.8	974.9	58	4.7	0
953	2021-02-09 16:00:00	16.7	974.5	57	2	0
954	2021-02-09 17:00:00	16.2	974.5	56	1.6	0
955	2021-02-09 18:00:00	15.4	974.5	57	1.4	0
956	2021-02-09 19:00:00	14.7	975	62	1.3	0
957	2021-02-09 20:00:00	13.2	975.3	73	2.7	0
958	2021-02-09 21:00:00	11.9	975.8	81	3.8	0
959	2021-02-09 22:00:00	11.3	976.2	84	4.3	0
960	2021-02-09 23:00:00	11.1	976.5	84	3	0
961	2021-02-10	10.3	976.4	89	2.9	0
962	2021-02-10 01:00:00	10.1	976.2	88	1.8	0
963	2021-02-10 02:00:00	9.7	976	88	1.5	0
964	2021-02-10 03:00:00	9.3	975.7	90	0.8	0
965	2021-02-10 04:00:00	8.5	975.4	93	1.7	0
966	2021-02-10 05:00:00	7.2	975.1	96	2.5	0
967	2021-02-10 06:00:00	7.1	975.2	95	1.5	0
968	2021-02-10 07:00:00	6.7	975.4	95	2.1	0
969	2021-02-10 08:00:00	6	975.8	97	3.2	0
970	2021-02-10 09:00:00	7.5	976.5	95	0.8	0
971	2021-02-10 10:00:00	11.3	976.8	80	1.1	0
972	2021-02-10 11:00:00	12.6	976.8	77	1.5	0
973	2021-02-10 12:00:00	14.8	976.3	65	2.1	0
974	2021-02-10 13:00:00	17.8	975.1	55	2.9	0
975	2021-02-10 14:00:00	18.3	973.7	52	2.7	0
976	2021-02-10 15:00:00	18.5	972.6	54	3.9	0
977	2021-02-10 16:00:00	19	972	50	2.3	0
978	2021-02-10 17:00:00	18.1	971.4	51	2.4	0
979	2021-02-10 18:00:00	17.4	970.9	54	1.3	0
980	2021-02-10 19:00:00	15.6	971.2	63	1.4	0
981	2021-02-10 20:00:00	13.1	972	77	4.1	0
982	2021-02-10 21:00:00	11.9	972.9	82	5.7	0
983	2021-02-10 22:00:00	12.4	973.4	77	1	0
984	2021-02-10 23:00:00	11.3	973.8	84	1.6	0
985	2021-02-11	10.7	973.9	87	3.2	0
986	2021-02-11 01:00:00	11.2	973.8	83	1.8	0
987	2021-02-11 02:00:00	10.6	973.7	87	1	0
988	2021-02-11 03:00:00	10.2	973.4	88	1.2	0
989	2021-02-11 04:00:00	10	973.1	91	0.5	0
990	2021-02-11 05:00:00	9.7	972.5	92	2.3	0
991	2021-02-11 06:00:00	9.3	972.5	93	1.6	0
992	2021-02-11 07:00:00	9.3	973.1	92	2	0
993	2021-02-11 08:00:00	9	974.3	92	1.9	0
994	2021-02-11 09:00:00	10	975.3	91	0.6	0
995	2021-02-11 10:00:00	11.3	975.9	86	1.2	0
996	2021-02-11 11:00:00	12.9	976.4	76	1.3	0
997	2021-02-11 12:00:00	14.8	976.3	69	1.3	0
998	2021-02-11 13:00:00	15.8	975.6	70	1.9	0
999	2021-02-11 14:00:00	16.6	974.3	62	1.2	0
1000	2021-02-11 15:00:00	18.2	973.2	57	2.5	0
1001	2021-02-11 16:00:00	17.7	972.8	60	2.3	0
1002	2021-02-11 17:00:00	17.1	972.6	63	1.7	0
1003	2021-02-11 18:00:00	16.3	972.9	63	2.5	0
1004	2021-02-11 19:00:00	15.2	973.7	63	3.4	0
1005	2021-02-11 20:00:00	14.3	974.3	68	2.5	0
1006	2021-02-11 21:00:00	14.2	974.7	69	0.8	0
1007	2021-02-11 22:00:00	13.9	975	70	1.2	0
1008	2021-02-11 23:00:00	13.3	975	75	1.5	0
1009	2021-02-12	12.5	974.8	80	2.3	0
1010	2021-02-12 01:00:00	11	974.7	88	2.7	0
1011	2021-02-12 02:00:00	10	974.6	93	2.6	0
1012	2021-02-12 03:00:00	9.4	974.6	92	2.9	0
1013	2021-02-12 04:00:00	9.3	974.2	93	2.2	0
1014	2021-02-12 05:00:00	8.9	973.8	94	1.5	0
1015	2021-02-12 06:00:00	8.6	973.9	92	2.1	0
1016	2021-02-12 07:00:00	7.9	973.9	95	2.1	0
1017	2021-02-12 08:00:00	8.1	974.4	94	2.4	0
1018	2021-02-12 09:00:00	9.1	974.9	93	2.6	0
1019	2021-02-12 10:00:00	13.3	975.1	77	1.2	0
1020	2021-02-12 11:00:00	15.5	974.9	69	1.9	0
1021	2021-02-12 12:00:00	18	974.4	57	2.6	0
1022	2021-02-12 13:00:00	20.6	973.3	41	2.2	0
1023	2021-02-12 14:00:00	20.4	972.3	42	2.6	0
1024	2021-02-12 15:00:00	20.4	971.2	41	0.9	0
1025	2021-02-12 16:00:00	20.8	970.5	41	1.4	0
1026	2021-02-12 17:00:00	20.1	970.2	46	2.8	0
1027	2021-02-12 18:00:00	19.1	970.1	50	2.5	0
1028	2021-02-12 19:00:00	18.5	970.3	52	3.5	0
1029	2021-02-12 20:00:00	17.5	971	55	3.5	0
1030	2021-02-12 21:00:00	16.9	971.6	57	4.3	0
1031	2021-02-12 22:00:00	15.4	972.1	64	3.2	0
1032	2021-02-12 23:00:00	15.2	972.3	65	2.7	0
1033	2021-02-13	13	972.6	77	0.9	0
1034	2021-02-13 01:00:00	12.7	972.8	78	1.1	0
1035	2021-02-13 02:00:00	12.3	972.6	80	0.5	0
1036	2021-02-13 03:00:00	11.8	972.6	81	0.8	0
1037	2021-02-13 04:00:00	12	972.3	81	0.9	0
1038	2021-02-13 05:00:00	11	972	86	1.2	0
1039	2021-02-13 06:00:00	11.9	971.5	79	1.4	0
1040	2021-02-13 07:00:00	11.5	971.7	82	2.4	0
1041	2021-02-13 08:00:00	11.6	972.7	82	4.9	0
1042	2021-02-13 09:00:00	12.9	973.6	75	5.3	0
1043	2021-02-13 10:00:00	13.3	974.4	74	5.8	0
1044	2021-02-13 11:00:00	13.7	975.6	72	2.8	0
1045	2021-02-13 12:00:00	13.4	975.6	78	3.7	0
1046	2021-02-13 13:00:00	13.4	975.5	82	2.2	0
1047	2021-02-13 14:00:00	13.5	974.8	85	1.9	0
1048	2021-02-13 15:00:00	14.2	974.2	80	1.4	0
1049	2021-02-13 16:00:00	15.6	973.8	70	1.3	0
1050	2021-02-13 17:00:00	16	973.6	68	1.8	0
1051	2021-02-13 18:00:00	15.1	973.4	71	1.4	0
1052	2021-02-13 19:00:00	14.2	974.1	75	2.6	0
1053	2021-02-13 20:00:00	12.9	975.1	82	2.8	0
1054	2021-02-13 21:00:00	12.9	975.7	83	2.4	0
1055	2021-02-13 22:00:00	12.5	976.4	86	2.8	0
1056	2021-02-13 23:00:00	12.3	976.4	88	3.2	0
1057	2021-02-14	11.8	976.4	89	2.3	0
1058	2021-02-14 01:00:00	11.7	976.4	90	1.7	0
1059	2021-02-14 02:00:00	11.4	976.2	92	2.6	0
1060	2021-02-14 03:00:00	10.9	975.6	94	0.6	0
1061	2021-02-14 04:00:00	10.3	975.1	95	1.1	0
1062	2021-02-14 05:00:00	9.6	974	97	3.3	0
1063	2021-02-14 06:00:00	8.7	974	98	5.5	0
1064	2021-02-14 07:00:00	8.6	974.1	97	6.8	0
1065	2021-02-14 08:00:00	8.8	974.8	98	3.1	0
1066	2021-02-14 09:00:00	9.2	975.4	99	0.7	0
1067	2021-02-14 10:00:00	9.9	975.6	99	1.2	0
1068	2021-02-14 11:00:00	11.7	975.7	95	1.7	0
1069	2021-02-14 12:00:00	14.5	974.6	75	2.1	0
1070	2021-02-14 13:00:00	15.2	973.3	71	3.9	0
1071	2021-02-14 14:00:00	16.7	971.6	61	1.5	0
1072	2021-02-14 15:00:00	18.4	970	55	1.9	0
1073	2021-02-14 16:00:00	18.4	968.8	56	3.7	0
1074	2021-02-14 17:00:00	18.5	967.9	56	5.9	0
1075	2021-02-14 18:00:00	17.8	967.8	56	5	0
1076	2021-02-14 19:00:00	16.7	968.1	62	4	0
1077	2021-02-14 20:00:00	15.7	968.6	64	4.3	0
1078	2021-02-14 21:00:00	15.2	969.1	61	3.9	0
1079	2021-02-14 22:00:00	15	969.5	61	3.7	0
1080	2021-02-14 23:00:00	15.3	969.8	61	1.2	0
1081	2021-02-15	15.1	969.7	62	2.2	0
1082	2021-02-15 01:00:00	13.6	969.5	73	2.2	0.2
1083	2021-02-15 02:00:00	13	969.4	78	0.9	0.1
1084	2021-02-15 03:00:00	13.4	968.7	79	1.4	0
1085	2021-02-15 04:00:00	13.2	968.9	76	3.5	0
1086	2021-02-15 05:00:00	11.8	969.5	89	3.1	1.3
1087	2021-02-15 06:00:00	12	970.3	87	2.8	1.4
1088	2021-02-15 07:00:00	11.6	971.4	91	2	1.2
1089	2021-02-15 08:00:00	11.2	972	92	3.6	2.4
1090	2021-02-15 09:00:00	11.2	972.9	93	0.8	0.7
1091	2021-02-15 10:00:00	11.4	973.7	96	2.5	0.4
1092	2021-02-15 11:00:00	12	974	96	1.2	0.1
1093	2021-02-15 12:00:00	12.2	974	93	0.7	0.1
1094	2021-02-15 13:00:00	11.7	973.5	83	4.1	0
1095	2021-02-15 14:00:00	11.1	972.7	88	5	0
1096	2021-02-15 15:00:00	10.9	972.3	89	4.3	0
1097	2021-02-15 16:00:00	10.6	972.3	90	5.7	0
1098	2021-02-15 17:00:00	10.3	972.4	93	4.3	0
1099	2021-02-15 18:00:00	10.2	972.8	95	4.3	0
1100	2021-02-15 19:00:00	10.1	973.4	96	4.4	0
1101	2021-02-15 20:00:00	10.1	974.2	95	4.5	0
1102	2021-02-15 21:00:00	10.2	974.9	93	2.8	0
1103	2021-02-15 22:00:00	10.2	975.4	92	2.8	0
1104	2021-02-15 23:00:00	10.3	975.7	91	2.4	0
1105	2021-02-16	10.3	975.5	89	2.5	0
1106	2021-02-16 01:00:00	10.3	975.8	90	2.2	0.1
1107	2021-02-16 02:00:00	10.1	976.1	92	1.1	0
1108	2021-02-16 03:00:00	10.1	976.3	93	2.5	0
1109	2021-02-16 04:00:00	10	976	93	2.3	0
1110	2021-02-16 05:00:00	10	976.1	91	0.5	0.1
1111	2021-02-16 06:00:00	9.6	976.5	95	0.7	0.2
1112	2021-02-16 07:00:00	9.4	977.2	97	1.3	0.1
1113	2021-02-16 08:00:00	9.3	977.8	98	2.4	0
1114	2021-02-16 09:00:00	9.6	978.9	98	0.9	0
1115	2021-02-16 10:00:00	10.6	979.4	93	1	0
1116	2021-02-16 11:00:00	13.4	979.5	75	3.2	0
1117	2021-02-16 12:00:00	15.3	979.3	62	3.5	0
1118	2021-02-16 13:00:00	16.1	978.7	58	1.5	0
1119	2021-02-16 14:00:00	16.5	977.6	56	3.2	0
1120	2021-02-16 15:00:00	17.5	977.2	55	2.5	0
1121	2021-02-16 16:00:00	17.1	977.1	54	2.2	0
1122	2021-02-16 17:00:00	16.7	976.8	51	3.1	0
1123	2021-02-16 18:00:00	16.3	977.1	52	1.6	0
1124	2021-02-16 19:00:00	15	977.7	58	2.6	0
1125	2021-02-16 20:00:00	13.2	978.5	68	2.5	0
1126	2021-02-16 21:00:00	11.9	979.4	77	2.1	0
1127	2021-02-16 22:00:00	11.4	980.1	78	1.7	0
1128	2021-02-16 23:00:00	11.1	980.7	77	1.5	0
1129	2021-02-17	9	980.8	90	2.1	0
1130	2021-02-17 01:00:00	9.4	980.5	85	1.5	0
1131	2021-02-17 02:00:00	9.7	980.5	86	0.9	0
1132	2021-02-17 03:00:00	8.1	980.3	92	0.9	0
1133	2021-02-17 04:00:00	7.7	980.2	94	3.2	0
1134	2021-02-17 05:00:00	7.9	979.9	94	2.5	0
1135	2021-02-17 06:00:00	7.9	980.7	95	3.6	0
1136	2021-02-17 07:00:00	8.6	981.3	94	1.6	0
1137	2021-02-17 08:00:00	8.2	982.1	96	0.9	0
1138	2021-02-17 09:00:00	9.3	982.6	93	1.4	0
1139	2021-02-17 10:00:00	10.3	982.9	91	1.4	0
1140	2021-02-17 11:00:00	13.2	983.1	77	2.4	0
1141	2021-02-17 12:00:00	14.7	982.6	71	1.8	0
1142	2021-02-17 13:00:00	16.4	981.7	61	1.8	0
1143	2021-02-17 14:00:00	17.6	980.5	60	1.5	0
1144	2021-02-17 15:00:00	17.9	979.8	53	3	0
1145	2021-02-17 16:00:00	17.8	979.2	54	2.2	0
1146	2021-02-17 17:00:00	17.8	978.9	52	3.6	0
1147	2021-02-17 18:00:00	17.1	978.9	55	2	0
1148	2021-02-17 19:00:00	16.3	979.3	58	3.2	0
1149	2021-02-17 20:00:00	16.3	980	58	2.5	0
1150	2021-02-17 21:00:00	16.2	980.8	58	3.2	0
1151	2021-02-17 22:00:00	13.5	981.4	77	2.2	0
1152	2021-02-17 23:00:00	13	981.6	80	1.3	0
1153	2021-02-18	12.1	981.5	85	2.5	0
1154	2021-02-18 01:00:00	11.7	981.4	87	1.3	0
1155	2021-02-18 02:00:00	12.1	981.8	82	2.5	0
1156	2021-02-18 03:00:00	13.5	981.9	66	3.2	0
1157	2021-02-18 04:00:00	12.1	981.5	78	1.9	0
1158	2021-02-18 05:00:00	12.1	981.6	78	2.1	0
1159	2021-02-18 06:00:00	12.4	982.2	81	2.4	0
1160	2021-02-18 07:00:00	12	982.7	81	1	0
1161	2021-02-18 08:00:00	11.7	983.5	89	2.5	0
1162	2021-02-18 09:00:00	12.5	984.4	82	5.6	0
1163	2021-02-18 10:00:00	12.4	985.2	83	3.5	0
1164	2021-02-18 11:00:00	13.7	985.1	78	3.2	0
1165	2021-02-18 12:00:00	15.3	985.1	68	3.9	0
1166	2021-02-18 13:00:00	15.6	984.4	62	4.8	0
1167	2021-02-18 14:00:00	15.9	983.2	61	5.2	0
1168	2021-02-18 15:00:00	17.2	982.2	51	2.3	0
1169	2021-02-18 16:00:00	17.7	981.5	42	3.9	0
1170	2021-02-18 17:00:00	17.9	981.1	43	2.8	0
1171	2021-02-18 18:00:00	17.2	981	41	2.9	0
1172	2021-02-18 19:00:00	15	981.2	51	2.7	0
1173	2021-02-18 20:00:00	13.2	981.7	60	4.3	0
1174	2021-02-18 21:00:00	11.5	982.3	71	4.7	0
1175	2021-02-18 22:00:00	11.9	982.9	67	0.8	0
1176	2021-02-18 23:00:00	9.7	982.9	81	2.3	0
1177	2021-02-19	9.7	982.5	81	1.7	0
1178	2021-02-19 01:00:00	9.7	982.2	80	1.6	0
1179	2021-02-19 02:00:00	8.6	982	88	3.5	0
1180	2021-02-19 03:00:00	8.7	981.7	86	2.9	0
1181	2021-02-19 04:00:00	8.6	981.4	87	2.9	0
1182	2021-02-19 05:00:00	8.3	981	88	1.7	0
1183	2021-02-19 06:00:00	7.8	981.2	91	2.3	0
1184	2021-02-19 07:00:00	7.6	981.9	92	1.1	0
1185	2021-02-19 08:00:00	7.6	982.2	92	0.7	0
1186	2021-02-19 09:00:00	9.2	982.8	89	1.1	0
1187	2021-02-19 10:00:00	13.1	983.4	75	1.4	0
1188	2021-02-19 11:00:00	15	983.1	64	2	0
1189	2021-02-19 12:00:00	17.1	982.6	48	1.4	0
1190	2021-02-19 13:00:00	18.3	981.4	45	1.6	0
1191	2021-02-19 14:00:00	18.5	979.8	46	3	0
1192	2021-02-19 15:00:00	19.8	978.7	41	4.1	0
1193	2021-02-19 16:00:00	20.1	977.9	42	1.2	0
1194	2021-02-19 17:00:00	20.1	977.5	42	3.1	0
1195	2021-02-19 18:00:00	18.7	977.5	44	0.9	0
1196	2021-02-19 19:00:00	16.8	977.7	52	2.5	0
1197	2021-02-19 20:00:00	14.8	978.1	62	3.4	0
1198	2021-02-19 21:00:00	12.7	978.7	74	4.3	0
1199	2021-02-19 22:00:00	11.6	978.9	78	3.1	0
1200	2021-02-19 23:00:00	11.5	978.8	78	1.4	0
1201	2021-02-20	10.4	978.4	83	1.5	0
1202	2021-02-20 01:00:00	9.3	977.9	88	2.8	0
1203	2021-02-20 02:00:00	9.1	977.5	88	2.7	0
1204	2021-02-20 03:00:00	8.1	977.1	92	3.7	0
1205	2021-02-20 04:00:00	8.3	976.8	89	2.9	0
1206	2021-02-20 05:00:00	7.9	976.5	92	1.6	0
1207	2021-02-20 06:00:00	7.9	976.5	91	2.3	0
1208	2021-02-20 07:00:00	7.6	976.3	93	1.9	0
1209	2021-02-20 08:00:00	8.1	976.9	91	1.5	0
1210	2021-02-20 09:00:00	9.3	977.4	91	1.1	0
1211	2021-02-20 10:00:00	13.8	977.2	74	0.8	0
1212	2021-02-20 11:00:00	15.8	976.8	65	1.6	0
1213	2021-02-20 12:00:00	18.9	976	50	2.4	0
1214	2021-02-20 13:00:00	20.9	974.5	38	2	0
1215	2021-02-20 14:00:00	21.7	973	37	2.9	0
1216	2021-02-20 15:00:00	20.9	971.8	41	3.5	0
1217	2021-02-20 16:00:00	21.9	971.1	36	1	0
1218	2021-02-20 17:00:00	21.4	970.6	38	1.7	0
1219	2021-02-20 18:00:00	20.2	970.4	41	1.2	0
1220	2021-02-20 19:00:00	18.2	970.4	50	2.2	0
1221	2021-02-20 20:00:00	15.7	970.8	63	2.5	0
1222	2021-02-20 21:00:00	14.3	971.2	69	4.4	0
1223	2021-02-20 22:00:00	13.3	971.6	73	3.1	0
1224	2021-02-20 23:00:00	12.3	971.9	78	2.1	0
1225	2021-02-21	12.2	971.6	77	1.9	0
1226	2021-02-21 01:00:00	11.2	971.6	82	3.7	0
1227	2021-02-21 02:00:00	10.7	971.2	84	1.8	0
1228	2021-02-21 03:00:00	10.2	970.6	85	0.8	0
1229	2021-02-21 04:00:00	9.6	970.3	88	1.2	0
1230	2021-02-21 05:00:00	8.9	969.9	90	1	0
1231	2021-02-21 06:00:00	9.1	970.1	89	2.5	0
1232	2021-02-21 07:00:00	8.5	970.7	91	2.2	0
1233	2021-02-21 08:00:00	8.4	971.4	92	2	0
1234	2021-02-21 09:00:00	11	972.1	87	1	0
1235	2021-02-21 10:00:00	14.1	972.6	72	1.5	0
1236	2021-02-21 11:00:00	17.5	972.4	62	2.5	0
1237	2021-02-21 12:00:00	19.4	971.8	54	1.9	0
1238	2021-02-21 13:00:00	21.3	970.9	44	3.2	0
1239	2021-02-21 14:00:00	22.4	970.1	42	2.5	0
1240	2021-02-21 15:00:00	22.9	969.1	41	2.9	0
1241	2021-02-21 16:00:00	22.9	968.2	40	2.6	0
1242	2021-02-21 17:00:00	22.6	968	42	2.6	0
1243	2021-02-21 18:00:00	21.8	968.1	44	1.7	0
1244	2021-02-21 19:00:00	20.7	968.5	48	1.3	0
1245	2021-02-21 20:00:00	18.3	969	58	1.1	0
1246	2021-02-21 21:00:00	16.5	969.9	66	1.6	0
1247	2021-02-21 22:00:00	15.1	970.2	71	3.4	0
1248	2021-02-21 23:00:00	13.5	970.6	79	3.1	0
1249	2021-02-22	13.4	970.7	80	4	0
1250	2021-02-22 01:00:00	12.4	971	83	2	0
1251	2021-02-22 02:00:00	12.5	971.3	83	1.5	0
1252	2021-02-22 03:00:00	11.9	971.1	85	0.7	0
1253	2021-02-22 04:00:00	12.2	970.6	82	2.5	0
1254	2021-02-22 05:00:00	10.8	970.6	88	2.3	0
1255	2021-02-22 06:00:00	10.3	971	89	1.4	0
1256	2021-02-22 07:00:00	10.3	971.5	88	0.6	0
1257	2021-02-22 08:00:00	9.8	972	91	2.5	0
1258	2021-02-22 09:00:00	11.7	972.9	85	0.8	0
1259	2021-02-22 10:00:00	15.1	973.5	74	1.5	0
1260	2021-02-22 11:00:00	17.2	973.1	60	0.9	0
1261	2021-02-22 12:00:00	20	972.3	55	2.2	0
1262	2021-02-22 13:00:00	22	971.4	49	2.9	0
1263	2021-02-22 14:00:00	24.1	970.1	44	1.2	0
1264	2021-02-22 15:00:00	24.1	969.1	44	1.5	0
1265	2021-02-22 16:00:00	24.4	968.4	42	2.4	0
1266	2021-02-22 17:00:00	24	967.8	43	4	0
1267	2021-02-22 18:00:00	22.7	968	47	2.1	0
1268	2021-02-22 19:00:00	21.9	968.6	50	2.7	0
1269	2021-02-22 20:00:00	20.9	969	51	3.4	0
1270	2021-02-22 21:00:00	17.2	970.2	70	3.1	0
1271	2021-02-22 22:00:00	17.5	970.6	65	3.6	0
1272	2021-02-22 23:00:00	16.7	971.4	69	5.8	0
1273	2021-02-23	16.3	971.3	71	1.5	0
1274	2021-02-23 01:00:00	16.7	970.9	69	2.4	0
1275	2021-02-23 02:00:00	16.7	970.5	69	3.3	0
1276	2021-02-23 03:00:00	16.2	970.7	72	3	0
1277	2021-02-23 04:00:00	15.6	970.2	75	1.3	0
1278	2021-02-23 05:00:00	16.1	970	72	0.9	0
1279	2021-02-23 06:00:00	15	969.9	80	1.8	0
1280	2021-02-23 07:00:00	15.7	970	74	1.8	0
1281	2021-02-23 08:00:00	15.3	970.5	77	1.9	0
1282	2021-02-23 09:00:00	15.4	971.1	79	0.8	0
1283	2021-02-23 10:00:00	16.2	971.4	77	0.3	0
1284	2021-02-23 11:00:00	17.8	971	72	1.6	0
1285	2021-02-23 12:00:00	18.3	970.7	71	2.4	0
1286	2021-02-23 13:00:00	18.7	970	69	2.7	0
1287	2021-02-23 14:00:00	19.8	968.6	64	3.7	0
1288	2021-02-23 15:00:00	21.3	967.2	57	4.1	0
1289	2021-02-23 16:00:00	21.6	966	56	3	0
1290	2021-02-23 17:00:00	21.3	965.2	57	4.2	0
1291	2021-02-23 18:00:00	20.4	964.7	59	4.3	0
1292	2021-02-23 19:00:00	19.2	964.9	62	5.3	0
1293	2021-02-23 20:00:00	18.2	965.1	65	6	0
1294	2021-02-23 21:00:00	17.3	965	68	6.3	0
1295	2021-02-23 22:00:00	17.1	965.2	68	3.6	0
1296	2021-02-23 23:00:00	17	965	69	4.6	0
1297	2021-02-24	16.8	964.4	69	3	0
1298	2021-02-24 01:00:00	16.8	963.7	69	2.5	0
1299	2021-02-24 02:00:00	16.8	963	69	2	0
1300	2021-02-24 03:00:00	16.7	962.5	69	2.7	0
1301	2021-02-24 04:00:00	16	961.7	73	3.3	0
1302	2021-02-24 05:00:00	15.6	961	75	2.6	0
1303	2021-02-24 06:00:00	16.6	960.8	72	2.6	0
1304	2021-02-24 07:00:00	17.9	960.8	68	2.3	0
1305	2021-02-24 08:00:00	18.4	961	66	2.6	0
1306	2021-02-24 09:00:00	19.2	961.5	64	2.9	0
1307	2021-02-24 10:00:00	19.7	961.6	65	2	0
1308	2021-02-24 11:00:00	21.2	961.3	59	2.1	0
1309	2021-02-24 12:00:00	22.9	960.7	57	1.6	0
1310	2021-02-24 13:00:00	23.8	959.9	51	1.1	0
1311	2021-02-24 14:00:00	24.2	958.7	52	1.7	0
1312	2021-02-24 15:00:00	25	957.9	51	1.7	0
1313	2021-02-24 16:00:00	24.9	957.4	48	1.5	0
1314	2021-02-24 17:00:00	23.7	957.3	56	3.2	0
1315	2021-02-24 18:00:00	22.3	957.8	62	6.6	0
1316	2021-02-24 19:00:00	21.2	958.1	65	4.3	0
1317	2021-02-24 20:00:00	20.9	958.6	65	5.4	0
1318	2021-02-24 21:00:00	20.3	959.6	66	5	0
1319	2021-02-24 22:00:00	19.9	960.3	65	6.6	0
1320	2021-02-24 23:00:00	19.4	960.9	66	6.4	0
1321	2021-02-25	19.3	961.4	66	5.8	0
1322	2021-02-25 01:00:00	19.1	961.5	66	4.8	0
1323	2021-02-25 02:00:00	18.8	961.6	67	5	0
1324	2021-02-25 03:00:00	18.3	961.5	68	5.5	0
1325	2021-02-25 04:00:00	17.7	961.2	69	4.8	0
1326	2021-02-25 05:00:00	16.1	961.3	79	8.1	0
1327	2021-02-25 06:00:00	14.9	962	88	1.6	0.9
1328	2021-02-25 07:00:00	14.1	962.5	85	3.6	0.8
1329	2021-02-25 08:00:00	13.5	963.4	86	3.1	0.1
1330	2021-02-25 09:00:00	13.2	964.5	88	3.5	0.6
1331	2021-02-25 10:00:00	12.4	966.1	92	2.2	2.7
1332	2021-02-25 11:00:00	12.4	966.5	95	1.6	1.9
1333	2021-02-25 12:00:00	12	966.4	97	1.1	0.2
1334	2021-02-25 13:00:00	11.8	965.9	81	3.1	0.1
1335	2021-02-25 14:00:00	11.8	965.4	78	2.6	0
1336	2021-02-25 15:00:00	11.7	964.9	90	1.5	0
1337	2021-02-25 16:00:00	11.2	965.3	79	3.8	0
1338	2021-02-25 17:00:00	10	965.8	91	4.9	0
1339	2021-02-25 18:00:00	9.7	966	94	2.3	0
1340	2021-02-25 19:00:00	9.9	966.9	92	2.4	0
1341	2021-02-25 20:00:00	10	967.6	90	2.4	0
1342	2021-02-25 21:00:00	10	968.7	89	2.2	0
1343	2021-02-25 22:00:00	9.3	969.6	93	1.9	0
1344	2021-02-25 23:00:00	9.1	970.1	92	3.2	0
1345	2021-02-26	8.6	970.3	96	2.7	0
1346	2021-02-26 01:00:00	8.6	970.3	97	1.7	0
1347	2021-02-26 02:00:00	8.6	970.6	98	1.1	0.1
1348	2021-02-26 03:00:00	8.1	970.7	96	3.5	0.1
1349	2021-02-26 04:00:00	8	970.5	97	2	0.1
1350	2021-02-26 05:00:00	7.9	970.3	97	3.7	0.3
1351	2021-02-26 06:00:00	7.8	970.7	97	1.6	1.3
1352	2021-02-26 07:00:00	7.9	971.1	97	2.8	1.7
1353	2021-02-26 08:00:00	8.2	971.6	96	0.8	0.9
1354	2021-02-26 09:00:00	8.3	972.2	98	0.6	0.1
1355	2021-02-26 10:00:00	8.7	972.8	95	0.7	0.3
1356	2021-02-26 11:00:00	9	973.1	96	1.6	0
1357	2021-02-26 12:00:00	9.2	973.2	96	1.3	0.1
1358	2021-02-26 13:00:00	9.5	972.7	95	1.3	0
1359	2021-02-26 14:00:00	9.7	972	93	1.5	0
1360	2021-02-26 15:00:00	9.3	971	97	3.5	0.2
1361	2021-02-26 16:00:00	8.8	970.7	97	4.7	0.4
1362	2021-02-26 17:00:00	9	970.5	96	2.3	0
1363	2021-02-26 18:00:00	9	970.6	94	3.4	0
1364	2021-02-26 19:00:00	8.9	971	92	3.1	0
1365	2021-02-26 20:00:00	8.9	971.6	91	4.6	0
1366	2021-02-26 21:00:00	9	972.4	90	3.4	0
1367	2021-02-26 22:00:00	8.9	973.4	92	3.2	0
1368	2021-02-26 23:00:00	9	973.8	89	3.3	0
1369	2021-02-27	8.9	973.6	90	1.1	0
1370	2021-02-27 01:00:00	8.9	973.1	88	2.2	0
1371	2021-02-27 02:00:00	9	972.9	88	2.3	0
1372	2021-02-27 03:00:00	8.9	972.5	87	2.5	0
1373	2021-02-27 04:00:00	9	971.8	86	2.5	0
1374	2021-02-27 05:00:00	9	971.4	83	2.6	0
1375	2021-02-27 06:00:00	8.9	971.5	86	1.5	0
1376	2021-02-27 07:00:00	8.7	971.4	90	0.9	0
1377	2021-02-27 08:00:00	8.8	971.5	85	1.9	0
1378	2021-02-27 09:00:00	9.2	971.7	83	3.5	0
1379	2021-02-27 10:00:00	9.7	971.8	80	3	0
1380	2021-02-27 11:00:00	10.1	971.6	78	0.9	0
1381	2021-02-27 12:00:00	10.5	971.2	78	1.7	0
1382	2021-02-27 13:00:00	10.9	969.9	78	2	0
1383	2021-02-27 14:00:00	11.2	968.5	75	3	0
1384	2021-02-27 15:00:00	11.4	967.2	75	1.7	0
1385	2021-02-27 16:00:00	11.6	966.4	73	3.2	0
1386	2021-02-27 17:00:00	11.5	965.4	74	4.8	0
1387	2021-02-27 18:00:00	11.2	965.4	73	3.7	0
1388	2021-02-27 19:00:00	11.1	965.7	74	5.8	0
1389	2021-02-27 20:00:00	11	966.1	76	3.6	0
1390	2021-02-27 21:00:00	10.8	966.7	76	4.5	0
1391	2021-02-27 22:00:00	10.9	967.3	74	3	0
1392	2021-02-27 23:00:00	10.8	967.8	76	1.8	0
1393	2021-02-28	11	968.1	73	3.2	0
1394	2021-02-28 01:00:00	11	968.3	73	3.1	0
1395	2021-02-28 02:00:00	10.6	968.5	78	2.2	0
1396	2021-02-28 03:00:00	10.2	968.4	82	2.1	0
1397	2021-02-28 04:00:00	9.7	967.8	87	2.2	0
1398	2021-02-28 05:00:00	9.4	967.5	91	1.6	0
1399	2021-02-28 06:00:00	9.2	967.6	93	2.7	0
1400	2021-02-28 07:00:00	9	968.1	96	2.1	0
1401	2021-02-28 08:00:00	8.9	968.3	97	0.9	0
1402	2021-02-28 09:00:00	9.1	968.8	97	0.6	0
1403	2021-02-28 10:00:00	9.3	968.9	97	0.8	0
1404	2021-02-28 11:00:00	9.4	969	96	0.7	0
1405	2021-02-28 12:00:00	9.5	968.7	97	0.3	0
1406	2021-02-28 13:00:00	9.7	968	98	0.8	0.1
1407	2021-02-28 14:00:00	9.7	967.2	98	1.2	0.2
1408	2021-02-28 15:00:00	9.7	966.5	98	1	0.2
1409	2021-02-28 16:00:00	10	966.1	96	1.7	0
1410	2021-02-28 17:00:00	9.7	966.5	97	2.1	0
1411	2021-02-28 18:00:00	9.8	967.2	95	1.7	0
1412	2021-02-28 19:00:00	9.8	968.2	93	3.5	0
1413	2021-02-28 20:00:00	9.7	969.5	95	3.7	0
1414	2021-02-28 21:00:00	9.3	970.9	96	3.4	0
1415	2021-02-28 22:00:00	8.8	972.2	95	4.8	0.1
1416	2021-02-28 23:00:00	8.6	973.4	94	4.9	0.1
1417	2021-03-01	8.6	974.2	88	3	0.2
1418	2021-03-01 01:00:00	8.6	974.9	85	2.3	0
1419	2021-03-01 02:00:00	8.4	975.6	90	3.8	0
1420	2021-03-01 03:00:00	8.3	976.1	94	3.6	0
1421	2021-03-01 04:00:00	8.2	976.3	95	1.4	0
1422	2021-03-01 05:00:00	8.1	977.1	93	1.8	0
1423	2021-03-01 06:00:00	8.2	978.1	85	1.9	0
1424	2021-03-01 07:00:00	8.8	979	73	1.5	0
1425	2021-03-01 08:00:00	8	980.1	87	2.4	0.1
1426	2021-03-01 09:00:00	8.8	981.5	84	3.1	0
1427	2021-03-01 10:00:00	10.2	982.6	64	3.6	0
1428	2021-03-01 11:00:00	13	983	51	1.6	0
1429	2021-03-01 12:00:00	13.7	982.8	43	4.9	0
1430	2021-03-01 13:00:00	14.2	982.3	40	6.3	0
1431	2021-03-01 14:00:00	14.5	981.7	39	4.9	0
1432	2021-03-01 15:00:00	14.5	981.3	41	4.7	0
1433	2021-03-01 16:00:00	14.7	981	42	6.2	0
1434	2021-03-01 17:00:00	13.8	981.5	46	3.6	0
1435	2021-03-01 18:00:00	12.8	981.4	51	6.4	0
1436	2021-03-01 19:00:00	11.7	982.2	56	2	0
1437	2021-03-01 20:00:00	11.8	982.5	53	1.4	0
1438	2021-03-01 21:00:00	11.2	982.7	55	1.2	0
1439	2021-03-01 22:00:00	9.8	983.3	75	1.6	0
1440	2021-03-01 23:00:00	9.4	983.3	76	2.1	0
1441	2021-03-02	8.8	983.5	83	1.8	0
1442	2021-03-02 01:00:00	9	983.5	82	0.9	0
1443	2021-03-02 02:00:00	9.2	983.1	74	1.1	0
1444	2021-03-02 03:00:00	8.1	982.7	90	3.2	0
1445	2021-03-02 04:00:00	8.2	982.1	86	3.9	0
1446	2021-03-02 05:00:00	8.8	981.3	77	1.1	0
1447	2021-03-02 06:00:00	8.3	981.2	87	1	0
1448	2021-03-02 07:00:00	8.2	981.2	83	0.9	0
1449	2021-03-02 08:00:00	7.9	981	87	0.7	0
1450	2021-03-02 09:00:00	8.6	981.6	89	0.3	0
1451	2021-03-02 10:00:00	10.4	981.8	77	1.1	0
1452	2021-03-02 11:00:00	11.8	981.5	66	1.2	0
1453	2021-03-02 12:00:00	12.7	980.8	63	1.5	0
1454	2021-03-02 13:00:00	12.8	979.6	60	2.2	0
1455	2021-03-02 14:00:00	12.8	978.2	60	2.7	0
1456	2021-03-02 15:00:00	12.8	977.2	60	2.7	0
1457	2021-03-02 16:00:00	12.3	976.9	63	2.5	0
1458	2021-03-02 17:00:00	11.1	976.7	70	2.2	0
1459	2021-03-02 18:00:00	10.9	976.8	74	1.7	0
1460	2021-03-02 19:00:00	10.8	977.1	74	2.8	0
1461	2021-03-02 20:00:00	10.8	977.9	73	4	0
1462	2021-03-02 21:00:00	10.8	979	71	4.3	0
1463	2021-03-02 22:00:00	10.6	979.9	73	4	0
1464	2021-03-02 23:00:00	10.3	980.7	77	2.2	0
1465	2021-03-03	9.6	980.8	85	2.2	0
1466	2021-03-03 01:00:00	9	980.8	93	2.2	0.4
1467	2021-03-03 02:00:00	8.8	980.6	95	2	0.5
1468	2021-03-03 03:00:00	8.7	980.3	96	0.6	0.3
1469	2021-03-03 04:00:00	8.4	979.7	97	0.9	0.1
1470	2021-03-03 05:00:00	8.3	979.2	98	1.1	0
1471	2021-03-03 06:00:00	8.3	979.4	98	1.9	0
1472	2021-03-03 07:00:00	8.3	979.4	98	1.2	0
1473	2021-03-03 08:00:00	8.4	979.5	98	0.9	0
1474	2021-03-03 09:00:00	8.8	979.8	96	0.8	0
1475	2021-03-03 10:00:00	9.7	980.2	93	0.8	0
1476	2021-03-03 11:00:00	10.5	979.7	89	1.5	0
1477	2021-03-03 12:00:00	13.7	978.7	68	2.6	0
1478	2021-03-03 13:00:00	12.7	977.6	68	2.9	0
1479	2021-03-03 14:00:00	13.8	976.4	61	1.4	0
1480	2021-03-03 15:00:00	14.5	975.5	61	2.4	0
1481	2021-03-03 16:00:00	14.2	975	59	2.6	0
1482	2021-03-03 17:00:00	14.3	974.6	58	4	0
1483	2021-03-03 18:00:00	13.4	974.6	63	1.8	0
1484	2021-03-03 19:00:00	12.3	975.3	66	2.7	0
1485	2021-03-03 20:00:00	12.1	976.1	65	2.8	0
1486	2021-03-03 21:00:00	10.2	976.5	79	1.5	0
1487	2021-03-03 22:00:00	9.8	976.5	83	1.7	0
1488	2021-03-03 23:00:00	7.9	977.2	92	3	0
1489	2021-03-04	7.8	977.3	91	4.6	0
1490	2021-03-04 01:00:00	7.3	977.3	92	1.3	0
1491	2021-03-04 02:00:00	6.9	976.7	95	2.8	0
1492	2021-03-04 03:00:00	6.3	976.2	96	1.6	0
1493	2021-03-04 04:00:00	6.7	975.3	93	2.5	0
1494	2021-03-04 05:00:00	6	974.5	93	2.5	0
1495	2021-03-04 06:00:00	5.9	974.2	94	0.9	0
1496	2021-03-04 07:00:00	5.7	974.5	95	2.1	0
1497	2021-03-04 08:00:00	5.8	974.8	96	1.5	0
1498	2021-03-04 09:00:00	7.2	975.2	95	0.8	0
1499	2021-03-04 10:00:00	9.7	975.1	85	2	0
1500	2021-03-04 11:00:00	13.6	974.4	70	2.2	0
1501	2021-03-04 12:00:00	15.7	973.2	52	4.2	0
1502	2021-03-04 13:00:00	16.9	972.1	49	4.4	0
1503	2021-03-04 14:00:00	17.6	970.3	45	3.6	0
1504	2021-03-04 15:00:00	18.3	969.2	43	4.2	0
1505	2021-03-04 16:00:00	17.4	968.7	45	2.6	0
1506	2021-03-04 17:00:00	17.6	968.4	45	3	0
1507	2021-03-04 18:00:00	16.6	968.6	47	2.1	0
1508	2021-03-04 19:00:00	15.1	968.9	52	2.5	0
1509	2021-03-04 20:00:00	14.7	969.5	53	2.8	0
1510	2021-03-04 21:00:00	12.1	970.3	72	1.5	0
1511	2021-03-04 22:00:00	10.7	970.9	80	4.4	0
1512	2021-03-04 23:00:00	10.2	971.3	82	3.4	0
1513	2021-03-05	10.4	971.3	78	3.9	0
1514	2021-03-05 01:00:00	10.9	971.3	73	2.3	0
1515	2021-03-05 02:00:00	11	971	75	0.7	0
1516	2021-03-05 03:00:00	11	970.7	76	0.8	0
1517	2021-03-05 04:00:00	10.6	970.5	79	1.9	0
1518	2021-03-05 05:00:00	10.2	970.4	84	3.7	0
1519	2021-03-05 06:00:00	10.5	970.4	80	4.4	0
1520	2021-03-05 07:00:00	10.5	970.8	80	3.9	0
1521	2021-03-05 08:00:00	10.7	971.4	80	1.5	0
1522	2021-03-05 09:00:00	11.2	972.1	79	0.8	0
1523	2021-03-05 10:00:00	11.8	972.5	81	0.7	0
1524	2021-03-05 11:00:00	12.1	972.7	82	0.9	0
1525	2021-03-05 12:00:00	12.5	972.4	77	1.9	0
1526	2021-03-05 13:00:00	13.2	971.4	73	1.8	0
1527	2021-03-05 14:00:00	13.9	970.5	72	1.4	0
1528	2021-03-05 15:00:00	14.4	969.9	68	1.7	0
1529	2021-03-05 16:00:00	16.3	969.6	60	2.6	0
1530	2021-03-05 17:00:00	15.7	969.8	60	1.8	0
1531	2021-03-05 18:00:00	15.4	970.2	62	1.4	0
1532	2021-03-05 19:00:00	14.3	970.9	67	2.8	0
1533	2021-03-05 20:00:00	13.5	971.6	72	2.3	0
1534	2021-03-05 21:00:00	12.9	972.7	72	1.6	0
1535	2021-03-05 22:00:00	12.2	973.5	78	2.8	0
1536	2021-03-05 23:00:00	12.1	974	81	2.1	0
1537	2021-03-06	11.7	974.4	82	1	0
1538	2021-03-06 01:00:00	12	974.9	80	2.6	0
1539	2021-03-06 02:00:00	11.9	975.2	83	1.5	0
1540	2021-03-06 03:00:00	11.4	975.1	85	1.6	0
1541	2021-03-06 04:00:00	11.5	975.1	83	0.9	0
1542	2021-03-06 05:00:00	11.2	975	85	1.4	0
1543	2021-03-06 06:00:00	11.2	975.5	84	1.1	0
1544	2021-03-06 07:00:00	10.8	976.3	89	2.3	0
1545	2021-03-06 08:00:00	11.1	977.2	83	3.6	0
1546	2021-03-06 09:00:00	10.8	978.4	89	0.8	0
1547	2021-03-06 10:00:00	11.3	979.2	84	0.7	0
1548	2021-03-06 11:00:00	11.6	979.5	91	0.8	0
1549	2021-03-06 12:00:00	12.8	979.3	82	2.5	0
1550	2021-03-06 13:00:00	13	978.9	81	1.4	0
1551	2021-03-06 14:00:00	13.7	978.2	79	1.4	0
1552	2021-03-06 15:00:00	13.5	977.5	77	2.7	0
1553	2021-03-06 16:00:00	13.7	977.1	78	2.6	0
1554	2021-03-06 17:00:00	13.4	977.3	80	2.5	0
1555	2021-03-06 18:00:00	12.6	977.7	86	3.2	0
1556	2021-03-06 19:00:00	12.4	977.9	88	2.1	0
1557	2021-03-06 20:00:00	12.5	978.5	85	1.9	0
1558	2021-03-06 21:00:00	12.5	979	83	2.4	0
1559	2021-03-06 22:00:00	12.4	979.6	83	2.3	0
1560	2021-03-06 23:00:00	12.2	979.7	84	2.3	0
1561	2021-03-07	11.9	979.5	87	1.7	0
1562	2021-03-07 01:00:00	11.6	979.2	89	2.6	0
1563	2021-03-07 02:00:00	11.6	979	89	1.5	0
1564	2021-03-07 03:00:00	11.5	978.5	90	1.4	0
1565	2021-03-07 04:00:00	11.4	978	89	1.5	0
1566	2021-03-07 05:00:00	11.3	977.5	92	1.1	0.2
1567	2021-03-07 06:00:00	11	977.6	96	0.8	0.1
1568	2021-03-07 07:00:00	10.9	977.7	96	0.9	0
1569	2021-03-07 08:00:00	11	977.8	96	1.2	0
1570	2021-03-07 09:00:00	11.3	978.2	93	2.1	0
1571	2021-03-07 10:00:00	11.9	978.7	91	0.8	0
1572	2021-03-07 11:00:00	12	978.5	95	0.7	0
1573	2021-03-07 12:00:00	11.8	978	97	1.2	0
1574	2021-03-07 13:00:00	11.8	976.9	96	1.2	0
1575	2021-03-07 14:00:00	12.2	975.7	92	1.2	0
1576	2021-03-07 15:00:00	12.8	974.3	86	2.8	0
1577	2021-03-07 16:00:00	12.9	973.7	84	2.6	0
1578	2021-03-07 17:00:00	12.8	973.6	85	3.2	0
1579	2021-03-07 18:00:00	12.4	973.8	85	2.8	0
1580	2021-03-07 19:00:00	12.3	974.1	84	3.7	0
1581	2021-03-07 20:00:00	12.2	974.3	83	4.9	0
1582	2021-03-07 21:00:00	11.9	975.4	81	3.7	0
1583	2021-03-07 22:00:00	11.7	975.7	81	3.4	0
1584	2021-03-07 23:00:00	11.4	976.2	82	3.9	0
1585	2021-03-08	10.7	976	89	1.3	0.2
1586	2021-03-08 01:00:00	10.5	975.2	87	1.6	0.1
1587	2021-03-08 02:00:00	10	975.5	93	3.6	0
1588	2021-03-08 03:00:00	10.5	974.8	86	1.4	0
1589	2021-03-08 04:00:00	10	974.5	95	1.2	0
1590	2021-03-08 05:00:00	10.1	974.4	91	2.1	0
1591	2021-03-08 06:00:00	10.2	974.7	93	1.5	0
1592	2021-03-08 07:00:00	10	975.2	93	1	0
1593	2021-03-08 08:00:00	10.2	975.8	94	2.1	0
1594	2021-03-08 09:00:00	10.9	976.9	89	1.8	0
1595	2021-03-08 10:00:00	12.2	977.3	84	1.7	0
1596	2021-03-08 11:00:00	13.9	977.3	79	1.4	0
1597	2021-03-08 12:00:00	14.7	977.1	73	2	0
1598	2021-03-08 13:00:00	15	976.6	68	0.8	0
1599	2021-03-08 14:00:00	15.4	975.5	68	0.9	0
1600	2021-03-08 15:00:00	15.9	974.4	66	1.5	0
1601	2021-03-08 16:00:00	16.5	973.8	63	0.8	0
1602	2021-03-08 17:00:00	16.5	973.7	63	1.5	0
1603	2021-03-08 18:00:00	15.6	973.9	68	2.8	0
1604	2021-03-08 19:00:00	14.8	974.9	71	5.1	0
1605	2021-03-08 20:00:00	14.1	975.6	73	3.8	0
1606	2021-03-08 21:00:00	13.6	976.5	75	4.5	0
1607	2021-03-08 22:00:00	13.1	977.3	78	3	0
1608	2021-03-08 23:00:00	12.5	977.6	81	1.4	0
1609	2021-03-09	11.5	977.6	87	2.1	0
1610	2021-03-09 01:00:00	11.5	977.5	88	1.7	0
1611	2021-03-09 02:00:00	11.8	977	85	3.3	0
1612	2021-03-09 03:00:00	11.8	975.8	82	4.6	0
1613	2021-03-09 04:00:00	11.2	975.1	84	2	0
1614	2021-03-09 05:00:00	10.7	975.8	84	1	0
1615	2021-03-09 06:00:00	10.9	976.1	84	1.4	0
1616	2021-03-09 07:00:00	10.6	976.5	85	1.7	0
1617	2021-03-09 08:00:00	10.6	977.2	85	0.7	0
1618	2021-03-09 09:00:00	10.9	978	84	1.2	0
1619	2021-03-09 10:00:00	11.8	978.5	82	2.6	0
1620	2021-03-09 11:00:00	12.5	978.6	82	1.8	0
1621	2021-03-09 12:00:00	13.3	978.2	78	2.8	0
1622	2021-03-09 13:00:00	14.2	977.8	74	2.2	0
1623	2021-03-09 14:00:00	14.3	976.8	73	2.6	0
1624	2021-03-09 15:00:00	14.7	975.8	71	3	0
1625	2021-03-09 16:00:00	15.6	975.5	62	1.8	0
1626	2021-03-09 17:00:00	15.7	975.1	64	2.9	0
1627	2021-03-09 18:00:00	15.3	975.2	65	2.6	0
1628	2021-03-09 19:00:00	14.6	975.4	68	1.6	0
1629	2021-03-09 20:00:00	14.4	975.8	69	1.9	0
1630	2021-03-09 21:00:00	14	976.3	72	2.2	0
1631	2021-03-09 22:00:00	13.3	976.8	75	2.5	0
1632	2021-03-09 23:00:00	13.7	976.8	69	2.5	0
1633	2021-03-10	13.1	976.4	74	0.7	0
1634	2021-03-10 01:00:00	12.8	976	76	1.5	0
1635	2021-03-10 02:00:00	12.4	975.4	77	2.3	0
1636	2021-03-10 03:00:00	12.5	974.9	78	1.5	0
1637	2021-03-10 04:00:00	12.3	974.2	80	1.9	0
1638	2021-03-10 05:00:00	11.9	974.1	87	2.4	0
1639	2021-03-10 06:00:00	11.7	974.3	89	2.1	0.1
1640	2021-03-10 07:00:00	11.7	974.4	90	1.9	0
1641	2021-03-10 08:00:00	11.6	975	92	0.9	0
1642	2021-03-10 09:00:00	11.6	975.7	93	0.7	0
1643	2021-03-10 10:00:00	11.8	976.1	92	1.9	0
1644	2021-03-10 11:00:00	12.2	976.2	90	3.8	0
1645	2021-03-10 12:00:00	12.4	976.1	89	3.6	0
1646	2021-03-10 13:00:00	11.9	975.7	94	1.6	0
1647	2021-03-10 14:00:00	12	975	96	0.8	0.1
1648	2021-03-10 15:00:00	12.1	974.1	97	1	0.2
1649	2021-03-10 16:00:00	12.2	974	93	1.3	0
1650	2021-03-10 17:00:00	12.1	974.2	96	0.7	0
1651	2021-03-10 18:00:00	12	974.4	94	1.3	0
1652	2021-03-10 19:00:00	11.9	975.1	94	1.1	0
1653	2021-03-10 20:00:00	11.7	975.9	96	1.5	0
1654	2021-03-10 21:00:00	11.7	976.9	96	0.9	0
1655	2021-03-10 22:00:00	11.7	977.7	96	1.5	0
1656	2021-03-10 23:00:00	11.6	978	96	1	0
1657	2021-03-11	11.4	978	97	0.8	0
1658	2021-03-11 01:00:00	11.2	977.7	98	0.7	0
1659	2021-03-11 02:00:00	10.6	977.7	98	2.1	0
1660	2021-03-11 03:00:00	10.7	977.4	99	2.1	0
1661	2021-03-11 04:00:00	10.6	977.4	99	2.5	0
1662	2021-03-11 05:00:00	10.1	977.3	99	1.3	0
1663	2021-03-11 06:00:00	10.2	977.5	99	1.4	0
1664	2021-03-11 07:00:00	9.8	977.9	99	1.7	0
1665	2021-03-11 08:00:00	10.2	978.4	99	0.9	0
1666	2021-03-11 09:00:00	10.6	979.3	99	2	0.1
1667	2021-03-11 10:00:00	13.5	979.1	91	2.7	0
1668	2021-03-11 11:00:00	15.7	979	74	3	0
1669	2021-03-11 12:00:00	16.6	978.9	64	0.9	0
1670	2021-03-11 13:00:00	18.5	977.8	54	2.5	0
1671	2021-03-11 14:00:00	18.4	976.6	55	1.7	0
1672	2021-03-11 15:00:00	17.4	975.8	60	3.4	0
1673	2021-03-11 16:00:00	17.2	975.6	60	0.8	0
1674	2021-03-11 17:00:00	17	975.5	61	1.8	0
1675	2021-03-11 18:00:00	16.8	975.5	64	2	0
1676	2021-03-11 19:00:00	16.6	976	64	1.3	0
1677	2021-03-11 20:00:00	15.9	976.8	73	1.4	0
1678	2021-03-11 21:00:00	15.3	977.6	74	1.8	0
1679	2021-03-11 22:00:00	13.9	978.1	82	2.8	0
1680	2021-03-11 23:00:00	12.6	978.4	89	2.5	0
1681	2021-03-12	12.3	978.2	88	1.1	0
1682	2021-03-12 01:00:00	11.2	978.1	92	1.9	0
1683	2021-03-12 02:00:00	10.8	977.9	93	1.7	0
1684	2021-03-12 03:00:00	10.4	977.6	93	2.4	0
1685	2021-03-12 04:00:00	10.1	977	93	2.4	0
1686	2021-03-12 05:00:00	10.1	976.6	93	1.2	0
1687	2021-03-12 06:00:00	10.6	976.8	90	0.9	0
1688	2021-03-12 07:00:00	10.4	977	91	1.5	0
1689	2021-03-12 08:00:00	10.4	977.4	92	2.1	0
1690	2021-03-12 09:00:00	11.9	978.2	89	0.7	0
1691	2021-03-12 10:00:00	13.8	978.4	83	1.1	0
1692	2021-03-12 11:00:00	16	978.4	75	0.9	0
1693	2021-03-12 12:00:00	17.7	977.7	57	1.1	0
1694	2021-03-12 13:00:00	19.3	976.8	51	0.9	0
1695	2021-03-12 14:00:00	19.9	975.6	48	0.9	0
1696	2021-03-12 15:00:00	19.3	974.6	51	2	0
1697	2021-03-12 16:00:00	19.2	973.9	52	1.5	0
1698	2021-03-12 17:00:00	19.2	973.5	52	1.7	0
1699	2021-03-12 18:00:00	18.8	973.5	55	1.3	0.3
1700	2021-03-12 19:00:00	17.9	974.3	61	0.7	0
1701	2021-03-12 20:00:00	16.4	975.5	68	1.7	0
1702	2021-03-12 21:00:00	14.5	976.4	77	2.7	0
1703	2021-03-12 22:00:00	13.1	977	85	3.3	0
1704	2021-03-12 23:00:00	13.8	977.2	80	2.1	0
1705	2021-03-13	14.1	977.2	78	0.8	0
1706	2021-03-13 01:00:00	12.2	976.9	88	5	0
1707	2021-03-13 02:00:00	11.8	976.8	91	3.3	0
1708	2021-03-13 03:00:00	11.1	976.5	93	2.8	0
1709	2021-03-13 04:00:00	11.5	976.2	91	1.4	0
1710	2021-03-13 05:00:00	11.5	975.8	90	0.7	0
1711	2021-03-13 06:00:00	11.2	975.9	92	0.7	0
1712	2021-03-13 07:00:00	10.6	976.1	94	3.6	0
1713	2021-03-13 08:00:00	10.3	976.3	95	2.3	0
1714	2021-03-13 09:00:00	14.1	976.9	82	1.3	0
1715	2021-03-13 10:00:00	15.8	977.4	76	2	0
1716	2021-03-13 11:00:00	18.1	977.3	64	1.6	0
1717	2021-03-13 12:00:00	20.8	976.6	50	2.3	0
1718	2021-03-13 13:00:00	22.7	975.5	45	4.2	0
1719	2021-03-13 14:00:00	23.6	974.1	42	3.3	0
1720	2021-03-13 15:00:00	24.4	972.7	42	3.3	0
1721	2021-03-13 16:00:00	23.6	971.7	40	2.1	0
1722	2021-03-13 17:00:00	23.3	970.9	41	0.9	0
1723	2021-03-13 18:00:00	22.7	970.2	44	2	0
1724	2021-03-13 19:00:00	21.2	970	49	2.5	0
1725	2021-03-13 20:00:00	20.3	970.3	52	2.2	0
1726	2021-03-13 21:00:00	17.1	970.1	70	2.5	0
1727	2021-03-13 22:00:00	15.2	970.5	79	2.9	0
1728	2021-03-13 23:00:00	14.7	970.3	80	3.9	0
1729	2021-03-14	14.3	970	81	3.7	0
1730	2021-03-14 01:00:00	14.1	969.6	80	2	0
1731	2021-03-14 02:00:00	13.8	969.2	82	1.5	0
1732	2021-03-14 03:00:00	14.2	968.5	82	0.6	0
1733	2021-03-14 04:00:00	14.5	967.7	81	0.5	0
1734	2021-03-14 05:00:00	14.5	966.9	80	1	0
1735	2021-03-14 06:00:00	14.3	966.6	81	0.8	0
1736	2021-03-14 07:00:00	14.9	966.3	78	1.2	0
1737	2021-03-14 08:00:00	16.2	966.4	70	2	0
1738	2021-03-14 09:00:00	17.8	966.5	65	3	0
1739	2021-03-14 10:00:00	18.4	966.5	62	4	0
1740	2021-03-14 11:00:00	19.3	966.4	61	2.7	0
1741	2021-03-14 12:00:00	21.3	965.6	55	2.1	0
1742	2021-03-14 13:00:00	21.8	964.5	54	4.5	0
1743	2021-03-14 14:00:00	22.3	963.5	54	4.7	0
1744	2021-03-14 15:00:00	22.1	962.8	55	2.7	0
1745	2021-03-14 16:00:00	22.3	962.1	55	3.7	0
1746	2021-03-14 17:00:00	21.5	962	57	2.7	0
1747	2021-03-14 18:00:00	21.2	961.9	58	2.7	0
1748	2021-03-14 19:00:00	20.5	962.4	58	5	0
1749	2021-03-14 20:00:00	19.9	963.3	61	4.2	0
1750	2021-03-14 21:00:00	19.3	963.9	64	1.6	0
1751	2021-03-14 22:00:00	18.4	964.5	70	4.2	0
1752	2021-03-14 23:00:00	17.8	964.7	72	2.3	0
1753	2021-03-15	16.7	964.8	77	3.9	0
1754	2021-03-15 01:00:00	16.4	964.9	78	2.6	0
1755	2021-03-15 02:00:00	15.7	964.6	81	3.4	0
1756	2021-03-15 03:00:00	15.6	964.4	82	2.3	0
1757	2021-03-15 04:00:00	16	963.9	81	2.5	0
1758	2021-03-15 05:00:00	15.2	963.9	85	1.2	0
1759	2021-03-15 06:00:00	15.6	964.3	86	2.4	0
1760	2021-03-15 07:00:00	15.6	964.9	87	2.1	0
1761	2021-03-15 08:00:00	15.7	965.6	88	1.1	0
1762	2021-03-15 09:00:00	16.2	966.3	85	1.3	0
1763	2021-03-15 10:00:00	18.2	966.8	74	2	0
1764	2021-03-15 11:00:00	21.1	966.8	62	2.5	0
1765	2021-03-15 12:00:00	23.5	966.4	53	1.8	0
1766	2021-03-15 13:00:00	24.5	965.7	51	3.2	0
1767	2021-03-15 14:00:00	25.1	964.8	47	3.5	0
1768	2021-03-15 15:00:00	25.3	964.1	49	2.6	0
1769	2021-03-15 16:00:00	24.8	963.7	49	1.4	0
1770	2021-03-15 17:00:00	25.3	963.6	48	2.1	0
1771	2021-03-15 18:00:00	24.7	963.7	50	2.2	0
1772	2021-03-15 19:00:00	23.6	964	53	1.9	0
1773	2021-03-15 20:00:00	22	964.6	62	2	0
1774	2021-03-15 21:00:00	20	965.3	72	2.7	0
1775	2021-03-15 22:00:00	19.1	965.7	75	0.7	0
1776	2021-03-15 23:00:00	17.3	965.9	85	2.3	0
1777	2021-03-16	17.2	966	84	2.3	0
1778	2021-03-16 01:00:00	16.5	966	87	4.1	0
1779	2021-03-16 02:00:00	16.9	965.7	85	1.2	0
1780	2021-03-16 03:00:00	16.7	965.3	86	1	0
1781	2021-03-16 04:00:00	18	965	80	1	0
1782	2021-03-16 05:00:00	17.1	964.5	84	3.1	0
1783	2021-03-16 06:00:00	16	964.5	89	2.9	0
1784	2021-03-16 07:00:00	16.1	964.8	89	0.8	0
1785	2021-03-16 08:00:00	16.2	965.1	89	1.2	0
1786	2021-03-16 09:00:00	16.8	965.6	89	1.2	0
1787	2021-03-16 10:00:00	18.6	966.3	83	0.6	0
1788	2021-03-16 11:00:00	20.2	966.4	75	0.5	0
1789	2021-03-16 12:00:00	21.4	966.1	73	1	0
1790	2021-03-16 13:00:00	21.2	965.5	74	1.5	0
1791	2021-03-16 14:00:00	22.3	964.8	68	1.1	0
1792	2021-03-16 15:00:00	21.8	964.2	70	3	0
1793	2021-03-16 16:00:00	22.4	963.8	68	2.6	0
1794	2021-03-16 17:00:00	22.5	963.6	63	3.1	0
1795	2021-03-16 18:00:00	22	963.6	64	4.4	0
1796	2021-03-16 19:00:00	20.7	964.2	68	4.5	0
1797	2021-03-16 20:00:00	20.1	964.6	72	8.1	0
1798	2021-03-16 21:00:00	19.8	964.9	73	6.6	0
1799	2021-03-16 22:00:00	19.5	965.7	72	5.7	0
1800	2021-03-16 23:00:00	19.2	966.1	74	6	0
1801	2021-03-17	18.8	966.3	77	5.1	0
1802	2021-03-17 01:00:00	18.5	965.9	78	5.5	0
1803	2021-03-17 02:00:00	18	965.3	78	5.5	0
1804	2021-03-17 03:00:00	18	964.6	77	3.7	0
1805	2021-03-17 04:00:00	18.4	963.6	73	5	0
1806	2021-03-17 05:00:00	18.3	963.4	73	3.1	0
1807	2021-03-17 06:00:00	18.4	963.1	72	2.6	0
1808	2021-03-17 07:00:00	17.7	963.6	76	3.9	0
1809	2021-03-17 08:00:00	18.2	964	72	4.4	0
1810	2021-03-17 09:00:00	18.3	964.7	72	2.5	0
1811	2021-03-17 10:00:00	18.2	964.8	75	2.6	0
1812	2021-03-17 11:00:00	19.2	964.7	71	1.9	0
1813	2021-03-17 12:00:00	20.1	964.4	69	2.2	0
1814	2021-03-17 13:00:00	20.5	963.8	67	3	0
1815	2021-03-17 14:00:00	20.9	962.9	66	3.2	0
1816	2021-03-17 15:00:00	20.9	962	68	3.5	0
1817	2021-03-17 16:00:00	21.3	961.1	65	5	0
1818	2021-03-17 17:00:00	21.5	960.9	65	3.4	0
1819	2021-03-17 18:00:00	21	960.9	66	3.9	0
1820	2021-03-17 19:00:00	20.1	961	68	5.4	0
1821	2021-03-17 20:00:00	19.3	961.7	71	5.7	0
1822	2021-03-17 21:00:00	18.8	962.6	72	5.8	0
1823	2021-03-17 22:00:00	18.8	962.9	72	6.1	0
1824	2021-03-17 23:00:00	18.6	963.3	73	5.4	0
1825	2021-03-18	18.5	963.9	74	3.7	0
1826	2021-03-18 01:00:00	18.8	963.6	72	3.5	0
1827	2021-03-18 02:00:00	18.7	963.3	73	4.3	0
1828	2021-03-18 03:00:00	18.4	962.7	74	1.9	0
1829	2021-03-18 04:00:00	17.9	962.7	79	3.4	0
1830	2021-03-18 05:00:00	17.9	962.3	78	2.1	0
1831	2021-03-18 06:00:00	17.9	962.6	76	3	0
1832	2021-03-18 07:00:00	17.9	963	77	2.1	0
1833	2021-03-18 08:00:00	17.6	963.7	80	2.4	0
1834	2021-03-18 09:00:00	17.7	964.5	81	0.7	0
1835	2021-03-18 10:00:00	17.9	964.6	80	1	0
1836	2021-03-18 11:00:00	18.6	964.7	79	1.2	0
1837	2021-03-18 12:00:00	18.9	964.6	79	1.9	0
1838	2021-03-18 13:00:00	18.8	964.1	80	1.7	0
1839	2021-03-18 14:00:00	18.7	963.4	78	2.1	0
1840	2021-03-18 15:00:00	19.6	962.4	76	3	0
1841	2021-03-18 16:00:00	20.1	961.9	75	2.8	0
1842	2021-03-18 17:00:00	19.9	961.6	76	4.4	0
1843	2021-03-18 18:00:00	19.4	961.6	78	4.3	0
1844	2021-03-18 19:00:00	18.9	961.8	81	2.6	0
1845	2021-03-18 20:00:00	18.2	962.5	85	4	0
1846	2021-03-18 21:00:00	17.8	963.4	87	5.4	0
1847	2021-03-18 22:00:00	17.1	964.1	89	1.7	0
1848	2021-03-18 23:00:00	17.1	964.3	87	5	0
1849	2021-03-19	16.8	964.4	87	2.2	0
1850	2021-03-19 01:00:00	16.7	964.2	86	2	0
1851	2021-03-19 02:00:00	16.7	963.7	84	2.4	0
1852	2021-03-19 03:00:00	15.8	963.1	90	2.3	0
1853	2021-03-19 04:00:00	15.9	962.1	88	1.3	0
1854	2021-03-19 05:00:00	15.9	962	86	1.9	0
1855	2021-03-19 06:00:00	15.9	961.8	84	2.2	0
1856	2021-03-19 07:00:00	15.8	962.5	83	3.8	0
1857	2021-03-19 08:00:00	16	963.1	81	3.1	0
1858	2021-03-19 09:00:00	16.6	963.8	79	2.5	0
1859	2021-03-19 10:00:00	17.1	964.3	77	1.4	0
1860	2021-03-19 11:00:00	17.3	964.8	80	1.2	0
1861	2021-03-19 12:00:00	17.4	965.2	80	1.5	0
1862	2021-03-19 13:00:00	18.1	964.8	76	1.8	0
1863	2021-03-19 14:00:00	16.9	964.7	82	4.1	0
1864	2021-03-19 15:00:00	14.9	964.8	94	6	0.1
1865	2021-03-19 16:00:00	14.2	965.3	94	6.1	0.5
1866	2021-03-19 17:00:00	13.8	965.8	95	5.7	0.1
1867	2021-03-19 18:00:00	13.9	966.7	88	3.7	0
1868	2021-03-19 19:00:00	13.9	967.5	78	7.1	0
1869	2021-03-19 20:00:00	14	968.6	69	7.7	0
1870	2021-03-19 21:00:00	14.1	969.6	63	6.1	0
1871	2021-03-19 22:00:00	14	970.8	62	3.1	0
1872	2021-03-19 23:00:00	14	971.5	61	3.7	0
1873	2021-03-20	13.7	972.6	65	1.6	0
1874	2021-03-20 01:00:00	13.9	971.3	53	6.7	0
1875	2021-03-20 02:00:00	13.8	971.6	50	4.4	0
1876	2021-03-20 03:00:00	13.9	971.5	47	4.4	0
1877	2021-03-20 04:00:00	14	971.6	44	7	0
1878	2021-03-20 05:00:00	12.9	972.5	55	5.3	0
1879	2021-03-20 06:00:00	10.9	973.2	70	2.6	0.3
1880	2021-03-20 07:00:00	10.3	973.6	83	1.6	0.2
1881	2021-03-20 08:00:00	9.5	975	85	1.9	1.1
1882	2021-03-20 09:00:00	9	975.7	90	1.3	1.2
1883	2021-03-20 10:00:00	9.2	976.1	92	1.1	0
1884	2021-03-20 11:00:00	9.6	976.3	89	2.6	0
1885	2021-03-20 12:00:00	10.3	976.2	91	2.1	0
1886	2021-03-20 13:00:00	10.2	975.5	85	3.2	0
1887	2021-03-20 14:00:00	10.2	974.6	87	3	0
1888	2021-03-20 15:00:00	10.3	973.9	86	3.2	0
1889	2021-03-20 16:00:00	9.8	973.9	92	3	0
1890	2021-03-20 17:00:00	9.2	974.4	96	4.5	0.1
1891	2021-03-20 18:00:00	9.1	975	95	1.6	0.1
1892	2021-03-20 19:00:00	9	975.8	93	2.3	0.1
1893	2021-03-20 20:00:00	8.8	977.2	95	1.5	0.4
1894	2021-03-20 21:00:00	8.9	978.3	97	0.9	0.3
1895	2021-03-20 22:00:00	8.8	979.5	94	2.7	0.6
1896	2021-03-20 23:00:00	8.7	980.5	95	2.1	0.5
1897	2021-03-21	8.3	981	95	2.7	1.2
1898	2021-03-21 01:00:00	8.1	981.5	97	1.8	1.9
1899	2021-03-21 02:00:00	7.9	981.6	96	2.3	1.2
1900	2021-03-21 03:00:00	7.8	981.5	96	4	0.9
1901	2021-03-21 04:00:00	7.7	982	96	4	0.7
1902	2021-03-21 05:00:00	7.6	982.3	94	3.9	0.6
1903	2021-03-21 06:00:00	7.4	982.5	94	2.8	0.4
1904	2021-03-21 07:00:00	7.4	983.3	94	2.5	0.6
1905	2021-03-21 08:00:00	7.6	983.9	94	4	1.3
1906	2021-03-21 09:00:00	7.8	985.4	94	4.1	0.5
1907	2021-03-21 10:00:00	8.5	985.4	92	4	0.2
1908	2021-03-21 11:00:00	9.1	985.6	81	1.3	0.1
1909	2021-03-21 12:00:00	9.5	985.2	89	1.5	0.1
1910	2021-03-21 13:00:00	9.9	984.7	89	1.6	0
1911	2021-03-21 14:00:00	10.1	983.9	93	1.2	0
1912	2021-03-21 15:00:00	9.7	983.5	95	1.5	0.2
1913	2021-03-21 16:00:00	9.2	983.3	93	4.3	0.5
1914	2021-03-21 17:00:00	9	983.5	94	2.4	0.4
1915	2021-03-21 18:00:00	8.8	983.8	96	2.7	0.6
1916	2021-03-21 19:00:00	8.5	984.6	95	1.5	0.8
1917	2021-03-21 20:00:00	8.4	985.3	95	1.4	0.4
1918	2021-03-21 21:00:00	8.3	986.7	95	1.9	0.2
1919	2021-03-21 22:00:00	8.1	987.3	96	2.1	0
1920	2021-03-21 23:00:00	7.8	987.4	97	2.2	0
1921	2021-03-22	7.5	987.1	98	2.1	0
1922	2021-03-22 01:00:00	7.6	987.4	98	3.4	0
1923	2021-03-22 02:00:00	7.9	987.1	98	2.9	0
1924	2021-03-22 03:00:00	8.2	986.9	97	1.6	0
1925	2021-03-22 04:00:00	8.1	986.3	98	1	0
1926	2021-03-22 05:00:00	7.9	985.6	98	2.4	0
1927	2021-03-22 06:00:00	8.1	985.8	98	0.4	0
1928	2021-03-22 07:00:00	8.3	986.1	98	1	0
1929	2021-03-22 08:00:00	8.5	986.7	98	0.5	0
1930	2021-03-22 09:00:00	9.5	987.3	98	1.6	0
1931	2021-03-22 10:00:00	10.6	987.6	82	2.6	0
1932	2021-03-22 11:00:00	11	987.5	80	3.9	0
1933	2021-03-22 12:00:00	12.8	986.7	74	2.4	0
1934	2021-03-22 13:00:00	12.3	985.9	76	2.8	0
1935	2021-03-22 14:00:00	13.9	984.7	64	2.7	0
1936	2021-03-22 15:00:00	13.1	983.6	67	1.1	0
1937	2021-03-22 16:00:00	13	982.8	67	2.2	0
1938	2021-03-22 17:00:00	13.3	982.1	64	1.9	0
1939	2021-03-22 18:00:00	13.3	982	64	1.3	0
1940	2021-03-22 19:00:00	12.6	982	71	0.7	0
1941	2021-03-22 20:00:00	12	982.3	76	2.1	0
1942	2021-03-22 21:00:00	11.6	983	79	2	0
1943	2021-03-22 22:00:00	11.1	983.3	83	1.9	0
1944	2021-03-22 23:00:00	10.4	983	89	2.4	0
1945	2021-03-23	10.1	982.8	91	3.7	0
1946	2021-03-23 01:00:00	9.8	982.1	92	1.9	0
1947	2021-03-23 02:00:00	9.6	981.5	92	1.8	0
1948	2021-03-23 03:00:00	9.3	980.9	95	1.1	0
1949	2021-03-23 04:00:00	9.2	979.9	95	0.2	0
1950	2021-03-23 05:00:00	8.9	979.1	97	1.8	0
1951	2021-03-23 06:00:00	9	978.9	97	2.3	0
1952	2021-03-23 07:00:00	8.3	979.1	97	4.3	0
1953	2021-03-23 08:00:00	8.6	979.2	98	0.8	0
1954	2021-03-23 09:00:00	10.4	979.7	89	2	0
1955	2021-03-23 10:00:00	12.8	979.8	76	1.9	0
1956	2021-03-23 11:00:00	14.5	979.3	63	3	0
1957	2021-03-23 12:00:00	15.1	978.5	58	3.4	0
1958	2021-03-23 13:00:00	15.4	977.4	59	2.5	0
1959	2021-03-23 14:00:00	15.6	976.2	52	1.4	0
1960	2021-03-23 15:00:00	15.9	975	55	2.3	0
1961	2021-03-23 16:00:00	16.6	974	51	1.3	0
1962	2021-03-23 17:00:00	16.3	973.7	51	0.9	0
1963	2021-03-23 18:00:00	15.8	973.3	55	1.4	0
1964	2021-03-23 19:00:00	14.7	973.4	59	2.1	0
1965	2021-03-23 20:00:00	13.2	973.8	74	1.7	0
1966	2021-03-23 21:00:00	12.8	974.5	72	2.6	0
1967	2021-03-23 22:00:00	12.3	974.9	72	1.3	0
1968	2021-03-23 23:00:00	10.7	975	82	3.9	0
1969	2021-03-24	9.3	975	89	3	0
1970	2021-03-24 01:00:00	8.5	974.2	92	3	0
1971	2021-03-24 02:00:00	8.1	973.5	92	4	0
1972	2021-03-24 03:00:00	8.1	972.9	91	0.9	0
1973	2021-03-24 04:00:00	7.7	972.1	91	1.9	0
1974	2021-03-24 05:00:00	7.3	971.7	92	2.5	0
1975	2021-03-24 06:00:00	7.5	971.7	90	2.4	0
1976	2021-03-24 07:00:00	7.4	972	92	1.1	0
1977	2021-03-24 08:00:00	7.9	972.3	93	1.2	0
1978	2021-03-24 09:00:00	11.8	972.6	78	2.1	0
1979	2021-03-24 10:00:00	14.6	972.8	70	1.4	0
1980	2021-03-24 11:00:00	17.6	972.7	58	1.9	0
1981	2021-03-24 12:00:00	18.7	972	46	4.7	0
1982	2021-03-24 13:00:00	20.1	970.9	43	4.7	0
1983	2021-03-24 14:00:00	20.5	969.6	41	4.7	0
1984	2021-03-24 15:00:00	21	968	42	6	0
1985	2021-03-24 16:00:00	21.7	967	41	4.7	0
1986	2021-03-24 17:00:00	21.7	967	41	4.7	0
1987	2021-03-24 18:00:00	21.4	967	42	3.2	0
1988	2021-03-24 19:00:00	19.8	967	47	3.8	0
1989	2021-03-24 20:00:00	18.6	967.6	50	3.2	0
1990	2021-03-24 21:00:00	16.8	968.4	59	4.7	0
1991	2021-03-24 22:00:00	16.1	969.5	62	5.2	0
1992	2021-03-24 23:00:00	16.7	969.6	57	1.7	0
1993	2021-03-25	16.6	969.8	61	1.5	0
1994	2021-03-25 01:00:00	16.1	970	62	1.6	0
1995	2021-03-25 02:00:00	15.1	969.5	70	0.6	0
1996	2021-03-25 03:00:00	15.3	968.7	70	0	0
1997	2021-03-25 04:00:00	14.3	968.3	79	3.5	0
1998	2021-03-25 05:00:00	14.1	968.3	82	1.4	0
1999	2021-03-25 06:00:00	14.3	968.5	79	1.1	0
[truncated: 24,281 more rows]
