# Supplementary material for: Regional PM2.5 pollution forecasting using a hybrid model based on multi-scales feature fusion and deep learning algorithms
Source: PLoS One. 2025 Oct 9;20(10):e0333489. doi: 10.1371/journal.pone.0333489 (PMC12510565; doi:10.1371/journal.pone.0333489)
Supplement: S1 Data — (ZIP) [file pone.0333489.s001.zip › S1 Data/meteorological/Meishan_meteorological.xlsx]

## Sheet: Sheet1
	date	T	AP	RH	WS	P
1	2021-01-01	4.2	974.3	85	1.6	0
2	2021-01-01 01:00:00	3.6	973.9	90	2	0
3	2021-01-01 02:00:00	2.9	973.4	90	2.1	0
4	2021-01-01 03:00:00	2.3	972.9	90	2	0
5	2021-01-01 04:00:00	2.2	972.4	91	1.7	0
6	2021-01-01 05:00:00	1.9	972.3	92	1.9	0
7	2021-01-01 06:00:00	1.8	971.7	95	1.5	0
8	2021-01-01 07:00:00	1.8	971.4	93	0.7	0
9	2021-01-01 08:00:00	1.5	972	94	1.1	0
10	2021-01-01 09:00:00	1.3	972.2	96	1.3	0
11	2021-01-01 10:00:00	3.6	972.4	88	1.4	0
12	2021-01-01 11:00:00	5.1	972.3	83	1.3	0
13	2021-01-01 12:00:00	6.8	971.3	66	1.5	0
14	2021-01-01 13:00:00	7.3	969.5	67	1.7	0
15	2021-01-01 14:00:00	8.3	968.3	55	2.1	0
16	2021-01-01 15:00:00	7.7	967.5	61	3	0
17	2021-01-01 16:00:00	7.9	967	59	1.6	0
18	2021-01-01 17:00:00	7.7	967.1	60	1.7	0
19	2021-01-01 18:00:00	7.3	967.7	60	0.8	0
20	2021-01-01 19:00:00	6.8	968.4	65	1.7	0
21	2021-01-01 20:00:00	6.7	969	64	2.2	0
22	2021-01-01 21:00:00	6.6	969.7	65	1	0
23	2021-01-01 22:00:00	5.8	969.7	72	1.2	0
24	2021-01-01 23:00:00	6	969.6	71	0	0
25	2021-01-02	5.6	969.5	79	1.6	0
26	2021-01-02 01:00:00	5.8	969.3	70	0.9	0
27	2021-01-02 02:00:00	5.4	969	76	1.2	0
28	2021-01-02 03:00:00	5.4	968.4	75	1.9	0
29	2021-01-02 04:00:00	5.1	968	80	0.8	0
30	2021-01-02 05:00:00	4.7	967.5	82	1.3	0
31	2021-01-02 06:00:00	4.9	967.4	81	1	0
32	2021-01-02 07:00:00	4.9	967.4	81	1.6	0
33	2021-01-02 08:00:00	4.7	967.6	86	1	0
34	2021-01-02 09:00:00	4.7	967.9	84	0.7	0
35	2021-01-02 10:00:00	5	968.3	84	0.2	0
36	2021-01-02 11:00:00	5.4	968	83	0.6	0
37	2021-01-02 12:00:00	5.8	966.7	77	1.4	0
38	2021-01-02 13:00:00	6.3	965.2	76	0.7	0
39	2021-01-02 14:00:00	6.6	963.7	74	1	0
40	2021-01-02 15:00:00	6.6	963.3	75	1.3	0
41	2021-01-02 16:00:00	6.6	963.8	76	2.2	0
42	2021-01-02 17:00:00	6.5	964.7	74	1.6	0
43	2021-01-02 18:00:00	6.1	965.7	76	1.7	0
44	2021-01-02 19:00:00	6.1	966.9	77	1.3	0
45	2021-01-02 20:00:00	5.9	968.1	79	2.9	0
46	2021-01-02 21:00:00	5.8	969.1	81	2.3	0
47	2021-01-02 22:00:00	5.8	969.6	81	2.4	0
48	2021-01-02 23:00:00	5.6	970.1	84	1.2	0
49	2021-01-03	5.6	970.6	83	2.1	0
50	2021-01-03 01:00:00	5.5	970.7	82	1.8	0
51	2021-01-03 02:00:00	5.4	970.5	83	1.7	0
52	2021-01-03 03:00:00	5.3	970.4	83	2.1	0
53	2021-01-03 04:00:00	4.9	970.4	88	1	0
54	2021-01-03 05:00:00	4.6	970.8	89	2	0
55	2021-01-03 06:00:00	4.8	970.6	88	1.1	0
56	2021-01-03 07:00:00	4.4	971.2	90	1.1	0
57	2021-01-03 08:00:00	4.8	971.5	88	2.2	0
58	2021-01-03 09:00:00	4.7	971.9	89	1.2	0
59	2021-01-03 10:00:00	5.2	971.9	87	1.7	0
60	2021-01-03 11:00:00	6.5	971.5	79	1.4	0
61	2021-01-03 12:00:00	8.2	970.3	72	2	0
62	2021-01-03 13:00:00	9.1	968.9	64	1.2	0
63	2021-01-03 14:00:00	11.1	967.3	41	1.4	0
64	2021-01-03 15:00:00	11.5	966.7	41	1.2	0
65	2021-01-03 16:00:00	11.1	966.4	51	5.8	0
66	2021-01-03 17:00:00	10	966.8	53	4.4	0
67	2021-01-03 18:00:00	8.8	967.6	57	3.4	0
68	2021-01-03 19:00:00	7.7	968.3	60	3.5	0
69	2021-01-03 20:00:00	7.7	968.8	65	4.1	0
70	2021-01-03 21:00:00	6.8	969.5	68	3.3	0
71	2021-01-03 22:00:00	6.5	969.4	71	2.4	0
72	2021-01-03 23:00:00	6.3	969.7	70	2.1	0
73	2021-01-04	6.2	969.6	71	1.3	0
74	2021-01-04 01:00:00	6	969	70	2	0
75	2021-01-04 02:00:00	5.8	968.4	75	2.4	0
76	2021-01-04 03:00:00	5.6	968	77	2.5	0
77	2021-01-04 04:00:00	5.5	967.8	80	2.1	0
78	2021-01-04 05:00:00	5.5	967.3	81	2.4	0
79	2021-01-04 06:00:00	5.3	967.2	84	2.5	0
80	2021-01-04 07:00:00	5.2	967.4	86	2.9	0
81	2021-01-04 08:00:00	5.2	967.7	87	1.9	0
82	2021-01-04 09:00:00	5.2	968.4	87	2.2	0
83	2021-01-04 10:00:00	5.9	969	83	1	0
84	2021-01-04 11:00:00	6.5	968.9	81	0.9	0
85	2021-01-04 12:00:00	7	968	77	0.9	0
86	2021-01-04 13:00:00	7.6	966.6	68	1.3	0
87	2021-01-04 14:00:00	8.3	965.3	70	1.7	0
88	2021-01-04 15:00:00	8.6	964.8	69	1	0
89	2021-01-04 16:00:00	8.3	965.1	67	0.8	0
90	2021-01-04 17:00:00	8.2	965.7	68	2.8	0
91	2021-01-04 18:00:00	7.7	966.8	71	2.6	0
92	2021-01-04 19:00:00	7.2	967.9	76	2.5	0
93	2021-01-04 20:00:00	6.9	968.9	80	3.4	0
94	2021-01-04 21:00:00	6.7	969.6	80	3	0
95	2021-01-04 22:00:00	6.4	970.1	83	3	0
96	2021-01-04 23:00:00	6.2	970.4	83	2.2	0
97	2021-01-05	5.9	970.4	86	1.7	0
98	2021-01-05 01:00:00	5.7	970.3	86	1.5	0
99	2021-01-05 02:00:00	5.6	969.8	85	0.9	0
100	2021-01-05 03:00:00	5.4	969.9	87	1.5	0
101	2021-01-05 04:00:00	5.3	969.7	86	1	0
102	2021-01-05 05:00:00	5.1	969.2	89	1.2	0
103	2021-01-05 06:00:00	5	969.7	88	1.8	0
104	2021-01-05 07:00:00	4.9	970.5	90	1.4	0
105	2021-01-05 08:00:00	4.9	971.4	89	1	0
106	2021-01-05 09:00:00	5.1	972	90	0.4	0
107	2021-01-05 10:00:00	5.8	972.3	89	1	0
108	2021-01-05 11:00:00	7.2	971.8	80	1.5	0
109	2021-01-05 12:00:00	8.8	970.7	72	1.4	0
110	2021-01-05 13:00:00	10.4	969.3	50	1.8	0
111	2021-01-05 14:00:00	10.6	968	51	1.3	0
112	2021-01-05 15:00:00	10.7	967.5	51	1.2	0
113	2021-01-05 16:00:00	10.6	967.2	53	1.4	0
114	2021-01-05 17:00:00	10.2	967.6	55	1.6	0
115	2021-01-05 18:00:00	9.6	968.3	60	2.5	0
116	2021-01-05 19:00:00	8.8	969.5	65	3.5	0
117	2021-01-05 20:00:00	8.4	970.1	68	4.8	0
118	2021-01-05 21:00:00	7.9	970.5	71	3.7	0
119	2021-01-05 22:00:00	7.5	970.7	73	1.6	0
120	2021-01-05 23:00:00	7	970.8	78	1.3	0
121	2021-01-06	6.6	970.6	78	1.8	0
122	2021-01-06 01:00:00	6.3	970.1	80	2.7	0
123	2021-01-06 02:00:00	6.3	969.2	81	1.1	0
124	2021-01-06 03:00:00	5.9	968.9	84	1.3	0
125	2021-01-06 04:00:00	5.6	968.2	85	1.7	0
126	2021-01-06 05:00:00	5.3	967.5	87	1.2	0
127	2021-01-06 06:00:00	5.4	966.8	84	1.1	0
128	2021-01-06 07:00:00	5.3	967	87	0.8	0
129	2021-01-06 08:00:00	5.3	967.5	89	2.4	0
130	2021-01-06 09:00:00	5.4	967.8	88	1.4	0
131	2021-01-06 10:00:00	5.8	968.1	82	0.7	0
132	2021-01-06 11:00:00	6.6	967.7	77	1.4	0
133	2021-01-06 12:00:00	6.9	966.6	74	1.6	0
134	2021-01-06 13:00:00	7.1	964.9	73	1.7	0
135	2021-01-06 14:00:00	7	963.6	76	1.9	0
136	2021-01-06 15:00:00	6.8	963.3	77	0.9	0
137	2021-01-06 16:00:00	6	963.6	79	2.7	0
138	2021-01-06 17:00:00	5.7	964.3	82	2.5	0
139	2021-01-06 18:00:00	5.8	965.1	80	4.6	0
140	2021-01-06 19:00:00	5.6	966	85	3	0
141	2021-01-06 20:00:00	5.4	967.1	90	2.9	0
142	2021-01-06 21:00:00	5.2	968.2	95	2.6	0.1
143	2021-01-06 22:00:00	5	968.9	96	2	0.2
144	2021-01-06 23:00:00	4.8	969.4	97	3	0.3
145	2021-01-07	4.8	969.6	97	3.6	0.3
146	2021-01-07 01:00:00	4.8	969.7	97	2.8	0.6
147	2021-01-07 02:00:00	4.5	969.6	96	4.3	0.5
148	2021-01-07 03:00:00	4	969.5	93	4.4	0.6
149	2021-01-07 04:00:00	3.8	969.4	95	2.8	0
150	2021-01-07 05:00:00	3.4	969.2	96	2.6	0.2
151	2021-01-07 06:00:00	2.9	969.4	96	3.2	0
152	2021-01-07 07:00:00	2.8	969.9	95	2.3	0.1
153	2021-01-07 08:00:00	2.6	970.7	96	3.2	0.2
154	2021-01-07 09:00:00	2.5	971.5	97	4.4	0.4
155	2021-01-07 10:00:00	2.1	972.5	96	3.5	0.3
156	2021-01-07 11:00:00	1.8	972.7	93	3.4	0.2
157	2021-01-07 12:00:00	1.8	971.7	92	4.1	0.1
158	2021-01-07 13:00:00	1.9	970.3	92	4.2	0
159	2021-01-07 14:00:00	1.7	969	87	5.3	0
160	2021-01-07 15:00:00	1.4	968.6	91	2.9	0
161	2021-01-07 16:00:00	1.4	969.4	91	3.3	0
162	2021-01-07 17:00:00	1.2	970.6	91	2.9	0.1
163	2021-01-07 18:00:00	0.8	971.9	91	4.7	0.1
164	2021-01-07 19:00:00	0.5	973.2	93	4	0
165	2021-01-07 20:00:00	0.3	974.9	95	3.1	0.1
166	2021-01-07 21:00:00	0.2	976	97	2.7	0.1
167	2021-01-07 22:00:00	0.1	976.7	97	2.4	0
168	2021-01-07 23:00:00	0.3	977	97	1.9	0
169	2021-01-08	0.4	977	97	1.5	0
170	2021-01-08 01:00:00	0.4	976.8	97	1.5	0
171	2021-01-08 02:00:00	0.3	976.5	96	1.5	0
172	2021-01-08 03:00:00	0.4	976.2	92	2	0
173	2021-01-08 04:00:00	0.5	975.4	94	1	0
174	2021-01-08 05:00:00	0.5	974.9	94	1.1	0
175	2021-01-08 06:00:00	0.2	974.5	95	1.5	0
176	2021-01-08 07:00:00	0	975	94	1.4	0
177	2021-01-08 08:00:00	-0.1	975.4	93	1.5	0
178	2021-01-08 09:00:00	0.1	976.1	91	0.6	0
179	2021-01-08 10:00:00	1	977.1	86	0.1	0
180	2021-01-08 11:00:00	1.9	977.3	84	2.2	0.2
181	2021-01-08 12:00:00	2.3	976.3	82	2.3	1.9
182	2021-01-08 13:00:00	2.6	974.8	81	1.8	0.1
183	2021-01-08 14:00:00	2.8	973.2	78	1.5	0
184	2021-01-08 15:00:00	3	972.1	80	1.3	0
185	2021-01-08 16:00:00	2.8	971.5	81	2.1	0
186	2021-01-08 17:00:00	2.7	971.1	80	1.2	0
187	2021-01-08 18:00:00	2.5	971.1	85	1.7	0
188	2021-01-08 19:00:00	2.1	971.9	84	2.9	0
189	2021-01-08 20:00:00	2	972.5	88	2.6	0
190	2021-01-08 21:00:00	1.8	973.3	89	1.2	0
191	2021-01-08 22:00:00	1.7	973.6	88	1	0
192	2021-01-08 23:00:00	1.7	973.5	86	1.3	0
193	2021-01-09	1.7	973.3	89	1.5	0
194	2021-01-09 01:00:00	1.7	973	90	1.5	0
195	2021-01-09 02:00:00	1.6	972.6	92	1.8	0
196	2021-01-09 03:00:00	1.5	972.3	94	1.8	0
197	2021-01-09 04:00:00	1.5	971.8	95	1.2	0
198	2021-01-09 05:00:00	1.5	971.2	96	1.7	0
199	2021-01-09 06:00:00	1.5	971.1	97	1.4	0
200	2021-01-09 07:00:00	1.5	971.2	97	1.6	0
201	2021-01-09 08:00:00	1.5	971.4	97	1.5	0
202	2021-01-09 09:00:00	1.7	971.8	98	0.9	0
203	2021-01-09 10:00:00	1.9	972.1	96	1.1	0
204	2021-01-09 11:00:00	2.6	972.4	89	0.9	0
205	2021-01-09 12:00:00	3.2	971.6	84	0.7	0
206	2021-01-09 13:00:00	3.7	970	78	0.1	0
207	2021-01-09 14:00:00	3.9	968.6	72	1.5	0
208	2021-01-09 15:00:00	3.9	967.8	76	2.7	0
209	2021-01-09 16:00:00	3.5	967.7	78	3	0
210	2021-01-09 17:00:00	3.2	968.1	79	3.4	0
211	2021-01-09 18:00:00	2.7	969.1	83	1.9	0
212	2021-01-09 19:00:00	2.4	970.3	86	1.8	0
213	2021-01-09 20:00:00	2.2	971.5	89	1.8	0
214	2021-01-09 21:00:00	2.3	972.2	91	1.3	0
215	2021-01-09 22:00:00	2.3	972.8	89	1.8	0
216	2021-01-09 23:00:00	2.2	973.4	93	2	0
217	2021-01-10	2	973.5	95	0.6	0
218	2021-01-10 01:00:00	2	972.9	95	0.7	0
219	2021-01-10 02:00:00	2	972.5	96	1	0
220	2021-01-10 03:00:00	2.1	972.1	95	2.2	0
221	2021-01-10 04:00:00	2.1	971.3	95	0.9	0
222	2021-01-10 05:00:00	1.8	970.5	95	1.1	0
223	2021-01-10 06:00:00	1.6	969.8	96	0.4	0
224	2021-01-10 07:00:00	1.6	969.9	97	0.9	0
225	2021-01-10 08:00:00	1.6	970.3	97	1	0
226	2021-01-10 09:00:00	1.8	971.3	98	1.1	0
227	2021-01-10 10:00:00	2.3	972.3	98	0.6	0.1
228	2021-01-10 11:00:00	2.9	972.9	88	1.1	0
229	2021-01-10 12:00:00	3.7	972.4	79	1.4	0
230	2021-01-10 13:00:00	3.7	971.2	78	2.6	0
231	2021-01-10 14:00:00	3.4	970.2	80	2.4	0
232	2021-01-10 15:00:00	3.9	969.8	71	2.7	0
233	2021-01-10 16:00:00	4	969.7	70	1	0
234	2021-01-10 17:00:00	3.9	970.2	73	1.4	0
235	2021-01-10 18:00:00	3.6	971.3	73	0.9	0
236	2021-01-10 19:00:00	3.2	972.6	81	0.5	0
237	2021-01-10 20:00:00	2.9	974.3	84	0.4	0
238	2021-01-10 21:00:00	3.1	975.4	83	1	0
239	2021-01-10 22:00:00	3.2	976.8	83	2.3	0
240	2021-01-10 23:00:00	3	977.9	83	1	0
241	2021-01-11	3.2	978.5	79	2.7	0
242	2021-01-11 01:00:00	3.3	978.4	78	1.3	0
243	2021-01-11 02:00:00	3	978.9	80	1.1	0
244	2021-01-11 03:00:00	2.7	979.7	82	1.8	0
245	2021-01-11 04:00:00	2.2	979.9	84	1.5	0
246	2021-01-11 05:00:00	2.2	979.4	74	1	0
247	2021-01-11 06:00:00	1.4	979.5	84	1.3	0
248	2021-01-11 07:00:00	1.1	979.7	92	1.4	0
249	2021-01-11 08:00:00	0.4	980.3	94	1.3	0
250	2021-01-11 09:00:00	0.4	981	96	0.5	0
251	2021-01-11 10:00:00	2.9	981.8	87	1.1	0
252	2021-01-11 11:00:00	4	982	80	1.2	0
253	2021-01-11 12:00:00	6.2	981	30	0.6	0
254	2021-01-11 13:00:00	7.2	979.1	27	2.4	0
255	2021-01-11 14:00:00	8.3	977.4	30	3.2	0
256	2021-01-11 15:00:00	8.8	976.7	26	2	0
257	2021-01-11 16:00:00	8.8	976.1	28	1.3	0
258	2021-01-11 17:00:00	8.7	975.9	30	1.7	0
259	2021-01-11 18:00:00	7.2	975.9	33	1.2	0
260	2021-01-11 19:00:00	5.6	976.3	30	0.8	0
261	2021-01-11 20:00:00	3.9	976.6	50	1.6	0
262	2021-01-11 21:00:00	2.6	976.8	52	2.1	0
263	2021-01-11 22:00:00	2.6	976.8	52	2.4	0
264	2021-01-11 23:00:00	2.4	977.2	45	1.3	0
265	2021-01-12	2.3	976.7	49	2.2	0
266	2021-01-12 01:00:00	1.7	975.7	58	2.4	0
267	2021-01-12 02:00:00	1.1	974.7	61	2.3	0
268	2021-01-12 03:00:00	1.3	974.1	64	1.8	0
269	2021-01-12 04:00:00	0.4	972.9	80	0.9	0
270	2021-01-12 05:00:00	-1.1	971.7	88	0.8	0
271	2021-01-12 06:00:00	-1.4	971.3	85	1.4	0
272	2021-01-12 07:00:00	-1.1	971	75	2	0
273	2021-01-12 08:00:00	-0.7	971	72	2.2	0
274	2021-01-12 09:00:00	-0.2	971.2	76	1.1	0
275	2021-01-12 10:00:00	2	971.6	70	1.1	0
276	2021-01-12 11:00:00	3.2	971.4	69	1.3	0
277	2021-01-12 12:00:00	5.5	970.2	56	1.8	0
278	2021-01-12 13:00:00	8	968.1	53	2.4	0
279	2021-01-12 14:00:00	8.5	966.2	49	3.1	0
280	2021-01-12 15:00:00	9.4	964.8	44	1.6	0
281	2021-01-12 16:00:00	9.8	963.9	44	1.9	0
282	2021-01-12 17:00:00	9.6	963.2	44	0.5	0
283	2021-01-12 18:00:00	8.5	963.2	50	1	0
284	2021-01-12 19:00:00	6.4	963.4	53	1.3	0
285	2021-01-12 20:00:00	5.3	963.9	59	1	0
286	2021-01-12 21:00:00	5.1	964.1	60	0.9	0
287	2021-01-12 22:00:00	4.3	964.5	64	1.1	0
288	2021-01-12 23:00:00	3.5	964.7	72	0.7	0
289	2021-01-13	2.1	964.7	82	1.3	0
290	2021-01-13 01:00:00	1.7	964.6	89	1.3	0
291	2021-01-13 02:00:00	1	964.3	93	1.4	0
292	2021-01-13 03:00:00	1.3	964.5	92	1.2	0
293	2021-01-13 04:00:00	1.1	964.3	92	0.7	0
294	2021-01-13 05:00:00	0.3	964.3	93	1.6	0
295	2021-01-13 06:00:00	-0.1	964.1	93	1.3	0
296	2021-01-13 07:00:00	0.5	964.6	89	1.9	0
297	2021-01-13 08:00:00	0.2	964.7	90	1.7	0
298	2021-01-13 09:00:00	0.3	965.3	92	0.9	0
299	2021-01-13 10:00:00	2.1	965.9	82	1.6	0
300	2021-01-13 11:00:00	3.8	966.1	72	1.8	0
301	2021-01-13 12:00:00	6.1	965.2	62	1.2	0
302	2021-01-13 13:00:00	8.2	963.8	46	1.7	0
303	2021-01-13 14:00:00	10	962.4	45	1.8	0
304	2021-01-13 15:00:00	11.2	961.4	41	2.9	0
305	2021-01-13 16:00:00	10.8	961	42	2.5	0
306	2021-01-13 17:00:00	10.7	961	43	1.3	0
307	2021-01-13 18:00:00	9.1	961.4	48	0.5	0
308	2021-01-13 19:00:00	7.5	962.2	54	0.8	0
309	2021-01-13 20:00:00	6.6	962.7	57	0.8	0
310	2021-01-13 21:00:00	5.7	963.5	61	1.2	0
311	2021-01-13 22:00:00	4.7	964.1	69	1.3	0
312	2021-01-13 23:00:00	5.5	964.5	66	1.3	0
313	2021-01-14	3.9	964.7	79	0.4	0
314	2021-01-14 01:00:00	3	964.6	79	1.3	0
315	2021-01-14 02:00:00	2.3	964.2	83	0.6	0
316	2021-01-14 03:00:00	2.2	964	85	1.1	0
317	2021-01-14 04:00:00	1.6	963.4	88	1.3	0
318	2021-01-14 05:00:00	1.4	963	89	0.9	0
319	2021-01-14 06:00:00	1.2	962.8	92	1	0
320	2021-01-14 07:00:00	0.9	963.1	93	0.7	0
321	2021-01-14 08:00:00	0.5	963.1	95	1.7	0
322	2021-01-14 09:00:00	0.9	963.3	96	1.5	0
323	2021-01-14 10:00:00	2.6	963.6	89	0.9	0
324	2021-01-14 11:00:00	4.5	963.6	80	1.4	0
325	2021-01-14 12:00:00	6.9	962	67	1.6	0
326	2021-01-14 13:00:00	9.6	960.3	61	1.5	0
327	2021-01-14 14:00:00	11.4	958.8	55	1.4	0
328	2021-01-14 15:00:00	12.1	957.8	52	1.3	0
329	2021-01-14 16:00:00	13.2	957.2	48	1.5	0
330	2021-01-14 17:00:00	13	957	47	3.9	0
331	2021-01-14 18:00:00	11.5	957.2	50	2.8	0
332	2021-01-14 19:00:00	9.7	957.6	55	3.1	0
333	2021-01-14 20:00:00	9	958.4	56	0.8	0
334	2021-01-14 21:00:00	8.3	959	61	0.7	0
335	2021-01-14 22:00:00	7.9	959.5	64	0	0
336	2021-01-14 23:00:00	6.8	959.7	68	1.3	0
337	2021-01-15	5.8	960.1	74	1.3	0
338	2021-01-15 01:00:00	5.7	960.7	74	2.1	0
339	2021-01-15 02:00:00	5	961	77	2.7	0
340	2021-01-15 03:00:00	4.4	961.6	83	1.9	0
341	2021-01-15 04:00:00	4.4	961.5	81	3.6	0
342	2021-01-15 05:00:00	4.5	961.7	82	1.5	0
343	2021-01-15 06:00:00	4.5	961.5	80	1.3	0
344	2021-01-15 07:00:00	4.6	962	83	0.6	0
345	2021-01-15 08:00:00	3.8	962.1	89	2.3	0
346	2021-01-15 09:00:00	3.7	962.7	91	1.5	0
347	2021-01-15 10:00:00	5.7	963.4	81	1.1	0
348	2021-01-15 11:00:00	8	963.9	74	1.3	0
349	2021-01-15 12:00:00	9.5	963.1	62	0.9	0
350	2021-01-15 13:00:00	11.2	961.5	57	1.6	0
351	2021-01-15 14:00:00	12.9	959.9	50	2.3	0
352	2021-01-15 15:00:00	13.6	958.9	46	1.8	0
353	2021-01-15 16:00:00	14	958.2	42	1.9	0
354	2021-01-15 17:00:00	13.7	958.2	44	1.3	0
355	2021-01-15 18:00:00	12.6	958.4	49	0.6	0
356	2021-01-15 19:00:00	10.5	959.4	56	1.4	0
357	2021-01-15 20:00:00	8.8	960	64	2.1	0
358	2021-01-15 21:00:00	9.1	960.9	62	1.8	0
359	2021-01-15 22:00:00	8.1	961.7	68	1.7	0
360	2021-01-15 23:00:00	7.7	962	69	2.5	0
361	2021-01-16	7	962.3	73	1.1	0
362	2021-01-16 01:00:00	6	962.7	78	1	0
363	2021-01-16 02:00:00	6.1	962.7	78	1.3	0
364	2021-01-16 03:00:00	6	963	80	1	0
365	2021-01-16 04:00:00	5.9	963.1	86	0.9	0
366	2021-01-16 05:00:00	5.9	963.2	85	1.7	0
367	2021-01-16 06:00:00	5.6	962.7	87	1.2	0
368	2021-01-16 07:00:00	6.4	963.4	74	1.8	0
369	2021-01-16 08:00:00	6.2	964	80	0.7	0
370	2021-01-16 09:00:00	6	964.9	84	1.3	0
371	2021-01-16 10:00:00	6	965.5	86	2.3	0
372	2021-01-16 11:00:00	6.4	966.4	82	0.8	0
373	2021-01-16 12:00:00	7.2	965.9	75	2.2	0
374	2021-01-16 13:00:00	7.8	965.1	69	2.1	0
375	2021-01-16 14:00:00	7.8	964.6	69	3.4	0
376	2021-01-16 15:00:00	9.1	964.6	62	4.2	0
377	2021-01-16 16:00:00	9.3	965.8	57	5.5	0
378	2021-01-16 17:00:00	8.9	966.9	59	4.7	0
379	2021-01-16 18:00:00	8.5	968.9	61	1.2	0
380	2021-01-16 19:00:00	8	970.8	67	2.8	0
381	2021-01-16 20:00:00	7.2	972.7	76	4.7	0
382	2021-01-16 21:00:00	6	974.8	90	7.3	0.2
383	2021-01-16 22:00:00	5.1	976.9	84	5.5	0.2
384	2021-01-16 23:00:00	4.7	978.4	83	7.3	0.7
385	2021-01-17	4.6	979.3	88	1.6	0
386	2021-01-17 01:00:00	4.7	980.6	85	1.8	0
387	2021-01-17 02:00:00	4.5	981.4	88	2	0
388	2021-01-17 03:00:00	4.8	981.5	79	1.3	0
389	2021-01-17 04:00:00	4.5	981.7	81	1.8	0
390	2021-01-17 05:00:00	4.1	981.7	84	2.1	0
391	2021-01-17 06:00:00	3.8	981.8	84	0.7	0
392	2021-01-17 07:00:00	3.3	981.6	88	1.5	0
393	2021-01-17 08:00:00	2.7	981.5	91	2.1	0
394	2021-01-17 09:00:00	2.5	981.3	96	1.4	0
395	2021-01-17 10:00:00	5.2	981.3	78	0.7	0
396	2021-01-17 11:00:00	6.8	981.3	72	2.4	0
397	2021-01-17 12:00:00	8.1	979.8	64	2.9	0
398	2021-01-17 13:00:00	9.7	978	55	1.5	0
399	2021-01-17 14:00:00	10.4	976.3	27	1.7	0
400	2021-01-17 15:00:00	10.8	975.1	30	4.4	0
401	2021-01-17 16:00:00	11.1	974.4	29	3.4	0
402	2021-01-17 17:00:00	10.8	974.1	32	2.7	0
403	2021-01-17 18:00:00	9.6	974.2	38	2.3	0
404	2021-01-17 19:00:00	6.6	974.4	58	3.1	0
405	2021-01-17 20:00:00	5.8	974.4	61	4.3	0
406	2021-01-17 21:00:00	5.7	974.5	60	3.3	0
407	2021-01-17 22:00:00	5.2	974.3	63	2.9	0
408	2021-01-17 23:00:00	4.9	973.9	68	3.1	0
409	2021-01-18	4.1	973.3	72	3.2	0
410	2021-01-18 01:00:00	3.5	972.8	79	3.4	0
411	2021-01-18 02:00:00	3.2	972.3	79	2.8	0
412	2021-01-18 03:00:00	3.1	971.9	79	1.9	0
413	2021-01-18 04:00:00	2.3	971.4	86	2.1	0
414	2021-01-18 05:00:00	1.5	970.9	89	1	0
415	2021-01-18 06:00:00	1.4	970.7	89	1.4	0
416	2021-01-18 07:00:00	1	970.8	91	1.2	0
417	2021-01-18 08:00:00	0.7	970.8	93	1.2	0
418	2021-01-18 09:00:00	1.6	971	90	0.9	0
419	2021-01-18 10:00:00	4	971.4	79	1	0
420	2021-01-18 11:00:00	5.5	971.4	78	1.4	0
421	2021-01-18 12:00:00	7	969.9	66	2.4	0
422	2021-01-18 13:00:00	9	968.1	59	2.5	0
423	2021-01-18 14:00:00	10.4	966	51	2.1	0
424	2021-01-18 15:00:00	11	964.5	49	3.5	0
425	2021-01-18 16:00:00	10.8	963.8	40	3.5	0
426	2021-01-18 17:00:00	10.2	963.4	50	4.2	0
427	2021-01-18 18:00:00	8.7	963.2	56	3.9	0
428	2021-01-18 19:00:00	6.8	963.5	65	2.5	0
429	2021-01-18 20:00:00	6.5	963.5	61	2.6	0
430	2021-01-18 21:00:00	4.9	963.4	72	3.2	0
431	2021-01-18 22:00:00	4.6	963.2	74	4.9	0
432	2021-01-18 23:00:00	4.1	963	75	3.5	0
433	2021-01-19	4.1	962.5	73	0.8	0
434	2021-01-19 01:00:00	3.7	961.9	74	0.7	0
435	2021-01-19 02:00:00	2.9	961.4	83	1.4	0
436	2021-01-19 03:00:00	2.6	961.1	84	1.5	0
437	2021-01-19 04:00:00	2.1	960.4	85	1.7	0
438	2021-01-19 05:00:00	2.1	959.7	82	1.4	0
439	2021-01-19 06:00:00	2.2	959.7	85	1.5	0
440	2021-01-19 07:00:00	1.5	959.9	84	3.2	0
441	2021-01-19 08:00:00	1.7	960.2	83	1.9	0
442	2021-01-19 09:00:00	1.8	960.9	86	1	0
443	2021-01-19 10:00:00	3.2	961.4	82	0.9	0
444	2021-01-19 11:00:00	4.9	961.4	68	2.1	0
445	2021-01-19 12:00:00	7.3	960.5	57	1.8	0
446	2021-01-19 13:00:00	8.7	959.3	53	2.1	0
447	2021-01-19 14:00:00	9.7	958	52	2	0
448	2021-01-19 15:00:00	9.7	957.1	52	1.5	0
449	2021-01-19 16:00:00	10.1	956.7	49	2.1	0
450	2021-01-19 17:00:00	9.8	957	54	1.7	0
451	2021-01-19 18:00:00	8.8	957.8	58	4.1	0
452	2021-01-19 19:00:00	8	958.6	62	2.9	0
453	2021-01-19 20:00:00	7.4	959.1	64	2.9	0
454	2021-01-19 21:00:00	7	959.3	68	1.2	0
455	2021-01-19 22:00:00	6.4	959.9	70	0.5	0
456	2021-01-19 23:00:00	6.1	960.3	72	1.7	0
457	2021-01-20	5.8	960.4	72	2.1	0
458	2021-01-20 01:00:00	4.8	960.4	85	1	0
459	2021-01-20 02:00:00	4.6	960.2	80	0.4	0
460	2021-01-20 03:00:00	5.2	960.4	79	1	0
461	2021-01-20 04:00:00	5.2	960.1	80	1.1	0
462	2021-01-20 05:00:00	5.3	960.1	77	0.9	0
463	2021-01-20 06:00:00	5.1	960.1	84	0.8	0
464	2021-01-20 07:00:00	5	960.8	89	1.1	0
465	2021-01-20 08:00:00	5	961.2	87	0.6	0
466	2021-01-20 09:00:00	5.3	961.7	84	1.3	0
467	2021-01-20 10:00:00	5.6	962	86	0.8	0
468	2021-01-20 11:00:00	6.9	962.4	70	0.7	0
469	2021-01-20 12:00:00	8.8	961.7	67	1.1	0
470	2021-01-20 13:00:00	9.3	960.8	62	2.6	0
471	2021-01-20 14:00:00	9.5	960	59	2.4	0
472	2021-01-20 15:00:00	9.5	959.5	62	1.5	0
473	2021-01-20 16:00:00	9.5	959.1	63	0.6	0
474	2021-01-20 17:00:00	9.4	959.5	64	0.4	0
475	2021-01-20 18:00:00	8.9	960	70	1.2	0
476	2021-01-20 19:00:00	8.7	960.9	69	0.7	0
477	2021-01-20 20:00:00	8.4	961.7	67	1.1	0
478	2021-01-20 21:00:00	8.1	962.2	70	0.8	0
479	2021-01-20 22:00:00	7.9	962.6	77	1.6	0
480	2021-01-20 23:00:00	7.6	963.2	75	1.7	0
481	2021-01-21	7.7	963.5	71	0.5	0
482	2021-01-21 01:00:00	7.4	963.5	80	0	0
483	2021-01-21 02:00:00	7.3	963.4	83	0.4	0
484	2021-01-21 03:00:00	6.9	963.2	85	1.4	0
485	2021-01-21 04:00:00	6.7	962.9	88	1.2	0
486	2021-01-21 05:00:00	6.6	962.5	89	1.2	0
487	2021-01-21 06:00:00	7.1	962.1	83	2.3	0
488	2021-01-21 07:00:00	6.8	963	87	3.5	0
489	2021-01-21 08:00:00	6.7	963.3	87	2.4	0
490	2021-01-21 09:00:00	6.4	963.7	90	2.4	0
491	2021-01-21 10:00:00	7.3	964.5	85	2	0
492	2021-01-21 11:00:00	9.3	965.1	72	1.2	0
493	2021-01-21 12:00:00	11	964.3	61	1.2	0
494	2021-01-21 13:00:00	12.6	963.5	59	2.7	0
495	2021-01-21 14:00:00	13.8	962.1	46	1	0
496	2021-01-21 15:00:00	14.2	961.7	48	3.4	0
497	2021-01-21 16:00:00	15.1	961.4	45	1.9	0
498	2021-01-21 17:00:00	14.5	961.6	46	2.8	0
499	2021-01-21 18:00:00	13.1	962.3	51	3.4	0
500	2021-01-21 19:00:00	11.4	963.3	58	2.4	0
501	2021-01-21 20:00:00	10.1	963.9	60	2.4	0
502	2021-01-21 21:00:00	9.9	964	60	2.1	0
503	2021-01-21 22:00:00	8.8	964.3	69	3	0
504	2021-01-21 23:00:00	8.6	964.2	71	2.7	0
505	2021-01-22	7.7	963.9	76	1.2	0
506	2021-01-22 01:00:00	6.6	963.7	84	2.3	0
507	2021-01-22 02:00:00	7.6	963.5	77	2	0
508	2021-01-22 03:00:00	7	963.5	86	1.2	0
509	2021-01-22 04:00:00	6.7	963.5	81	0.7	0
510	2021-01-22 05:00:00	6.4	963.6	84	0.4	0
511	2021-01-22 06:00:00	6.2	962.4	87	3	0
512	2021-01-22 07:00:00	5.8	963.2	89	0.6	0
513	2021-01-22 08:00:00	5.8	963.2	89	2	0
514	2021-01-22 09:00:00	5.2	963.1	92	2.6	0
515	2021-01-22 10:00:00	7.8	963.1	82	1.5	0
516	2021-01-22 11:00:00	9.2	962.9	77	1.3	0
517	2021-01-22 12:00:00	11.7	961.6	68	1.9	0
518	2021-01-22 13:00:00	14.9	959.8	50	4.7	0
519	2021-01-22 14:00:00	17.1	958	39	3.8	0
520	2021-01-22 15:00:00	17.1	957	41	3.6	0
521	2021-01-22 16:00:00	17.1	956.3	41	4.2	0
522	2021-01-22 17:00:00	16.4	956.3	44	5.1	0
523	2021-01-22 18:00:00	15.2	956.8	51	4	0
524	2021-01-22 19:00:00	13.2	957.5	55	5.6	0
525	2021-01-22 20:00:00	12.1	958.3	59	5.6	0
526	2021-01-22 21:00:00	10.5	959.1	65	3.9	0
527	2021-01-22 22:00:00	9.3	959.6	70	3.9	0
528	2021-01-22 23:00:00	8.9	959.8	71	4.5	0
529	2021-01-23	8.9	959.6	73	4.7	0
530	2021-01-23 01:00:00	8.5	959.6	75	2.1	0
531	2021-01-23 02:00:00	8.2	959.2	77	1.1	0
532	2021-01-23 03:00:00	6.8	959	86	2.4	0
533	2021-01-23 04:00:00	7.5	958.3	81	2.5	0
534	2021-01-23 05:00:00	7.3	957.5	83	2.9	0
535	2021-01-23 06:00:00	6.8	957.5	85	1.7	0
536	2021-01-23 07:00:00	6.7	957.7	85	1.3	0
537	2021-01-23 08:00:00	6.4	957.7	88	0.7	0
538	2021-01-23 09:00:00	6.2	958.1	90	0	0
539	2021-01-23 10:00:00	7.9	958.1	82	0.9	0
540	2021-01-23 11:00:00	9.4	958.7	75	1.6	0
541	2021-01-23 12:00:00	11.3	957.5	68	1.8	0
542	2021-01-23 13:00:00	12.2	956	63	1.6	0
543	2021-01-23 14:00:00	13.2	954.6	59	1.8	0
544	2021-01-23 15:00:00	13.1	954.1	60	1.2	0
545	2021-01-23 16:00:00	13.2	953.5	65	3.1	0
546	2021-01-23 17:00:00	11.8	953.6	70	2.7	0
547	2021-01-23 18:00:00	11	954.1	72	3	0
548	2021-01-23 19:00:00	10.2	955.1	74	4.7	0
549	2021-01-23 20:00:00	9.9	956.1	75	1.4	0
550	2021-01-23 21:00:00	9.9	956.8	76	1.6	0
551	2021-01-23 22:00:00	9.8	957.4	75	1.2	0
552	2021-01-23 23:00:00	9.6	957.7	77	1.5	0
553	2021-01-24	9.6	958	77	0.9	0
554	2021-01-24 01:00:00	9.4	957.9	79	1.3	0
555	2021-01-24 02:00:00	9	957.6	79	0.6	0
556	2021-01-24 03:00:00	8.7	956.8	87	1.2	0
557	2021-01-24 04:00:00	8.4	956.1	86	1.1	0
558	2021-01-24 05:00:00	8	955.4	91	1	0
559	2021-01-24 06:00:00	7.9	955.1	91	1.2	0
560	2021-01-24 07:00:00	7.6	955.4	94	1	0
561	2021-01-24 08:00:00	7.8	956	92	1.2	0
562	2021-01-24 09:00:00	7.6	956.4	93	0.9	0
563	2021-01-24 10:00:00	8	956.9	92	1	0
564	2021-01-24 11:00:00	8.8	957.1	88	0.1	0
565	2021-01-24 12:00:00	9.7	956.7	84	0.9	0
566	2021-01-24 13:00:00	10.4	955.6	77	2	0
567	2021-01-24 14:00:00	11.3	954.4	74	2	0
568	2021-01-24 15:00:00	12	953.7	70	1.8	0
569	2021-01-24 16:00:00	12.3	953.6	66	2.1	0
570	2021-01-24 17:00:00	12	954	65	2.3	0
571	2021-01-24 18:00:00	11.4	955	71	2.4	0
572	2021-01-24 19:00:00	11	956.2	74	2.4	0
573	2021-01-24 20:00:00	10.7	957.6	75	3.1	0
574	2021-01-24 21:00:00	10.4	958.8	76	1.8	0
575	2021-01-24 22:00:00	10.1	959.8	78	2.3	0
576	2021-01-24 23:00:00	9.7	960.8	82	3.1	0
577	2021-01-25	8.7	961.5	96	3.5	0
578	2021-01-25 01:00:00	8.6	962.3	97	3.4	0
579	2021-01-25 02:00:00	8.3	962.8	97	5	0.3
580	2021-01-25 03:00:00	8.1	963.2	97	2.1	0.3
581	2021-01-25 04:00:00	8	963.4	96	1.4	0
582	2021-01-25 05:00:00	8	964.1	95	1.8	0
583	2021-01-25 06:00:00	8.2	965	92	0.9	0
584	2021-01-25 07:00:00	7.8	966	94	1.4	0
585	2021-01-25 08:00:00	8	967.3	91	2.1	0.1
586	2021-01-25 09:00:00	8.2	968.3	92	2	0
587	2021-01-25 10:00:00	8.4	968.8	93	2.9	0.1
588	2021-01-25 11:00:00	8.8	969.4	91	1.8	0
589	2021-01-25 12:00:00	9	969	87	2.6	0
590	2021-01-25 13:00:00	9.1	968	85	2.2	0
591	2021-01-25 14:00:00	9.8	966.6	79	1.7	0
592	2021-01-25 15:00:00	10.4	965.6	76	1.7	0
593	2021-01-25 16:00:00	10.2	965.1	78	1.4	0
594	2021-01-25 17:00:00	10.4	964.9	67	1.5	0
595	2021-01-25 18:00:00	10.1	965.2	71	0.9	0
596	2021-01-25 19:00:00	9.4	965.4	70	2.1	0
597	2021-01-25 20:00:00	9.1	965.9	75	2.2	0
598	2021-01-25 21:00:00	8.7	966.3	77	2.2	0
599	2021-01-25 22:00:00	8.7	966.6	71	1.1	0
600	2021-01-25 23:00:00	8.6	966.8	78	0	0
601	2021-01-26	8	966.9	88	1.6	0
602	2021-01-26 01:00:00	7.6	966.7	90	1.2	0
603	2021-01-26 02:00:00	7.8	966.3	83	1.4	0
604	2021-01-26 03:00:00	7.4	966	87	1.3	0
605	2021-01-26 04:00:00	7.2	965.5	89	1.1	0
606	2021-01-26 05:00:00	6.9	965.2	90	1	0
607	2021-01-26 06:00:00	6.6	964.8	93	0.9	0
608	2021-01-26 07:00:00	6.4	965.2	94	1.2	0
609	2021-01-26 08:00:00	6.4	965.6	94	1.8	0
610	2021-01-26 09:00:00	6.8	966	92	0.5	0
611	2021-01-26 10:00:00	7.5	966.3	87	0.1	0
612	2021-01-26 11:00:00	8.7	966.5	83	0.8	0
613	2021-01-26 12:00:00	10	965.6	76	1.9	0
614	2021-01-26 13:00:00	11	964.2	66	1.4	0
615	2021-01-26 14:00:00	12	962.5	58	1.8	0
616	2021-01-26 15:00:00	12.6	961.1	53	1	0
617	2021-01-26 16:00:00	13.1	960.2	52	1.2	0
618	2021-01-26 17:00:00	13	960	52	1.3	0
619	2021-01-26 18:00:00	12.3	960.2	55	2.6	0
620	2021-01-26 19:00:00	10.9	960.9	63	3.3	0
621	2021-01-26 20:00:00	10	961.7	67	3.2	0
622	2021-01-26 21:00:00	9.8	962.3	73	4.6	0
623	2021-01-26 22:00:00	9.3	962.7	78	3.2	0
624	2021-01-26 23:00:00	9	963	79	3.4	0
625	2021-01-27	9	963.2	78	2.9	0
626	2021-01-27 01:00:00	9.1	963.5	80	2.2	0
627	2021-01-27 02:00:00	8.8	963.5	79	0.8	0
628	2021-01-27 03:00:00	8.7	963.6	86	1.4	0
629	2021-01-27 04:00:00	8.3	963.4	86	1.2	0
630	2021-01-27 05:00:00	8	963.3	90	1.6	0
631	2021-01-27 06:00:00	7.7	963.2	93	2.4	0
632	2021-01-27 07:00:00	7.5	963.4	90	1	0
633	2021-01-27 08:00:00	7.4	964	93	0	0
634	2021-01-27 09:00:00	7.4	964.6	94	1.5	0
635	2021-01-27 10:00:00	7.9	965.5	89	1.4	0
636	2021-01-27 11:00:00	8.7	966	85	2.4	0
637	2021-01-27 12:00:00	9.6	965.8	77	2	0
638	2021-01-27 13:00:00	10.1	965.3	74	0.8	0
639	2021-01-27 14:00:00	10.3	964.6	72	2.5	0
640	2021-01-27 15:00:00	11	964.1	69	2	0
641	2021-01-27 16:00:00	12.3	964.1	63	1.5	0
642	2021-01-27 17:00:00	12.4	964.8	61	1.1	0
643	2021-01-27 18:00:00	11.4	965.6	67	1.2	0
644	2021-01-27 19:00:00	9.9	966.7	76	2.1	0
645	2021-01-27 20:00:00	9.1	968.1	81	1.2	0
646	2021-01-27 21:00:00	8.4	969.2	84	2	0
647	2021-01-27 22:00:00	7.8	969.9	89	2.7	0
648	2021-01-27 23:00:00	7.5	970.6	89	1.3	0
649	2021-01-28	7.5	970.9	91	1.8	0
650	2021-01-28 01:00:00	6.7	971.2	93	1.4	0
651	2021-01-28 02:00:00	6.2	971.2	96	1.8	0
652	2021-01-28 03:00:00	6.4	971	94	1.7	0
653	2021-01-28 04:00:00	6.5	970.5	94	1.2	0
654	2021-01-28 05:00:00	6.1	970.4	96	1.3	0
655	2021-01-28 06:00:00	5.9	970.3	97	1.7	0
656	2021-01-28 07:00:00	6	970.7	97	1.2	0
657	2021-01-28 08:00:00	6.3	971.3	93	1.2	0
658	2021-01-28 09:00:00	6.6	971.9	94	0.5	0
659	2021-01-28 10:00:00	7.5	972.5	92	0.9	0
660	2021-01-28 11:00:00	8.5	972.9	86	1.7	0
661	2021-01-28 12:00:00	10.2	972.6	73	1.7	0
662	2021-01-28 13:00:00	12	971.2	68	1.9	0
663	2021-01-28 14:00:00	13.2	969.6	63	1.7	0
664	2021-01-28 15:00:00	14.1	968.5	58	1.4	0
665	2021-01-28 16:00:00	12.4	967.8	62	3.5	0
666	2021-01-28 17:00:00	12	967.5	58	2.5	0
667	2021-01-28 18:00:00	12	967.5	59	2.8	0
668	2021-01-28 19:00:00	9.9	967.7	69	3	0
669	2021-01-28 20:00:00	9.2	968.5	73	2.5	0
670	2021-01-28 21:00:00	9.3	969.1	72	2.1	0
671	2021-01-28 22:00:00	9.1	969.3	75	1.4	0
672	2021-01-28 23:00:00	8.6	969	80	2.7	0
673	2021-01-29	8.6	968.7	80	3.9	0
674	2021-01-29 01:00:00	8.5	968.1	82	4	0
675	2021-01-29 02:00:00	8.4	967.5	83	4	0
676	2021-01-29 03:00:00	8.3	966.9	83	0.4	0
677	2021-01-29 04:00:00	8	966.3	87	1.2	0
678	2021-01-29 05:00:00	7.9	965.7	86	2.1	0
679	2021-01-29 06:00:00	7.9	965.3	85	2.4	0
680	2021-01-29 07:00:00	8.1	965.4	83	1.9	0
681	2021-01-29 08:00:00	8.1	965.6	83	2.4	0
682	2021-01-29 09:00:00	8	966.1	84	0.7	0
683	2021-01-29 10:00:00	8.2	966.3	85	1.8	0
684	2021-01-29 11:00:00	8.7	966.3	82	1.5	0
685	2021-01-29 12:00:00	9.2	965.5	82	1.3	0
686	2021-01-29 13:00:00	9.6	964.3	78	1.8	0
687	2021-01-29 14:00:00	10	962.9	76	1.9	0
688	2021-01-29 15:00:00	10.1	962	75	1.5	0
689	2021-01-29 16:00:00	10.1	961.8	76	1.4	0
690	2021-01-29 17:00:00	10.2	961.9	72	1.6	0
691	2021-01-29 18:00:00	9.9	962.5	75	2.5	0
692	2021-01-29 19:00:00	9.7	963.5	78	5.6	0
693	2021-01-29 20:00:00	8.5	964.6	87	1.7	0
694	2021-01-29 21:00:00	8.9	965.5	82	2	0
695	2021-01-29 22:00:00	8.8	966.4	82	1.5	0
696	2021-01-29 23:00:00	8.8	966.9	81	2.3	0
697	2021-01-30	8.5	967.1	83	2.7	0
698	2021-01-30 01:00:00	8.5	967.2	81	1.3	0
699	2021-01-30 02:00:00	8.3	967	81	1.3	0
700	2021-01-30 03:00:00	7.8	967.1	86	1.3	0
701	2021-01-30 04:00:00	7.8	966.5	84	1.8	0
702	2021-01-30 05:00:00	7.6	966.5	89	1.2	0
703	2021-01-30 06:00:00	7.1	966.1	95	0.8	0
704	2021-01-30 07:00:00	7.2	966.3	92	1.8	0
705	2021-01-30 08:00:00	7.1	966.8	93	1.6	0
706	2021-01-30 09:00:00	7.1	967.4	96	1.2	0
707	2021-01-30 10:00:00	7.5	967.8	95	1	0
708	2021-01-30 11:00:00	8.3	967.8	85	0.8	0
709	2021-01-30 12:00:00	9.2	967	83	1.1	0
710	2021-01-30 13:00:00	10.1	965.6	77	1.7	0
711	2021-01-30 14:00:00	12.2	964.2	59	1.1	0
712	2021-01-30 15:00:00	12.5	963.3	54	3	0
713	2021-01-30 16:00:00	12.6	962.7	49	2.4	0
714	2021-01-30 17:00:00	12.1	962.7	50	1.2	0
715	2021-01-30 18:00:00	11.7	963	58	1	0
716	2021-01-30 19:00:00	10.5	963.8	63	1.9	0
717	2021-01-30 20:00:00	10.4	964.6	54	1.1	0
718	2021-01-30 21:00:00	10	965.2	58	1	0
719	2021-01-30 22:00:00	9.9	965.7	63	1.7	0
720	2021-01-30 23:00:00	9.6	966	65	1.3	0
721	2021-01-31	9.9	966.1	64	1.5	0
722	2021-01-31 01:00:00	9.2	966.1	68	1.6	0
723	2021-01-31 02:00:00	7.9	966.1	84	1.3	0
724	2021-01-31 03:00:00	7.9	965.8	79	1.2	0
725	2021-01-31 04:00:00	8.4	965.4	81	1.2	0
726	2021-01-31 05:00:00	7.6	965.1	88	1	0
727	2021-01-31 06:00:00	7.4	964.9	86	1.2	0
728	2021-01-31 07:00:00	7	965	89	0.8	0
729	2021-01-31 08:00:00	7	965.3	87	1	0
730	2021-01-31 09:00:00	7	965.8	92	1.7	0
731	2021-01-31 10:00:00	7.8	966.1	84	2.2	0
732	2021-01-31 11:00:00	9.3	965.9	76	1.9	0
733	2021-01-31 12:00:00	11.5	965.2	65	2.3	0
734	2021-01-31 13:00:00	12.5	963.7	45	1.2	0
735	2021-01-31 14:00:00	13.4	962.3	41	1.4	0
736	2021-01-31 15:00:00	13.7	961.5	46	1.9	0
737	2021-01-31 16:00:00	13.7	961.4	36	3.4	0
738	2021-01-31 17:00:00	13.5	961.4	46	2.9	0
739	2021-01-31 18:00:00	12.6	962.1	50	4	0
740	2021-01-31 19:00:00	10.8	962.9	59	2.9	0
741	2021-01-31 20:00:00	10.1	963.7	59	3.2	0
742	2021-01-31 21:00:00	9.4	964.4	66	3.3	0
743	2021-01-31 22:00:00	9.1	965.5	65	1.6	0
744	2021-01-31 23:00:00	8.8	965.5	70	2.4	0
745	2021-02-01	8.7	966.3	65	1.8	0
746	2021-02-01 01:00:00	8	966.3	75	0.9	0
747	2021-02-01 02:00:00	5.9	965.7	85	2.7	0
748	2021-02-01 03:00:00	6.5	965.5	78	2.5	0
749	2021-02-01 04:00:00	5.6	965	87	1.9	0
750	2021-02-01 05:00:00	5.2	964.6	88	0.7	0
751	2021-02-01 06:00:00	5.1	964.3	90	0.7	0
752	2021-02-01 07:00:00	4.8	964.7	92	1.1	0
753	2021-02-01 08:00:00	4.5	965.5	93	0.2	0
754	2021-02-01 09:00:00	5.5	966.1	93	1.1	0
755	2021-02-01 10:00:00	6.8	966.9	84	1.4	0
756	2021-02-01 11:00:00	8.6	966.9	79	1.5	0
757	2021-02-01 12:00:00	10.8	966.2	67	1.5	0
758	2021-02-01 13:00:00	13.1	964.8	60	2.1	0
759	2021-02-01 14:00:00	14.8	963.3	49	2.4	0
760	2021-02-01 15:00:00	15.4	962.1	48	1.7	0
761	2021-02-01 16:00:00	15	961.7	44	4.2	0
762	2021-02-01 17:00:00	15.2	961.7	43	3.9	0
763	2021-02-01 18:00:00	14.3	962	48	3.1	0
764	2021-02-01 19:00:00	11.8	963.3	57	2.8	0
765	2021-02-01 20:00:00	10.9	964	63	3.4	0
766	2021-02-01 21:00:00	9.8	965	68	3.6	0
767	2021-02-01 22:00:00	8.9	966	72	2.8	0
768	2021-02-01 23:00:00	9.3	966.4	69	2.5	0
769	2021-02-02	9.3	966.5	72	3.6	0
770	2021-02-02 01:00:00	9.5	967	70	2.2	0
771	2021-02-02 02:00:00	9.4	967	73	0	0
772	2021-02-02 03:00:00	8.3	966.3	80	0	0
773	2021-02-02 04:00:00	8.1	965.9	78	0.6	0
774	2021-02-02 05:00:00	8	965.7	81	1.4	0
775	2021-02-02 06:00:00	8.1	965.6	81	1.9	0
776	2021-02-02 07:00:00	8	966.1	78	0.9	0
777	2021-02-02 08:00:00	7.9	966.7	85	0.7	0
778	2021-02-02 09:00:00	8	967	83	1.4	0
779	2021-02-02 10:00:00	9.5	967.6	77	1.4	0
780	2021-02-02 11:00:00	10.8	968	70	1.1	0
781	2021-02-02 12:00:00	11.7	967.7	68	1.6	0
782	2021-02-02 13:00:00	12.9	966.6	62	2.7	0
783	2021-02-02 14:00:00	14.3	965.2	55	2.3	0
784	2021-02-02 15:00:00	15.4	964.2	48	1.4	0
785	2021-02-02 16:00:00	15.4	963.9	47	2.3	0
786	2021-02-02 17:00:00	15	964	46	1	0
787	2021-02-02 18:00:00	14.5	964.4	49	1.7	0
788	2021-02-02 19:00:00	13.1	965.2	61	3.2	0
789	2021-02-02 20:00:00	12.4	966	62	2.8	0
790	2021-02-02 21:00:00	11.8	966.5	63	1.7	0
791	2021-02-02 22:00:00	10.9	966.8	66	2.2	0
792	2021-02-02 23:00:00	10.3	966.9	69	1.1	0
793	2021-02-03	9.6	966.5	75	1.7	0
794	2021-02-03 01:00:00	7.9	966	86	2	0
795	2021-02-03 02:00:00	8	965.6	81	1.7	0
796	2021-02-03 03:00:00	7.6	965	85	1.5	0
797	2021-02-03 04:00:00	7	964.6	86	2.3	0
798	2021-02-03 05:00:00	6.6	964.4	88	2	0
799	2021-02-03 06:00:00	7.2	964.3	82	1.6	0
800	2021-02-03 07:00:00	6.5	964.7	88	0.7	0
801	2021-02-03 08:00:00	6.1	965.4	90	1.3	0
802	2021-02-03 09:00:00	7	966.4	88	1.7	0
803	2021-02-03 10:00:00	8.8	967.1	80	1.6	0
804	2021-02-03 11:00:00	10.1	967.3	76	1.1	0
805	2021-02-03 12:00:00	12.4	967	64	3.1	0
806	2021-02-03 13:00:00	14.3	965.9	52	0.8	0
807	2021-02-03 14:00:00	15	964.9	55	4.5	0
808	2021-02-03 15:00:00	14.7	964.2	53	5.6	0
809	2021-02-03 16:00:00	14.1	963.9	55	5.1	0
810	2021-02-03 17:00:00	13.5	964.2	60	3.4	0
811	2021-02-03 18:00:00	12.7	964.7	64	2.1	0
812	2021-02-03 19:00:00	12	965.3	69	1.5	0
813	2021-02-03 20:00:00	11.8	965.9	66	0.9	0
814	2021-02-03 21:00:00	12.2	966.6	64	1.2	0
815	2021-02-03 22:00:00	11.6	967.1	72	0.8	0
816	2021-02-03 23:00:00	11.3	967.2	69	0.9	0
817	2021-02-04	11.2	966.8	71	1.1	0
818	2021-02-04 01:00:00	10.6	966.2	76	0.7	0
819	2021-02-04 02:00:00	10.5	965.9	79	1.2	0
820	2021-02-04 03:00:00	9.8	965.3	83	0.9	0
821	2021-02-04 04:00:00	9.1	964.6	88	1.4	0
822	2021-02-04 05:00:00	9	964.2	89	2.1	0
823	2021-02-04 06:00:00	9.1	964	89	1.5	0
824	2021-02-04 07:00:00	9.2	964.3	89	0.8	0
825	2021-02-04 08:00:00	9.2	964.8	87	1.1	0
826	2021-02-04 09:00:00	9.6	965.2	82	1.3	0
827	2021-02-04 10:00:00	10	965.5	80	0.7	0
828	2021-02-04 11:00:00	10.5	965.6	81	1.1	0
829	2021-02-04 12:00:00	11	964.9	79	0.7	0
830	2021-02-04 13:00:00	12.2	963.7	72	1.6	0
831	2021-02-04 14:00:00	13.1	962.4	67	2.8	0
832	2021-02-04 15:00:00	13.4	961.6	66	2.6	0
833	2021-02-04 16:00:00	13.8	961.1	60	1.4	0
834	2021-02-04 17:00:00	13.4	961.5	61	4.1	0
835	2021-02-04 18:00:00	12.5	962.4	64	3	0
836	2021-02-04 19:00:00	11.8	963.5	69	2	0
837	2021-02-04 20:00:00	11.3	964.6	77	3.1	0
838	2021-02-04 21:00:00	10.9	965.6	80	2.4	0
839	2021-02-04 22:00:00	10.6	966.5	79	1.5	0
840	2021-02-04 23:00:00	10.6	967	78	1.9	0
841	2021-02-05	10.6	967.1	81	1.3	0
842	2021-02-05 01:00:00	10	966.7	84	0.8	0
843	2021-02-05 02:00:00	10.1	966.8	79	2.3	0
844	2021-02-05 03:00:00	9.8	966.5	83	1.1	0
845	2021-02-05 04:00:00	9.5	966.4	84	0.8	0
846	2021-02-05 05:00:00	9	966.4	88	0.6	0
847	2021-02-05 06:00:00	8	966.5	93	1	0
848	2021-02-05 07:00:00	7.8	967	94	0.9	0
849	2021-02-05 08:00:00	7.4	967.8	96	1.8	0
850	2021-02-05 09:00:00	7.2	968.4	97	1.3	0
851	2021-02-05 10:00:00	10.6	968.7	80	0.9	0
852	2021-02-05 11:00:00	11.7	968.9	77	1.7	0
853	2021-02-05 12:00:00	13.6	968.3	59	1.5	0
854	2021-02-05 13:00:00	15.5	967	46	1.7	0
855	2021-02-05 14:00:00	16.6	965.2	42	2.4	0
856	2021-02-05 15:00:00	17.4	963.9	38	1.5	0
857	2021-02-05 16:00:00	17.9	962.8	31	1.2	0
858	2021-02-05 17:00:00	17.3	962.5	38	2.4	0
859	2021-02-05 18:00:00	16	962.5	37	3.2	0
860	2021-02-05 19:00:00	13.5	962.8	46	3.2	0
861	2021-02-05 20:00:00	12.2	963.4	51	3.1	0
862	2021-02-05 21:00:00	11.4	963.8	53	3.2	0
863	2021-02-05 22:00:00	11	964.2	57	3.5	0
864	2021-02-05 23:00:00	11.1	964.3	52	0.6	0
865	2021-02-06	10.6	964.2	60	2.9	0
866	2021-02-06 01:00:00	10.7	963.7	57	2.8	0
867	2021-02-06 02:00:00	10.5	963.5	57	1.2	0
868	2021-02-06 03:00:00	10.1	962.7	66	2	0
869	2021-02-06 04:00:00	9.7	962.1	63	2.5	0
870	2021-02-06 05:00:00	9.5	961.6	66	2.2	0
871	2021-02-06 06:00:00	8.9	961.4	67	1.7	0
872	2021-02-06 07:00:00	8.2	961.6	76	1.1	0
873	2021-02-06 08:00:00	7.5	962.2	78	0.7	0
874	2021-02-06 09:00:00	7.9	962.7	78	1.6	0
875	2021-02-06 10:00:00	10	962.9	66	1.9	0
876	2021-02-06 11:00:00	11.3	962.8	64	1.2	0
877	2021-02-06 12:00:00	13.4	961.8	60	1.8	0
878	2021-02-06 13:00:00	14.9	960.5	57	1.8	0
879	2021-02-06 14:00:00	16.4	958.6	50	1.9	0
880	2021-02-06 15:00:00	16.8	957.5	48	3.7	0
881	2021-02-06 16:00:00	17.3	956.9	44	3.7	0
882	2021-02-06 17:00:00	16.2	956.9	48	2.3	0
883	2021-02-06 18:00:00	15.5	957.5	48	3.1	0
884	2021-02-06 19:00:00	13.9	958.4	54	3.3	0
885	2021-02-06 20:00:00	13.5	959.8	54	3.5	0
886	2021-02-06 21:00:00	13.1	961	59	3.7	0
887	2021-02-06 22:00:00	12.8	961.8	59	2.5	0
888	2021-02-06 23:00:00	12.7	962.4	62	1.8	0
889	2021-02-07	12.6	962.5	58	0.7	0
890	2021-02-07 01:00:00	12.2	962.6	61	0.9	0
891	2021-02-07 02:00:00	11.9	962.5	63	0.9	0
892	2021-02-07 03:00:00	11.1	962.3	71	0.8	0
893	2021-02-07 04:00:00	10	962.2	77	1.6	0
894	2021-02-07 05:00:00	9.7	962	81	1.5	0
895	2021-02-07 06:00:00	8.6	962.1	90	0.7	0
896	2021-02-07 07:00:00	8	962.5	89	0	0
897	2021-02-07 08:00:00	8	963.1	89	0.5	0
898	2021-02-07 09:00:00	8.6	963.9	87	0.6	0
899	2021-02-07 10:00:00	10.8	964.6	77	0.9	0
900	2021-02-07 11:00:00	12.7	964.8	70	1.3	0
901	2021-02-07 12:00:00	14.6	964.2	59	1.7	0
902	2021-02-07 13:00:00	16.5	963.2	49	2.1	0
903	2021-02-07 14:00:00	18.1	961.9	40	1.7	0
904	2021-02-07 15:00:00	19.5	961.3	33	2.5	0
905	2021-02-07 16:00:00	19.7	961	29	1.8	0
906	2021-02-07 17:00:00	19.8	961.5	29	1.4	0
907	2021-02-07 18:00:00	18.1	962.2	38	2.3	0
908	2021-02-07 19:00:00	15.3	963.1	50	3.3	0
909	2021-02-07 20:00:00	14.2	964.1	51	2.7	0
910	2021-02-07 21:00:00	14.4	965.1	47	1.3	0
911	2021-02-07 22:00:00	13	965.8	54	2.3	0
912	2021-02-07 23:00:00	12.7	966.5	56	0.7	0
913	2021-02-08	11.8	966.7	64	2.2	0
914	2021-02-08 01:00:00	12	966.8	60	1.9	0
915	2021-02-08 02:00:00	11.5	966.9	67	1.4	0
916	2021-02-08 03:00:00	11.2	966.3	71	0.7	0
917	2021-02-08 04:00:00	11	966.2	75	0.8	0
918	2021-02-08 05:00:00	10.3	965.8	83	0.6	0
919	2021-02-08 06:00:00	9.7	965.4	81	0.6	0
920	2021-02-08 07:00:00	9.5	966.1	79	2.3	0
921	2021-02-08 08:00:00	9	966.6	79	1.5	0
922	2021-02-08 09:00:00	9.1	967.3	79	1.6	0
923	2021-02-08 10:00:00	9.5	968.7	77	2.6	0
924	2021-02-08 11:00:00	11.3	968.7	68	3.9	0
925	2021-02-08 12:00:00	13.1	968.4	58	1.7	0
926	2021-02-08 13:00:00	14.8	967.9	50	1.7	0
927	2021-02-08 14:00:00	16.1	966.5	50	1.2	0
928	2021-02-08 15:00:00	17	965.8	50	0.9	0
929	2021-02-08 16:00:00	17.1	965.6	55	2.9	0
930	2021-02-08 17:00:00	16.8	965.4	56	1.1	0
931	2021-02-08 18:00:00	16.1	965.2	58	0.9	0
932	2021-02-08 19:00:00	14.2	965.5	64	2.3	0
933	2021-02-08 20:00:00	13.5	966.1	66	2.8	0
934	2021-02-08 21:00:00	12.9	966.5	67	2.7	0
935	2021-02-08 22:00:00	12.2	967.2	72	2.9	0
936	2021-02-08 23:00:00	11.8	967.1	71	0.7	0
937	2021-02-09	11.2	966.6	74	1.1	0
938	2021-02-09 01:00:00	11.1	966.4	75	1.4	0
939	2021-02-09 02:00:00	10.2	966.2	82	2	0
940	2021-02-09 03:00:00	9.5	965.8	85	1.4	0
941	2021-02-09 04:00:00	8.2	965.3	92	0.5	0
942	2021-02-09 05:00:00	8.5	965	92	0.7	0
943	2021-02-09 06:00:00	8.3	964.6	92	0.5	0
944	2021-02-09 07:00:00	8	964.6	90	1.2	0
945	2021-02-09 08:00:00	7.6	965.1	92	1.9	0
946	2021-02-09 09:00:00	7.8	965.9	94	0.6	0
947	2021-02-09 10:00:00	9.2	966.8	89	0.9	0
948	2021-02-09 11:00:00	10.9	966.9	81	1.4	0
949	2021-02-09 12:00:00	13.6	966	69	1.2	0
950	2021-02-09 13:00:00	15.4	964.6	61	1.6	0
951	2021-02-09 14:00:00	16.8	962.6	57	2.5	0
952	2021-02-09 15:00:00	18.2	961.5	45	3.9	0
953	2021-02-09 16:00:00	17.7	960.8	49	2.9	0
954	2021-02-09 17:00:00	16.8	960.9	54	2.8	0
955	2021-02-09 18:00:00	15.9	961.1	57	2.2	0
956	2021-02-09 19:00:00	14.1	961.6	64	2.5	0
957	2021-02-09 20:00:00	13.2	962.2	62	3.2	0
958	2021-02-09 21:00:00	11.5	963	71	4.2	0
959	2021-02-09 22:00:00	11.5	963.8	68	1.6	0
960	2021-02-09 23:00:00	11.2	964.2	71	1.8	0
961	2021-02-10	11.6	964.2	66	1.7	0
962	2021-02-10 01:00:00	10.7	963.9	76	2.1	0
963	2021-02-10 02:00:00	10.4	963.7	79	1.6	0
964	2021-02-10 03:00:00	8.9	963.2	87	1.3	0
965	2021-02-10 04:00:00	7.7	962.6	90	1.7	0
966	2021-02-10 05:00:00	7.5	962.2	92	2	0
967	2021-02-10 06:00:00	7.6	962.1	93	1.1	0
968	2021-02-10 07:00:00	7.7	962.5	93	0.8	0
969	2021-02-10 08:00:00	7.1	963.1	95	0	0
970	2021-02-10 09:00:00	7.6	963.7	97	0.4	0
971	2021-02-10 10:00:00	9.8	963.8	90	0	0
972	2021-02-10 11:00:00	11.1	963.9	87	0.9	0
973	2021-02-10 12:00:00	14	963.1	73	1.5	0
974	2021-02-10 13:00:00	15.7	962	62	1.8	0
975	2021-02-10 14:00:00	17.7	960.3	45	3.9	0
976	2021-02-10 15:00:00	18.9	958.7	43	4.2	0
977	2021-02-10 16:00:00	18.7	957.9	41	1.3	0
978	2021-02-10 17:00:00	18.4	958	42	3.9	0
979	2021-02-10 18:00:00	17.4	957.9	46	4.4	0
980	2021-02-10 19:00:00	15.8	958.4	52	3.7	0
981	2021-02-10 20:00:00	14.4	958.9	57	3.1	0
982	2021-02-10 21:00:00	12.9	959.6	67	3.8	0
983	2021-02-10 22:00:00	12.3	960.3	66	1.1	0
984	2021-02-10 23:00:00	12.8	960.9	63	1.6	0
985	2021-02-11	12.6	961.1	65	1	0
986	2021-02-11 01:00:00	12.8	961.1	62	0	0
987	2021-02-11 02:00:00	12.8	961	66	0.6	0
988	2021-02-11 03:00:00	12	960.4	74	1.5	0
989	2021-02-11 04:00:00	12.1	959.9	73	2.4	0
990	2021-02-11 05:00:00	11.9	959.5	70	1.1	0
991	2021-02-11 06:00:00	11.7	959.6	72	1.1	0
992	2021-02-11 07:00:00	11.6	960.2	73	1.3	0
993	2021-02-11 08:00:00	11.4	961.1	76	3.1	0
994	2021-02-11 09:00:00	11.8	962.3	71	0.7	0
995	2021-02-11 10:00:00	12.2	963.3	75	1.3	0
996	2021-02-11 11:00:00	12.6	963.8	74	1	0
997	2021-02-11 12:00:00	13.8	963.6	68	1.6	0
998	2021-02-11 13:00:00	14.7	963.1	65	1.5	0
999	2021-02-11 14:00:00	15.2	961.7	62	1.3	0
1000	2021-02-11 15:00:00	15.8	960.7	60	2.2	0
1001	2021-02-11 16:00:00	15.9	960.4	62	2	0
1002	2021-02-11 17:00:00	15.8	960.3	62	3.3	0
1003	2021-02-11 18:00:00	15.2	960.5	65	1.8	0
1004	2021-02-11 19:00:00	14.1	960.8	73	2.5	0
1005	2021-02-11 20:00:00	13.2	961.1	76	2.4	0
1006	2021-02-11 21:00:00	12.4	961.6	81	3	0
1007	2021-02-11 22:00:00	12	962.2	83	3.6	0
1008	2021-02-11 23:00:00	11.6	962.3	84	2.5	0
1009	2021-02-12	10.7	962.1	89	1.5	0
1010	2021-02-12 01:00:00	10.4	961.9	88	1.2	0
1011	2021-02-12 02:00:00	9.4	961.8	94	2.2	0
1012	2021-02-12 03:00:00	9	961.2	94	1.7	0
1013	2021-02-12 04:00:00	9.4	960.9	91	0.6	0
1014	2021-02-12 05:00:00	8.8	960.2	94	1.8	0
1015	2021-02-12 06:00:00	8.7	960.3	93	0.5	0
1016	2021-02-12 07:00:00	8.3	960.7	95	1.3	0
1017	2021-02-12 08:00:00	7.7	961.2	96	1.8	0
1018	2021-02-12 09:00:00	8.5	961.6	97	0.4	0
1019	2021-02-12 10:00:00	9.4	962.1	91	1.1	0
1020	2021-02-12 11:00:00	10.9	962	86	1.5	0
1021	2021-02-12 12:00:00	12.3	961.5	79	1.7	0
1022	2021-02-12 13:00:00	15.3	960.2	67	3	0
1023	2021-02-12 14:00:00	17.3	959	58	2.5	0
1024	2021-02-12 15:00:00	18.7	957.6	53	1.9	0
1025	2021-02-12 16:00:00	18.8	957	52	3.9	0
1026	2021-02-12 17:00:00	18.7	957.1	48	3	0
1027	2021-02-12 18:00:00	17.6	957.1	52	3.2	0
1028	2021-02-12 19:00:00	15.8	957.5	57	3.7	0
1029	2021-02-12 20:00:00	14.7	958.5	66	3.6	0
1030	2021-02-12 21:00:00	13.8	959.2	68	3	0
1031	2021-02-12 22:00:00	12.9	959.6	73	1.7	0
1032	2021-02-12 23:00:00	13.1	959.9	72	1.7	0
1033	2021-02-13	13.2	960.1	72	1.5	0
1034	2021-02-13 01:00:00	12.6	960.7	77	2.1	0
1035	2021-02-13 02:00:00	12.9	960.6	74	2.2	0
1036	2021-02-13 03:00:00	12.6	960.5	78	1.5	0
1037	2021-02-13 04:00:00	12.2	960.4	81	1.5	0
1038	2021-02-13 05:00:00	12.4	960	78	3.1	0
1039	2021-02-13 06:00:00	12.8	960.1	76	4.2	0
1040	2021-02-13 07:00:00	12.5	960.7	81	3.7	0
1041	2021-02-13 08:00:00	12.3	961.5	82	3.5	0
1042	2021-02-13 09:00:00	12.6	962.5	83	3.3	0
1043	2021-02-13 10:00:00	12.9	963.4	80	1.7	0
1044	2021-02-13 11:00:00	13.3	964.1	81	0.6	0
1045	2021-02-13 12:00:00	14.1	964.2	76	0.6	0
1046	2021-02-13 13:00:00	14.7	963.7	74	1.3	0
1047	2021-02-13 14:00:00	15.2	962.9	72	0.9	0
1048	2021-02-13 15:00:00	15.7	962.4	68	1.9	0
1049	2021-02-13 16:00:00	15.7	962	68	2.5	0
1050	2021-02-13 17:00:00	15.6	961.9	69	2.7	0
1051	2021-02-13 18:00:00	14.6	962.2	77	3	0
1052	2021-02-13 19:00:00	13.4	962.5	81	1.5	0
1053	2021-02-13 20:00:00	12.4	963	86	1.7	0
1054	2021-02-13 21:00:00	12.2	963.4	87	2.1	0
1055	2021-02-13 22:00:00	10.6	963.7	93	2.3	0
1056	2021-02-13 23:00:00	10.5	963.6	95	2.2	0
1057	2021-02-14	10.2	963.1	96	1.6	0
1058	2021-02-14 01:00:00	9.9	962.9	94	1.4	0
1059	2021-02-14 02:00:00	9.3	962.3	97	1	0
1060	2021-02-14 03:00:00	9.4	961.9	97	1.4	0
1061	2021-02-14 04:00:00	8.1	961.7	97	1.3	0
1062	2021-02-14 05:00:00	7.2	961	98	1.1	0
1063	2021-02-14 06:00:00	7.3	960.7	98	1.2	0
1064	2021-02-14 07:00:00	6.9	961	98	2.3	0
1065	2021-02-14 08:00:00	7.7	961.5	98	1.1	0
1066	2021-02-14 09:00:00	7.9	962	99	0.9	0
1067	2021-02-14 10:00:00	8.7	962.3	99	0.9	0
1068	2021-02-14 11:00:00	9.3	962.2	99	1.5	0
1069	2021-02-14 12:00:00	10.2	961.3	99	0.8	0
1070	2021-02-14 13:00:00	12.9	959.8	83	1.6	0
1071	2021-02-14 14:00:00	16	958.1	68	2.5	0
1072	2021-02-14 15:00:00	17.8	956.5	60	2.7	0
1073	2021-02-14 16:00:00	18.4	955.4	56	1.3	0
1074	2021-02-14 17:00:00	18.3	955.3	54	2.6	0
1075	2021-02-14 18:00:00	16.9	955.3	56	1.6	0
1076	2021-02-14 19:00:00	15.7	955.7	61	1.6	0
1077	2021-02-14 20:00:00	14.8	956.3	66	1.8	0
1078	2021-02-14 21:00:00	15	957.2	62	1.6	0
1079	2021-02-14 22:00:00	14.7	957.9	63	1.2	0
1080	2021-02-14 23:00:00	14.2	958.6	68	1.7	0
1081	2021-02-15	14.1	958.8	68	1.9	0
1082	2021-02-15 01:00:00	13.9	959	71	2.2	0
1083	2021-02-15 02:00:00	13.8	959	73	1.6	0
1084	2021-02-15 03:00:00	13.6	959.1	71	2.8	0
1085	2021-02-15 04:00:00	13.1	959.1	78	5.2	0
1086	2021-02-15 05:00:00	12.7	959	75	5.2	0
1087	2021-02-15 06:00:00	12.4	959.4	78	3.6	0
1088	2021-02-15 07:00:00	12.3	960	80	4.5	0
1089	2021-02-15 08:00:00	12.3	961.1	80	2.7	0
1090	2021-02-15 09:00:00	12.5	962.2	80	2.4	0
1091	2021-02-15 10:00:00	13	963.3	71	3	0
1092	2021-02-15 11:00:00	13.4	963.9	66	2.9	0
1093	2021-02-15 12:00:00	13.4	963.5	64	1.4	0
1094	2021-02-15 13:00:00	13.6	962.7	65	1.9	0
1095	2021-02-15 14:00:00	13.6	961.9	63	2.5	0
1096	2021-02-15 15:00:00	14	960.9	63	2	0
1097	2021-02-15 16:00:00	14.3	960.4	60	1.8	0
1098	2021-02-15 17:00:00	14.7	960	57	2.1	0
1099	2021-02-15 18:00:00	14	960.4	60	2.2	0
1100	2021-02-15 19:00:00	12.8	961	63	1.2	0
1101	2021-02-15 20:00:00	12.1	961.8	64	0.8	0
1102	2021-02-15 21:00:00	12	962.5	66	1.4	0
1103	2021-02-15 22:00:00	11.9	963	68	1	0
1104	2021-02-15 23:00:00	11.4	963.5	74	2	0
1105	2021-02-16	11.1	964	77	1.9	0
1106	2021-02-16 01:00:00	10.9	964.2	80	1.9	0
1107	2021-02-16 02:00:00	10.8	964.4	78	1.5	0
1108	2021-02-16 03:00:00	11	964.5	77	4.5	0
1109	2021-02-16 04:00:00	10.4	964.9	82	2.8	0
1110	2021-02-16 05:00:00	10	964.9	79	3.4	0.1
1111	2021-02-16 06:00:00	10.2	965.3	78	2.5	0
1112	2021-02-16 07:00:00	10.2	965.6	78	2	0
1113	2021-02-16 08:00:00	10.3	965.9	75	1.8	0
1114	2021-02-16 09:00:00	10.2	966.9	76	1.9	0
1115	2021-02-16 10:00:00	10.8	967.6	73	1.8	0
1116	2021-02-16 11:00:00	12.1	967.9	68	1.5	0
1117	2021-02-16 12:00:00	14.9	967.4	55	2.6	0
1118	2021-02-16 13:00:00	16.7	966.4	49	2.7	0
1119	2021-02-16 14:00:00	18	964.8	42	0.7	0
1120	2021-02-16 15:00:00	18.8	963.9	36	3.1	0
1121	2021-02-16 16:00:00	19.1	963.4	33	2.1	0
1122	2021-02-16 17:00:00	19.7	963.1	28	1.2	0
1123	2021-02-16 18:00:00	18.7	963.5	32	2.5	0
1124	2021-02-16 19:00:00	16.7	964.1	39	1.3	0
1125	2021-02-16 20:00:00	14.3	965.1	48	1.4	0
1126	2021-02-16 21:00:00	14.2	966	50	1.3	0
1127	2021-02-16 22:00:00	13.7	966.6	53	1.9	0
1128	2021-02-16 23:00:00	13.7	967.2	59	2.7	0
1129	2021-02-17	13.4	967.6	57	2.4	0
1130	2021-02-17 01:00:00	13	967.7	62	1.6	0
1131	2021-02-17 02:00:00	12.6	967.4	62	1.9	0
1132	2021-02-17 03:00:00	11.3	967	71	1.5	0
1133	2021-02-17 04:00:00	11.5	967	67	0.7	0
1134	2021-02-17 05:00:00	11.3	966.8	74	1.1	0
1135	2021-02-17 06:00:00	10.9	967	80	1.2	0
1136	2021-02-17 07:00:00	10.3	967.2	77	0.9	0
1137	2021-02-17 08:00:00	10.6	967.9	76	1.9	0
1138	2021-02-17 09:00:00	11.2	968.5	75	1.3	0
1139	2021-02-17 10:00:00	12.6	969	75	1.1	0
1140	2021-02-17 11:00:00	14.3	969.1	66	0.6	0
1141	2021-02-17 12:00:00	16.3	968.7	58	1.6	0
1142	2021-02-17 13:00:00	17.6	967.8	52	2.2	0
1143	2021-02-17 14:00:00	18.1	966.8	49	2.7	0
1144	2021-02-17 15:00:00	17.1	966	51	4.5	0
1145	2021-02-17 16:00:00	17	965.6	47	2.1	0
1146	2021-02-17 17:00:00	16.7	965.5	52	2.1	0
1147	2021-02-17 18:00:00	15.7	965.7	59	3.5	0
1148	2021-02-17 19:00:00	14.5	966.5	63	1.9	0
1149	2021-02-17 20:00:00	13.8	967.3	64	1.4	0
1150	2021-02-17 21:00:00	13.6	968.3	62	1.5	0
1151	2021-02-17 22:00:00	12.6	969	71	0.8	0
1152	2021-02-17 23:00:00	12.8	969.7	70	1.4	0
1153	2021-02-18	12.8	970.1	70	1.9	0
1154	2021-02-18 01:00:00	12.3	970.5	78	3	0
1155	2021-02-18 02:00:00	11.1	970.7	85	3.4	0
1156	2021-02-18 03:00:00	10.6	970.3	86	3.2	0
1157	2021-02-18 04:00:00	10.3	970.1	89	2.3	0
1158	2021-02-18 05:00:00	10.2	970.2	89	2.5	0
1159	2021-02-18 06:00:00	10.2	970.4	89	0.7	0
1160	2021-02-18 07:00:00	10.1	970.7	87	0.8	0
1161	2021-02-18 08:00:00	10	971.6	90	0	0.1
1162	2021-02-18 09:00:00	10.5	971.8	87	0.5	0
1163	2021-02-18 10:00:00	11.3	972.2	86	1.1	0
1164	2021-02-18 11:00:00	12.9	972.5	74	1.3	0
1165	2021-02-18 12:00:00	14.4	971.9	60	2.3	0
1166	2021-02-18 13:00:00	16.2	970.9	53	1.6	0
1167	2021-02-18 14:00:00	16.2	969.6	53	1.6	0
1168	2021-02-18 15:00:00	17.1	968.4	51	3.6	0
1169	2021-02-18 16:00:00	17	967.8	53	3.2	0
1170	2021-02-18 17:00:00	16.3	967.6	54	3.2	0
1171	2021-02-18 18:00:00	16	967.7	58	3	0
1172	2021-02-18 19:00:00	14.3	967.9	65	4.7	0
1173	2021-02-18 20:00:00	13.3	968.6	72	2.1	0
1174	2021-02-18 21:00:00	12.7	969.2	76	2.8	0
1175	2021-02-18 22:00:00	12.3	969.5	76	3.5	0
1176	2021-02-18 23:00:00	12.4	969.9	78	2.5	0
1177	2021-02-19	12.2	970.1	77	0.6	0
1178	2021-02-19 01:00:00	12.2	970.1	80	2.5	0
1179	2021-02-19 02:00:00	11.4	969.8	92	0.9	0.9
1180	2021-02-19 03:00:00	11.2	969.1	92	0.7	0.4
1181	2021-02-19 04:00:00	10.9	968.6	95	1.2	0.1
1182	2021-02-19 05:00:00	10.8	968.5	93	1.7	0
1183	2021-02-19 06:00:00	10.6	968.4	96	2.7	0
1184	2021-02-19 07:00:00	10.2	968.7	97	2.1	0.1
1185	2021-02-19 08:00:00	10.2	969	97	1.2	0
1186	2021-02-19 09:00:00	11.5	969.6	94	2.2	0
1187	2021-02-19 10:00:00	13.5	970.2	84	0.9	0
1188	2021-02-19 11:00:00	14.5	970.3	75	1.7	0
1189	2021-02-19 12:00:00	16.4	969.7	65	1.6	0
1190	2021-02-19 13:00:00	18.2	968.3	53	2.8	0
1191	2021-02-19 14:00:00	17	966.8	56	2.2	0
1192	2021-02-19 15:00:00	18.7	965.4	49	2.2	0
1193	2021-02-19 16:00:00	19.7	964.5	46	3.9	0
1194	2021-02-19 17:00:00	19.5	964.3	47	2.6	0
1195	2021-02-19 18:00:00	18.5	964.3	47	2.7	0
1196	2021-02-19 19:00:00	16.3	964.7	57	2.8	0
1197	2021-02-19 20:00:00	14.8	965.4	62	3.3	0
1198	2021-02-19 21:00:00	13.8	965.6	67	3.4	0
1199	2021-02-19 22:00:00	13.5	965.8	69	3.7	0
1200	2021-02-19 23:00:00	13.2	965.6	74	2.2	0
1201	2021-02-20	13.2	965.3	70	1.7	0
1202	2021-02-20 01:00:00	12.7	965.2	73	1.1	0
1203	2021-02-20 02:00:00	12.4	964.7	79	0.7	0
1204	2021-02-20 03:00:00	11.9	964	78	0.8	0
1205	2021-02-20 04:00:00	12.1	963.4	80	0.9	0
1206	2021-02-20 05:00:00	11.6	962.9	82	0.7	0
1207	2021-02-20 06:00:00	11.6	962.6	82	0.9	0
1208	2021-02-20 07:00:00	11.8	962.9	80	0.2	0
1209	2021-02-20 08:00:00	11.1	963.4	87	0.8	0
1210	2021-02-20 09:00:00	11.3	964.1	89	1.4	0
1211	2021-02-20 10:00:00	13.3	964.6	77	2.2	0
1212	2021-02-20 11:00:00	16	963.9	61	2.8	0
1213	2021-02-20 12:00:00	18.3	963	54	1.9	0
1214	2021-02-20 13:00:00	19.8	961.6	50	2.6	0
1215	2021-02-20 14:00:00	20.4	960	48	2.2	0
1216	2021-02-20 15:00:00	20.3	958.6	48	2.1	0
1217	2021-02-20 16:00:00	21	957.5	45	2	0
1218	2021-02-20 17:00:00	20.6	957.3	42	3	0
1219	2021-02-20 18:00:00	19.8	957.3	45	2.3	0
1220	2021-02-20 19:00:00	17.6	957.9	50	3.6	0
1221	2021-02-20 20:00:00	16.8	958.4	53	3.2	0
1222	2021-02-20 21:00:00	15.7	958.7	62	4.1	0
1223	2021-02-20 22:00:00	14.8	958.9	63	2.1	0
1224	2021-02-20 23:00:00	13.7	959.1	69	2.5	0
1225	2021-02-21	14	958.7	68	1.5	0
1226	2021-02-21 01:00:00	13.4	958.6	71	1.8	0
1227	2021-02-21 02:00:00	13.1	958	73	1.5	0
1228	2021-02-21 03:00:00	13.2	957.7	71	1.9	0
1229	2021-02-21 04:00:00	13.2	957.3	70	1.6	0
1230	2021-02-21 05:00:00	12.4	957.4	76	0.9	0
1231	2021-02-21 06:00:00	11.6	957.8	82	1.1	0
1232	2021-02-21 07:00:00	11.3	958.4	81	1.3	0
1233	2021-02-21 08:00:00	10.9	959.2	85	0.6	0
1234	2021-02-21 09:00:00	11.6	960	85	0	0
1235	2021-02-21 10:00:00	12.9	960.6	81	1.2	0
1236	2021-02-21 11:00:00	15.3	960.3	69	1.5	0
1237	2021-02-21 12:00:00	18.3	959.9	58	1.9	0
1238	2021-02-21 13:00:00	20	958.5	51	2	0
1239	2021-02-21 14:00:00	21.8	957.5	45	3.1	0
1240	2021-02-21 15:00:00	22.5	956.3	40	2.3	0
1241	2021-02-21 16:00:00	22.6	955.6	42	2.4	0
1242	2021-02-21 17:00:00	22.4	955.1	45	4.3	0
1243	2021-02-21 18:00:00	21.4	955.3	46	2.1	0
1244	2021-02-21 19:00:00	19.5	955.7	51	2.2	0
1245	2021-02-21 20:00:00	18	956.3	54	1.2	0
1246	2021-02-21 21:00:00	18.3	957.3	53	1	0
1247	2021-02-21 22:00:00	17.3	958	58	1.9	0
1248	2021-02-21 23:00:00	17.7	958.7	60	0.8	0
1249	2021-02-22	17	959	58	2.3	0
1250	2021-02-22 01:00:00	16.4	959	61	1.2	0
1251	2021-02-22 02:00:00	15.5	958.7	66	1.2	0
1252	2021-02-22 03:00:00	13.9	958.6	76	1	0
1253	2021-02-22 04:00:00	13.7	958.4	76	1	0
1254	2021-02-22 05:00:00	12.8	958.2	83	1.3	0
1255	2021-02-22 06:00:00	12.1	958.8	85	1.8	0
1256	2021-02-22 07:00:00	11.8	959.1	86	2	0
1257	2021-02-22 08:00:00	12.2	959.7	82	1.8	0
1258	2021-02-22 09:00:00	13.2	960.9	79	1.4	0
1259	2021-02-22 10:00:00	14.6	961.2	75	1.4	0
1260	2021-02-22 11:00:00	16.2	960.8	68	1.7	0
1261	2021-02-22 12:00:00	18.6	960	62	1.7	0
1262	2021-02-22 13:00:00	20.9	958.8	52	1.6	0
1263	2021-02-22 14:00:00	22.4	957	47	2.3	0
1264	2021-02-22 15:00:00	23.4	955.7	44	2.3	0
1265	2021-02-22 16:00:00	22.6	955.2	47	2.6	0
1266	2021-02-22 17:00:00	21.9	955.3	47	2.5	0
1267	2021-02-22 18:00:00	21.6	955.9	49	2.1	0
1268	2021-02-22 19:00:00	19.4	956.8	57	3.5	0
1269	2021-02-22 20:00:00	19.3	957.9	55	2.8	0
1270	2021-02-22 21:00:00	19	959	54	0	0
1271	2021-02-22 22:00:00	18.8	959.9	59	2.1	0
1272	2021-02-22 23:00:00	17.4	960.1	67	0.7	0
1273	2021-02-23	15.6	960	73	1.4	0
1274	2021-02-23 01:00:00	15.3	959.7	74	0.6	0
1275	2021-02-23 02:00:00	15.4	959.7	77	0.9	0
1276	2021-02-23 03:00:00	14.5	958.9	80	0.4	0
1277	2021-02-23 04:00:00	14	958.3	83	0.6	0
1278	2021-02-23 05:00:00	13.3	957.6	84	1.4	0
1279	2021-02-23 06:00:00	12.5	957.3	92	1.9	0
1280	2021-02-23 07:00:00	12.8	957.5	86	0.7	0
1281	2021-02-23 08:00:00	12.2	958	92	2.1	0
1282	2021-02-23 09:00:00	14.4	958.3	81	1.4	0
1283	2021-02-23 10:00:00	16.9	958.8	73	1.4	0
1284	2021-02-23 11:00:00	18	958.5	68	1.5	0
1285	2021-02-23 12:00:00	20.4	957.7	57	1.9	0
1286	2021-02-23 13:00:00	22	956.3	50	2.1	0
1287	2021-02-23 14:00:00	23.5	954.5	47	2.4	0
1288	2021-02-23 15:00:00	24.4	952.8	44	1.7	0
1289	2021-02-23 16:00:00	24.8	951.8	43	1.6	0
1290	2021-02-23 17:00:00	23.7	951.1	46	4.2	0
1291	2021-02-23 18:00:00	23.1	951	48	2.8	0
1292	2021-02-23 19:00:00	21.4	951.2	52	2.8	0
1293	2021-02-23 20:00:00	20.4	951.7	55	2.6	0
1294	2021-02-23 21:00:00	19.2	952.1	61	3.3	0
1295	2021-02-23 22:00:00	18.5	952.2	62	2.8	0
1296	2021-02-23 23:00:00	18.8	952.4	61	1	0
1297	2021-02-24	18.5	951.8	64	2.5	0
1298	2021-02-24 01:00:00	18.6	950.9	64	3.8	0
1299	2021-02-24 02:00:00	18.5	950.4	65	1.6	0
1300	2021-02-24 03:00:00	17.9	949.6	69	2.8	0
1301	2021-02-24 04:00:00	17.4	948.9	71	1.5	0
1302	2021-02-24 05:00:00	17.2	948.2	74	4	0
1303	2021-02-24 06:00:00	17	948.3	74	2.3	0
1304	2021-02-24 07:00:00	16.6	948.6	76	2	0
1305	2021-02-24 08:00:00	16.3	949.3	79	1.4	0
1306	2021-02-24 09:00:00	16.3	950.2	78	2.3	0
1307	2021-02-24 10:00:00	16.3	950.6	79	3.6	0
1308	2021-02-24 11:00:00	16.7	950.4	77	2.2	0
1309	2021-02-24 12:00:00	18.3	949.9	71	1.7	0
1310	2021-02-24 13:00:00	19.3	948.7	66	2.6	0
1311	2021-02-24 14:00:00	20.3	947.4	62	1.1	0
1312	2021-02-24 15:00:00	21.7	945.7	58	3.6	0
1313	2021-02-24 16:00:00	21.9	945.2	56	3.5	0
1314	2021-02-24 17:00:00	22.4	945.2	55	2.8	0
1315	2021-02-24 18:00:00	21.8	945.6	57	2.5	0
1316	2021-02-24 19:00:00	20.6	946.2	60	3.3	0
1317	2021-02-24 20:00:00	19.8	947	62	3.8	0
1318	2021-02-24 21:00:00	19.3	948	63	2.3	0
1319	2021-02-24 22:00:00	19.5	948.6	63	1.5	0
1320	2021-02-24 23:00:00	18.6	949.3	69	1.4	0
1321	2021-02-25	17.9	950.1	72	2.5	0
1322	2021-02-25 01:00:00	17.7	950.1	73	4	0
1323	2021-02-25 02:00:00	17.2	950.5	75	2.9	0
1324	2021-02-25 03:00:00	16.8	950.4	77	2.6	0
1325	2021-02-25 04:00:00	16.6	950.3	77	3.1	0
1326	2021-02-25 05:00:00	16.2	950.3	79	1.6	0
1327	2021-02-25 06:00:00	16.1	950.9	73	3	0
1328	2021-02-25 07:00:00	15.4	952	75	3.7	0
1329	2021-02-25 08:00:00	15	953.2	74	4.6	0
1330	2021-02-25 09:00:00	14.4	954.7	75	5.6	0
1331	2021-02-25 10:00:00	14.1	955.8	76	2.7	0
1332	2021-02-25 11:00:00	14.3	956.1	83	2	0
1333	2021-02-25 12:00:00	14.5	955.8	83	2.2	0
1334	2021-02-25 13:00:00	15.1	955.1	75	1.9	0
1335	2021-02-25 14:00:00	14.9	954.1	66	4.4	0
1336	2021-02-25 15:00:00	15.1	953.2	61	3.2	0
1337	2021-02-25 16:00:00	15.6	952.9	67	1.4	0
1338	2021-02-25 17:00:00	15.6	953.2	64	2.1	0
1339	2021-02-25 18:00:00	14.9	953.8	62	2.2	0
1340	2021-02-25 19:00:00	13.9	954.6	65	3.3	0
1341	2021-02-25 20:00:00	13.5	955.8	69	3.7	0
1342	2021-02-25 21:00:00	13.1	956.7	72	0.8	0
1343	2021-02-25 22:00:00	12.7	957.2	72	1.9	0
1344	2021-02-25 23:00:00	12.7	957.8	72	2.1	0
1345	2021-02-26	12.6	958.5	74	2.6	0
1346	2021-02-26 01:00:00	11.7	958.6	90	1.5	0.2
1347	2021-02-26 02:00:00	11.4	958.8	94	0.7	0.7
1348	2021-02-26 03:00:00	11.5	958.6	95	1.9	0.6
1349	2021-02-26 04:00:00	10.8	958.4	88	1.6	0.2
1350	2021-02-26 05:00:00	10.5	958.2	93	1.3	0.5
1351	2021-02-26 06:00:00	10.2	958.4	95	2.7	0.4
1352	2021-02-26 07:00:00	10	958.8	93	1.4	0
1353	2021-02-26 08:00:00	10.1	959.2	94	1.8	0
1354	2021-02-26 09:00:00	10.2	959.9	85	1.9	0.1
1355	2021-02-26 10:00:00	10.9	960.1	79	1.8	0
1356	2021-02-26 11:00:00	11.6	959.9	75	2	0
1357	2021-02-26 12:00:00	14.2	959.6	62	3.2	0
1358	2021-02-26 13:00:00	14.1	958.7	61	4.5	0
1359	2021-02-26 14:00:00	14.7	957.5	59	2.9	0
1360	2021-02-26 15:00:00	14.3	956.4	63	3.6	0
1361	2021-02-26 16:00:00	13.9	956	63	5.5	0
1362	2021-02-26 17:00:00	13.2	956.4	67	3.7	0
1363	2021-02-26 18:00:00	12.8	956.5	65	5	0
1364	2021-02-26 19:00:00	12.5	957.3	67	2.6	0
1365	2021-02-26 20:00:00	12.3	958.3	68	3.6	0
1366	2021-02-26 21:00:00	11.9	959.2	78	1.7	0
1367	2021-02-26 22:00:00	10.7	960.1	89	1.3	0
1368	2021-02-26 23:00:00	10.2	960.6	94	1.6	0
1369	2021-02-27	10	960.6	95	1.4	0.1
1370	2021-02-27 01:00:00	9.9	960.5	95	0.5	0
1371	2021-02-27 02:00:00	9.7	960.2	95	0.9	0
1372	2021-02-27 03:00:00	9.3	959.9	95	1.6	0.1
1373	2021-02-27 04:00:00	9.2	959.2	91	1	0.1
1374	2021-02-27 05:00:00	9	958.8	93	0.8	0
1375	2021-02-27 06:00:00	9	958.6	93	0.5	0
1376	2021-02-27 07:00:00	8.9	958.5	95	2	0
1377	2021-02-27 08:00:00	9	958.6	93	2.8	0
1378	2021-02-27 09:00:00	9.3	958.8	90	1.6	0.1
1379	2021-02-27 10:00:00	9.8	958.9	88	1.7	0
1380	2021-02-27 11:00:00	10.5	958.4	83	1.9	0
1381	2021-02-27 12:00:00	11.6	957.5	75	2.6	0
1382	2021-02-27 13:00:00	10.7	956.2	78	2.3	0
1383	2021-02-27 14:00:00	10.8	955	80	1.2	0
1384	2021-02-27 15:00:00	10.7	953.8	78	2.8	0
1385	2021-02-27 16:00:00	10.8	953	78	1.8	0
1386	2021-02-27 17:00:00	10.1	952.6	87	2.1	0
1387	2021-02-27 18:00:00	9.9	952.7	87	1.8	0
1388	2021-02-27 19:00:00	9.8	953.3	90	1.6	0
1389	2021-02-27 20:00:00	9.3	953.9	95	3.5	0
1390	2021-02-27 21:00:00	9.1	954.8	96	3.3	0
1391	2021-02-27 22:00:00	9	955.5	96	3.6	0.1
1392	2021-02-27 23:00:00	9	956.4	96	3.2	0.1
1393	2021-02-28	8.9	956.8	96	3.4	0
1394	2021-02-28 01:00:00	8.8	957.1	94	3	0.1
1395	2021-02-28 02:00:00	8.9	957.1	94	2.4	0
1396	2021-02-28 03:00:00	8.9	956.9	94	3.1	0
1397	2021-02-28 04:00:00	8.8	956.4	96	3	0
1398	2021-02-28 05:00:00	8.5	955.9	97	2.2	0.1
1399	2021-02-28 06:00:00	8.5	955.9	97	3	0.1
1400	2021-02-28 07:00:00	8.5	956.2	97	2.5	0.1
1401	2021-02-28 08:00:00	8.5	956.4	97	2	0
1402	2021-02-28 09:00:00	8.5	956.5	97	2.2	0
1403	2021-02-28 10:00:00	8.8	956.6	95	2.6	0
1404	2021-02-28 11:00:00	9.5	956.3	90	2.7	0.1
1405	2021-02-28 12:00:00	10.4	955.9	79	3.7	0
1406	2021-02-28 13:00:00	11.5	955	72	3.2	0
1407	2021-02-28 14:00:00	11.2	954.1	71	3.1	0
1408	2021-02-28 15:00:00	12.2	953	67	4.6	0
1409	2021-02-28 16:00:00	12.3	952.9	64	3.2	0
1410	2021-02-28 17:00:00	12.1	953.4	65	6	0
1411	2021-02-28 18:00:00	11.3	954.5	74	3.7	0
1412	2021-02-28 19:00:00	10.5	956	76	6.4	0
1413	2021-02-28 20:00:00	9.5	958	83	6.7	0
1414	2021-02-28 21:00:00	8.4	959.9	93	3	0
1415	2021-02-28 22:00:00	8.1	961.7	96	4.1	0.4
1416	2021-02-28 23:00:00	7.9	963.2	96	2.9	0.3
1417	2021-03-01	8	964.1	94	3.4	0
1418	2021-03-01 01:00:00	8	964.8	90	3.4	0.1
1419	2021-03-01 02:00:00	8	965.5	89	3.6	0
1420	2021-03-01 03:00:00	8	966	89	2.6	0
1421	2021-03-01 04:00:00	8.1	966.4	85	3.1	0
1422	2021-03-01 05:00:00	8.2	966.7	84	1.7	0
1423	2021-03-01 06:00:00	8.2	967.4	82	1.4	0
1424	2021-03-01 07:00:00	8.1	968.1	81	1.7	0
1425	2021-03-01 08:00:00	8.4	969.1	80	1.5	0
1426	2021-03-01 09:00:00	8.5	970.2	83	1.3	0
1427	2021-03-01 10:00:00	10.1	971.2	76	1.5	0
1428	2021-03-01 11:00:00	11.7	972	67	2.6	0
1429	2021-03-01 12:00:00	13.7	971.3	38	4.5	0
1430	2021-03-01 13:00:00	13.6	970.6	38	2.7	0
1431	2021-03-01 14:00:00	14.5	969.6	37	3.9	0
1432	2021-03-01 15:00:00	15.3	968.7	36	3	0
1433	2021-03-01 16:00:00	15	968.4	38	3.6	0
1434	2021-03-01 17:00:00	14.4	968.3	41	3.7	0
1435	2021-03-01 18:00:00	13.7	968.6	40	2.4	0
1436	2021-03-01 19:00:00	13	969.1	44	3	0
1437	2021-03-01 20:00:00	12.4	969.5	47	1.7	0
1438	2021-03-01 21:00:00	11.9	970.1	47	2.1	0
1439	2021-03-01 22:00:00	11.5	970.5	47	2.9	0
1440	2021-03-01 23:00:00	11	970.8	49	1.7	0
1441	2021-03-02	10.6	970.7	55	1.5	0
1442	2021-03-02 01:00:00	10	970.4	74	1.1	0
1443	2021-03-02 02:00:00	9.7	970	63	0.7	0
1444	2021-03-02 03:00:00	9.2	969.3	77	1.4	0
1445	2021-03-02 04:00:00	9.1	968.4	63	1.4	0
1446	2021-03-02 05:00:00	9.2	967.7	63	1.3	0
1447	2021-03-02 06:00:00	8.6	967.4	80	0.9	0
1448	2021-03-02 07:00:00	8.2	967.5	79	0.8	0
1449	2021-03-02 08:00:00	8.7	967.5	71	0.3	0
1450	2021-03-02 09:00:00	8.9	967.9	69	1.3	0
1451	2021-03-02 10:00:00	10	967.9	74	1.1	0
1452	2021-03-02 11:00:00	11.3	967.5	68	1	0
1453	2021-03-02 12:00:00	12.4	966.7	58	1.5	0
1454	2021-03-02 13:00:00	13.4	965.3	57	1.4	0
1455	2021-03-02 14:00:00	14	963.8	48	3.3	0
1456	2021-03-02 15:00:00	14.1	962.7	49	5	0
1457	2021-03-02 16:00:00	13.9	962.4	47	3	0
1458	2021-03-02 17:00:00	13.6	962.2	48	2.8	0
1459	2021-03-02 18:00:00	13	962.3	52	2	0
1460	2021-03-02 19:00:00	12.2	963	57	2.1	0
1461	2021-03-02 20:00:00	11.3	964	61	3.6	0
1462	2021-03-02 21:00:00	10.9	966	68	2.4	0
1463	2021-03-02 22:00:00	10.3	967	72	2.9	0
1464	2021-03-02 23:00:00	10.1	968.1	74	2.2	0
1465	2021-03-03	10.2	969	69	2.2	0
1466	2021-03-03 01:00:00	10.3	968.5	71	2.4	0
1467	2021-03-03 02:00:00	9.4	968.3	82	3	0
1468	2021-03-03 03:00:00	8.8	968	88	3	0
1469	2021-03-03 04:00:00	8.6	967	82	3.2	0.1
1470	2021-03-03 05:00:00	8.6	966.4	84	2.4	0
1471	2021-03-03 06:00:00	8.3	966.2	90	1.2	0
1472	2021-03-03 07:00:00	8	966.1	93	1.2	0
1473	2021-03-03 08:00:00	7.7	966.5	93	1.5	0
1474	2021-03-03 09:00:00	8.3	966.9	94	2	0
1475	2021-03-03 10:00:00	10.6	967	73	1.8	0
1476	2021-03-03 11:00:00	12.5	966.4	63	2.6	0
1477	2021-03-03 12:00:00	13.4	965.4	60	1.7	0
1478	2021-03-03 13:00:00	14.5	963.7	55	1.3	0
1479	2021-03-03 14:00:00	15.5	962.5	50	1.7	0
1480	2021-03-03 15:00:00	16.5	961.3	45	2.9	0
1481	2021-03-03 16:00:00	17.3	960.6	44	2	0
1482	2021-03-03 17:00:00	15.7	960.6	51	2	0
1483	2021-03-03 18:00:00	15.1	960.8	51	3.4	0
1484	2021-03-03 19:00:00	14.6	961.5	54	3.9	0
1485	2021-03-03 20:00:00	14.2	962.3	56	4.3	0
1486	2021-03-03 21:00:00	13.5	962.9	60	2.4	0
1487	2021-03-03 22:00:00	12.3	963.6	68	1.5	0
1488	2021-03-03 23:00:00	12	964.2	64	0	0
1489	2021-03-04	12.1	964.2	69	1.1	0
1490	2021-03-04 01:00:00	11.7	964	72	2.6	0
1491	2021-03-04 02:00:00	11.4	963.5	73	3	0
1492	2021-03-04 03:00:00	11.2	962.6	73	2.6	0
1493	2021-03-04 04:00:00	10.9	961.5	76	2.2	0
1494	2021-03-04 05:00:00	11	960.9	74	0.7	0
1495	2021-03-04 06:00:00	10.8	960.9	77	1.2	0
1496	2021-03-04 07:00:00	10.9	960.8	72	0.5	0
1497	2021-03-04 08:00:00	10.8	961	71	1	0
1498	2021-03-04 09:00:00	11	961.7	79	1.2	0
1499	2021-03-04 10:00:00	11.7	961.9	75	1.7	0
1500	2021-03-04 11:00:00	12.3	961.5	68	1.9	0
1501	2021-03-04 12:00:00	12.9	960.7	66	1.5	0
1502	2021-03-04 13:00:00	13.2	959.5	61	1.2	0
1503	2021-03-04 14:00:00	13.8	958.2	61	1.5	0
1504	2021-03-04 15:00:00	14.1	957.1	58	1.9	0
1505	2021-03-04 16:00:00	14.1	956.4	56	1.6	0
1506	2021-03-04 17:00:00	14	956.2	59	3.2	0
1507	2021-03-04 18:00:00	13.5	956.3	59	2.3	0
1508	2021-03-04 19:00:00	13.2	956.8	61	1.1	0
1509	2021-03-04 20:00:00	12.9	957.5	67	3.3	0
1510	2021-03-04 21:00:00	12.6	958.5	73	3	0
1511	2021-03-04 22:00:00	12.4	959.5	75	2.6	0
1512	2021-03-04 23:00:00	11.8	960	81	2	0
1513	2021-03-05	12	960.4	78	1.9	0
1514	2021-03-05 01:00:00	11.7	960.2	80	1.8	0
1515	2021-03-05 02:00:00	11.4	959.9	81	1.4	0
1516	2021-03-05 03:00:00	10.8	959.4	84	0.9	0
1517	2021-03-05 04:00:00	10.5	959.4	84	0.9	0
1518	2021-03-05 05:00:00	10.2	958.9	85	1	0
1519	2021-03-05 06:00:00	10.1	959.1	87	1.9	0
1520	2021-03-05 07:00:00	9.9	959.5	89	0.8	0
1521	2021-03-05 08:00:00	9.6	959.6	93	0.9	0
1522	2021-03-05 09:00:00	10.2	960.1	89	1.4	0
1523	2021-03-05 10:00:00	12.3	960.3	77	1.4	0
1524	2021-03-05 11:00:00	14.2	960.1	65	1.7	0
1525	2021-03-05 12:00:00	16.1	959.5	56	2.2	0
1526	2021-03-05 13:00:00	17.2	958.5	56	2.2	0
1527	2021-03-05 14:00:00	18.3	957.1	48	2.5	0
1528	2021-03-05 15:00:00	19	956.3	45	2.4	0
1529	2021-03-05 16:00:00	19.6	956	40	1.2	0
1530	2021-03-05 17:00:00	18.8	956.1	46	2.7	0
1531	2021-03-05 18:00:00	18.2	956.8	48	2.5	0
1532	2021-03-05 19:00:00	16.9	957.8	52	2.5	0
1533	2021-03-05 20:00:00	16.2	958.5	52	3.2	0
1534	2021-03-05 21:00:00	15.7	959.6	56	3.5	0
1535	2021-03-05 22:00:00	15.1	960.5	59	1.7	0
1536	2021-03-05 23:00:00	14.7	961.4	65	0.8	0
1537	2021-03-06	14.7	962.1	66	1.7	0
1538	2021-03-06 01:00:00	12.8	962.9	83	4.4	0.4
1539	2021-03-06 02:00:00	12.2	962.9	86	2.3	0.1
1540	2021-03-06 03:00:00	12.2	963	86	4	0
1541	2021-03-06 04:00:00	11.7	963.4	92	4.3	0.3
1542	2021-03-06 05:00:00	11.2	963.5	95	3.2	1.1
1543	2021-03-06 06:00:00	11.1	963.9	96	2.7	0.7
1544	2021-03-06 07:00:00	11.2	964.8	95	1.9	0.5
1545	2021-03-06 08:00:00	11.2	965.8	96	1	0.5
1546	2021-03-06 09:00:00	11.5	966.8	96	1.4	0.4
1547	2021-03-06 10:00:00	12.2	967.6	91	1	0.1
1548	2021-03-06 11:00:00	12.8	967.3	89	2.5	0
1549	2021-03-06 12:00:00	14.2	967.2	80	2.2	0
1550	2021-03-06 13:00:00	15.3	966.4	74	2.4	0
1551	2021-03-06 14:00:00	16.7	965.3	66	1.6	0
1552	2021-03-06 15:00:00	18.8	963.9	54	3.6	0
1553	2021-03-06 16:00:00	17.3	963.2	64	1	0
1554	2021-03-06 17:00:00	15.5	963.6	70	6.1	0
1555	2021-03-06 18:00:00	13.5	963.5	76	3.7	0
1556	2021-03-06 19:00:00	13.4	964	75	0.6	0.1
1557	2021-03-06 20:00:00	12.3	964.8	91	3.2	0
1558	2021-03-06 21:00:00	12.5	965.3	86	4	0
1559	2021-03-06 22:00:00	12.6	966.5	84	0.4	0
1560	2021-03-06 23:00:00	12.5	967	88	0.9	0
1561	2021-03-07	12.1	967	94	2.2	0.2
1562	2021-03-07 01:00:00	11.9	966.9	93	3.4	0.3
1563	2021-03-07 02:00:00	11.4	966.2	92	1.9	0.4
1564	2021-03-07 03:00:00	11.4	965.5	93	2.7	0.2
1565	2021-03-07 04:00:00	11.2	965	94	2.3	0
1566	2021-03-07 05:00:00	11.3	964.4	95	2.6	0
1567	2021-03-07 06:00:00	11.3	964.3	95	1.5	0
1568	2021-03-07 07:00:00	11.4	964.4	95	0.8	0
1569	2021-03-07 08:00:00	11.3	965	95	0.6	0
1570	2021-03-07 09:00:00	11.4	965.4	95	0	0
1571	2021-03-07 10:00:00	11.8	965.7	87	1.3	0.1
1572	2021-03-07 11:00:00	11.9	965.5	91	0.7	0
1573	2021-03-07 12:00:00	12.2	964.6	87	0.7	0
1574	2021-03-07 13:00:00	13.2	963.3	83	0.7	0
1575	2021-03-07 14:00:00	13.8	962	79	1.3	0
1576	2021-03-07 15:00:00	14.5	960.4	73	1.7	0
1577	2021-03-07 16:00:00	14.7	960	69	2.5	0
1578	2021-03-07 17:00:00	14.4	960.1	74	0.9	0
1579	2021-03-07 18:00:00	13.5	960.1	80	0.7	0
1580	2021-03-07 19:00:00	11.9	961.2	93	3.4	0
1581	2021-03-07 20:00:00	11.6	962.2	95	0.6	0.2
1582	2021-03-07 21:00:00	11.5	963	96	0.7	0.9
1583	2021-03-07 22:00:00	11.3	963.4	96	1.5	0.9
1584	2021-03-07 23:00:00	11.3	963.6	97	1.6	0.1
1585	2021-03-08	11.4	963.5	97	1.5	0
1586	2021-03-08 01:00:00	11.4	962.8	95	1	0
1587	2021-03-08 02:00:00	11.3	962.2	95	0.6	0
1588	2021-03-08 03:00:00	11.2	961.7	96	1.9	0
1589	2021-03-08 04:00:00	11.3	961.3	95	2.2	0
1590	2021-03-08 05:00:00	11.3	961.1	95	0.8	0
1591	2021-03-08 06:00:00	11.3	961.5	95	1.7	0.1
1592	2021-03-08 07:00:00	11.3	962.1	95	1.3	0
1593	2021-03-08 08:00:00	11.4	962.9	95	1.1	0
1594	2021-03-08 09:00:00	11.5	963.9	96	0.6	0
1595	2021-03-08 10:00:00	11.7	964.6	95	0.6	0
1596	2021-03-08 11:00:00	12	964.8	96	1.3	0
1597	2021-03-08 12:00:00	12.5	964.4	92	1.4	0
1598	2021-03-08 13:00:00	13.3	963.4	85	2	0
1599	2021-03-08 14:00:00	13.7	962.4	85	1.9	0
1600	2021-03-08 15:00:00	13.5	961.5	84	0.8	0
1601	2021-03-08 16:00:00	13.5	961	83	1.6	0
1602	2021-03-08 17:00:00	13	961.2	90	2.4	0
1603	2021-03-08 18:00:00	12.2	961.4	92	3	0
1604	2021-03-08 19:00:00	12.2	962.1	91	1.9	0
1605	2021-03-08 20:00:00	12.1	963.1	91	0.8	0
1606	2021-03-08 21:00:00	12	963.8	94	1.3	0
1607	2021-03-08 22:00:00	12	964.9	95	0.1	0
1608	2021-03-08 23:00:00	11.9	965	95	1.1	0
1609	2021-03-09	12	964.9	95	0	0
1610	2021-03-09 01:00:00	11.9	964.5	95	1.3	0
1611	2021-03-09 02:00:00	11.9	964.2	96	1.2	0
1612	2021-03-09 03:00:00	11.8	963.9	95	1.2	0
1613	2021-03-09 04:00:00	11.7	963.4	97	1.1	0
1614	2021-03-09 05:00:00	11.6	963	95	1.4	0
1615	2021-03-09 06:00:00	11.6	963.2	95	0.9	0
1616	2021-03-09 07:00:00	11.6	963.5	94	0.7	0
1617	2021-03-09 08:00:00	11.5	964.1	96	0.8	0
1618	2021-03-09 09:00:00	11.8	964.8	95	0.7	0
1619	2021-03-09 10:00:00	12.2	965.5	95	0.7	0
1620	2021-03-09 11:00:00	12.6	965.7	92	2.2	0
1621	2021-03-09 12:00:00	12.3	965.6	96	1	0.3
1622	2021-03-09 13:00:00	12.2	965	95	3.2	0.3
1623	2021-03-09 14:00:00	12.3	963.8	96	1.3	0.2
1624	2021-03-09 15:00:00	12.8	963	91	1.2	0
1625	2021-03-09 16:00:00	13.5	962.4	87	1.3	0
1626	2021-03-09 17:00:00	13.5	962.3	90	1.3	0
1627	2021-03-09 18:00:00	13.3	962.4	90	1.2	0
1628	2021-03-09 19:00:00	12.9	962.9	93	2.1	0
1629	2021-03-09 20:00:00	12.7	963.3	91	1.2	0
1630	2021-03-09 21:00:00	12.6	963.8	90	1.3	0
1631	2021-03-09 22:00:00	12.7	964.2	89	1.7	0
1632	2021-03-09 23:00:00	12.6	964.1	92	1.5	0
1633	2021-03-10	12	963.9	97	2	0.3
1634	2021-03-10 01:00:00	11.8	963.2	98	1.1	0.3
1635	2021-03-10 02:00:00	11.8	962.8	98	1.3	0
1636	2021-03-10 03:00:00	11.6	962.4	98	0.6	0
1637	2021-03-10 04:00:00	11.7	961.7	98	1.7	0.1
1638	2021-03-10 05:00:00	11.8	961.4	98	1.8	0
1639	2021-03-10 06:00:00	11.8	961.4	98	2	0
1640	2021-03-10 07:00:00	11.9	962	98	1.7	0
1641	2021-03-10 08:00:00	11.9	962.7	98	1.4	0
1642	2021-03-10 09:00:00	11.9	963.3	97	2.9	0
1643	2021-03-10 10:00:00	11.8	963.8	95	1.7	0
1644	2021-03-10 11:00:00	12.4	963.8	93	2.9	0
1645	2021-03-10 12:00:00	13.4	963.6	86	2.8	0
1646	2021-03-10 13:00:00	15.1	962.7	77	2.4	0
1647	2021-03-10 14:00:00	15.7	961.6	72	2.8	0.1
1648	2021-03-10 15:00:00	15.6	960.6	73	2.8	0
1649	2021-03-10 16:00:00	14.8	960.5	77	1.5	0
1650	2021-03-10 17:00:00	14.7	960.9	79	0.3	0
1651	2021-03-10 18:00:00	14.7	961.2	77	1	0
1652	2021-03-10 19:00:00	14.3	961.9	82	1.1	0
1653	2021-03-10 20:00:00	13.8	962.9	80	1.1	0
1654	2021-03-10 21:00:00	13.6	963.9	85	1.8	0
1655	2021-03-10 22:00:00	13.3	964.8	88	1.7	0
1656	2021-03-10 23:00:00	13	965.1	90	0.6	0
1657	2021-03-11	12.8	965.2	91	0.6	0
1658	2021-03-11 01:00:00	12.4	964.7	91	0.7	0
1659	2021-03-11 02:00:00	12.3	964.6	92	1.5	0
1660	2021-03-11 03:00:00	12	964.2	96	2	0
1661	2021-03-11 04:00:00	11.8	963.8	97	1.3	0
1662	2021-03-11 05:00:00	11.6	963.6	98	1.7	0
1663	2021-03-11 06:00:00	11.5	963.9	98	1.6	0
1664	2021-03-11 07:00:00	11.7	964.9	97	0.8	0
1665	2021-03-11 08:00:00	11.7	965	98	1.5	0
1666	2021-03-11 09:00:00	12.1	966	97	2	0
1667	2021-03-11 10:00:00	13.1	966.5	93	1.9	0
1668	2021-03-11 11:00:00	14.8	966.1	83	3	0
1669	2021-03-11 12:00:00	16.7	965.3	73	2.9	0
1670	2021-03-11 13:00:00	17.3	964.3	68	2.7	0
1671	2021-03-11 14:00:00	17.9	963	65	3.5	0
1672	2021-03-11 15:00:00	17.6	962.1	66	1.1	0
1673	2021-03-11 16:00:00	17.1	961.6	69	4.4	0
1674	2021-03-11 17:00:00	16.5	961.7	69	3.8	0
1675	2021-03-11 18:00:00	16.2	962.1	71	4.7	0
1676	2021-03-11 19:00:00	15.8	962.9	72	3	0
1677	2021-03-11 20:00:00	15.5	963.9	72	2.4	0
1678	2021-03-11 21:00:00	15.2	964.8	74	3	0
1679	2021-03-11 22:00:00	14.9	965.5	76	1.4	0
1680	2021-03-11 23:00:00	14.5	965.8	79	2.7	0
1681	2021-03-12	14.8	965.9	74	1	0
1682	2021-03-12 01:00:00	14.3	965.6	83	1.3	0
1683	2021-03-12 02:00:00	13.5	965	85	1.1	0
1684	2021-03-12 03:00:00	13.2	964.6	88	1.9	0
1685	2021-03-12 04:00:00	13.5	964.2	90	0.8	0
1686	2021-03-12 05:00:00	12.7	963.8	94	1.2	0
1687	2021-03-12 06:00:00	12.2	963.7	96	2.6	0.2
1688	2021-03-12 07:00:00	12.4	964	96	0.6	0
1689	2021-03-12 08:00:00	12.4	964.4	97	1.5	0.1
1690	2021-03-12 09:00:00	13.3	964.7	92	1.8	0
1691	2021-03-12 10:00:00	14.6	965.3	86	1	0
1692	2021-03-12 11:00:00	15.7	965.2	81	1.4	0
1693	2021-03-12 12:00:00	16.9	964.3	76	1.2	0
1694	2021-03-12 13:00:00	18.6	963.3	64	2.4	0
1695	2021-03-12 14:00:00	19.1	962	61	1.2	0
1696	2021-03-12 15:00:00	18.4	960.9	65	1.9	0
1697	2021-03-12 16:00:00	18.6	959.9	63	3	0
1698	2021-03-12 17:00:00	18.2	959.9	64	4.5	0
1699	2021-03-12 18:00:00	17.4	960.8	72	4.5	0
1700	2021-03-12 19:00:00	16.9	962.3	74	7	0
1701	2021-03-12 20:00:00	16.5	963.4	77	3.2	0
1702	2021-03-12 21:00:00	16.1	963.6	77	1.8	0
1703	2021-03-12 22:00:00	15.5	965.2	82	3	0
1704	2021-03-12 23:00:00	15.3	965.7	84	3.4	0
1705	2021-03-13	15.2	965.8	83	2.7	0
1706	2021-03-13 01:00:00	15	965.6	86	2.1	0
1707	2021-03-13 02:00:00	14.8	965.1	86	1.8	0
1708	2021-03-13 03:00:00	14.7	964.2	85	1.3	0
1709	2021-03-13 04:00:00	13.8	963.7	90	1.5	0
1710	2021-03-13 05:00:00	13.3	963.2	92	2.3	0
1711	2021-03-13 06:00:00	12.3	963.2	96	2.1	0
1712	2021-03-13 07:00:00	12.1	963.3	96	2.3	0
1713	2021-03-13 08:00:00	12.1	963.5	97	0.4	0
1714	2021-03-13 09:00:00	13.1	964.2	96	0.8	0
1715	2021-03-13 10:00:00	14.4	964.5	86	1.9	0
1716	2021-03-13 11:00:00	16.2	964	79	2.5	0
1717	2021-03-13 12:00:00	19.1	963.2	66	1.9	0
1718	2021-03-13 13:00:00	20.8	962	58	2.2	0
1719	2021-03-13 14:00:00	22	960.5	56	2.9	0
1720	2021-03-13 15:00:00	22.2	959.1	54	1.8	0
1721	2021-03-13 16:00:00	23.2	958.2	51	2.3	0
1722	2021-03-13 17:00:00	22.4	957.4	51	1.3	0
1723	2021-03-13 18:00:00	21.9	957.1	53	1.5	0
1724	2021-03-13 19:00:00	21.1	957.2	58	2.2	0
1725	2021-03-13 20:00:00	20.3	957.7	62	2.5	0
1726	2021-03-13 21:00:00	19.8	957.8	64	1.9	0
1727	2021-03-13 22:00:00	19.4	958	66	2.1	0
1728	2021-03-13 23:00:00	19.1	958	64	2.8	0
1729	2021-03-14	18.8	957.6	65	2.7	0
1730	2021-03-14 01:00:00	18.6	956.7	66	2.8	0
1731	2021-03-14 02:00:00	17.8	956.3	75	1.5	0
1732	2021-03-14 03:00:00	17.4	955.2	77	1.1	0
1733	2021-03-14 04:00:00	17.1	954.3	77	1.4	0
1734	2021-03-14 05:00:00	16.8	953.5	79	2.3	0
1735	2021-03-14 06:00:00	16.8	953.5	80	1.5	0
1736	2021-03-14 07:00:00	16.3	953.6	83	2.5	0
1737	2021-03-14 08:00:00	16.2	953.7	86	3.1	0
1738	2021-03-14 09:00:00	16.3	954	86	2.7	0
1739	2021-03-14 10:00:00	16.3	954.2	86	3.2	0
1740	2021-03-14 11:00:00	16.8	953.8	83	2.5	0
1741	2021-03-14 12:00:00	17.8	953.4	79	2.8	0
1742	2021-03-14 13:00:00	18.5	952.8	75	1.9	0
1743	2021-03-14 14:00:00	19.6	951.8	69	2.7	0
1744	2021-03-14 15:00:00	20.1	951.1	64	3.4	0
1745	2021-03-14 16:00:00	19.9	950.5	70	1.3	0
1746	2021-03-14 17:00:00	19.2	950.6	70	2.6	0
1747	2021-03-14 18:00:00	18.7	951.2	69	3.2	0
1748	2021-03-14 19:00:00	18.3	952.1	69	5.2	0
1749	2021-03-14 20:00:00	17.8	953	72	2.2	0
1750	2021-03-14 21:00:00	17.1	953.6	77	1.4	0
1751	2021-03-14 22:00:00	16.5	954.3	79	2.1	0
1752	2021-03-14 23:00:00	16	954.7	84	1	0
1753	2021-03-15	15.9	954.1	83	1.2	0
1754	2021-03-15 01:00:00	15.8	953.9	83	0.8	0
1755	2021-03-15 02:00:00	15.2	953.3	89	2.4	0
1756	2021-03-15 03:00:00	14.8	952.3	90	3.3	0
1757	2021-03-15 04:00:00	15	951.2	88	1.9	0
1758	2021-03-15 05:00:00	14.5	950.9	90	0.8	0
1759	2021-03-15 06:00:00	14.6	951	92	1.7	0
1760	2021-03-15 07:00:00	13.4	951.6	96	1.4	0
1761	2021-03-15 08:00:00	13.5	952.6	96	1.8	0
1762	2021-03-15 09:00:00	15.2	953.9	88	2.8	0
1763	2021-03-15 10:00:00	16.8	954.7	82	3.1	0
1764	2021-03-15 11:00:00	18.8	954.8	72	2.1	0
1765	2021-03-15 12:00:00	20.8	954.4	61	1.4	0
1766	2021-03-15 13:00:00	22.1	953.7	57	1.6	0
1767	2021-03-15 14:00:00	23.3	952.7	53	2.3	0
1768	2021-03-15 15:00:00	24.6	951.7	48	1.8	0
1769	2021-03-15 16:00:00	25.4	951.1	46	2.6	0
1770	2021-03-15 17:00:00	25.4	950.8	47	1.9	0
1771	2021-03-15 18:00:00	25	950.9	49	0.2	0
1772	2021-03-15 19:00:00	23.9	951.6	52	0.5	0
1773	2021-03-15 20:00:00	22.3	952.3	55	1.2	0
1774	2021-03-15 21:00:00	20.2	953	63	0.9	0
1775	2021-03-15 22:00:00	19.7	953.6	67	1.6	0
1776	2021-03-15 23:00:00	19.8	953.8	66	1.2	0
1777	2021-03-16	19.2	953.9	71	0.6	0
1778	2021-03-16 01:00:00	18.5	953.8	76	1.8	0
1779	2021-03-16 02:00:00	18.1	953.1	78	1.6	0
1780	2021-03-16 03:00:00	17.3	952.8	88	1.2	0.5
1781	2021-03-16 04:00:00	16.8	952.2	91	1	0
1782	2021-03-16 05:00:00	16.5	952.2	94	1.1	0
1783	2021-03-16 06:00:00	16.8	952.3	90	1.7	0
1784	2021-03-16 07:00:00	16.4	952.5	90	2.4	0.1
1785	2021-03-16 08:00:00	16.7	953.1	90	1.7	0
1786	2021-03-16 09:00:00	17.3	953.9	88	1.8	0
1787	2021-03-16 10:00:00	18.7	954.4	81	2.7	0
1788	2021-03-16 11:00:00	20.5	954.2	71	1.9	0
1789	2021-03-16 12:00:00	22.1	953.6	68	2.1	0
1790	2021-03-16 13:00:00	23.6	952.5	60	1.6	0
1791	2021-03-16 14:00:00	25.1	951.3	56	2.4	0
1792	2021-03-16 15:00:00	26.2	950.2	47	1.4	0
1793	2021-03-16 16:00:00	25.9	949.5	49	4.1	0
1794	2021-03-16 17:00:00	25.3	949.4	51	1.7	0
1795	2021-03-16 18:00:00	24.8	949.7	54	1.7	0
1796	2021-03-16 19:00:00	24	950.3	53	3.7	0
1797	2021-03-16 20:00:00	23.2	951.3	58	1.3	0
1798	2021-03-16 21:00:00	22.3	951.6	65	2.6	0
1799	2021-03-16 22:00:00	22	952.6	65	2.6	0
1800	2021-03-16 23:00:00	21.5	952.9	69	2.5	0
1801	2021-03-17	20.5	952.7	75	3.7	0
1802	2021-03-17 01:00:00	20.2	952.8	78	1.3	0
1803	2021-03-17 02:00:00	19.9	952.4	80	1.6	0
1804	2021-03-17 03:00:00	19.4	952	78	2.8	0
1805	2021-03-17 04:00:00	18.9	951.4	81	2.1	0
1806	2021-03-17 05:00:00	18.5	951	83	2.4	0
1807	2021-03-17 06:00:00	18.4	951	82	1.7	0
1808	2021-03-17 07:00:00	18	951.1	85	1.6	0
1809	2021-03-17 08:00:00	17.5	951.4	90	1.2	0
1810	2021-03-17 09:00:00	18.5	952	79	0.8	0
1811	2021-03-17 10:00:00	19.5	952	80	1.8	0
1812	2021-03-17 11:00:00	20.6	951.9	74	2.1	0
1813	2021-03-17 12:00:00	21.2	951.4	72	1.1	0
1814	2021-03-17 13:00:00	21.9	950.7	69	3.3	0
1815	2021-03-17 14:00:00	23.1	949.4	65	3.7	0
1816	2021-03-17 15:00:00	23.3	948.4	64	1.7	0
1817	2021-03-17 16:00:00	22.5	947.9	69	2.8	0
1818	2021-03-17 17:00:00	22.3	947.7	68	4.6	0
1819	2021-03-17 18:00:00	21.6	948	69	3.6	0
1820	2021-03-17 19:00:00	21.2	948.7	73	3.7	0
1821	2021-03-17 20:00:00	20.6	949.5	76	3.1	0
1822	2021-03-17 21:00:00	20.2	950.4	78	3.2	0
1823	2021-03-17 22:00:00	19.7	950.8	81	4.7	0
1824	2021-03-17 23:00:00	19.3	951.5	82	3	0
1825	2021-03-18	19	951.9	82	2.1	0
1826	2021-03-18 01:00:00	18.7	952.1	81	2.1	0
1827	2021-03-18 02:00:00	18.4	952.1	81	2.3	0
1828	2021-03-18 03:00:00	18.2	951.5	81	1.5	0
1829	2021-03-18 04:00:00	17.9	951.8	83	0.9	0
1830	2021-03-18 05:00:00	17.5	951.6	87	2.7	0
1831	2021-03-18 06:00:00	17.2	951.7	89	1.7	0
1832	2021-03-18 07:00:00	16.9	952	89	1.9	0
1833	2021-03-18 08:00:00	16.8	952.3	91	3.8	0
1834	2021-03-18 09:00:00	17.5	952.9	87	2.5	0
1835	2021-03-18 10:00:00	18.9	952.8	78	4	0
1836	2021-03-18 11:00:00	20.8	952.2	71	1.3	0
1837	2021-03-18 12:00:00	22.3	951.5	63	2.3	0
1838	2021-03-18 13:00:00	23.2	950.6	59	1.7	0
1839	2021-03-18 14:00:00	23.3	949.7	59	1.2	0
1840	2021-03-18 15:00:00	23.5	948.6	58	1.8	0
1841	2021-03-18 16:00:00	23.1	948.1	61	1.7	0
1842	2021-03-18 17:00:00	22.5	948.1	66	2.6	0
1843	2021-03-18 18:00:00	22.3	948.4	67	2.3	0
1844	2021-03-18 19:00:00	21.5	948.8	72	2.2	0
1845	2021-03-18 20:00:00	21.1	949.6	68	2.8	0
1846	2021-03-18 21:00:00	20.6	950.5	70	3.2	0
1847	2021-03-18 22:00:00	20.3	951.1	71	5.4	0
1848	2021-03-18 23:00:00	19.8	951.5	74	3	0
1849	2021-03-19	19.4	951.6	75	2.5	0
1850	2021-03-19 01:00:00	18.9	951.3	77	4.9	0
1851	2021-03-19 02:00:00	18.4	951.3	78	2.9	0
1852	2021-03-19 03:00:00	17.6	951.3	79	2.3	0
1853	2021-03-19 04:00:00	17.3	950.6	80	3.6	0
1854	2021-03-19 05:00:00	16.9	950.6	79	2.5	0
1855	2021-03-19 06:00:00	16.7	950.7	78	3.4	0
1856	2021-03-19 07:00:00	16.4	951	82	3.8	0
1857	2021-03-19 08:00:00	16	951.3	84	2.7	0
1858	2021-03-19 09:00:00	15.9	951.9	87	2.9	0
1859	2021-03-19 10:00:00	15.4	952.5	93	2.1	0
1860	2021-03-19 11:00:00	15.4	952.9	96	2.5	0.3
1861	2021-03-19 12:00:00	15.5	953	95	2.1	0.1
1862	2021-03-19 13:00:00	16.2	952.7	85	3.9	0
1863	2021-03-19 14:00:00	16.7	952.5	82	4	0
1864	2021-03-19 15:00:00	16.2	952.3	86	5	0
1865	2021-03-19 16:00:00	15.9	952.5	83	4.1	0
1866	2021-03-19 17:00:00	15.9	953.2	84	2.6	0
1867	2021-03-19 18:00:00	16.3	953.8	80	4.9	0
1868	2021-03-19 19:00:00	16.3	955	81	1.1	0
1869	2021-03-19 20:00:00	16.4	956.7	65	2.4	0
1870	2021-03-19 21:00:00	15.5	958	76	3.8	0
1871	2021-03-19 22:00:00	15.3	959.3	76	1.7	0
1872	2021-03-19 23:00:00	15.1	960.1	76	3.1	0
1873	2021-03-20	14.9	960.4	78	4.1	0
1874	2021-03-20 01:00:00	14.5	960.6	75	7.1	0
1875	2021-03-20 02:00:00	13.9	961	75	6.2	0
1876	2021-03-20 03:00:00	13.9	961.3	74	3.2	0
1877	2021-03-20 04:00:00	13.8	960.9	73	2.9	0
1878	2021-03-20 05:00:00	13.7	961.1	72	1.1	0
1879	2021-03-20 06:00:00	13.3	961.5	70	2.3	0
1880	2021-03-20 07:00:00	13.5	962.3	70	2.1	0
1881	2021-03-20 08:00:00	13.3	962.7	73	1.8	0
1882	2021-03-20 09:00:00	13.4	963.5	70	8.3	0
1883	2021-03-20 10:00:00	12.9	963.7	54	6	0
1884	2021-03-20 11:00:00	13.4	963.4	42	9.6	0
1885	2021-03-20 12:00:00	13.8	963.1	41	6	0
1886	2021-03-20 13:00:00	14.3	962.2	36	6.1	0
1887	2021-03-20 14:00:00	14.4	961.2	35	7.6	0
1888	2021-03-20 15:00:00	14.3	960.6	36	7.4	0
1889	2021-03-20 16:00:00	13.5	960.7	37	6.5	0
1890	2021-03-20 17:00:00	13.1	961.7	39	4.3	0
1891	2021-03-20 18:00:00	12.7	962.8	41	3.9	0
1892	2021-03-20 19:00:00	12.4	964.1	41	3.4	0
1893	2021-03-20 20:00:00	12.1	965.9	44	1.7	0
1894	2021-03-20 21:00:00	12	967.3	47	3.5	0
1895	2021-03-20 22:00:00	11.9	968.5	50	4.2	0
1896	2021-03-20 23:00:00	10.4	970.2	62	7.3	0
1897	2021-03-21	9.2	970.7	73	7.6	0
1898	2021-03-21 01:00:00	8.9	970.9	72	6.6	0
1899	2021-03-21 02:00:00	9	971.2	76	3.8	0
1900	2021-03-21 03:00:00	8.9	971	78	2.4	0
1901	2021-03-21 04:00:00	8.9	970.9	79	1.4	0
1902	2021-03-21 05:00:00	8.8	971.2	80	0.7	0
1903	2021-03-21 06:00:00	8.6	971.5	84	0.4	0
1904	2021-03-21 07:00:00	8.6	971.9	83	2.8	0
1905	2021-03-21 08:00:00	8.9	972.6	81	1.9	0
1906	2021-03-21 09:00:00	9.7	973.4	73	2.7	0
1907	2021-03-21 10:00:00	10.3	973.6	74	2.7	0
1908	2021-03-21 11:00:00	11.1	973.8	66	1.3	0
1909	2021-03-21 12:00:00	11.8	973.3	61	3	0
1910	2021-03-21 13:00:00	12.2	972.3	61	1.3	0
1911	2021-03-21 14:00:00	12.5	971.5	56	1.8	0
1912	2021-03-21 15:00:00	12.6	970.7	54	1.4	0
1913	2021-03-21 16:00:00	12.4	970.2	59	1.7	0
1914	2021-03-21 17:00:00	12.2	970.5	61	1.5	0
1915	2021-03-21 18:00:00	10	971.3	67	2.3	0
1916	2021-03-21 19:00:00	8.8	972	79	4.6	0
1917	2021-03-21 20:00:00	8.9	972.9	80	3.3	0
1918	2021-03-21 21:00:00	8.7	974.1	75	3	0
1919	2021-03-21 22:00:00	8.2	975	78	2.3	0
1920	2021-03-21 23:00:00	7.8	975.1	81	2.6	0
1921	2021-03-22	7.4	975.1	84	2.4	0
1922	2021-03-22 01:00:00	7	974.5	84	2.1	0
1923	2021-03-22 02:00:00	6.5	974.1	88	1.7	0
1924	2021-03-22 03:00:00	6.3	973.3	86	1.8	0
1925	2021-03-22 04:00:00	5.2	972.5	95	1.7	0
1926	2021-03-22 05:00:00	5.2	972	94	0.7	0
1927	2021-03-22 06:00:00	4.9	971.8	96	1.5	0
1928	2021-03-22 07:00:00	5.5	972.3	95	2.2	0
1929	2021-03-22 08:00:00	6	972.7	92	1.8	0
1930	2021-03-22 09:00:00	7.2	973.7	87	1.3	0
1931	2021-03-22 10:00:00	8.5	974	76	1	0
1932	2021-03-22 11:00:00	10.5	973.8	67	4.9	0
1933	2021-03-22 12:00:00	12.3	973.2	62	1.6	0
1934	2021-03-22 13:00:00	13.6	972.1	56	2.2	0
1935	2021-03-22 14:00:00	14.4	970.9	51	3.7	0
1936	2021-03-22 15:00:00	15.2	969.4	51	1.5	0
1937	2021-03-22 16:00:00	14.9	968.4	45	1.8	0
1938	2021-03-22 17:00:00	15.2	968.3	44	2.2	0
1939	2021-03-22 18:00:00	14.5	968	46	3.4	0
1940	2021-03-22 19:00:00	13.5	968.2	51	3.5	0
1941	2021-03-22 20:00:00	12.8	969.1	59	2.7	0
1942	2021-03-22 21:00:00	12.2	969.6	61	3.9	0
1943	2021-03-22 22:00:00	11.9	970.4	63	3	0
1944	2021-03-22 23:00:00	10.9	970.3	72	2.5	0
1945	2021-03-23	10.8	970.2	74	1.7	0
1946	2021-03-23 01:00:00	10.8	969.5	71	2.2	0
1947	2021-03-23 02:00:00	10.4	968.7	77	1.7	0
1948	2021-03-23 03:00:00	10.2	967.6	75	2.1	0
1949	2021-03-23 04:00:00	9.5	966.1	79	2.6	0
1950	2021-03-23 05:00:00	8.5	965.6	90	2.4	0
1951	2021-03-23 06:00:00	8.3	965.4	85	1.9	0
1952	2021-03-23 07:00:00	7.7	965.5	93	1.4	0
1953	2021-03-23 08:00:00	8.1	965.8	88	1.3	0
1954	2021-03-23 09:00:00	10.9	966.2	74	1.6	0
1955	2021-03-23 10:00:00	12.5	966.4	65	1.6	0
1956	2021-03-23 11:00:00	14.5	965.9	61	2	0
1957	2021-03-23 12:00:00	16.4	964.8	50	1.4	0
1958	2021-03-23 13:00:00	17.5	963.6	44	1.5	0
1959	2021-03-23 14:00:00	18.4	962	44	2.9	0
1960	2021-03-23 15:00:00	19.8	960.4	39	3.2	0
1961	2021-03-23 16:00:00	20	959.5	37	1.9	0
1962	2021-03-23 17:00:00	20.5	959.1	37	1.9	0
1963	2021-03-23 18:00:00	19.6	959.2	40	3.2	0
1964	2021-03-23 19:00:00	17.8	959.4	46	2.8	0
1965	2021-03-23 20:00:00	15.7	960	54	3.2	0
1966	2021-03-23 21:00:00	14.1	960.2	63	3.9	0
1967	2021-03-23 22:00:00	13.6	961.1	64	2.3	0
1968	2021-03-23 23:00:00	12.4	961.2	72	2.8	0
1969	2021-03-24	12.2	961	67	5.7	0
1970	2021-03-24 01:00:00	12.7	960.7	66	5.8	0
1971	2021-03-24 02:00:00	12.1	960.2	68	5	0
1972	2021-03-24 03:00:00	10.9	959.7	75	1.9	0
1973	2021-03-24 04:00:00	10.2	958.8	76	1.4	0
1974	2021-03-24 05:00:00	10.2	958.3	75	3.3	0
1975	2021-03-24 06:00:00	10.3	958.3	77	2	0
1976	2021-03-24 07:00:00	10	958.8	77	1.2	0
1977	2021-03-24 08:00:00	10.4	959.4	78	1.2	0
1978	2021-03-24 09:00:00	12.4	959.9	68	1.5	0
1979	2021-03-24 10:00:00	14.1	960.2	64	1.7	0
1980	2021-03-24 11:00:00	16.4	960	57	2	0
1981	2021-03-24 12:00:00	16.9	959.2	54	2.3	0
1982	2021-03-24 13:00:00	18.9	958.2	50	2.5	0
1983	2021-03-24 14:00:00	19.2	957.2	50	2	0
1984	2021-03-24 15:00:00	19	956.4	50	2.7	0
1985	2021-03-24 16:00:00	17.5	956	55	4	0
1986	2021-03-24 17:00:00	16.8	955.6	57	5.5	0
1987	2021-03-24 18:00:00	16.4	956	58	5.6	0
1988	2021-03-24 19:00:00	15.7	956.7	61	3.6	0
1989	2021-03-24 20:00:00	15.1	957.3	64	5.3	0
1990	2021-03-24 21:00:00	14.7	958.3	65	4	0
1991	2021-03-24 22:00:00	14.3	959.1	64	5.7	0
1992	2021-03-24 23:00:00	14.2	959.5	64	3.4	0
1993	2021-03-25	14	959.3	66	2.5	0
1994	2021-03-25 01:00:00	13.7	959.1	69	1.7	0
1995	2021-03-25 02:00:00	13.2	958.5	72	0.5	0
1996	2021-03-25 03:00:00	13.2	958	70	1.6	0
1997	2021-03-25 04:00:00	13.5	957.5	73	2.1	0
1998	2021-03-25 05:00:00	13.1	957.1	77	1.3	0
1999	2021-03-25 06:00:00	12.8	957.2	81	1.1	0
[truncated: 24,281 more rows]
