# Supplementary material for: Regional PM2.5 pollution forecasting using a hybrid model based on multi-scales feature fusion and deep learning algorithms
Source: PLoS One. 2025 Oct 9;20(10):e0333489. doi: 10.1371/journal.pone.0333489 (PMC12510565; doi:10.1371/journal.pone.0333489)
Supplement: S1 Data — (ZIP) [file pone.0333489.s001.zip › S1 Data/meteorological/Mianyang_meteorological.xlsx]

## Sheet: Sheet1
	date	T	AP	RH	WS	P
1	2021-01-01	2.6	969.6	67	1.6	0
2	2021-01-01 01:00:00	2.8	969.3	66	1.4	0
3	2021-01-01 02:00:00	1.6	968.7	72	0.6	0
4	2021-01-01 03:00:00	1.7	968.7	72	1.5	0
5	2021-01-01 04:00:00	1.1	968.4	77	1.6	0
6	2021-01-01 05:00:00	0.7	967.8	80	1.3	0
7	2021-01-01 06:00:00	0.7	967.4	82	1.4	0
8	2021-01-01 07:00:00	0.4	967.6	84	0.8	0
9	2021-01-01 08:00:00	-0.1	967.5	86	1	0
10	2021-01-01 09:00:00	0.7	968.1	87	1	0
11	2021-01-01 10:00:00	2.4	968.3	80	1.6	0
12	2021-01-01 11:00:00	4.4	968.4	67	1.5	0
13	2021-01-01 12:00:00	6.1	967.6	59	2.7	0
14	2021-01-01 13:00:00	6.9	965.9	54	2.4	0
15	2021-01-01 14:00:00	7.2	964.2	53	3.5	0
16	2021-01-01 15:00:00	6.9	963.1	52	1.6	0
17	2021-01-01 16:00:00	6.7	963.1	54	2.5	0
18	2021-01-01 17:00:00	6.6	963.2	56	1	0
19	2021-01-01 18:00:00	6.2	963.9	60	1.9	0
20	2021-01-01 19:00:00	6	964.7	64	2.3	0
21	2021-01-01 20:00:00	5.7	965.2	66	1.6	0
22	2021-01-01 21:00:00	5.5	965.6	67	1.1	0
23	2021-01-01 22:00:00	5.4	965.8	69	1.6	0
24	2021-01-01 23:00:00	5.2	965.7	71	1	0
25	2021-01-02	5.1	965.6	71	0.9	0
26	2021-01-02 01:00:00	5	965	73	1.3	0
27	2021-01-02 02:00:00	4.9	964.7	74	1	0
28	2021-01-02 03:00:00	4.7	964.4	75	0.9	0
29	2021-01-02 04:00:00	4.6	963.9	76	0.6	0
30	2021-01-02 05:00:00	4.4	963.2	77	0.8	0
31	2021-01-02 06:00:00	4.3	963	79	1	0
32	2021-01-02 07:00:00	4.3	963.2	80	0.5	0
33	2021-01-02 08:00:00	4.3	963.6	78	0.9	0
34	2021-01-02 09:00:00	4.4	963.5	80	1.3	0
35	2021-01-02 10:00:00	4.6	963.9	79	1.1	0
36	2021-01-02 11:00:00	4.8	963.7	78	1.8	0
37	2021-01-02 12:00:00	5.1	962.6	77	0.7	0
38	2021-01-02 13:00:00	5.7	961.1	73	2.4	0
39	2021-01-02 14:00:00	5.9	960	71	3	0
40	2021-01-02 15:00:00	6	959.6	68	2.3	0
41	2021-01-02 16:00:00	6	960.2	67	2.6	0
42	2021-01-02 17:00:00	5.8	960.6	70	3	0
43	2021-01-02 18:00:00	5.6	961.8	69	2.3	0
44	2021-01-02 19:00:00	5.3	962.5	70	2.2	0
45	2021-01-02 20:00:00	5.3	963.7	68	1.4	0
46	2021-01-02 21:00:00	5.1	964.8	67	1.1	0
47	2021-01-02 22:00:00	5.2	965.2	69	1.2	0
48	2021-01-02 23:00:00	5.2	965.4	70	2.8	0
49	2021-01-03	5	965.7	74	3	0
50	2021-01-03 01:00:00	4.9	965.8	73	2.5	0
51	2021-01-03 02:00:00	5	965.2	69	1.7	0
52	2021-01-03 03:00:00	4.9	965.3	71	2.5	0
53	2021-01-03 04:00:00	4.6	965.4	75	0.6	0
54	2021-01-03 05:00:00	4.6	965.6	75	0	0
55	2021-01-03 06:00:00	4.6	965.8	76	0.9	0
56	2021-01-03 07:00:00	4.6	966	75	0.7	0
57	2021-01-03 08:00:00	4.7	966.5	78	1.5	0
58	2021-01-03 09:00:00	4.8	966.8	79	3.2	0
59	2021-01-03 10:00:00	5.4	967.2	78	2.1	0
60	2021-01-03 11:00:00	6	967	75	1.6	0
61	2021-01-03 12:00:00	6.7	966.2	72	0.7	0
62	2021-01-03 13:00:00	8.1	964.6	61	1.8	0
63	2021-01-03 14:00:00	8.7	963.5	56	2.4	0
64	2021-01-03 15:00:00	9.7	963.1	42	2.6	0
65	2021-01-03 16:00:00	9.3	962.7	47	4.6	0
66	2021-01-03 17:00:00	8.7	963.4	49	3.7	0
67	2021-01-03 18:00:00	7.6	964	55	2.4	0
68	2021-01-03 19:00:00	6.4	964.5	61	2.2	0
69	2021-01-03 20:00:00	5.8	964.9	66	2.1	0
70	2021-01-03 21:00:00	5.6	965.4	69	1.9	0
71	2021-01-03 22:00:00	5.4	965.6	72	1.3	0
72	2021-01-03 23:00:00	5.4	965.7	73	1.7	0
73	2021-01-04	5.2	965.4	74	1.3	0
74	2021-01-04 01:00:00	4.8	964.9	77	1.7	0
75	2021-01-04 02:00:00	4.2	964.5	81	0.6	0
76	2021-01-04 03:00:00	4.1	964.1	83	1.9	0
77	2021-01-04 04:00:00	4.2	964.1	84	1.2	0
78	2021-01-04 05:00:00	4	963.6	84	0.7	0
79	2021-01-04 06:00:00	4.2	963.5	84	1.5	0
80	2021-01-04 07:00:00	4.3	963.7	84	1.2	0
81	2021-01-04 08:00:00	4.3	963.9	84	1	0
82	2021-01-04 09:00:00	4.4	964.5	85	1.1	0
83	2021-01-04 10:00:00	5.1	964.9	82	1.6	0
84	2021-01-04 11:00:00	5.5	965.2	79	1.4	0
85	2021-01-04 12:00:00	5.8	964	77	1.4	0
86	2021-01-04 13:00:00	6.1	962.7	76	2.9	0
87	2021-01-04 14:00:00	6.1	961.7	75	1.4	0
88	2021-01-04 15:00:00	6.4	961.5	72	2.5	0
89	2021-01-04 16:00:00	6.4	962	72	1.6	0
90	2021-01-04 17:00:00	6.3	962.4	74	1.5	0
91	2021-01-04 18:00:00	6.1	962.9	75	1.8	0
92	2021-01-04 19:00:00	6.1	963.7	75	1.6	0
93	2021-01-04 20:00:00	6	964.5	77	2.2	0
94	2021-01-04 21:00:00	5.9	964.9	79	1.9	0
95	2021-01-04 22:00:00	5.7	965.4	81	2.3	0
96	2021-01-04 23:00:00	5.6	965.5	82	1.6	0
97	2021-01-05	5.5	965.6	84	1.9	0
98	2021-01-05 01:00:00	5.3	965.3	85	0.5	0
99	2021-01-05 02:00:00	5.1	964.9	84	1.7	0
100	2021-01-05 03:00:00	5.1	965	84	1.3	0
101	2021-01-05 04:00:00	5.1	965	82	1.3	0
102	2021-01-05 05:00:00	4.9	964.9	84	1	0
103	2021-01-05 06:00:00	4.9	964.9	85	1.7	0
104	2021-01-05 07:00:00	4.8	965.3	86	0.9	0
105	2021-01-05 08:00:00	4.8	966.6	86	1.2	0
106	2021-01-05 09:00:00	5.2	967.1	83	1.8	0
107	2021-01-05 10:00:00	6.1	967.6	77	1.4	0
108	2021-01-05 11:00:00	7.2	967.3	67	1	0
109	2021-01-05 12:00:00	8.3	966.6	64	1.6	0
110	2021-01-05 13:00:00	8.3	965.2	56	4.4	0
111	2021-01-05 14:00:00	8.5	964.2	55	6	0
112	2021-01-05 15:00:00	8.2	963.7	56	3.9	0
113	2021-01-05 16:00:00	8	963.9	57	4.9	0
114	2021-01-05 17:00:00	7.7	964.4	59	4.3	0
115	2021-01-05 18:00:00	7.1	965.1	60	5.1	0
116	2021-01-05 19:00:00	6.6	966.1	63	2.3	0
117	2021-01-05 20:00:00	6.2	966.5	66	2.8	0
118	2021-01-05 21:00:00	6	966.8	65	1.6	0
119	2021-01-05 22:00:00	5.8	967.1	66	1	0
120	2021-01-05 23:00:00	5.7	966.9	69	1.5	0
121	2021-01-06	5.7	966.1	69	1	0
122	2021-01-06 01:00:00	5.6	965.8	68	0.7	0
123	2021-01-06 02:00:00	5.6	965.1	71	0.7	0
124	2021-01-06 03:00:00	5.4	964.8	73	0.6	0
125	2021-01-06 04:00:00	5.5	963.7	67	1.2	0
126	2021-01-06 05:00:00	5.3	962.7	74	1.2	0
127	2021-01-06 06:00:00	5	962.8	78	2.3	0
128	2021-01-06 07:00:00	4.8	962.9	77	1	0
129	2021-01-06 08:00:00	5	963.3	76	3.8	0
130	2021-01-06 09:00:00	4.7	963.7	79	3.1	0
131	2021-01-06 10:00:00	4.5	964.1	85	3.3	0
132	2021-01-06 11:00:00	4.3	963.8	89	3.1	0
133	2021-01-06 12:00:00	4.3	963	87	4	0
134	2021-01-06 13:00:00	4.4	961.5	88	1.7	0
135	2021-01-06 14:00:00	4.3	960.2	87	3.9	0
136	2021-01-06 15:00:00	4.4	959.9	85	3.4	0
137	2021-01-06 16:00:00	4.6	960	86	3.3	0
138	2021-01-06 17:00:00	4.4	960.7	87	3.4	0
139	2021-01-06 18:00:00	4.4	961.8	87	4.3	0.2
140	2021-01-06 19:00:00	4.2	962.7	83	5.8	0.2
141	2021-01-06 20:00:00	4.5	963.7	74	5.1	0
142	2021-01-06 21:00:00	4.8	964.5	66	6	0
143	2021-01-06 22:00:00	4.8	965	63	3.8	0
144	2021-01-06 23:00:00	5	965.4	55	5.7	0
145	2021-01-07	5	965.6	50	5	0
146	2021-01-07 01:00:00	4.8	965.8	50	3.6	0
147	2021-01-07 02:00:00	4.7	965.3	47	3	0
148	2021-01-07 03:00:00	4.6	965.9	43	6.1	0
149	2021-01-07 04:00:00	4.3	965.3	41	3.1	0
150	2021-01-07 05:00:00	4.1	965.4	37	4.5	0
151	2021-01-07 06:00:00	3.6	965.8	35	7.6	0
152	2021-01-07 07:00:00	3	966.4	39	6.2	0
153	2021-01-07 08:00:00	2.6	967.4	43	6.6	0
154	2021-01-07 09:00:00	1.6	968.3	52	8.1	0
155	2021-01-07 10:00:00	1.5	968.9	56	4.8	0
156	2021-01-07 11:00:00	1.8	969	54	6.3	0
157	2021-01-07 12:00:00	1.7	968.1	52	6.3	0
158	2021-01-07 13:00:00	1.5	966.4	55	6.9	0
159	2021-01-07 14:00:00	1.4	965.5	57	4.5	0
160	2021-01-07 15:00:00	1.6	965.4	57	4.4	0
161	2021-01-07 16:00:00	1.6	966	55	4.2	0
162	2021-01-07 17:00:00	1.7	967	56	5.9	0
163	2021-01-07 18:00:00	1.8	967.9	55	3.6	0
164	2021-01-07 19:00:00	2.1	968.9	49	4.4	0
165	2021-01-07 20:00:00	2.4	970.3	42	5.1	0
166	2021-01-07 21:00:00	1.8	971.4	54	8	0
167	2021-01-07 22:00:00	1.9	971.5	54	2	0
168	2021-01-07 23:00:00	1.3	971.7	56	0.7	0
169	2021-01-08	0.7	971.6	73	2.4	0
170	2021-01-08 01:00:00	0.6	971.8	76	2.7	0
171	2021-01-08 02:00:00	0.6	971.6	77	1.7	0
172	2021-01-08 03:00:00	0.6	971.4	78	2.5	0
173	2021-01-08 04:00:00	0.4	970.7	80	1.2	0
174	2021-01-08 05:00:00	0.6	970.2	81	0.9	0
175	2021-01-08 06:00:00	0.3	970.1	83	0.7	0
176	2021-01-08 07:00:00	0.1	970.6	84	1.1	0
177	2021-01-08 08:00:00	-0.3	971.1	89	1.5	0
178	2021-01-08 09:00:00	0	971.7	86	2.2	0
179	2021-01-08 10:00:00	1.9	972.5	70	1.9	0
180	2021-01-08 11:00:00	3.4	972.6	38	3.5	0
181	2021-01-08 12:00:00	4.7	971.6	32	3.2	0
182	2021-01-08 13:00:00	5.1	969.9	29	3.3	0
183	2021-01-08 14:00:00	5.8	968.1	31	2.8	0
184	2021-01-08 15:00:00	5.9	966.9	31	1.4	0
185	2021-01-08 16:00:00	7	966.2	30	2.7	0
186	2021-01-08 17:00:00	6.1	965.7	30	1.7	0
187	2021-01-08 18:00:00	4.6	966.1	46	2.9	0
188	2021-01-08 19:00:00	3.6	966.6	54	2.6	0
189	2021-01-08 20:00:00	2.7	967.6	62	3.8	0
190	2021-01-08 21:00:00	2.8	968.4	66	3	0
191	2021-01-08 22:00:00	2.4	968.6	70	1.4	0
192	2021-01-08 23:00:00	2.1	968.6	73	1.5	0
193	2021-01-09	2.2	968.4	74	1.7	0
194	2021-01-09 01:00:00	2.2	968.3	75	2.3	0
195	2021-01-09 02:00:00	2.1	967.8	75	0.9	0
196	2021-01-09 03:00:00	2.1	967.8	76	1.9	0
197	2021-01-09 04:00:00	1.8	967.1	79	1.2	0
198	2021-01-09 05:00:00	1.8	966.5	77	0.8	0
199	2021-01-09 06:00:00	1.9	966.3	77	1.6	0
200	2021-01-09 07:00:00	1.7	966.4	82	2	0
201	2021-01-09 08:00:00	1.4	967.1	83	2.6	0
202	2021-01-09 09:00:00	1.4	967.5	85	2	0
203	2021-01-09 10:00:00	1.8	968.2	82	1.8	0
204	2021-01-09 11:00:00	2.5	968.3	80	1.5	0
205	2021-01-09 12:00:00	2.8	967.5	77	1.8	0
206	2021-01-09 13:00:00	2.8	966	75	0.6	0
207	2021-01-09 14:00:00	2.9	965	74	1.8	0
208	2021-01-09 15:00:00	2.9	964.3	71	2.3	0
209	2021-01-09 16:00:00	3	964.1	71	2.9	0
210	2021-01-09 17:00:00	2.9	964.4	67	2.1	0
211	2021-01-09 18:00:00	2.7	965.1	68	3.5	0
212	2021-01-09 19:00:00	2.7	966.3	69	2.4	0
213	2021-01-09 20:00:00	2.7	967.4	67	2	0
214	2021-01-09 21:00:00	2.6	967.8	68	1.9	0
215	2021-01-09 22:00:00	2.4	968	69	1.4	0
216	2021-01-09 23:00:00	2.6	968.2	69	2.2	0
217	2021-01-10	2.6	968	73	2.9	0
218	2021-01-10 01:00:00	2.5	967.4	72	2.6	0
219	2021-01-10 02:00:00	2	967.3	79	3.9	0
220	2021-01-10 03:00:00	2.1	966.9	78	2.1	0
221	2021-01-10 04:00:00	2	966.4	77	1.8	0
222	2021-01-10 05:00:00	1.9	965.5	78	1.8	0
223	2021-01-10 06:00:00	2	965.2	78	2.2	0
224	2021-01-10 07:00:00	1.7	965.4	81	0.7	0
225	2021-01-10 08:00:00	1.8	966	80	0.8	0
226	2021-01-10 09:00:00	2.4	966.7	78	1.1	0
227	2021-01-10 10:00:00	3.4	967.5	66	1.7	0
228	2021-01-10 11:00:00	4.6	968.1	54	1.6	0
229	2021-01-10 12:00:00	5.6	967.8	49	2.1	0
230	2021-01-10 13:00:00	5.7	966.6	44	6	0
231	2021-01-10 14:00:00	6.2	965.3	43	1.7	0
232	2021-01-10 15:00:00	7.3	964.7	39	1.6	0
233	2021-01-10 16:00:00	7.5	964.5	35	1.3	0
234	2021-01-10 17:00:00	7.1	964.8	37	1.9	0
235	2021-01-10 18:00:00	6.5	965.8	40	1.5	0
236	2021-01-10 19:00:00	5.3	967.4	47	0.5	0
237	2021-01-10 20:00:00	4.6	969.1	50	3	0
238	2021-01-10 21:00:00	5.1	970.4	27	1.4	0
239	2021-01-10 22:00:00	5	971.6	23	2.3	0
240	2021-01-10 23:00:00	4.6	972.8	23	3.8	0
241	2021-01-11	4.1	973.8	25	3.9	0
242	2021-01-11 01:00:00	3.8	973.9	25	3.7	0
243	2021-01-11 02:00:00	3.4	974.3	27	2.2	0
244	2021-01-11 03:00:00	3	975	28	1.4	0
245	2021-01-11 04:00:00	1.4	974.9	40	2.8	0
246	2021-01-11 05:00:00	1.2	974.7	43	2.6	0
247	2021-01-11 06:00:00	0.7	974.7	47	1.4	0
248	2021-01-11 07:00:00	0	975.1	52	1.5	0
249	2021-01-11 08:00:00	-0.1	975.6	51	0.4	0
250	2021-01-11 09:00:00	0.4	976.3	55	1.3	0
251	2021-01-11 10:00:00	2.5	977.1	47	2.2	0
252	2021-01-11 11:00:00	4.8	977.2	25	0.6	0
253	2021-01-11 12:00:00	6	976.1	22	2.9	0
254	2021-01-11 13:00:00	6.7	974.4	21	2.5	0
255	2021-01-11 14:00:00	7.6	972.8	19	3.5	0
256	2021-01-11 15:00:00	7.9	972.1	19	3.6	0
257	2021-01-11 16:00:00	7.8	971.3	18	2.6	0
258	2021-01-11 17:00:00	7.4	970.8	21	3.5	0
259	2021-01-11 18:00:00	6.3	971	24	1.6	0
260	2021-01-11 19:00:00	4.7	971.7	31	1.4	0
261	2021-01-11 20:00:00	4.5	971.6	30	2.3	0
262	2021-01-11 21:00:00	4.2	972.2	31	1.9	0
263	2021-01-11 22:00:00	2.5	972.4	38	1.3	0
264	2021-01-11 23:00:00	1.8	972.1	44	1.5	0
265	2021-01-12	1.1	971.5	46	0.6	0
266	2021-01-12 01:00:00	0.6	970.9	51	1.2	0
267	2021-01-12 02:00:00	0.1	969.9	53	0.6	0
268	2021-01-12 03:00:00	-0.5	969.3	63	1	0
269	2021-01-12 04:00:00	-0.8	968.4	69	0.4	0
270	2021-01-12 05:00:00	-1.3	967.8	72	0.5	0
271	2021-01-12 06:00:00	-1.3	967	74	1.3	0
272	2021-01-12 07:00:00	-1.8	966.8	81	0.6	0
273	2021-01-12 08:00:00	-1.8	966.9	78	0.9	0
274	2021-01-12 09:00:00	-1.2	967.1	81	1.5	0
275	2021-01-12 10:00:00	1.6	967.4	63	1.8	0
276	2021-01-12 11:00:00	4.6	967.4	47	1.9	0
277	2021-01-12 12:00:00	6	966	42	1.7	0
278	2021-01-12 13:00:00	7.4	964	33	3	0
279	2021-01-12 14:00:00	8.4	962.1	32	2.6	0
280	2021-01-12 15:00:00	9	960.8	28	3.4	0
281	2021-01-12 16:00:00	8.6	959.9	31	3.5	0
282	2021-01-12 17:00:00	8.6	959.2	32	2.3	0
283	2021-01-12 18:00:00	7.2	959.2	35	1.7	0
284	2021-01-12 19:00:00	5.5	959.3	44	0.5	0
285	2021-01-12 20:00:00	4.6	959.8	46	0.7	0
286	2021-01-12 21:00:00	4.1	960.1	48	0.8	0
287	2021-01-12 22:00:00	3.2	960.4	56	1.2	0
288	2021-01-12 23:00:00	2.1	960.6	62	0.9	0
289	2021-01-13	1.9	960.4	61	1.1	0
290	2021-01-13 01:00:00	1.1	960.1	68	1.1	0
291	2021-01-13 02:00:00	0.4	960.3	73	1.6	0
292	2021-01-13 03:00:00	-0.1	960.3	73	1.4	0
293	2021-01-13 04:00:00	-0.1	960.3	72	1.5	0
294	2021-01-13 05:00:00	-0.7	960	76	0.8	0
295	2021-01-13 06:00:00	-1	960	76	1.3	0
296	2021-01-13 07:00:00	-0.7	960	77	1.5	0
297	2021-01-13 08:00:00	-0.7	960.1	76	2	0
298	2021-01-13 09:00:00	0.6	960.9	73	0.8	0
299	2021-01-13 10:00:00	3	961.4	59	1.7	0
300	2021-01-13 11:00:00	5.5	961.4	52	2	0
301	2021-01-13 12:00:00	7.7	960.7	44	1.4	0
302	2021-01-13 13:00:00	8.4	959.2	40	2.7	0
303	2021-01-13 14:00:00	9	958	36	2.5	0
304	2021-01-13 15:00:00	9.4	957.2	35	1.7	0
305	2021-01-13 16:00:00	9.9	956.6	35	1.7	0
306	2021-01-13 17:00:00	9.8	956.6	34	1.6	0
307	2021-01-13 18:00:00	8.4	957	38	1	0
308	2021-01-13 19:00:00	6.7	957.8	43	1.3	0
309	2021-01-13 20:00:00	5.4	958.5	50	1.1	0
310	2021-01-13 21:00:00	4.5	959	55	0.9	0
311	2021-01-13 22:00:00	3.9	959.7	59	1.4	0
312	2021-01-13 23:00:00	3.1	959.8	66	1.5	0
313	2021-01-14	2.1	959.9	70	1.2	0
314	2021-01-14 01:00:00	2	959.8	73	0.8	0
315	2021-01-14 02:00:00	1.4	959.4	76	1	0
316	2021-01-14 03:00:00	0.7	959.3	80	0.9	0
317	2021-01-14 04:00:00	0.3	958.9	83	1.4	0
318	2021-01-14 05:00:00	0.1	958.5	84	1.1	0
319	2021-01-14 06:00:00	-0.3	958.4	86	1	0
320	2021-01-14 07:00:00	-0.7	958.8	88	2.1	0
321	2021-01-14 08:00:00	-0.6	958.7	86	0.7	0
322	2021-01-14 09:00:00	0.2	958.9	86	0.8	0
323	2021-01-14 10:00:00	2.3	959.1	76	1.2	0
324	2021-01-14 11:00:00	5.3	959.2	59	2.2	0
325	2021-01-14 12:00:00	7.6	957.9	54	2.2	0
326	2021-01-14 13:00:00	9.3	956.4	48	1.9	0
327	2021-01-14 14:00:00	10.5	955.1	44	3.8	0
328	2021-01-14 15:00:00	11.5	954	43	3	0
329	2021-01-14 16:00:00	11.2	953.5	44	2.7	0
330	2021-01-14 17:00:00	10.8	953.4	45	2.3	0
331	2021-01-14 18:00:00	9.6	953.6	49	1.6	0
332	2021-01-14 19:00:00	7.9	954.1	56	1.1	0
333	2021-01-14 20:00:00	6.7	954.5	62	0.5	0
334	2021-01-14 21:00:00	6	955	66	0.7	0
335	2021-01-14 22:00:00	5.3	955.6	69	0.8	0
336	2021-01-14 23:00:00	4.1	956.7	75	2.7	0
337	2021-01-15	3.4	957.1	78	2.1	0
338	2021-01-15 01:00:00	3.7	956.9	76	2.9	0
339	2021-01-15 02:00:00	3.2	957.1	77	1.1	0
340	2021-01-15 03:00:00	2.7	957.2	80	1.5	0
341	2021-01-15 04:00:00	2.3	956.7	84	0.9	0
342	2021-01-15 05:00:00	2.3	956.2	83	1.4	0
343	2021-01-15 06:00:00	2.2	956.4	84	1.2	0
344	2021-01-15 07:00:00	1.7	956.7	85	1.5	0
345	2021-01-15 08:00:00	1.4	957	86	0.8	0
346	2021-01-15 09:00:00	2.5	957.9	86	0.6	0
347	2021-01-15 10:00:00	5.3	959	75	1.1	0
348	2021-01-15 11:00:00	7.8	959.4	60	1.3	0
349	2021-01-15 12:00:00	9.9	958.4	50	1.2	0
350	2021-01-15 13:00:00	11.9	956.7	45	2.1	0
351	2021-01-15 14:00:00	13.2	955.2	37	2.2	0
352	2021-01-15 15:00:00	14	954.5	30	2.1	0
353	2021-01-15 16:00:00	13.7	954.2	31	2.4	0
354	2021-01-15 17:00:00	13.7	954.2	32	0.4	0
355	2021-01-15 18:00:00	12.1	954.5	38	1.4	0
356	2021-01-15 19:00:00	10.3	955.2	46	2.1	0
357	2021-01-15 20:00:00	9.6	955.8	48	1.9	0
358	2021-01-15 21:00:00	9.6	956.8	49	2	0
359	2021-01-15 22:00:00	8.5	957.6	55	0.6	0
360	2021-01-15 23:00:00	7.5	958.1	61	1.4	0
361	2021-01-16	7.6	958.3	60	1.3	0
362	2021-01-16 01:00:00	7.3	958.5	62	1.2	0
363	2021-01-16 02:00:00	7.2	957.7	59	0.7	0
364	2021-01-16 03:00:00	7	958.1	64	0.9	0
365	2021-01-16 04:00:00	7	958.1	61	0.6	0
366	2021-01-16 05:00:00	7	958.3	64	1.1	0
367	2021-01-16 06:00:00	7	958.6	63	0.5	0
368	2021-01-16 07:00:00	6.8	959.1	67	1.1	0
369	2021-01-16 08:00:00	6.8	960.1	69	1.4	0
370	2021-01-16 09:00:00	7.1	960.7	66	1	0
371	2021-01-16 10:00:00	7.9	962.2	57	1.1	0
372	2021-01-16 11:00:00	9.7	962.4	37	6.8	0
373	2021-01-16 12:00:00	9.9	962.3	37	5.4	0
374	2021-01-16 13:00:00	9.3	961.3	38	5.1	0
375	2021-01-16 14:00:00	8.6	961.3	41	4.2	0
376	2021-01-16 15:00:00	8.2	961.6	43	5.5	0
377	2021-01-16 16:00:00	7.7	962.4	47	6.1	0
378	2021-01-16 17:00:00	7.6	963.6	45	5.7	0
379	2021-01-16 18:00:00	7.8	965.2	41	7.9	0
380	2021-01-16 19:00:00	7.9	967.2	41	5.4	0
381	2021-01-16 20:00:00	7.7	968.6	40	2.3	0
382	2021-01-16 21:00:00	7	970.2	47	2.3	0
383	2021-01-16 22:00:00	6.3	971.5	56	2.3	0
384	2021-01-16 23:00:00	5.6	973	62	2.6	0
385	2021-01-17	5.4	974	65	3	0
386	2021-01-17 01:00:00	5.1	974.6	67	3.3	0
387	2021-01-17 02:00:00	5.2	975.2	67	1.6	0
388	2021-01-17 03:00:00	4.7	975.7	71	2.2	0
389	2021-01-17 04:00:00	4.6	976	71	1.3	0
390	2021-01-17 05:00:00	4.3	976.1	71	1.5	0
391	2021-01-17 06:00:00	4.3	976.3	71	0.4	0
392	2021-01-17 07:00:00	3.8	976.2	73	0.6	0
393	2021-01-17 08:00:00	3	976.3	76	1.6	0
394	2021-01-17 09:00:00	4	976.4	75	1.1	0
395	2021-01-17 10:00:00	5.3	976.3	69	4.6	0
396	2021-01-17 11:00:00	7.3	975.8	54	2.9	0
397	2021-01-17 12:00:00	9.2	974.7	33	4.6	0
398	2021-01-17 13:00:00	10.2	972.7	32	5.3	0
399	2021-01-17 14:00:00	11	971	27	4	0
400	2021-01-17 15:00:00	11.1	970.2	26	5.2	0
401	2021-01-17 16:00:00	11.5	969.3	28	3.7	0
402	2021-01-17 17:00:00	10.8	969.2	22	2.9	0
403	2021-01-17 18:00:00	9.5	969.3	27	2.3	0
404	2021-01-17 19:00:00	7.6	969.6	31	1.5	0
405	2021-01-17 20:00:00	6.7	969.8	37	1.5	0
406	2021-01-17 21:00:00	5.9	969.6	41	1.6	0
407	2021-01-17 22:00:00	5.4	969.5	43	1.6	0
408	2021-01-17 23:00:00	4.1	969.1	49	1.1	0
409	2021-01-18	3.4	968.4	52	2	0
410	2021-01-18 01:00:00	3.1	968	53	2.3	0
411	2021-01-18 02:00:00	2.3	967.9	61	2.1	0
412	2021-01-18 03:00:00	2.1	967.6	62	1.6	0
413	2021-01-18 04:00:00	1.1	967.4	69	1.5	0
414	2021-01-18 05:00:00	0.6	966.9	74	0.9	0
415	2021-01-18 06:00:00	0.9	966.7	75	1.2	0
416	2021-01-18 07:00:00	0.3	966.8	80	1.8	0
417	2021-01-18 08:00:00	0.1	966.8	84	1.2	0
418	2021-01-18 09:00:00	1.2	966.9	82	1.3	0
419	2021-01-18 10:00:00	2.5	967.2	81	1.6	0
420	2021-01-18 11:00:00	3	967.4	80	3.4	0
421	2021-01-18 12:00:00	3.9	966.1	75	3.6	0
422	2021-01-18 13:00:00	5.7	964.2	68	3.9	0
423	2021-01-18 14:00:00	7.3	962.4	59	5.1	0
424	2021-01-18 15:00:00	8.2	961.1	49	5.2	0
425	2021-01-18 16:00:00	9.1	960.3	45	3	0
426	2021-01-18 17:00:00	8.7	960	45	4.2	0
427	2021-01-18 18:00:00	7.6	959.7	50	1.6	0
428	2021-01-18 19:00:00	6.1	959.6	61	1.9	0
429	2021-01-18 20:00:00	5.1	959.7	65	2.1	0
430	2021-01-18 21:00:00	4.5	959.7	68	1.7	0
431	2021-01-18 22:00:00	3.6	959.4	71	1.1	0
432	2021-01-18 23:00:00	3.2	959.3	75	0.5	0
433	2021-01-19	3.1	958.7	75	0.7	0
434	2021-01-19 01:00:00	2.6	957.9	80	1.3	0
435	2021-01-19 02:00:00	2.8	957.2	77	1.7	0
436	2021-01-19 03:00:00	2.8	956.7	76	0.8	0
437	2021-01-19 04:00:00	2.8	956.2	77	0.8	0
438	2021-01-19 05:00:00	2.5	955.7	77	1.3	0
439	2021-01-19 06:00:00	2.1	955.5	80	1.6	0
440	2021-01-19 07:00:00	1.8	955.7	82	0.5	0
441	2021-01-19 08:00:00	1.2	955.9	89	0.9	0
442	2021-01-19 09:00:00	2	956.2	86	0.9	0
443	2021-01-19 10:00:00	4.6	956.8	70	1.7	0
444	2021-01-19 11:00:00	5.8	957	64	1.5	0
445	2021-01-19 12:00:00	7.3	955.9	57	2.3	0
446	2021-01-19 13:00:00	8.3	954.6	53	3	0
447	2021-01-19 14:00:00	9.5	953.4	47	2.9	0
448	2021-01-19 15:00:00	10.2	952.6	36	2.6	0
449	2021-01-19 16:00:00	10.8	952.2	29	0.8	0
450	2021-01-19 17:00:00	10.8	952.2	31	1.3	0
451	2021-01-19 18:00:00	9.6	952.8	34	1.8	0
452	2021-01-19 19:00:00	8.3	953.5	38	2.2	0
453	2021-01-19 20:00:00	7.7	954	39	2.3	0
454	2021-01-19 21:00:00	7.3	954.4	43	1.4	0
455	2021-01-19 22:00:00	6.1	954.8	53	2.2	0
456	2021-01-19 23:00:00	6.5	955.2	54	1.8	0
457	2021-01-20	6.9	955.4	56	1.1	0
458	2021-01-20 01:00:00	6.7	955.4	58	1.3	0
459	2021-01-20 02:00:00	6.6	955.3	58	1.4	0
460	2021-01-20 03:00:00	6.6	955.4	61	3.1	0
461	2021-01-20 04:00:00	6.3	955.1	66	3.3	0
462	2021-01-20 05:00:00	6.3	955.1	66	1.5	0
463	2021-01-20 06:00:00	6.2	955.1	66	1.4	0
464	2021-01-20 07:00:00	6.2	955.5	66	1.6	0
465	2021-01-20 08:00:00	6.1	956.1	68	2.3	0
466	2021-01-20 09:00:00	6.1	956.7	71	2.5	0
467	2021-01-20 10:00:00	6.3	957.4	71	2.3	0
468	2021-01-20 11:00:00	6.9	957.9	67	1.4	0
469	2021-01-20 12:00:00	8	957.3	63	1	0
470	2021-01-20 13:00:00	9.9	956.2	54	1.9	0
471	2021-01-20 14:00:00	11	955.2	48	1.4	0
472	2021-01-20 15:00:00	11.4	954.7	46	1.4	0
473	2021-01-20 16:00:00	11.1	954.7	47	1.6	0
474	2021-01-20 17:00:00	10.7	955.2	52	2.1	0
475	2021-01-20 18:00:00	10.1	956.1	57	2.4	0
476	2021-01-20 19:00:00	9.3	956.7	61	0.8	0
477	2021-01-20 20:00:00	9	957	61	0.8	0
478	2021-01-20 21:00:00	8.7	957.5	64	1.4	0
479	2021-01-20 22:00:00	8.3	958	66	2.2	0
480	2021-01-20 23:00:00	8	958.2	69	2.1	0
481	2021-01-21	7.7	958.7	70	1.1	0
482	2021-01-21 01:00:00	7.1	958.8	74	1.3	0
483	2021-01-21 02:00:00	7.1	958.5	74	1.1	0
484	2021-01-21 03:00:00	6.5	958.4	78	1.2	0
485	2021-01-21 04:00:00	5.6	958	81	1.1	0
486	2021-01-21 05:00:00	5.4	957.9	81	0.8	0
487	2021-01-21 06:00:00	4.9	957.6	86	1	0
488	2021-01-21 07:00:00	4.4	958.6	89	1	0
489	2021-01-21 08:00:00	4.5	959.2	89	1.3	0
490	2021-01-21 09:00:00	5.2	959.6	88	0.8	0
491	2021-01-21 10:00:00	6.4	960.4	82	0.6	0
492	2021-01-21 11:00:00	8.3	960.9	73	1.5	0
493	2021-01-21 12:00:00	11.2	960.1	58	1.8	0
494	2021-01-21 13:00:00	11.9	958.9	54	2.8	0
495	2021-01-21 14:00:00	13	957.7	44	2.8	0
496	2021-01-21 15:00:00	13.5	957.2	45	3.2	0
497	2021-01-21 16:00:00	13.8	956.8	42	2.4	0
498	2021-01-21 17:00:00	13.2	957.1	45	2.6	0
499	2021-01-21 18:00:00	12.5	957.9	51	1.7	0
500	2021-01-21 19:00:00	11.6	958.8	54	1.4	0
501	2021-01-21 20:00:00	11	959.3	57	1.3	0
502	2021-01-21 21:00:00	10.8	959.5	55	2	0
503	2021-01-21 22:00:00	10.2	959.7	60	1.8	0
504	2021-01-21 23:00:00	8.7	959.7	66	1.1	0
505	2021-01-22	7.4	959.2	74	0.6	0
506	2021-01-22 01:00:00	7.5	959.2	74	1.9	0
507	2021-01-22 02:00:00	7.7	959	74	1.6	0
508	2021-01-22 03:00:00	7	958.9	79	2.5	0
509	2021-01-22 04:00:00	6.6	958.7	80	2.7	0
510	2021-01-22 05:00:00	6.3	958.4	83	2	0
511	2021-01-22 06:00:00	5.9	958.2	85	2.1	0
512	2021-01-22 07:00:00	5.3	958.3	88	3	0
513	2021-01-22 08:00:00	4.4	958.8	92	0.7	0
514	2021-01-22 09:00:00	5.3	959.3	95	1.2	0
515	2021-01-22 10:00:00	7	959.5	85	1.7	0
516	2021-01-22 11:00:00	9	959.1	74	1.9	0
517	2021-01-22 12:00:00	10.5	957.9	65	1.7	0
518	2021-01-22 13:00:00	12.3	956.2	59	2.7	0
519	2021-01-22 14:00:00	13.3	954.4	54	3.2	0
520	2021-01-22 15:00:00	14.5	953.3	49	4.7	0
521	2021-01-22 16:00:00	14.7	952.9	48	4.8	0
522	2021-01-22 17:00:00	14	953.1	52	4.8	0
523	2021-01-22 18:00:00	12.6	953.7	55	4.5	0
524	2021-01-22 19:00:00	11.6	954.3	58	3	0
525	2021-01-22 20:00:00	10.7	955.2	60	2.5	0
526	2021-01-22 21:00:00	9.8	955.8	71	3.7	0
527	2021-01-22 22:00:00	9	956.3	74	2.4	0
528	2021-01-22 23:00:00	8.7	956.4	75	1.8	0
529	2021-01-23	8.6	956.2	77	1.3	0
530	2021-01-23 01:00:00	8.8	956.1	76	2.8	0
531	2021-01-23 02:00:00	8.7	955.8	75	1.5	0
532	2021-01-23 03:00:00	8.5	954.9	76	1.5	0
533	2021-01-23 04:00:00	8.2	954.1	78	2.8	0
534	2021-01-23 05:00:00	7.9	954.6	79	0.5	0
535	2021-01-23 06:00:00	7.8	953.7	80	1.5	0
536	2021-01-23 07:00:00	7.7	953.9	81	1.8	0
537	2021-01-23 08:00:00	7.8	953.8	79	2.1	0
538	2021-01-23 09:00:00	8.1	954.1	75	1.6	0
539	2021-01-23 10:00:00	9	954.3	70	3.2	0
540	2021-01-23 11:00:00	9.9	954.1	66	4.1	0
541	2021-01-23 12:00:00	10.8	953.9	61	2.4	0
542	2021-01-23 13:00:00	11.8	952.2	58	2.8	0
543	2021-01-23 14:00:00	12.3	950.7	56	3.5	0
544	2021-01-23 15:00:00	12.7	950	53	2.1	0
545	2021-01-23 16:00:00	12.8	949.7	53	3.2	0
546	2021-01-23 17:00:00	12.7	949.5	53	2.8	0
547	2021-01-23 18:00:00	12.1	950	55	2.5	0
548	2021-01-23 19:00:00	10.7	951	63	3.8	0
549	2021-01-23 20:00:00	10.1	951.7	66	1.5	0
550	2021-01-23 21:00:00	10.2	952.3	66	1.4	0
551	2021-01-23 22:00:00	10.2	953.1	67	2.5	0
552	2021-01-23 23:00:00	10.1	953.3	68	1.9	0
553	2021-01-24	9.8	953.4	70	1.7	0
554	2021-01-24 01:00:00	9.6	953	71	1.3	0
555	2021-01-24 02:00:00	9.6	952.7	71	1.2	0
556	2021-01-24 03:00:00	9.4	952.2	73	1.4	0
557	2021-01-24 04:00:00	9.4	951.5	73	1.5	0
558	2021-01-24 05:00:00	9.2	950.8	75	1.6	0
559	2021-01-24 06:00:00	9.3	950.6	73	1.5	0
560	2021-01-24 07:00:00	9.6	951.4	69	2.2	0
561	2021-01-24 08:00:00	9.5	951.8	70	1.5	0
562	2021-01-24 09:00:00	9.3	952.2	72	2.3	0
563	2021-01-24 10:00:00	9.2	952.7	79	3.5	0
564	2021-01-24 11:00:00	8.7	953.3	85	4.4	0
565	2021-01-24 12:00:00	8.6	952.8	87	3	0
566	2021-01-24 13:00:00	8.2	952.1	90	6.7	0
567	2021-01-24 14:00:00	8	951	94	3.8	0
568	2021-01-24 15:00:00	8.2	950.3	91	3.6	0
569	2021-01-24 16:00:00	8.3	950.3	90	3.7	0
570	2021-01-24 17:00:00	8.4	950.8	88	2.8	0
571	2021-01-24 18:00:00	8.6	951.9	84	4.4	0
572	2021-01-24 19:00:00	8.6	952.8	83	2.6	0
573	2021-01-24 20:00:00	8.6	954.1	81	2.8	0
574	2021-01-24 21:00:00	8.6	955.1	80	3.5	0
575	2021-01-24 22:00:00	8.5	956	80	1.3	0
576	2021-01-24 23:00:00	8.7	956.5	73	2.4	0
577	2021-01-25	8.7	957.1	69	2.5	0
578	2021-01-25 01:00:00	8.5	957.5	69	2.2	0
579	2021-01-25 02:00:00	8.6	957.7	67	2.4	0
580	2021-01-25 03:00:00	8.3	958.5	71	1.1	0
581	2021-01-25 04:00:00	8	959.1	74	2.1	0
582	2021-01-25 05:00:00	8.1	959.5	75	2.1	0
583	2021-01-25 06:00:00	7.9	959.8	78	1.2	0
584	2021-01-25 07:00:00	8	960.8	81	2.7	0
585	2021-01-25 08:00:00	8	961.8	85	2.7	0
586	2021-01-25 09:00:00	8.3	962.7	80	1.5	0
587	2021-01-25 10:00:00	8.7	963.7	80	0.8	0
588	2021-01-25 11:00:00	11.2	964	56	3	0
589	2021-01-25 12:00:00	13.1	963.5	41	2.6	0
590	2021-01-25 13:00:00	11.5	962.4	52	3.6	0
591	2021-01-25 14:00:00	11.8	961.4	50	5	0
592	2021-01-25 15:00:00	12.4	960.7	50	4.6	0
593	2021-01-25 16:00:00	12.2	960.4	47	5.4	0
594	2021-01-25 17:00:00	11.3	960.2	48	5.4	0
595	2021-01-25 18:00:00	10.6	960.2	52	4.7	0
596	2021-01-25 19:00:00	10.1	960.8	59	1.8	0
597	2021-01-25 20:00:00	9.9	961.1	61	3.2	0
598	2021-01-25 21:00:00	9.6	961.7	65	2.1	0
599	2021-01-25 22:00:00	8.7	962	70	0.7	0
600	2021-01-25 23:00:00	8.5	962.1	71	1.4	0
601	2021-01-26	8.6	962.3	72	2.5	0
602	2021-01-26 01:00:00	7.7	962.2	77	0.7	0
603	2021-01-26 02:00:00	7.5	961.7	78	0.5	0
604	2021-01-26 03:00:00	7.3	961.6	79	0.8	0
605	2021-01-26 04:00:00	7.5	961.3	78	1.4	0
606	2021-01-26 05:00:00	7.5	960.8	78	0.6	0
607	2021-01-26 06:00:00	7.2	960.6	79	0.5	0
608	2021-01-26 07:00:00	7.2	960.9	80	1	0
609	2021-01-26 08:00:00	7.1	961.3	81	1.2	0
610	2021-01-26 09:00:00	7.2	961.5	81	0.1	0
611	2021-01-26 10:00:00	8.4	961.9	73	0.8	0
612	2021-01-26 11:00:00	9.8	962.2	64	1.2	0
613	2021-01-26 12:00:00	11.3	961.3	61	0.8	0
614	2021-01-26 13:00:00	12.3	959.8	52	4	0
615	2021-01-26 14:00:00	12.5	958.1	51	4.8	0
616	2021-01-26 15:00:00	12.5	957	51	4.3	0
617	2021-01-26 16:00:00	12.1	956.3	51	2.4	0
618	2021-01-26 17:00:00	12.5	956.1	48	2.7	0
619	2021-01-26 18:00:00	11.6	956.5	51	1.9	0
620	2021-01-26 19:00:00	10.2	957	58	2.1	0
621	2021-01-26 20:00:00	9.5	957.9	63	1.6	0
622	2021-01-26 21:00:00	9.7	958.8	60	2.8	0
623	2021-01-26 22:00:00	9	959.3	61	3.7	0
624	2021-01-26 23:00:00	8.4	959.7	68	3.7	0
625	2021-01-27	8.1	959.8	70	2.9	0
626	2021-01-27 01:00:00	7.7	959.9	70	2.2	0
627	2021-01-27 02:00:00	7.5	959.9	72	1.7	0
628	2021-01-27 03:00:00	7.4	959.8	74	1.8	0
629	2021-01-27 04:00:00	7.2	959.2	75	1.3	0
630	2021-01-27 05:00:00	7	958.9	75	0.7	0
631	2021-01-27 06:00:00	6.9	958.8	74	0.2	0
632	2021-01-27 07:00:00	6.8	959.2	74	0	0
633	2021-01-27 08:00:00	6.8	959.8	75	0.4	0
634	2021-01-27 09:00:00	7.3	960.4	74	0.8	0
635	2021-01-27 10:00:00	8.1	961.4	72	1.2	0
636	2021-01-27 11:00:00	8.8	962	63	0.9	0
637	2021-01-27 12:00:00	9.4	961.8	60	1.5	0
638	2021-01-27 13:00:00	10.4	960.8	53	1.4	0
639	2021-01-27 14:00:00	12	959.6	47	1.8	0
640	2021-01-27 15:00:00	13.4	959.1	41	2.6	0
641	2021-01-27 16:00:00	13.7	958.9	40	1.6	0
642	2021-01-27 17:00:00	13.7	959.5	41	2.1	0
643	2021-01-27 18:00:00	12.8	960.5	45	2.9	0
644	2021-01-27 19:00:00	11.3	961.7	53	3	0
645	2021-01-27 20:00:00	10.6	963.2	55	2.4	0
646	2021-01-27 21:00:00	10.6	964.1	56	1.9	0
647	2021-01-27 22:00:00	10.5	964.8	57	1.6	0
648	2021-01-27 23:00:00	9.6	965.3	60	0.5	0
649	2021-01-28	9.3	965.7	62	1.1	0
650	2021-01-28 01:00:00	8.2	966	69	1.7	0
651	2021-01-28 02:00:00	7.7	966.5	72	1.9	0
652	2021-01-28 03:00:00	7.3	966.8	76	2.3	0
653	2021-01-28 04:00:00	6.8	966.4	81	2	0
654	2021-01-28 05:00:00	6	966.6	85	1.4	0
655	2021-01-28 06:00:00	5.9	966.6	88	1.6	0
656	2021-01-28 07:00:00	5.7	966.8	88	1.3	0
657	2021-01-28 08:00:00	5.9	967.6	87	1.4	0
658	2021-01-28 09:00:00	6.1	968.2	89	1	0
659	2021-01-28 10:00:00	7.6	969	85	1.9	0
660	2021-01-28 11:00:00	8.6	969.3	80	1.9	0
661	2021-01-28 12:00:00	9.6	968.9	74	2	0
662	2021-01-28 13:00:00	10.8	967.5	66	2.9	0
663	2021-01-28 14:00:00	11	966.1	65	3.9	0
664	2021-01-28 15:00:00	11.8	964.9	61	3.5	0
665	2021-01-28 16:00:00	12.8	964.2	56	1.7	0
666	2021-01-28 17:00:00	12.4	963.8	55	1.4	0
667	2021-01-28 18:00:00	11.3	963.5	60	3.9	0
668	2021-01-28 19:00:00	9.8	964	68	2.1	0
669	2021-01-28 20:00:00	10	964.8	69	2.2	0
670	2021-01-28 21:00:00	9.6	965	71	1.9	0
671	2021-01-28 22:00:00	9.1	965	77	1.2	0
672	2021-01-28 23:00:00	8.7	964.9	79	1	0
673	2021-01-29	8.5	964.5	79	0.8	0
674	2021-01-29 01:00:00	8.3	964.2	80	0.8	0
675	2021-01-29 02:00:00	8.4	963.6	81	1.9	0
676	2021-01-29 03:00:00	8.3	963.2	81	2	0
677	2021-01-29 04:00:00	8.1	962.6	82	1.4	0
678	2021-01-29 05:00:00	7.8	961.7	84	1.2	0
679	2021-01-29 06:00:00	7.7	961.3	85	1.5	0
680	2021-01-29 07:00:00	7.5	961.2	86	1.3	0
681	2021-01-29 08:00:00	7.6	961.5	87	0.9	0
682	2021-01-29 09:00:00	7.5	961.9	84	1.3	0
683	2021-01-29 10:00:00	7.9	962.1	84	1.3	0
684	2021-01-29 11:00:00	8.9	962.1	76	2.2	0
685	2021-01-29 12:00:00	9.8	961.4	69	1.2	0
686	2021-01-29 13:00:00	10.3	960.3	69	2.1	0
687	2021-01-29 14:00:00	10.6	959.2	66	2.7	0
688	2021-01-29 15:00:00	10.7	958.2	65	2.5	0
689	2021-01-29 16:00:00	11	957.9	63	2.3	0
690	2021-01-29 17:00:00	10.9	958.1	60	1.7	0
691	2021-01-29 18:00:00	10.7	958.5	58	2.8	0
692	2021-01-29 19:00:00	10	959.3	69	2.7	0
693	2021-01-29 20:00:00	9.7	960.2	73	1.7	0
694	2021-01-29 21:00:00	9.2	961	76	1.3	0
695	2021-01-29 22:00:00	9.1	961.9	75	0.7	0
696	2021-01-29 23:00:00	8.9	962.1	77	1	0
697	2021-01-30	8.9	962.5	76	2	0
698	2021-01-30 01:00:00	9	962.5	74	2.3	0
699	2021-01-30 02:00:00	8.6	962	77	1.3	0
700	2021-01-30 03:00:00	8.1	962.1	79	1.5	0
701	2021-01-30 04:00:00	7.9	961.7	80	1.1	0
702	2021-01-30 05:00:00	7.8	961.3	81	1.6	0
703	2021-01-30 06:00:00	7.7	961.2	82	1.2	0
704	2021-01-30 07:00:00	7.7	961.3	78	1.3	0
705	2021-01-30 08:00:00	7.6	961.8	80	0.7	0
706	2021-01-30 09:00:00	7.8	962.4	81	0.7	0
707	2021-01-30 10:00:00	8.9	962.8	77	0.9	0
708	2021-01-30 11:00:00	10.1	963	67	0.8	0
709	2021-01-30 12:00:00	11.5	962.3	50	1.3	0
710	2021-01-30 13:00:00	12.4	960.9	43	1.5	0
711	2021-01-30 14:00:00	13.3	959.7	38	2.9	0
712	2021-01-30 15:00:00	13.5	958.9	38	3.5	0
713	2021-01-30 16:00:00	13.3	958.5	37	2	0
714	2021-01-30 17:00:00	12.9	958.4	43	3	0
715	2021-01-30 18:00:00	12.5	958.9	43	2.6	0
716	2021-01-30 19:00:00	10.8	959.7	50	1.5	0
717	2021-01-30 20:00:00	10	960.2	53	1.3	0
718	2021-01-30 21:00:00	10.3	961	51	0.8	0
719	2021-01-30 22:00:00	9.9	961.6	53	1	0
720	2021-01-30 23:00:00	9.6	961.8	60	2	0
721	2021-01-31	9.2	961.7	60	1.6	0
722	2021-01-31 01:00:00	8.8	961.4	64	1.7	0
723	2021-01-31 02:00:00	8.7	961.3	65	1.7	0
724	2021-01-31 03:00:00	8.4	961.1	67	1.2	0
725	2021-01-31 04:00:00	8.1	960.8	68	1	0
726	2021-01-31 05:00:00	8	960.5	70	0.4	0
727	2021-01-31 06:00:00	7.9	960.2	68	0.6	0
728	2021-01-31 07:00:00	7.9	960.3	68	0	0
729	2021-01-31 08:00:00	7.6	960.6	71	0.7	0
730	2021-01-31 09:00:00	7.8	960.8	71	0.6	0
731	2021-01-31 10:00:00	9.8	961.3	60	1.3	0
732	2021-01-31 11:00:00	12.6	961.2	47	1.8	0
733	2021-01-31 12:00:00	14.1	960.4	39	1.7	0
734	2021-01-31 13:00:00	15.1	958.9	35	1.8	0
735	2021-01-31 14:00:00	15.7	957.5	29	3.7	0
736	2021-01-31 15:00:00	15.6	956.8	29	2.3	0
737	2021-01-31 16:00:00	15.3	956.5	27	1.8	0
738	2021-01-31 17:00:00	15	956.7	30	3	0
739	2021-01-31 18:00:00	14	957.3	35	1.5	0
740	2021-01-31 19:00:00	12.5	958	41	2	0
741	2021-01-31 20:00:00	11.6	958.9	48	3.2	0
742	2021-01-31 21:00:00	10.8	960.2	54	1.9	0
743	2021-01-31 22:00:00	9.9	961.1	58	2.2	0
744	2021-01-31 23:00:00	9.2	961.6	63	1.9	0
745	2021-02-01	9.1	961.1	65	2	0
746	2021-02-01 01:00:00	8.1	961.4	70	2.2	0
747	2021-02-01 02:00:00	7.4	961	73	2.9	0
748	2021-02-01 03:00:00	6.4	960.8	79	1.1	0
749	2021-02-01 04:00:00	6.1	960.8	82	0.9	0
750	2021-02-01 05:00:00	5.7	960.5	83	1.1	0
751	2021-02-01 06:00:00	5.3	960.6	87	0.7	0
752	2021-02-01 07:00:00	4.8	960.9	88	1.1	0
753	2021-02-01 08:00:00	4.4	961.5	89	1.5	0
754	2021-02-01 09:00:00	5.2	962.2	87	1	0
755	2021-02-01 10:00:00	8.1	962.5	76	1.5	0
756	2021-02-01 11:00:00	9.9	962.6	69	2.4	0
757	2021-02-01 12:00:00	11.8	962	62	3	0
758	2021-02-01 13:00:00	12.8	960.7	53	2.2	0
759	2021-02-01 14:00:00	14.5	959	46	0.9	0
760	2021-02-01 15:00:00	14.8	958.3	44	3.4	0
761	2021-02-01 16:00:00	15.2	957.9	43	4	0
762	2021-02-01 17:00:00	14.6	957.9	43	2.2	0
763	2021-02-01 18:00:00	13.7	958.5	47	2.4	0
764	2021-02-01 19:00:00	12.3	959.3	53	2.5	0
765	2021-02-01 20:00:00	11.7	960.3	58	2.2	0
766	2021-02-01 21:00:00	10.7	961.1	63	2.1	0
767	2021-02-01 22:00:00	9.9	961.6	67	2.1	0
768	2021-02-01 23:00:00	8.9	962.4	72	0.7	0
769	2021-02-02	9.4	962.5	71	0.7	0
770	2021-02-02 01:00:00	9.6	962.4	71	0.7	0
771	2021-02-02 02:00:00	9.4	962.4	71	0.5	0
772	2021-02-02 03:00:00	9	962.1	72	0.5	0
773	2021-02-02 04:00:00	8.4	961.6	76	1.8	0
774	2021-02-02 05:00:00	7.7	961.3	78	0	0
775	2021-02-02 06:00:00	7.4	961.3	81	1	0
776	2021-02-02 07:00:00	6.5	961.8	85	1.9	0
777	2021-02-02 08:00:00	6.2	962.7	84	0.9	0
778	2021-02-02 09:00:00	6.5	963	85	0.7	0
779	2021-02-02 10:00:00	8.9	964	71	2.2	0
780	2021-02-02 11:00:00	10.6	964.1	62	1.8	0
781	2021-02-02 12:00:00	12.3	963.7	57	2	0
782	2021-02-02 13:00:00	13.6	962.5	53	1.9	0
783	2021-02-02 14:00:00	14.3	961.1	50	1.5	0
784	2021-02-02 15:00:00	14.6	960.1	51	5.1	0
785	2021-02-02 16:00:00	13.7	960	56	4.2	0
786	2021-02-02 17:00:00	13	960.2	54	3.7	0
787	2021-02-02 18:00:00	12.1	960.1	58	2.3	0
788	2021-02-02 19:00:00	11.3	961	62	3.3	0
789	2021-02-02 20:00:00	10.8	961.6	65	2.6	0
790	2021-02-02 21:00:00	10.2	962	67	2.4	0
791	2021-02-02 22:00:00	9.6	962	70	2.1	0
792	2021-02-02 23:00:00	8.4	962.1	76	1.1	0
793	2021-02-03	7.9	961.9	80	1	0
794	2021-02-03 01:00:00	7.6	961.7	80	1.1	0
795	2021-02-03 02:00:00	6.7	961.4	85	1.4	0
796	2021-02-03 03:00:00	6	961.1	90	0	0
797	2021-02-03 04:00:00	5.9	960.9	90	1.1	0
798	2021-02-03 05:00:00	5.6	960.6	91	1.9	0
799	2021-02-03 06:00:00	5.3	960.7	91	2	0
800	2021-02-03 07:00:00	5.2	961	91	0.8	0
801	2021-02-03 08:00:00	5.1	961.8	91	1	0
802	2021-02-03 09:00:00	6.4	962.6	87	0.9	0
803	2021-02-03 10:00:00	7.8	963.3	80	1.3	0
804	2021-02-03 11:00:00	9.1	963.7	74	0.7	0
805	2021-02-03 12:00:00	10	963.3	70	1.5	0
806	2021-02-03 13:00:00	12.7	962.2	59	2.2	0
807	2021-02-03 14:00:00	13.9	961	55	2.1	0
808	2021-02-03 15:00:00	14.8	960	52	2.1	0
809	2021-02-03 16:00:00	14.6	959.5	53	4.4	0
810	2021-02-03 17:00:00	14.2	959.7	54	3.4	0
811	2021-02-03 18:00:00	13.1	960.1	59	2.8	0
812	2021-02-03 19:00:00	11.6	960.7	67	2.4	0
813	2021-02-03 20:00:00	11.1	961.4	69	2.8	0
814	2021-02-03 21:00:00	11.5	961.9	67	2.4	0
815	2021-02-03 22:00:00	10.7	962.4	71	1.1	0
816	2021-02-03 23:00:00	10.4	962.5	71	0.9	0
817	2021-02-04	10.3	962.2	71	1.8	0
818	2021-02-04 01:00:00	9.8	961.8	73	2	0
819	2021-02-04 02:00:00	9.3	961.3	77	2.9	0
820	2021-02-04 03:00:00	9	960.6	79	1.3	0
821	2021-02-04 04:00:00	9	960.1	77	0.7	0
822	2021-02-04 05:00:00	9	960	78	0.7	0
823	2021-02-04 06:00:00	8.9	959.8	79	0.6	0
824	2021-02-04 07:00:00	8.9	960.1	80	0.6	0
825	2021-02-04 08:00:00	8.9	960.8	81	1.6	0
826	2021-02-04 09:00:00	8.5	961.3	84	0.9	0
827	2021-02-04 10:00:00	8.6	961.7	86	0.3	0
828	2021-02-04 11:00:00	9.4	961.7	85	2.3	0
829	2021-02-04 12:00:00	9.5	961.3	84	2.5	0
830	2021-02-04 13:00:00	9.6	960.3	83	1.7	0
831	2021-02-04 14:00:00	10.2	958.9	77	2.4	0
832	2021-02-04 15:00:00	10.8	958.1	69	2.4	0
833	2021-02-04 16:00:00	11.1	957.9	64	4.6	0
834	2021-02-04 17:00:00	10.9	958.3	62	4.6	0
835	2021-02-04 18:00:00	10.5	959	60	5.6	0
836	2021-02-04 19:00:00	10.2	959.9	58	5.4	0
837	2021-02-04 20:00:00	9.6	960.8	57	4.4	0
838	2021-02-04 21:00:00	9.1	961.4	57	2.4	0
839	2021-02-04 22:00:00	8.6	962.2	59	1.6	0
840	2021-02-04 23:00:00	8.2	962.5	62	2	0
841	2021-02-05	7.8	962.5	66	1.7	0
842	2021-02-05 01:00:00	7.8	962	64	0.7	0
843	2021-02-05 02:00:00	6.4	962.1	78	2.2	0
844	2021-02-05 03:00:00	6.3	961.8	80	1.2	0
845	2021-02-05 04:00:00	5.3	961.8	87	1.3	0
846	2021-02-05 05:00:00	5	961.7	88	1.1	0
847	2021-02-05 06:00:00	4.7	962	90	0.9	0
848	2021-02-05 07:00:00	4.2	962.5	91	1.4	0
849	2021-02-05 08:00:00	4	963.3	92	1.1	0
850	2021-02-05 09:00:00	5.2	963.8	90	1.3	0
851	2021-02-05 10:00:00	8.3	964.4	74	0.7	0
852	2021-02-05 11:00:00	11	964.6	59	1.7	0
853	2021-02-05 12:00:00	12.6	964	52	2.3	0
854	2021-02-05 13:00:00	14.2	962.7	47	2.7	0
855	2021-02-05 14:00:00	15.7	960.9	41	1.9	0
856	2021-02-05 15:00:00	16.4	959.6	33	2.6	0
857	2021-02-05 16:00:00	16.4	958.8	31	3.7	0
858	2021-02-05 17:00:00	16.1	958.4	32	3.8	0
859	2021-02-05 18:00:00	15.1	958.4	31	2.5	0
860	2021-02-05 19:00:00	13.2	958.8	38	2.1	0
861	2021-02-05 20:00:00	11.8	959.4	43	1.7	0
862	2021-02-05 21:00:00	11.2	959.8	43	1.5	0
863	2021-02-05 22:00:00	10.2	960.1	49	0.7	0
864	2021-02-05 23:00:00	8.9	960.2	56	1.2	0
865	2021-02-06	8.5	959.9	62	1	0
866	2021-02-06 01:00:00	7.7	959.8	66	0.6	0
867	2021-02-06 02:00:00	7.2	959.4	69	0.8	0
868	2021-02-06 03:00:00	6.7	958.9	72	1.1	0
869	2021-02-06 04:00:00	6.5	958.4	74	0.9	0
870	2021-02-06 05:00:00	6.5	957.9	77	0.8	0
871	2021-02-06 06:00:00	6.2	957.6	76	1.3	0
872	2021-02-06 07:00:00	6.2	958.1	75	2.3	0
873	2021-02-06 08:00:00	5.8	958.5	74	2.2	0
874	2021-02-06 09:00:00	6	958.8	75	1.2	0
875	2021-02-06 10:00:00	8.5	959	69	1.1	0
876	2021-02-06 11:00:00	11.3	959.1	61	3.1	0
877	2021-02-06 12:00:00	12.6	958.4	58	2	0
878	2021-02-06 13:00:00	14.1	956.9	53	3.2	0
879	2021-02-06 14:00:00	14.9	955.4	46	3.7	0
880	2021-02-06 15:00:00	15.2	954.2	40	3.4	0
881	2021-02-06 16:00:00	15.9	953.9	43	2.2	0
882	2021-02-06 17:00:00	15.6	953.5	41	2.1	0
883	2021-02-06 18:00:00	14.7	954	44	2	0
884	2021-02-06 19:00:00	12.6	954.8	50	1.5	0
885	2021-02-06 20:00:00	11.7	955.8	55	0.7	0
886	2021-02-06 21:00:00	11.2	957	56	1.5	0
887	2021-02-06 22:00:00	10.6	957.5	63	3.2	0
888	2021-02-06 23:00:00	9.9	957.7	67	2.9	0
889	2021-02-07	9.1	957.9	69	1.6	0
890	2021-02-07 01:00:00	8.8	957.9	70	2.6	0
891	2021-02-07 02:00:00	8.4	957.9	74	1.1	0
892	2021-02-07 03:00:00	7.5	957.6	78	1.4	0
893	2021-02-07 04:00:00	7.1	957.3	79	1	0
894	2021-02-07 05:00:00	7.1	957.1	77	0.9	0
895	2021-02-07 06:00:00	6.7	957.3	80	1.7	0
896	2021-02-07 07:00:00	6.4	957.8	82	1.8	0
897	2021-02-07 08:00:00	6.3	958.8	80	1.2	0
898	2021-02-07 09:00:00	7.3	959.7	76	2	0
899	2021-02-07 10:00:00	9.7	960.3	65	1.2	0
900	2021-02-07 11:00:00	12.6	960.3	56	1.8	0
901	2021-02-07 12:00:00	15.1	959.9	50	1.2	0
902	2021-02-07 13:00:00	16.7	958.9	42	2.3	0
903	2021-02-07 14:00:00	18.4	957.7	30	1.8	0
904	2021-02-07 15:00:00	18.7	956.8	29	2.6	0
905	2021-02-07 16:00:00	19	956.9	26	3.7	0
906	2021-02-07 17:00:00	18.7	957.5	26	3.1	0
907	2021-02-07 18:00:00	18	958.2	29	1.7	0
908	2021-02-07 19:00:00	15.8	959.1	35	1.9	0
909	2021-02-07 20:00:00	15	960.3	38	1.8	0
910	2021-02-07 21:00:00	13.9	961.2	43	1.7	0
911	2021-02-07 22:00:00	12.7	961.9	47	1.2	0
912	2021-02-07 23:00:00	10.8	962.5	57	0.7	0
913	2021-02-08	10.6	962.8	57	1.5	0
914	2021-02-08 01:00:00	9.6	962.6	59	0.6	0
915	2021-02-08 02:00:00	9.1	962.8	64	1.3	0
916	2021-02-08 03:00:00	8.4	962.5	67	0.8	0
917	2021-02-08 04:00:00	7.8	961.9	70	1.3	0
918	2021-02-08 05:00:00	7.5	961.8	71	2.1	0
919	2021-02-08 06:00:00	6.9	961.7	72	0.9	0
920	2021-02-08 07:00:00	6.7	962	74	1.1	0
921	2021-02-08 08:00:00	6.4	963.1	74	0.8	0
922	2021-02-08 09:00:00	8	964	73	2.1	0
923	2021-02-08 10:00:00	11.3	964.7	52	2.3	0
924	2021-02-08 11:00:00	13.8	965	46	1.9	0
925	2021-02-08 12:00:00	15.5	964.8	39	4	0
926	2021-02-08 13:00:00	16.4	963.8	39	3.4	0
927	2021-02-08 14:00:00	16.4	962.4	35	3.3	0
928	2021-02-08 15:00:00	16	961.8	38	3.5	0
929	2021-02-08 16:00:00	16.2	961.5	30	3.1	0
930	2021-02-08 17:00:00	15.9	961.5	31	1.6	0
931	2021-02-08 18:00:00	15	961.5	34	1.9	0
932	2021-02-08 19:00:00	13.7	961.7	39	1.4	0
933	2021-02-08 20:00:00	13.1	962.3	43	0.8	0
934	2021-02-08 21:00:00	12.8	962.7	43	0.9	0
935	2021-02-08 22:00:00	12.5	963.3	46	1.5	0
936	2021-02-08 23:00:00	11.6	963.3	50	0.9	0
937	2021-02-09	11	962.8	54	1.1	0
938	2021-02-09 01:00:00	10.7	962.2	56	0.5	0
939	2021-02-09 02:00:00	10.7	962.2	60	0.5	0
940	2021-02-09 03:00:00	10.5	961.7	61	0.6	0
941	2021-02-09 04:00:00	10.3	961.4	63	1	0
942	2021-02-09 05:00:00	10.2	961	64	1.1	0
943	2021-02-09 06:00:00	9.4	961	68	1.2	0
944	2021-02-09 07:00:00	9.4	961	70	1.3	0
945	2021-02-09 08:00:00	8.9	961.4	73	0.1	0
946	2021-02-09 09:00:00	10	961.7	69	1.7	0
947	2021-02-09 10:00:00	11.5	962.1	65	1.7	0
948	2021-02-09 11:00:00	12.9	962.7	64	2.1	0
949	2021-02-09 12:00:00	14	961.8	62	3.3	0
950	2021-02-09 13:00:00	15.5	960.4	57	1.4	0
951	2021-02-09 14:00:00	16.2	958.2	54	2.4	0
952	2021-02-09 15:00:00	16.4	957.1	53	1.2	0
953	2021-02-09 16:00:00	15.8	957	55	2.5	0
954	2021-02-09 17:00:00	15.6	956.9	56	2.3	0
955	2021-02-09 18:00:00	15.3	957.3	59	1.9	0
956	2021-02-09 19:00:00	14.7	957.7	62	1.3	0
957	2021-02-09 20:00:00	14.6	958.2	62	0.8	0
958	2021-02-09 21:00:00	14.2	958.8	64	0.8	0
959	2021-02-09 22:00:00	13.4	959.7	67	0.7	0
960	2021-02-09 23:00:00	13.2	959.9	69	0.8	0
961	2021-02-10	12.4	959.7	71	1.1	0
962	2021-02-10 01:00:00	11.6	959.3	77	1.4	0
963	2021-02-10 02:00:00	10.4	959.1	82	0.6	0
964	2021-02-10 03:00:00	10.3	958.6	81	0.9	0
965	2021-02-10 04:00:00	10.8	958.1	80	2.3	0
966	2021-02-10 05:00:00	9.8	957.9	84	0.7	0
967	2021-02-10 06:00:00	9.5	957.9	87	0.8	0
968	2021-02-10 07:00:00	9.5	958.3	87	0.4	0
969	2021-02-10 08:00:00	9.6	958.9	86	0.5	0
970	2021-02-10 09:00:00	10.4	959.3	84	0.7	0
971	2021-02-10 10:00:00	11.6	959.5	79	1.6	0
972	2021-02-10 11:00:00	11.9	959.6	76	1.8	0
973	2021-02-10 12:00:00	13.7	958.9	67	2.4	0
974	2021-02-10 13:00:00	14.8	957.8	62	2.6	0
975	2021-02-10 14:00:00	16.2	956.5	56	3.1	0
976	2021-02-10 15:00:00	16.4	955.1	55	3.3	0
977	2021-02-10 16:00:00	16.8	954.4	51	3.3	0
978	2021-02-10 17:00:00	16.7	954.1	50	2.1	0
979	2021-02-10 18:00:00	16.1	954.3	52	1.6	0
980	2021-02-10 19:00:00	15.2	954.9	55	1.2	0
981	2021-02-10 20:00:00	14.3	955.4	58	1.4	0
982	2021-02-10 21:00:00	13	955.7	66	0.4	0
983	2021-02-10 22:00:00	12.4	956.3	71	0.7	0
984	2021-02-10 23:00:00	11.6	956.9	76	0.8	0
985	2021-02-11	11.2	956.9	78	1.6	0
986	2021-02-11 01:00:00	11.1	957	79	1.3	0
987	2021-02-11 02:00:00	10.8	956.8	80	1	0
988	2021-02-11 03:00:00	10.6	956.6	82	1.2	0
989	2021-02-11 04:00:00	10.6	956.1	82	1.5	0
990	2021-02-11 05:00:00	10.5	955.7	82	0.9	0
991	2021-02-11 06:00:00	10.5	956.2	82	1.1	0
992	2021-02-11 07:00:00	10.5	956.7	81	1.1	0
993	2021-02-11 08:00:00	10.5	957.2	81	0.8	0
994	2021-02-11 09:00:00	10.6	958.3	83	1.3	0
995	2021-02-11 10:00:00	12	959.3	76	1.8	0
996	2021-02-11 11:00:00	14.7	959.4	61	1.6	0
997	2021-02-11 12:00:00	17.2	959	49	2.2	0
998	2021-02-11 13:00:00	18	958.1	49	2.7	0
999	2021-02-11 14:00:00	18.5	956.7	46	3.1	0
1000	2021-02-11 15:00:00	19.2	955.6	45	3.2	0
1001	2021-02-11 16:00:00	18.9	955.3	44	3.5	0
1002	2021-02-11 17:00:00	18.4	955.2	47	2.9	0
1003	2021-02-11 18:00:00	17.2	955.6	50	4.3	0
1004	2021-02-11 19:00:00	15.8	956.2	55	1.8	0
1005	2021-02-11 20:00:00	15	957	59	2.8	0
1006	2021-02-11 21:00:00	14	957.5	63	2.1	0
1007	2021-02-11 22:00:00	12.5	957.7	70	0.4	0
1008	2021-02-11 23:00:00	11.5	957.6	74	1	0
1009	2021-02-12	11.3	957.4	76	1	0
1010	2021-02-12 01:00:00	10.9	957.6	78	1.8	0
1011	2021-02-12 02:00:00	10.1	957.5	82	1	0
1012	2021-02-12 03:00:00	9.9	957	84	1.1	0
1013	2021-02-12 04:00:00	9.5	956.5	85	0.8	0
1014	2021-02-12 05:00:00	9.4	956.3	86	1.2	0
1015	2021-02-12 06:00:00	8.6	956.5	89	1.1	0
1016	2021-02-12 07:00:00	8.4	956.6	90	0.6	0
1017	2021-02-12 08:00:00	8.2	957.1	91	1	0
1018	2021-02-12 09:00:00	9.2	957.7	91	0.6	0
1019	2021-02-12 10:00:00	11.3	957.7	81	1.2	0
1020	2021-02-12 11:00:00	13.3	958	71	1.2	0
1021	2021-02-12 12:00:00	15.1	957.5	63	1.6	0
1022	2021-02-12 13:00:00	17	956.5	52	4.7	0
1023	2021-02-12 14:00:00	17.5	955.4	52	3.4	0
1024	2021-02-12 15:00:00	17.5	954.5	51	2.6	0
1025	2021-02-12 16:00:00	17.5	953.8	51	4.6	0
1026	2021-02-12 17:00:00	17.8	953.6	51	3.1	0
1027	2021-02-12 18:00:00	16.9	953.7	52	3.3	0
1028	2021-02-12 19:00:00	14.6	954.3	62	1.5	0
1029	2021-02-12 20:00:00	13.2	955.1	68	1.5	0
1030	2021-02-12 21:00:00	13.5	955.8	68	1.6	0
1031	2021-02-12 22:00:00	12.8	956.3	71	2.1	0
1032	2021-02-12 23:00:00	12.8	956.6	71	1.8	0
1033	2021-02-13	12.4	956.6	72	2.4	0
1034	2021-02-13 01:00:00	12.5	956.8	71	1.5	0
1035	2021-02-13 02:00:00	12.5	956.5	72	1.5	0
1036	2021-02-13 03:00:00	12.7	956.6	72	1.7	0
1037	2021-02-13 04:00:00	12.3	956.1	75	2.1	0
1038	2021-02-13 05:00:00	11.9	956.1	78	2.5	0
1039	2021-02-13 06:00:00	11.3	957	87	1.9	0.3
1040	2021-02-13 07:00:00	10.8	957.3	92	1.4	0.9
1041	2021-02-13 08:00:00	11.2	957.8	87	7.1	1
1042	2021-02-13 09:00:00	11.1	958.7	81	4.8	0.1
1043	2021-02-13 10:00:00	11.3	959.1	75	5.3	0
1044	2021-02-13 11:00:00	12.1	959.8	68	2.7	0
1045	2021-02-13 12:00:00	14.9	959.4	56	4.3	0
1046	2021-02-13 13:00:00	16.9	958.8	45	2.2	0
1047	2021-02-13 14:00:00	17.7	957.8	39	4.8	0
1048	2021-02-13 15:00:00	18.5	956.9	36	4.3	0
1049	2021-02-13 16:00:00	19	956.6	34	2.6	0
1050	2021-02-13 17:00:00	19.3	956.3	33	2.8	0
1051	2021-02-13 18:00:00	18.5	956.4	35	1	0
1052	2021-02-13 19:00:00	16	957.1	48	2.1	0
1053	2021-02-13 20:00:00	14.7	957.7	52	2.2	0
1054	2021-02-13 21:00:00	15	958.4	49	2.4	0
1055	2021-02-13 22:00:00	14.2	958.9	51	2.6	0
1056	2021-02-13 23:00:00	12.9	958.8	57	2.8	0
1057	2021-02-14	11.7	958.6	62	1.6	0
1058	2021-02-14 01:00:00	10.1	958.3	69	1.3	0
1059	2021-02-14 02:00:00	10.1	958	72	1.2	0
1060	2021-02-14 03:00:00	9.4	957.6	76	0.5	0
1061	2021-02-14 04:00:00	9.3	957.2	77	0.7	0
1062	2021-02-14 05:00:00	8.8	956.6	80	0.9	0
1063	2021-02-14 06:00:00	8.7	956.6	85	0.4	0
1064	2021-02-14 07:00:00	8.2	957	84	2.1	0
1065	2021-02-14 08:00:00	7.2	957.4	88	0.6	0
1066	2021-02-14 09:00:00	8.9	957.7	84	1.1	0
1067	2021-02-14 10:00:00	11.8	958	74	1.1	0
1068	2021-02-14 11:00:00	14.2	957.9	67	2.1	0
1069	2021-02-14 12:00:00	15.4	957.1	61	3	0
1070	2021-02-14 13:00:00	17	955.7	54	3.3	0
1071	2021-02-14 14:00:00	17.6	954.1	51	4.5	0
1072	2021-02-14 15:00:00	17.8	952.8	47	4.4	0
1073	2021-02-14 16:00:00	17.5	952	46	2.5	0
1074	2021-02-14 17:00:00	18.1	951.7	42	2.7	0
1075	2021-02-14 18:00:00	17.6	951.7	42	0.8	0
1076	2021-02-14 19:00:00	15.8	951.9	55	3.6	0
1077	2021-02-14 20:00:00	14.6	953.2	60	2.1	0
1078	2021-02-14 21:00:00	13.4	954.1	61	1	0
1079	2021-02-14 22:00:00	12.9	954.9	65	1.2	0
1080	2021-02-14 23:00:00	12.4	954.9	67	1.1	0
1081	2021-02-15	12.8	954.7	68	1.6	0
1082	2021-02-15 01:00:00	12.5	954.4	70	1.6	0
1083	2021-02-15 02:00:00	12.6	954.7	72	2.1	0
1084	2021-02-15 03:00:00	12.4	954.2	78	3.8	0
1085	2021-02-15 04:00:00	12.1	955.1	82	2.5	0
1086	2021-02-15 05:00:00	11.8	955.9	82	4	2
1087	2021-02-15 06:00:00	11.1	956.4	78	6.5	0.6
1088	2021-02-15 07:00:00	10.9	956.8	74	6.3	0.2
1089	2021-02-15 08:00:00	10.7	957.3	74	4.9	0.2
1090	2021-02-15 09:00:00	11.3	958.2	63	5.4	0
1091	2021-02-15 10:00:00	11.8	958.9	56	4.5	0
1092	2021-02-15 11:00:00	12.6	959.3	51	1.3	0
1093	2021-02-15 12:00:00	13.5	958.8	45	1.9	0
1094	2021-02-15 13:00:00	14	957.9	41	5.1	0
1095	2021-02-15 14:00:00	14.9	956.7	39	3	0
1096	2021-02-15 15:00:00	15	956.1	36	5.5	0
1097	2021-02-15 16:00:00	14.8	955.7	40	5.3	0
1098	2021-02-15 17:00:00	15.3	955.7	38	3.5	0
1099	2021-02-15 18:00:00	14.1	956.1	44	4.9	0
1100	2021-02-15 19:00:00	12.8	957	51	3.4	0
1101	2021-02-15 20:00:00	12	957.7	57	2	0
1102	2021-02-15 21:00:00	11.7	958.3	59	1.8	0
1103	2021-02-15 22:00:00	11.4	959.1	61	1.1	0
1104	2021-02-15 23:00:00	11.3	959.4	63	1.1	0
1105	2021-02-16	11.2	959.7	65	1.4	0
1106	2021-02-16 01:00:00	10.7	959.8	69	2.8	0
1107	2021-02-16 02:00:00	10.8	959.8	68	2.6	0
1108	2021-02-16 03:00:00	10.7	959.6	70	1.7	0
1109	2021-02-16 04:00:00	10.4	959.6	72	2.5	0
1110	2021-02-16 05:00:00	10.2	959.6	73	3.2	0
1111	2021-02-16 06:00:00	9.7	960	76	3.2	0
1112	2021-02-16 07:00:00	9.2	960.3	77	2.5	0
1113	2021-02-16 08:00:00	9.1	961.1	77	2.5	0
1114	2021-02-16 09:00:00	11	961.8	69	0.6	0
1115	2021-02-16 10:00:00	12	962.4	66	2.2	0
1116	2021-02-16 11:00:00	14.3	962.4	56	2.4	0
1117	2021-02-16 12:00:00	16.9	962.1	45	3.7	0
1118	2021-02-16 13:00:00	18	961.2	34	5.4	0
1119	2021-02-16 14:00:00	19	960	27	2.5	0
1120	2021-02-16 15:00:00	19.8	959	21	3.3	0
1121	2021-02-16 16:00:00	19.5	958.8	21	3	0
1122	2021-02-16 17:00:00	19.2	958.6	21	2.4	0
1123	2021-02-16 18:00:00	18.6	959.1	22	1.6	0
1124	2021-02-16 19:00:00	16.3	959.9	32	1.9	0
1125	2021-02-16 20:00:00	15.6	960.7	32	2.5	0
1126	2021-02-16 21:00:00	15.6	961.7	30	1.8	0
1127	2021-02-16 22:00:00	14.3	962.5	38	1.7	0
1128	2021-02-16 23:00:00	12.9	963.1	44	0.5	0
1129	2021-02-17	12.4	963	45	0.6	0
1130	2021-02-17 01:00:00	11.8	962.7	47	0.8	0
1131	2021-02-17 02:00:00	10.8	962.8	58	1.2	0
1132	2021-02-17 03:00:00	11	962.5	58	1.2	0
1133	2021-02-17 04:00:00	10.6	962.4	61	2.1	0
1134	2021-02-17 05:00:00	10	962.3	66	2.1	0
1135	2021-02-17 06:00:00	9.4	962.6	71	0.6	0
1136	2021-02-17 07:00:00	9.7	963.2	72	1.4	0
1137	2021-02-17 08:00:00	9.7	963.8	74	1.2	0
1138	2021-02-17 09:00:00	10.1	964.7	77	0.7	0
1139	2021-02-17 10:00:00	11.8	965.1	67	2.7	0
1140	2021-02-17 11:00:00	13.4	965.2	59	2.2	0
1141	2021-02-17 12:00:00	15.3	964.6	54	3.8	0
1142	2021-02-17 13:00:00	16.1	964	51	2.7	0
1143	2021-02-17 14:00:00	17.4	962.8	47	3.5	0
1144	2021-02-17 15:00:00	18	961.9	43	3.3	0
1145	2021-02-17 16:00:00	18.3	961.6	37	3.9	0
1146	2021-02-17 17:00:00	17.7	961.3	40	2.3	0
1147	2021-02-17 18:00:00	16.6	961.4	45	3.5	0
1148	2021-02-17 19:00:00	16	962.3	46	3	0
1149	2021-02-17 20:00:00	15.1	963.4	48	1.8	0
1150	2021-02-17 21:00:00	13.4	964.6	55	3.1	0
1151	2021-02-17 22:00:00	13.4	965	55	3.2	0
1152	2021-02-17 23:00:00	13.1	965.4	56	5.4	0
1153	2021-02-18	12.9	965.6	57	2.8	0
1154	2021-02-18 01:00:00	12.3	965.6	61	2.9	0
1155	2021-02-18 02:00:00	11.9	965.6	62	0.9	0
1156	2021-02-18 03:00:00	11.8	965.1	63	1.6	0
1157	2021-02-18 04:00:00	11.4	965.1	68	2.3	0
1158	2021-02-18 05:00:00	10.9	964.9	69	3.3	0
1159	2021-02-18 06:00:00	10.4	965.7	72	1.3	0
1160	2021-02-18 07:00:00	9.5	966	77	2	0
1161	2021-02-18 08:00:00	9.1	966.3	81	0.7	0
1162	2021-02-18 09:00:00	10	967.1	81	1.8	0
1163	2021-02-18 10:00:00	12.3	967.4	71	2	0
1164	2021-02-18 11:00:00	13.5	967.5	66	1.8	0
1165	2021-02-18 12:00:00	15.4	967.3	56	2	0
1166	2021-02-18 13:00:00	17.1	966.5	44	3.1	0
1167	2021-02-18 14:00:00	17.2	965.4	44	6.2	0
1168	2021-02-18 15:00:00	15.9	964.5	48	5.1	0
1169	2021-02-18 16:00:00	15.5	964	47	4.7	0
1170	2021-02-18 17:00:00	15.4	963.7	46	3.1	0
1171	2021-02-18 18:00:00	15.4	963.7	47	2.4	0
1172	2021-02-18 19:00:00	13.9	964	53	1.2	0
1173	2021-02-18 20:00:00	12.8	964.5	59	1.3	0
1174	2021-02-18 21:00:00	12.7	965.2	59	1.6	0
1175	2021-02-18 22:00:00	11.8	965.5	63	1.1	0
1176	2021-02-18 23:00:00	11.1	965.7	66	0.5	0
1177	2021-02-19	10.6	965.5	70	0.6	0
1178	2021-02-19 01:00:00	9.9	965.2	76	0.8	0
1179	2021-02-19 02:00:00	9.4	965.1	78	1.9	0
1180	2021-02-19 03:00:00	9.1	964.7	79	1	0
1181	2021-02-19 04:00:00	8.3	964.1	82	1.7	0
1182	2021-02-19 05:00:00	8.2	964.1	82	1.2	0
1183	2021-02-19 06:00:00	8.2	964.2	82	1.1	0
1184	2021-02-19 07:00:00	8.1	964.3	84	1.1	0
1185	2021-02-19 08:00:00	8	964.9	83	1.3	0
1186	2021-02-19 09:00:00	10	965.5	73	1.6	0
1187	2021-02-19 10:00:00	12.4	965.8	65	1.6	0
1188	2021-02-19 11:00:00	14.3	965.7	58	1.2	0
1189	2021-02-19 12:00:00	16.3	965.1	52	1	0
1190	2021-02-19 13:00:00	17.6	963.9	46	2.6	0
1191	2021-02-19 14:00:00	18.1	962.4	43	2.5	0
1192	2021-02-19 15:00:00	19	961	40	3.6	0
1193	2021-02-19 16:00:00	19.4	960.3	39	1.1	0
1194	2021-02-19 17:00:00	19.4	959.9	40	2	0
1195	2021-02-19 18:00:00	18.5	959.9	42	2	0
1196	2021-02-19 19:00:00	16.8	960.5	47	1.9	0
1197	2021-02-19 20:00:00	15.5	960.9	51	1.5	0
1198	2021-02-19 21:00:00	15	961.4	53	2	0
1199	2021-02-19 22:00:00	14.1	961.6	58	1.3	0
1200	2021-02-19 23:00:00	12.6	961.3	64	1.2	0
1201	2021-02-20	12.2	960.9	65	0.8	0
1202	2021-02-20 01:00:00	11.5	960.5	68	1.1	0
1203	2021-02-20 02:00:00	11	960.2	71	0.6	0
1204	2021-02-20 03:00:00	10.1	959.8	76	0.5	0
1205	2021-02-20 04:00:00	10	959.5	81	0.5	0
1206	2021-02-20 05:00:00	9.4	959.3	82	1.3	0
1207	2021-02-20 06:00:00	8.6	959.1	85	1.1	0
1208	2021-02-20 07:00:00	8.1	959.1	88	1.4	0
1209	2021-02-20 08:00:00	8.3	959.5	86	1.3	0
1210	2021-02-20 09:00:00	9.6	960.2	81	1.1	0
1211	2021-02-20 10:00:00	11.1	960.3	74	1.4	0
1212	2021-02-20 11:00:00	14.2	959.9	62	2.3	0
1213	2021-02-20 12:00:00	16.6	959.2	56	1.3	0
1214	2021-02-20 13:00:00	18.1	957.8	49	3.9	0
1215	2021-02-20 14:00:00	19.3	956.2	44	3.3	0
1216	2021-02-20 15:00:00	19.9	954.8	41	3	0
1217	2021-02-20 16:00:00	19.2	954.1	45	1.8	0
1218	2021-02-20 17:00:00	18.6	953.8	45	1.4	0
1219	2021-02-20 18:00:00	18.3	953.8	46	1.3	0
1220	2021-02-20 19:00:00	17.4	953.9	50	0.6	0
1221	2021-02-20 20:00:00	15.6	954.1	57	1.2	0
1222	2021-02-20 21:00:00	14.7	954.6	60	1.1	0
1223	2021-02-20 22:00:00	13.8	955	67	1.1	0
1224	2021-02-20 23:00:00	13.2	955.2	70	1.3	0
1225	2021-02-21	12.5	955.1	73	0.6	0
1226	2021-02-21 01:00:00	12.8	954.7	72	1.1	0
1227	2021-02-21 02:00:00	12.8	954.4	74	1.9	0
1228	2021-02-21 03:00:00	12.7	954	73	1.4	0
1229	2021-02-21 04:00:00	12.5	953.8	74	1.5	0
1230	2021-02-21 05:00:00	12.5	953.6	74	2.1	0
1231	2021-02-21 06:00:00	12	953.8	75	1.4	0
1232	2021-02-21 07:00:00	11.1	954.3	79	1	0
1233	2021-02-21 08:00:00	10.4	955	83	1.1	0
1234	2021-02-21 09:00:00	12.3	955.5	76	1.6	0
1235	2021-02-21 10:00:00	14.8	955.8	61	2.6	0
1236	2021-02-21 11:00:00	16.9	955.7	56	2.1	0
1237	2021-02-21 12:00:00	19.3	955.5	47	2.6	0
1238	2021-02-21 13:00:00	20.2	954.5	46	2.7	0
1239	2021-02-21 14:00:00	20.8	953.5	41	4	0
1240	2021-02-21 15:00:00	20.4	952.6	42	1.9	0
1241	2021-02-21 16:00:00	21.2	951.9	42	2	0
1242	2021-02-21 17:00:00	21.5	951.6	41	1.4	0
1243	2021-02-21 18:00:00	20.9	951.5	42	1	0
1244	2021-02-21 19:00:00	19	951.7	49	1.4	0
1245	2021-02-21 20:00:00	17.4	952.7	55	1.2	0
1246	2021-02-21 21:00:00	16.5	953.5	58	1.6	0
1247	2021-02-21 22:00:00	15.6	954.1	63	1	0
1248	2021-02-21 23:00:00	14.7	954.6	67	1.4	0
1249	2021-02-22	13.9	954.9	72	1.8	0
1250	2021-02-22 01:00:00	13.1	954.8	75	0.9	0
1251	2021-02-22 02:00:00	12.4	954.6	77	1.4	0
1252	2021-02-22 03:00:00	11.6	954.6	79	1.8	0
1253	2021-02-22 04:00:00	11.3	954.5	81	1.9	0
1254	2021-02-22 05:00:00	10.9	954.1	81	1.1	0
1255	2021-02-22 06:00:00	10.9	954.4	82	1.1	0
1256	2021-02-22 07:00:00	10.5	955	82	0.4	0
1257	2021-02-22 08:00:00	10.4	955.5	84	1.5	0
1258	2021-02-22 09:00:00	12	956.4	79	0.9	0
1259	2021-02-22 10:00:00	15.4	956.9	63	1.3	0
1260	2021-02-22 11:00:00	17.2	956.9	49	2	0
1261	2021-02-22 12:00:00	19	956.1	49	0.9	0
1262	2021-02-22 13:00:00	20.3	955	49	2.1	0
1263	2021-02-22 14:00:00	21.9	953.6	49	4	0
1264	2021-02-22 15:00:00	22.2	952.5	49	4.2	0
1265	2021-02-22 16:00:00	22.5	951.9	49	1.2	0
1266	2021-02-22 17:00:00	22.3	951.9	49	2.6	0
1267	2021-02-22 18:00:00	21.2	952.5	49	2.9	0
1268	2021-02-22 19:00:00	20	953.2	49	1.9	0
1269	2021-02-22 20:00:00	19.5	954	49	0.5	0
1270	2021-02-22 21:00:00	18.1	954.9	49	1	0
1271	2021-02-22 22:00:00	18	955.4	49	2.2	0
1272	2021-02-22 23:00:00	16.8	955.5	49	2	0
1273	2021-02-23	15.5	955.7	49	1.1	0
1274	2021-02-23 01:00:00	14.7	955.3	49	1.3	0
1275	2021-02-23 02:00:00	14.4	955	49	1.4	0
1276	2021-02-23 03:00:00	13.6	954.3	49	1.9	0
1277	2021-02-23 04:00:00	13.3	953.6	49	0.9	0
1278	2021-02-23 05:00:00	12.6	953	50	1	0
1279	2021-02-23 06:00:00	12.4	953.2	50	1.1	0
1280	2021-02-23 07:00:00	11.9	953.3	50	1	0
1281	2021-02-23 08:00:00	11.7	954.1	50	1.7	0
1282	2021-02-23 09:00:00	12.8	954.4	50	1.2	0
1283	2021-02-23 10:00:00	15.6	954.6	50	1.4	0
1284	2021-02-23 11:00:00	18.1	954.3	50	1.9	0
1285	2021-02-23 12:00:00	20.7	953.6	50	1.9	0
1286	2021-02-23 13:00:00	22.1	952.4	50	2.1	0
1287	2021-02-23 14:00:00	23	950.7	50	4.3	0
1288	2021-02-23 15:00:00	23.6	949.3	50	3.2	0
1289	2021-02-23 16:00:00	23.8	948.4	50	3.9	0
1290	2021-02-23 17:00:00	23.6	947.6	50	2.5	0
1291	2021-02-23 18:00:00	22.5	947.2	50	2	0
1292	2021-02-23 19:00:00	20.9	947.4	50	2.1	0
1293	2021-02-23 20:00:00	20	948.1	50	4.6	0
1294	2021-02-23 21:00:00	18.8	948.6	50	3.6	0
1295	2021-02-23 22:00:00	18.3	948.7	50	3.5	0
1296	2021-02-23 23:00:00	17.2	948.6	50	4.6	0
1297	2021-02-24	16.3	948.4	51	2	0
1298	2021-02-24 01:00:00	16	947.9	51	1.9	0
1299	2021-02-24 02:00:00	16.4	947.2	51	1.2	0
1300	2021-02-24 03:00:00	16.1	946.4	51	2.4	0
1301	2021-02-24 04:00:00	15.5	945.6	51	1.9	0
1302	2021-02-24 05:00:00	15	945.1	51	1.3	0
1303	2021-02-24 06:00:00	15.2	945.3	51	2.3	0
1304	2021-02-24 07:00:00	15.4	945.6	51	2.2	0
1305	2021-02-24 08:00:00	15.5	945.9	51	2.5	0
1306	2021-02-24 09:00:00	15.8	946.2	51	2.2	0
1307	2021-02-24 10:00:00	17	946.4	52	2.8	0
1308	2021-02-24 11:00:00	18.1	946.1	52	3.1	0
1309	2021-02-24 12:00:00	19.3	945.2	52	3.8	0
1310	2021-02-24 13:00:00	20.7	944.1	52	3.3	0
1311	2021-02-24 14:00:00	21.4	943.2	52	3.8	0
1312	2021-02-24 15:00:00	21.4	942	52	6.8	0
1313	2021-02-24 16:00:00	21	941.9	52	5.6	0
1314	2021-02-24 17:00:00	20.5	942.2	52	4.3	0
1315	2021-02-24 18:00:00	19.3	942.7	52	4.2	0
1316	2021-02-24 19:00:00	17.9	943.4	52	4.6	0
1317	2021-02-24 20:00:00	16.7	944.4	52	5.8	0
1318	2021-02-24 21:00:00	16.7	945.2	52	6	0
1319	2021-02-24 22:00:00	16.6	945.6	52	4.8	0
1320	2021-02-24 23:00:00	16.5	946.4	52	4.8	0
1321	2021-02-25	16.7	947.2	52	3.3	0
1322	2021-02-25 01:00:00	16.7	947.2	51	4.8	0
1323	2021-02-25 02:00:00	15.7	947.2	52	9	0
1324	2021-02-25 03:00:00	14.4	947.5	52	9.1	0
1325	2021-02-25 04:00:00	13.3	947.5	52	8.5	0
1326	2021-02-25 05:00:00	12.1	947.9	53	4.6	1.1
1327	2021-02-25 06:00:00	11.5	948.3	53	4.5	1.9
1328	2021-02-25 07:00:00	11.3	948.7	53	5.1	0.1
1329	2021-02-25 08:00:00	11.5	949.4	53	5.5	0.2
1330	2021-02-25 09:00:00	11.2	950.3	53	7	0.6
1331	2021-02-25 10:00:00	11.4	950.8	53	5.7	0.4
1332	2021-02-25 11:00:00	11.7	951.2	53	3.3	0
1333	2021-02-25 12:00:00	12	950.8	53	3.3	0
1334	2021-02-25 13:00:00	13.2	950.5	53	3	0
1335	2021-02-25 14:00:00	13.8	949.7	53	3.7	0
1336	2021-02-25 15:00:00	15.1	948.7	52	2.8	0
1337	2021-02-25 16:00:00	15.5	948.8	52	1.7	0
1338	2021-02-25 17:00:00	15.8	948.8	52	1.6	0
1339	2021-02-25 18:00:00	15.5	949	53	1.5	0
1340	2021-02-25 19:00:00	14.5	950.2	53	2.5	0
1341	2021-02-25 20:00:00	13.2	951.3	53	0.8	0
1342	2021-02-25 21:00:00	13.3	952.4	53	5	0
1343	2021-02-25 22:00:00	12.9	953	52	1.9	0
1344	2021-02-25 23:00:00	12.6	953.5	52	3.6	0
1345	2021-02-26	12.3	953.9	52	1.5	0
1346	2021-02-26 01:00:00	12.4	953.8	52	2.8	0
1347	2021-02-26 02:00:00	11.8	954.1	52	2.1	0
1348	2021-02-26 03:00:00	11.8	954.4	52	4.3	0
1349	2021-02-26 04:00:00	11.2	954	52	5.1	0
1350	2021-02-26 05:00:00	10.9	953.9	52	3.8	0
1351	2021-02-26 06:00:00	10.7	954	52	1.8	0
1352	2021-02-26 07:00:00	10.5	954.3	52	1.6	0
1353	2021-02-26 08:00:00	10.3	954.4	52	2.5	0
1354	2021-02-26 09:00:00	10.9	955.1	52	2.9	0
1355	2021-02-26 10:00:00	11.5	956	52	2.9	0
1356	2021-02-26 11:00:00	12	956	52	3	0
1357	2021-02-26 12:00:00	12.5	956	52	4	0
1358	2021-02-26 13:00:00	12.5	955.2	52	2.1	0
1359	2021-02-26 14:00:00	12.9	954.2	52	3.5	0
1360	2021-02-26 15:00:00	12.7	953.1	52	3.2	0
1361	2021-02-26 16:00:00	12.6	952.8	52	1.7	0
1362	2021-02-26 17:00:00	12.1	953	52	2.8	0
1363	2021-02-26 18:00:00	12.1	953.3	53	1	0
1364	2021-02-26 19:00:00	11.9	953.9	52	1.6	0
1365	2021-02-26 20:00:00	11.3	954.9	53	2.7	0
1366	2021-02-26 21:00:00	10.8	955.5	53	3.1	0
1367	2021-02-26 22:00:00	10.6	956.2	53	2.3	0
1368	2021-02-26 23:00:00	10.4	956.7	53	3.3	0
1369	2021-02-27	10	956.5	53	2.2	0
1370	2021-02-27 01:00:00	9.8	956.6	53	3	0
1371	2021-02-27 02:00:00	9.6	956.3	53	2.1	0
1372	2021-02-27 03:00:00	9.4	955.7	53	2.3	0
1373	2021-02-27 04:00:00	9.1	955.2	53	2.2	0
1374	2021-02-27 05:00:00	8.7	954.6	54	2.5	0
1375	2021-02-27 06:00:00	8	954.5	54	2.7	0
1376	2021-02-27 07:00:00	7.9	954.7	54	2.2	0
1377	2021-02-27 08:00:00	7.8	954.5	55	3	0
1378	2021-02-27 09:00:00	7.8	954.7	55	3.7	0
1379	2021-02-27 10:00:00	7.8	954.9	55	3.4	0
1380	2021-02-27 11:00:00	8.2	954.5	55	2	0
1381	2021-02-27 12:00:00	8.4	953.9	55	3.8	0
1382	2021-02-27 13:00:00	8.6	952.8	55	2.3	0
1383	2021-02-27 14:00:00	9	951.5	55	2.7	0
1384	2021-02-27 15:00:00	8.7	950.1	55	3.9	0
1385	2021-02-27 16:00:00	8.5	949.8	55	2.5	0
1386	2021-02-27 17:00:00	8.2	949.5	55	2.8	0
1387	2021-02-27 18:00:00	8	949.6	56	2.3	0
1388	2021-02-27 19:00:00	7.9	950.1	56	5.2	0.5
1389	2021-02-27 20:00:00	7.9	950.7	56	3	0.1
1390	2021-02-27 21:00:00	7.9	951.4	56	4	0.1
1391	2021-02-27 22:00:00	7.9	951.9	57	4.8	0.1
1392	2021-02-27 23:00:00	8	952.7	57	3.6	0.1
1393	2021-02-28	8.1	953	57	4.4	0.1
1394	2021-02-28 01:00:00	8.1	953.1	57	3.1	0.1
1395	2021-02-28 02:00:00	7.9	953.1	57	3	0.1
1396	2021-02-28 03:00:00	7.7	952.4	57	3.6	0
1397	2021-02-28 04:00:00	7.6	952	57	2	0
1398	2021-02-28 05:00:00	7.7	951.4	56	2.8	0
1399	2021-02-28 06:00:00	7.7	951.4	56	1.8	0
1400	2021-02-28 07:00:00	7.7	951.7	56	2.6	0
1401	2021-02-28 08:00:00	7.9	952.1	56	2.8	0
1402	2021-02-28 09:00:00	8.1	952.4	56	3.2	0
1403	2021-02-28 10:00:00	8.4	952.5	56	3.6	0
1404	2021-02-28 11:00:00	8.8	952.3	56	5	0
1405	2021-02-28 12:00:00	8.9	952	56	8.7	0
1406	2021-02-28 13:00:00	8.9	951.6	56	6	0
1407	2021-02-28 14:00:00	8.8	950.8	56	8.5	0
1408	2021-02-28 15:00:00	8.7	950.1	56	7.1	0
1409	2021-02-28 16:00:00	8.9	950.2	56	7.4	0
1410	2021-02-28 17:00:00	9	950.9	56	5.9	0
1411	2021-02-28 18:00:00	9.2	951.5	56	5.3	0
1412	2021-02-28 19:00:00	9.2	952.4	56	3.5	0
1413	2021-02-28 20:00:00	9.3	954.1	56	4.2	0
1414	2021-02-28 21:00:00	9.5	955.5	56	4.1	0
1415	2021-02-28 22:00:00	9.4	956.8	55	2.7	0
1416	2021-02-28 23:00:00	9.4	957.8	55	1	0
1417	2021-03-01	9.2	958.8	56	2.2	0
1418	2021-03-01 01:00:00	8.9	959.2	56	3.1	0
1419	2021-03-01 02:00:00	8.6	959.8	56	3	0
1420	2021-03-01 03:00:00	8.7	960.2	56	3.3	0
1421	2021-03-01 04:00:00	8.4	960.7	56	4	0
1422	2021-03-01 05:00:00	8.3	961	57	3.8	0
1423	2021-03-01 06:00:00	8.2	961.9	57	3.5	0
1424	2021-03-01 07:00:00	7.8	963.1	57	3.3	0
1425	2021-03-01 08:00:00	8.1	964.4	57	4.1	0
1426	2021-03-01 09:00:00	8.8	965.5	57	3.2	0
1427	2021-03-01 10:00:00	10.4	966.5	57	3.8	0
1428	2021-03-01 11:00:00	12.4	967	57	3.4	0
1429	2021-03-01 12:00:00	13.4	966.6	56	4.7	0
1430	2021-03-01 13:00:00	14.9	965.9	56	4.1	0
1431	2021-03-01 14:00:00	13.5	965.1	44	4.2	0
1432	2021-03-01 15:00:00	14.4	964.4	44	2.3	0
1433	2021-03-01 16:00:00	15	963.9	40	2.4	0
1434	2021-03-01 17:00:00	15.4	963.7	41	3.1	0
1435	2021-03-01 18:00:00	14.6	963.9	48	3	0
1436	2021-03-01 19:00:00	13.4	964.4	51	4.4	0
1437	2021-03-01 20:00:00	12.7	965	52	3.7	0
1438	2021-03-01 21:00:00	12.4	965.3	53	2.4	0
1439	2021-03-01 22:00:00	12	965.6	54	2	0
1440	2021-03-01 23:00:00	11.7	965.8	56	1.7	0
1441	2021-03-02	11.1	965.9	57	0.9	0
1442	2021-03-02 01:00:00	10.8	965.8	62	3.1	0
1443	2021-03-02 02:00:00	10.4	965.1	65	1.9	0
1444	2021-03-02 03:00:00	10	964.5	67	2.3	0
1445	2021-03-02 04:00:00	9.3	963.6	71	0.1	0
1446	2021-03-02 05:00:00	9.3	962.9	69	0.7	0
1447	2021-03-02 06:00:00	8.7	963.1	73	0.9	0
1448	2021-03-02 07:00:00	8.7	963	74	0.6	0
1449	2021-03-02 08:00:00	9	963.3	73	1.2	0
1450	2021-03-02 09:00:00	9.8	963.4	71	0.8	0
1451	2021-03-02 10:00:00	11.9	963.5	62	1.1	0
1452	2021-03-02 11:00:00	13.7	962.9	51	2.6	0
1453	2021-03-02 12:00:00	15.4	962.2	44	3.6	0
1454	2021-03-02 13:00:00	15.2	960.8	43	5.1	0
1455	2021-03-02 14:00:00	15.2	959.4	41	3.9	0
1456	2021-03-02 15:00:00	15	958.3	38	5.6	0
1457	2021-03-02 16:00:00	15.4	957.9	38	5.4	0
1458	2021-03-02 17:00:00	14.8	957.9	40	3.9	0
1459	2021-03-02 18:00:00	13.8	958.3	47	5.1	0
1460	2021-03-02 19:00:00	12.8	959.5	53	6.4	0
1461	2021-03-02 20:00:00	12	961.2	58	3	0
1462	2021-03-02 21:00:00	11.1	961.8	64	2.1	0
1463	2021-03-02 22:00:00	11.3	963	62	1.7	0
1464	2021-03-02 23:00:00	10.1	964	86	4.3	0
1465	2021-03-03	9.3	964.3	91	2.1	0.3
1466	2021-03-03 01:00:00	9.1	964	90	2.1	0
1467	2021-03-03 02:00:00	9.2	963.6	86	1.6	0
1468	2021-03-03 03:00:00	8.8	963	87	1.3	0
1469	2021-03-03 04:00:00	8.8	962.5	88	0.8	0
1470	2021-03-03 05:00:00	8.8	962.1	90	1.3	0
1471	2021-03-03 06:00:00	8.9	961.9	89	0.5	0
1472	2021-03-03 07:00:00	8.8	961.6	91	1.1	0
1473	2021-03-03 08:00:00	8.4	961.9	90	1	0
1474	2021-03-03 09:00:00	9.4	962.1	86	2.2	0
1475	2021-03-03 10:00:00	11.8	962.1	71	2.8	0
1476	2021-03-03 11:00:00	12.3	961.7	67	3.2	0
1477	2021-03-03 12:00:00	13.8	960.7	58	3.2	0
1478	2021-03-03 13:00:00	14.2	959.7	52	2.3	0
1479	2021-03-03 14:00:00	13.8	958.5	55	3	0
1480	2021-03-03 15:00:00	14.4	957.4	54	3.3	0
1481	2021-03-03 16:00:00	14.9	956.9	51	4.1	0
1482	2021-03-03 17:00:00	14.2	956.8	52	2.5	0
1483	2021-03-03 18:00:00	14.1	957.2	54	2.1	0
1484	2021-03-03 19:00:00	13.4	958	57	2.2	0
1485	2021-03-03 20:00:00	12.5	958	61	1.6	0
1486	2021-03-03 21:00:00	12.5	959	61	0.5	0
1487	2021-03-03 22:00:00	12.6	959.4	62	0.5	0
1488	2021-03-03 23:00:00	12.4	959.8	63	1.1	0
1489	2021-03-04	12	959.9	65	2	0
1490	2021-03-04 01:00:00	11.6	959.5	67	1.3	0
1491	2021-03-04 02:00:00	10.3	959.1	74	1.4	0
1492	2021-03-04 03:00:00	10.4	958.5	75	1.4	0
1493	2021-03-04 04:00:00	10.4	957.5	77	1.5	0
1494	2021-03-04 05:00:00	10.3	956.9	77	1.5	0
1495	2021-03-04 06:00:00	10.1	956.9	77	1.7	0
1496	2021-03-04 07:00:00	9.9	957.1	79	1	0
1497	2021-03-04 08:00:00	10.2	957.1	77	1.2	0
1498	2021-03-04 09:00:00	10.1	957.6	82	0.6	0
1499	2021-03-04 10:00:00	10.6	957.8	74	1	0
1500	2021-03-04 11:00:00	10.9	957.4	73	1.2	0
1501	2021-03-04 12:00:00	11	956.9	75	1	0
1502	2021-03-04 13:00:00	12	955.6	70	1.9	0
1503	2021-03-04 14:00:00	12.4	954.3	69	3.2	0
1504	2021-03-04 15:00:00	12.4	953.3	71	2.8	0
1505	2021-03-04 16:00:00	12.1	952.7	71	3.6	0
1506	2021-03-04 17:00:00	12.1	952.7	74	3.8	0
1507	2021-03-04 18:00:00	11.6	952.8	75	3.3	0
1508	2021-03-04 19:00:00	11.3	953.3	75	3.9	0
1509	2021-03-04 20:00:00	11.1	953.9	73	3.8	0
1510	2021-03-04 21:00:00	11.1	954.9	73	2.9	0
1511	2021-03-04 22:00:00	10.9	955.5	78	3	0
1512	2021-03-04 23:00:00	10.9	955.9	77	2.3	0
1513	2021-03-05	10.8	955.8	77	2.2	0
1514	2021-03-05 01:00:00	10.7	955.2	77	1.6	0
1515	2021-03-05 02:00:00	10.8	954.9	77	1.4	0
1516	2021-03-05 03:00:00	10.6	954.8	81	2	0
1517	2021-03-05 04:00:00	10.4	954.3	81	1	0
1518	2021-03-05 05:00:00	10.1	954.1	83	0.8	0
1519	2021-03-05 06:00:00	10.2	954.2	83	1.4	0
1520	2021-03-05 07:00:00	10.3	954.2	82	1.4	0
1521	2021-03-05 08:00:00	10.3	954.4	82	1.1	0
1522	2021-03-05 09:00:00	10.5	955.2	83	2.6	0
1523	2021-03-05 10:00:00	11.8	955.5	76	1.5	0
1524	2021-03-05 11:00:00	12.9	955.7	71	1.6	0
1525	2021-03-05 12:00:00	13.3	955.3	70	1.2	0
1526	2021-03-05 13:00:00	13.8	954.3	64	2.1	0
1527	2021-03-05 14:00:00	14.7	953.6	60	1.5	0
1528	2021-03-05 15:00:00	16	952.8	53	2.8	0
1529	2021-03-05 16:00:00	15.6	952.7	51	1.5	0
1530	2021-03-05 17:00:00	15.6	952.8	53	1.2	0
1531	2021-03-05 18:00:00	15.1	953.2	55	1.2	0
1532	2021-03-05 19:00:00	14.5	954.1	58	0.9	0
1533	2021-03-05 20:00:00	14	954.8	61	0.9	0
1534	2021-03-05 21:00:00	13.8	955.9	61	2.1	0
1535	2021-03-05 22:00:00	13.2	956.6	66	0.9	0
1536	2021-03-05 23:00:00	13	957.2	68	1.9	0
1537	2021-03-06	12.7	957.8	70	1.4	0
1538	2021-03-06 01:00:00	12.5	957.9	71	0.9	0
1539	2021-03-06 02:00:00	12.3	958.1	74	1.5	0
1540	2021-03-06 03:00:00	11.9	958.5	79	3.4	0
1541	2021-03-06 04:00:00	11.4	958.8	84	3.3	0
1542	2021-03-06 05:00:00	10.8	958.9	92	2.6	0.8
1543	2021-03-06 06:00:00	10.6	960	94	1.6	0.2
1544	2021-03-06 07:00:00	10.7	960.4	94	3.2	0.4
1545	2021-03-06 08:00:00	10.6	960.9	95	1.3	0.8
1546	2021-03-06 09:00:00	11.5	961.7	94	0.5	0
1547	2021-03-06 10:00:00	12.6	962.2	89	1.1	0
1548	2021-03-06 11:00:00	14	962.3	82	1.5	0
1549	2021-03-06 12:00:00	17.2	961.9	65	1.4	0
1550	2021-03-06 13:00:00	17.9	961	54	3.7	0
1551	2021-03-06 14:00:00	19.3	959.9	42	4.2	0
1552	2021-03-06 15:00:00	18.9	958.9	43	6.2	0
1553	2021-03-06 16:00:00	17.6	958.7	46	6	0
1554	2021-03-06 17:00:00	17	958.9	47	5.4	0
1555	2021-03-06 18:00:00	16.4	959.4	49	4.6	0
1556	2021-03-06 19:00:00	15.2	960.4	56	5.2	0
1557	2021-03-06 20:00:00	14.7	961.3	57	5.3	0
1558	2021-03-06 21:00:00	13.5	962.3	66	5	0
1559	2021-03-06 22:00:00	12.9	963	68	3.8	0
1560	2021-03-06 23:00:00	12.3	963.1	73	1.8	0
1561	2021-03-07	12.4	963	71	1.1	0
1562	2021-03-07 01:00:00	11.9	962.7	73	0.9	0
1563	2021-03-07 02:00:00	11.8	962.3	71	1.1	0
1564	2021-03-07 03:00:00	11.3	961.6	79	1.5	0
1565	2021-03-07 04:00:00	11	960.8	84	2.2	0
1566	2021-03-07 05:00:00	10	960.3	90	1.3	0
1567	2021-03-07 06:00:00	10.1	960.4	91	0.5	0
1568	2021-03-07 07:00:00	10.6	960.2	89	0.5	0
1569	2021-03-07 08:00:00	10.9	960.7	84	1.4	0
1570	2021-03-07 09:00:00	11.4	961	77	2	0
1571	2021-03-07 10:00:00	11.8	961.4	76	2.3	0
1572	2021-03-07 11:00:00	12	961	76	1.5	0
1573	2021-03-07 12:00:00	12.2	960	77	1.4	0
1574	2021-03-07 13:00:00	12.3	959.4	77	2.4	0
1575	2021-03-07 14:00:00	12.6	958.2	78	3.2	0
1576	2021-03-07 15:00:00	12.9	957	77	4	0
1577	2021-03-07 16:00:00	12.7	956.4	79	4.8	0
1578	2021-03-07 17:00:00	12.6	956.2	78	4.7	0
1579	2021-03-07 18:00:00	12.3	956.5	80	4.3	0
1580	2021-03-07 19:00:00	11.7	957.4	83	4.1	0
1581	2021-03-07 20:00:00	11.4	957.8	86	4	0
1582	2021-03-07 21:00:00	11.3	959.2	86	3.6	0
1583	2021-03-07 22:00:00	10.9	959.5	92	1.9	0.1
1584	2021-03-07 23:00:00	10.5	959.5	92	1.9	0
1585	2021-03-08	10.5	959.3	92	2	0
1586	2021-03-08 01:00:00	10.1	959	96	1.6	0.5
1587	2021-03-08 02:00:00	10	958.4	97	2.9	0.6
1588	2021-03-08 03:00:00	10	957.9	97	1.9	0.1
1589	2021-03-08 04:00:00	9.8	957.5	96	2.2	0
1590	2021-03-08 05:00:00	10	957.4	95	2.8	0
1591	2021-03-08 06:00:00	10	957.6	95	2.3	0
1592	2021-03-08 07:00:00	10.1	958.3	93	1.7	0
1593	2021-03-08 08:00:00	10.2	959.1	93	1.8	0
1594	2021-03-08 09:00:00	10.4	959.8	91	3.9	0
1595	2021-03-08 10:00:00	11.7	960.5	85	2.1	0
1596	2021-03-08 11:00:00	13.6	960.4	75	2.1	0
1597	2021-03-08 12:00:00	13.8	960	71	1.4	0
1598	2021-03-08 13:00:00	13.6	959.3	71	1.8	0
1599	2021-03-08 14:00:00	13.9	958.3	70	1.6	0
1600	2021-03-08 15:00:00	14.4	957.2	70	3.3	0
1601	2021-03-08 16:00:00	14	957	71	4.1	0
1602	2021-03-08 17:00:00	14	957	71	2	0
1603	2021-03-08 18:00:00	14.6	957.1	67	3.5	0
1604	2021-03-08 19:00:00	13.8	958.1	72	1.3	0
1605	2021-03-08 20:00:00	12.9	958.6	77	0.5	0
1606	2021-03-08 21:00:00	11.9	959.6	83	0.9	0
1607	2021-03-08 22:00:00	11.8	960	82	1.4	0
1608	2021-03-08 23:00:00	12.2	960.6	80	1.9	0
1609	2021-03-09	11.7	960.8	84	1	0
1610	2021-03-09 01:00:00	11.6	960.4	86	1.2	0
1611	2021-03-09 02:00:00	11.6	960.1	87	1.1	0
1612	2021-03-09 03:00:00	11.3	959.6	87	1.2	0
1613	2021-03-09 04:00:00	11.4	958.9	88	0.9	0
1614	2021-03-09 05:00:00	11.3	958.8	88	0.7	0
1615	2021-03-09 06:00:00	11.1	958.9	89	0.9	0
1616	2021-03-09 07:00:00	10.9	959.5	91	1.2	0
1617	2021-03-09 08:00:00	10.9	960.2	91	0.5	0
1618	2021-03-09 09:00:00	11.2	960.9	90	0.9	0
1619	2021-03-09 10:00:00	12.4	961.4	84	0.9	0
1620	2021-03-09 11:00:00	13.3	961.7	76	1.1	0
1621	2021-03-09 12:00:00	14	961	74	2.2	0
1622	2021-03-09 13:00:00	14.5	960.7	69	2.7	0
1623	2021-03-09 14:00:00	14.8	959.7	66	3	0
1624	2021-03-09 15:00:00	15	958.8	64	1.8	0
1625	2021-03-09 16:00:00	15.6	958.4	60	1.2	0
1626	2021-03-09 17:00:00	15.5	958.2	60	1.2	0
1627	2021-03-09 18:00:00	15.2	958	64	2.2	0
1628	2021-03-09 19:00:00	14	958.5	77	2.8	0
1629	2021-03-09 20:00:00	13.6	959.2	79	2.3	0
1630	2021-03-09 21:00:00	13.4	959.8	80	1.6	0
1631	2021-03-09 22:00:00	13.2	960	80	1.6	0
1632	2021-03-09 23:00:00	12.9	959.7	81	1.6	0
1633	2021-03-10	12.6	959.5	82	1.7	0
1634	2021-03-10 01:00:00	12.3	959	83	1.7	0
1635	2021-03-10 02:00:00	12.2	958.6	85	1.7	0
1636	2021-03-10 03:00:00	12	958.3	86	2	0
1637	2021-03-10 04:00:00	11.8	957.7	87	1.9	0
1638	2021-03-10 05:00:00	11.6	957.4	89	2.1	0
1639	2021-03-10 06:00:00	11.6	957.7	89	1.8	0
1640	2021-03-10 07:00:00	11.7	958.3	87	1.9	0
1641	2021-03-10 08:00:00	11.6	958.6	89	1.6	0
1642	2021-03-10 09:00:00	11.9	959.2	87	3	0
1643	2021-03-10 10:00:00	12.3	959.7	81	2.3	0
1644	2021-03-10 11:00:00	13.4	959.7	74	2.2	0
1645	2021-03-10 12:00:00	14.9	959.2	64	1.5	0
1646	2021-03-10 13:00:00	15.4	958.6	63	2.3	0
1647	2021-03-10 14:00:00	16.8	957.4	56	3	0
1648	2021-03-10 15:00:00	17.3	956.6	52	1.1	0
1649	2021-03-10 16:00:00	17	956	55	3.6	0
1650	2021-03-10 17:00:00	17.2	956.2	54	4.3	0
1651	2021-03-10 18:00:00	16.4	956.5	56	3.5	0
1652	2021-03-10 19:00:00	15.7	957.1	62	2.1	0
1653	2021-03-10 20:00:00	15.2	958.4	66	2	0
1654	2021-03-10 21:00:00	15	959.3	68	2	0
1655	2021-03-10 22:00:00	14.6	960.1	70	1.8	0
1656	2021-03-10 23:00:00	14.1	960.5	74	2.1	0
1657	2021-03-11	13.6	960.6	76	2.9	0
1658	2021-03-11 01:00:00	13.2	960.2	78	3	0
1659	2021-03-11 02:00:00	12.9	959.9	81	2.6	0
1660	2021-03-11 03:00:00	12.7	959.7	82	1.7	0
1661	2021-03-11 04:00:00	12.5	959.7	84	1.6	0
1662	2021-03-11 05:00:00	12.1	959.5	86	1.7	0
1663	2021-03-11 06:00:00	12	959.8	87	1.6	0
1664	2021-03-11 07:00:00	11.8	960.5	89	2.1	0
1665	2021-03-11 08:00:00	11.7	960.7	90	2.5	0
1666	2021-03-11 09:00:00	12.6	961	87	3.3	0
1667	2021-03-11 10:00:00	13	961.8	85	1.4	0
1668	2021-03-11 11:00:00	13.9	961.8	81	2.6	0
1669	2021-03-11 12:00:00	15.4	961.1	74	2.3	0
1670	2021-03-11 13:00:00	16.4	960.2	69	2.9	0
1671	2021-03-11 14:00:00	16.2	959.1	68	3.9	0
1672	2021-03-11 15:00:00	16.5	958.2	66	3.6	0
1673	2021-03-11 16:00:00	16.1	958.2	66	1.8	0
1674	2021-03-11 17:00:00	15.9	958.3	69	1.6	0
1675	2021-03-11 18:00:00	14.5	958.7	80	1.3	0
1676	2021-03-11 19:00:00	14	959.2	88	0.8	0
1677	2021-03-11 20:00:00	14.1	960	88	1.2	0
1678	2021-03-11 21:00:00	14	960.7	89	1.6	0
1679	2021-03-11 22:00:00	13.7	961.2	90	1.1	0
1680	2021-03-11 23:00:00	13.2	961.6	92	1.2	0
1681	2021-03-12	13	961.5	93	0	0
1682	2021-03-12 01:00:00	12.9	961.1	92	0.6	0
1683	2021-03-12 02:00:00	12.9	960.9	93	1.5	0
1684	2021-03-12 03:00:00	13.1	960.4	91	1.5	0
1685	2021-03-12 04:00:00	13.1	959.9	91	1.3	0
1686	2021-03-12 05:00:00	12.6	959.5	92	1.2	0
1687	2021-03-12 06:00:00	12.7	959.6	92	1.1	0
1688	2021-03-12 07:00:00	12.6	959.8	91	1.1	0
1689	2021-03-12 08:00:00	12.6	960.2	89	0.6	0
1690	2021-03-12 09:00:00	13.3	961	82	1.2	0
1691	2021-03-12 10:00:00	13.5	961.2	82	1.4	0
1692	2021-03-12 11:00:00	14.2	961	78	1.6	0
1693	2021-03-12 12:00:00	14.6	960.8	76	1.3	0
1694	2021-03-12 13:00:00	15.3	959.8	74	1.4	0
1695	2021-03-12 14:00:00	15.7	958.8	73	0.9	0
1696	2021-03-12 15:00:00	16.2	957.7	70	3.1	0
1697	2021-03-12 16:00:00	16.4	957.3	67	2.4	0
1698	2021-03-12 17:00:00	15.8	957.5	74	6	0
1699	2021-03-12 18:00:00	15.1	958.3	78	5.9	0
1700	2021-03-12 19:00:00	14.4	958.1	81	0.8	0
1701	2021-03-12 20:00:00	14.4	960.1	79	3.8	0
1702	2021-03-12 21:00:00	14.3	960.7	78	2.8	0
1703	2021-03-12 22:00:00	13.4	960.9	82	2.5	0
1704	2021-03-12 23:00:00	12.9	961	84	2.3	0
1705	2021-03-13	12.2	960.8	87	1.1	0
1706	2021-03-13 01:00:00	11.4	960.8	91	0.8	0
1707	2021-03-13 02:00:00	11	960.6	94	2.1	0
1708	2021-03-13 03:00:00	10.7	960	96	2	0
1709	2021-03-13 04:00:00	10.4	959.4	96	1.3	0
1710	2021-03-13 05:00:00	10	959	97	1.4	0
1711	2021-03-13 06:00:00	9.7	959.2	98	0.6	0
1712	2021-03-13 07:00:00	9.8	959.4	98	1.1	0
1713	2021-03-13 08:00:00	9.9	959.6	98	1.4	0
1714	2021-03-13 09:00:00	11.3	960.2	97	1.4	0
1715	2021-03-13 10:00:00	13.8	960.4	79	2.9	0
1716	2021-03-13 11:00:00	16.5	960.2	66	2.3	0
1717	2021-03-13 12:00:00	18.2	959.5	61	3	0
1718	2021-03-13 13:00:00	19.6	958.4	56	2.4	0
1719	2021-03-13 14:00:00	20.3	957	54	1.1	0
1720	2021-03-13 15:00:00	20.7	955.6	53	1.7	0
1721	2021-03-13 16:00:00	20.6	954.5	52	1.6	0
1722	2021-03-13 17:00:00	20.7	954	53	1.2	0
1723	2021-03-13 18:00:00	20.1	953.7	55	3.2	0
1724	2021-03-13 19:00:00	19.2	953.8	59	1.7	0
1725	2021-03-13 20:00:00	18.6	954	62	2.5	0
1726	2021-03-13 21:00:00	18.1	954.1	64	1	0
1727	2021-03-13 22:00:00	17.6	954.1	68	0.7	0
1728	2021-03-13 23:00:00	17.3	954.1	69	1.2	0
1729	2021-03-14	17	953.5	71	0.7	0
1730	2021-03-14 01:00:00	16.7	952.9	73	0.8	0
1731	2021-03-14 02:00:00	16.5	952.5	74	1.3	0
1732	2021-03-14 03:00:00	16.2	951.5	76	1.1	0
1733	2021-03-14 04:00:00	15.7	950.4	79	1.2	0
1734	2021-03-14 05:00:00	15.4	949.9	81	0.8	0
1735	2021-03-14 06:00:00	15.4	950.1	81	0.7	0
1736	2021-03-14 07:00:00	15.4	950.2	81	0.5	0
1737	2021-03-14 08:00:00	15.3	950.6	81	2.7	0
1738	2021-03-14 09:00:00	15.5	950.9	80	4.3	0
1739	2021-03-14 10:00:00	15.4	951.1	83	4.2	0
1740	2021-03-14 11:00:00	15.9	951	81	3.1	0
1741	2021-03-14 12:00:00	16.6	950.4	77	4.6	0
1742	2021-03-14 13:00:00	17.5	949.6	72	3.7	0
1743	2021-03-14 14:00:00	17.8	948.9	68	4.3	0
1744	2021-03-14 15:00:00	18.1	948.1	65	5.5	0
1745	2021-03-14 16:00:00	18.8	947.3	63	5.8	0
1746	2021-03-14 17:00:00	18.5	947.1	66	2.3	0
1747	2021-03-14 18:00:00	18.5	947.3	66	1.5	0
1748	2021-03-14 19:00:00	17.8	947.5	68	1.9	0
1749	2021-03-14 20:00:00	17.2	948.2	71	2.1	0
1750	2021-03-14 21:00:00	17	948.7	73	1.6	0
1751	2021-03-14 22:00:00	16.6	949	75	1.5	0
1752	2021-03-14 23:00:00	16.1	949.6	79	2.3	0
1753	2021-03-15	16	949.8	81	1.7	0
1754	2021-03-15 01:00:00	15.3	949.3	86	3.4	0
1755	2021-03-15 02:00:00	14.8	948.5	87	2.2	0
1756	2021-03-15 03:00:00	14	947.9	91	1.4	0
1757	2021-03-15 04:00:00	13.4	947.1	94	0.6	0
1758	2021-03-15 05:00:00	13.3	946.9	94	0.6	0
1759	2021-03-15 06:00:00	12.9	947.3	95	0.9	0
1760	2021-03-15 07:00:00	12.6	948.3	95	1.3	0
1761	2021-03-15 08:00:00	12.5	949.1	96	1.6	0
1762	2021-03-15 09:00:00	14.5	950.1	88	2.4	0
1763	2021-03-15 10:00:00	17.1	950.5	74	1.6	0
1764	2021-03-15 11:00:00	19.4	950.9	65	1.7	0
1765	2021-03-15 12:00:00	22	950.3	57	3.4	0
1766	2021-03-15 13:00:00	23.2	949.5	52	4.5	0
1767	2021-03-15 14:00:00	24.3	948.5	48	2	0
1768	2021-03-15 15:00:00	25.4	947.5	42	2.2	0
1769	2021-03-15 16:00:00	25.5	947	38	4.1	0
1770	2021-03-15 17:00:00	25.8	946.8	38	2.1	0
1771	2021-03-15 18:00:00	25.2	946.8	39	2	0
1772	2021-03-15 19:00:00	23.5	947.1	50	1.8	0
1773	2021-03-15 20:00:00	22.1	948	54	2	0
1774	2021-03-15 21:00:00	21.6	948.7	56	1.8	0
1775	2021-03-15 22:00:00	19.5	949.3	65	1	0
1776	2021-03-15 23:00:00	18.6	950	68	0.8	0
1777	2021-03-16	17.7	950	72	0.8	0
1778	2021-03-16 01:00:00	17	949.5	76	1.4	0
1779	2021-03-16 02:00:00	16.3	949.2	79	1.5	0
1780	2021-03-16 03:00:00	15.5	948.8	83	1	0
1781	2021-03-16 04:00:00	14.9	948.6	84	1.9	0
1782	2021-03-16 05:00:00	14.6	948.5	83	1.7	0
1783	2021-03-16 06:00:00	14.2	948.5	83	1.8	0
1784	2021-03-16 07:00:00	13.9	948.9	85	1.1	0
1785	2021-03-16 08:00:00	14.8	949.4	82	2.5	0
1786	2021-03-16 09:00:00	16.2	950.1	74	1	0
1787	2021-03-16 10:00:00	19.2	950.3	65	2.3	0
1788	2021-03-16 11:00:00	20.9	950.2	57	1.2	0
1789	2021-03-16 12:00:00	21.6	949.7	57	0.8	0
1790	2021-03-16 13:00:00	24.1	948.9	51	3	0
1791	2021-03-16 14:00:00	24	947.8	51	3.2	0
1792	2021-03-16 15:00:00	24.9	946.7	48	1.4	0
1793	2021-03-16 16:00:00	25.3	946.1	46	2.3	0
1794	2021-03-16 17:00:00	24.8	946	50	1.8	0
1795	2021-03-16 18:00:00	24.2	946.5	49	3.6	0
1796	2021-03-16 19:00:00	22.8	946.9	52	3	0
1797	2021-03-16 20:00:00	22.1	947.7	54	1.9	0
1798	2021-03-16 21:00:00	21.6	948.3	57	1.4	0
1799	2021-03-16 22:00:00	21.2	949	64	1.7	0
1800	2021-03-16 23:00:00	20.6	949.2	71	2.7	0
1801	2021-03-17	20.4	949.7	74	2.3	0
1802	2021-03-17 01:00:00	19.6	949.2	80	2.3	0
1803	2021-03-17 02:00:00	19	948.7	80	3.1	0
1804	2021-03-17 03:00:00	18.4	948.5	82	1.5	0
1805	2021-03-17 04:00:00	18.4	947.9	81	2	0
1806	2021-03-17 05:00:00	18.3	947.5	81	1.2	0
1807	2021-03-17 06:00:00	17.6	947.4	89	2.8	0
1808	2021-03-17 07:00:00	17.2	947.5	93	1.3	0
1809	2021-03-17 08:00:00	17.5	947.8	86	2.8	0
1810	2021-03-17 09:00:00	17.8	948.3	83	2.6	0
1811	2021-03-17 10:00:00	17.8	948.6	81	2.6	0
1812	2021-03-17 11:00:00	18.2	948.5	77	2.7	0
1813	2021-03-17 12:00:00	18.4	948.1	76	2.3	0
1814	2021-03-17 13:00:00	18.1	947.6	85	3.7	0
1815	2021-03-17 14:00:00	18.7	946.9	81	4.8	0
1816	2021-03-17 15:00:00	19.5	945.7	75	3.1	0
1817	2021-03-17 16:00:00	20.2	944.8	73	4.7	0
1818	2021-03-17 17:00:00	19.5	944.9	75	3.8	0
1819	2021-03-17 18:00:00	18.9	945.3	77	3.9	0
1820	2021-03-17 19:00:00	18.3	946.1	80	4	0
1821	2021-03-17 20:00:00	18.2	946.9	80	2.1	0
1822	2021-03-17 21:00:00	18.1	947.4	80	2.4	0
1823	2021-03-17 22:00:00	18.2	948.1	78	2.6	0
1824	2021-03-17 23:00:00	18.4	948.9	77	2.4	0
1825	2021-03-18	18.3	948.8	77	3.5	0
1826	2021-03-18 01:00:00	18.1	948.4	74	4.2	0
1827	2021-03-18 02:00:00	17.4	948.2	80	3.1	0
1828	2021-03-18 03:00:00	17.2	948	81	1.6	0
1829	2021-03-18 04:00:00	16.9	947.6	80	2.7	0
1830	2021-03-18 05:00:00	16.7	947.7	82	3.2	0
1831	2021-03-18 06:00:00	15.7	947.7	88	3.5	0
1832	2021-03-18 07:00:00	15.8	947.9	88	2.4	0
1833	2021-03-18 08:00:00	15.9	948.2	86	3.7	0
1834	2021-03-18 09:00:00	16.1	949.2	82	3	0
1835	2021-03-18 10:00:00	16.6	949.1	81	2.5	0
1836	2021-03-18 11:00:00	17.5	948.7	76	3.7	0
1837	2021-03-18 12:00:00	19	948	70	5.1	0
1838	2021-03-18 13:00:00	20.8	947.4	61	5.9	0
1839	2021-03-18 14:00:00	20.7	946.8	62	5.3	0
1840	2021-03-18 15:00:00	21.7	945.8	58	5.3	0
1841	2021-03-18 16:00:00	20.9	945.3	61	5.7	0
1842	2021-03-18 17:00:00	19.4	945.6	67	4.7	0
1843	2021-03-18 18:00:00	18.4	946.1	70	5.5	0
1844	2021-03-18 19:00:00	17.6	946.6	72	2.9	0
1845	2021-03-18 20:00:00	16.9	947.4	72	6.5	0
1846	2021-03-18 21:00:00	16.4	948.1	73	5.8	0
1847	2021-03-18 22:00:00	16.2	949.1	74	6.3	0
1848	2021-03-18 23:00:00	16	949.4	74	5.9	0
1849	2021-03-19	15.7	949.2	75	2.5	0
1850	2021-03-19 01:00:00	15.2	948.5	76	5.2	0
1851	2021-03-19 02:00:00	15.4	948	74	2.9	0
1852	2021-03-19 03:00:00	15.4	947.8	74	2.5	0
1853	2021-03-19 04:00:00	15.4	947.1	73	2.6	0
1854	2021-03-19 05:00:00	15.3	946.9	74	3	0
1855	2021-03-19 06:00:00	15.1	946.9	76	1.6	0
1856	2021-03-19 07:00:00	14.9	947.3	79	3.4	0
1857	2021-03-19 08:00:00	14.4	948.1	82	2.4	0
1858	2021-03-19 09:00:00	13.9	948.8	86	4.6	0
1859	2021-03-19 10:00:00	13.4	949.7	89	6.2	0
1860	2021-03-19 11:00:00	13.7	950.1	84	5.3	0
1861	2021-03-19 12:00:00	14.5	950.3	73	6.2	0
1862	2021-03-19 13:00:00	14.8	949.9	67	6.6	0
1863	2021-03-19 14:00:00	15.7	949.5	62	5.3	0
1864	2021-03-19 15:00:00	16.5	949.1	56	7	0
1865	2021-03-19 16:00:00	16.9	949.3	53	5.5	0
1866	2021-03-19 17:00:00	17.5	949.4	48	4.8	0
1867	2021-03-19 18:00:00	17.7	950.3	42	4.2	0
1868	2021-03-19 19:00:00	17.1	951.2	43	2.9	0
1869	2021-03-19 20:00:00	16.6	953.2	42	3.6	0
1870	2021-03-19 21:00:00	15.9	953.8	40	5.8	0
1871	2021-03-19 22:00:00	15.6	955.4	37	3.8	0
1872	2021-03-19 23:00:00	15.7	956.5	34	3.9	0
1873	2021-03-20	14	956.3	46	2.2	0
1874	2021-03-20 01:00:00	14.2	956.7	46	1.9	0
1875	2021-03-20 02:00:00	13.8	957	48	3.6	0
1876	2021-03-20 03:00:00	12.8	957.1	62	3.5	0
1877	2021-03-20 04:00:00	11.6	957.4	74	4.8	0
1878	2021-03-20 05:00:00	10.7	957.7	69	8.2	0
1879	2021-03-20 06:00:00	9.9	957.9	70	5.6	0
1880	2021-03-20 07:00:00	9.6	958.2	67	3.9	0
1881	2021-03-20 08:00:00	9.8	959	63	3.2	0
1882	2021-03-20 09:00:00	10.1	959.9	61	2.2	0
1883	2021-03-20 10:00:00	10.4	960.1	59	1.8	0
1884	2021-03-20 11:00:00	10.9	960.5	55	1.5	0
1885	2021-03-20 12:00:00	11.6	960	52	2.1	0
1886	2021-03-20 13:00:00	12	959.3	52	4.3	0
1887	2021-03-20 14:00:00	12.6	958.1	48	5.8	0
1888	2021-03-20 15:00:00	12.6	957.6	49	4.1	0
1889	2021-03-20 16:00:00	12.5	957.5	48	8.4	0
1890	2021-03-20 17:00:00	12.4	958.1	47	5.5	0
1891	2021-03-20 18:00:00	11.6	959.1	53	5.1	0
1892	2021-03-20 19:00:00	10.7	960	50	4.9	0
1893	2021-03-20 20:00:00	10.3	961.4	53	1.5	0
1894	2021-03-20 21:00:00	10.5	963.2	59	3.4	0
1895	2021-03-20 22:00:00	10.1	963.7	68	3.3	0
1896	2021-03-20 23:00:00	10.2	965.2	73	2.7	0
1897	2021-03-21	10	965.3	77	3.8	0
1898	2021-03-21 01:00:00	9.8	965.2	81	1.3	0
1899	2021-03-21 02:00:00	9.8	965.6	83	2.9	0
1900	2021-03-21 03:00:00	9.6	965.8	85	1.5	0
1901	2021-03-21 04:00:00	9.6	965.7	84	2.3	0
1902	2021-03-21 05:00:00	9.9	965.7	79	3.1	0
1903	2021-03-21 06:00:00	10.1	966.4	61	4.8	0
1904	2021-03-21 07:00:00	9.8	966.9	66	2.4	0
1905	2021-03-21 08:00:00	10	967.9	67	4	0
1906	2021-03-21 09:00:00	10.9	968.5	61	2.1	0
1907	2021-03-21 10:00:00	11.9	968.8	47	3	0
1908	2021-03-21 11:00:00	13.4	968.7	43	3.7	0
1909	2021-03-21 12:00:00	13.9	968.4	44	1	0
1910	2021-03-21 13:00:00	14.9	967.8	28	4.6	0
1911	2021-03-21 14:00:00	15.1	966.9	30	7.5	0
1912	2021-03-21 15:00:00	15.4	966	26	2.3	0
1913	2021-03-21 16:00:00	14.8	965.3	29	2.7	0
1914	2021-03-21 17:00:00	13.9	965.7	34	4.1	0
1915	2021-03-21 18:00:00	13.4	965.8	38	2.9	0
1916	2021-03-21 19:00:00	12.4	966.8	41	2	0
1917	2021-03-21 20:00:00	11.2	967.9	43	3.2	0
1918	2021-03-21 21:00:00	10.6	968.9	47	3.3	0
1919	2021-03-21 22:00:00	9.8	969.8	52	3	0
1920	2021-03-21 23:00:00	8.8	970	58	0.9	0
1921	2021-03-22	8.6	970.1	61	1.4	0
1922	2021-03-22 01:00:00	8.1	969.9	66	3	0
1923	2021-03-22 02:00:00	7.1	969.5	71	0.8	0
1924	2021-03-22 03:00:00	6.9	968.9	71	1.1	0
1925	2021-03-22 04:00:00	6.6	968.2	75	1.1	0
1926	2021-03-22 05:00:00	6.5	967.6	78	2.1	0
1927	2021-03-22 06:00:00	6.3	967.9	80	1.2	0
1928	2021-03-22 07:00:00	6.1	968.4	82	1.3	0
1929	2021-03-22 08:00:00	6.8	969	80	1.7	0
1930	2021-03-22 09:00:00	8.7	969.5	72	1.6	0
1931	2021-03-22 10:00:00	10.6	969.7	62	2.4	0
1932	2021-03-22 11:00:00	11.9	969.4	57	2.5	0
1933	2021-03-22 12:00:00	13.3	968.7	51	2.2	0
1934	2021-03-22 13:00:00	14.7	967.6	42	1.7	0
1935	2021-03-22 14:00:00	15.4	966.2	38	4.4	0
1936	2021-03-22 15:00:00	15.8	965	38	2.3	0
1937	2021-03-22 16:00:00	15	964.3	43	3.6	0
1938	2021-03-22 17:00:00	14.2	964.1	50	5.6	0
1939	2021-03-22 18:00:00	13.7	964.2	53	3.5	0
1940	2021-03-22 19:00:00	13.1	964.4	56	3.7	0
1941	2021-03-22 20:00:00	12.5	965.1	59	2.9	0
1942	2021-03-22 21:00:00	11.9	965.3	63	4.1	0
1943	2021-03-22 22:00:00	11.1	966.1	68	2.8	0
1944	2021-03-22 23:00:00	10.5	966.1	71	2.5	0
1945	2021-03-23	9.6	965.5	75	1.8	0
1946	2021-03-23 01:00:00	9.1	964.8	78	1.4	0
1947	2021-03-23 02:00:00	8.4	963.8	81	0.5	0
1948	2021-03-23 03:00:00	8.1	963.2	84	1.6	0
1949	2021-03-23 04:00:00	7.8	962.3	84	1	0
1950	2021-03-23 05:00:00	8.2	961.6	84	2.5	0
1951	2021-03-23 06:00:00	7.5	961.4	87	2.1	0
1952	2021-03-23 07:00:00	7	961.6	89	1.1	0
1953	2021-03-23 08:00:00	8	961.8	87	0.8	0
1954	2021-03-23 09:00:00	10	962.3	78	2	0
1955	2021-03-23 10:00:00	11.9	962.2	68	1.8	0
1956	2021-03-23 11:00:00	13.4	961.6	62	2	0
1957	2021-03-23 12:00:00	15.3	960.8	53	4.1	0
1958	2021-03-23 13:00:00	15.4	959.5	52	2.6	0
1959	2021-03-23 14:00:00	16.2	958.1	49	3.3	0
1960	2021-03-23 15:00:00	16.3	957.1	48	2.8	0
1961	2021-03-23 16:00:00	16.9	956.4	48	2.1	0
1962	2021-03-23 17:00:00	16.6	955.6	48	3	0
1963	2021-03-23 18:00:00	16.5	955.8	49	3.3	0
1964	2021-03-23 19:00:00	15.7	955.7	52	2.8	0
1965	2021-03-23 20:00:00	14.9	956.4	54	2.2	0
1966	2021-03-23 21:00:00	14.8	956.8	55	2.7	0
1967	2021-03-23 22:00:00	13.7	957.5	60	3.1	0
1968	2021-03-23 23:00:00	13.3	957.6	61	2.5	0
1969	2021-03-24	12.6	958	63	1.1	0
1970	2021-03-24 01:00:00	12.5	957	63	1.6	0
1971	2021-03-24 02:00:00	12.1	956.4	65	0.5	0
1972	2021-03-24 03:00:00	12.1	955.8	66	0.4	0
1973	2021-03-24 04:00:00	12	955.1	68	0.9	0
1974	2021-03-24 05:00:00	11.8	954.9	69	1.1	0
1975	2021-03-24 06:00:00	11.5	955	72	1.5	0
1976	2021-03-24 07:00:00	11.5	955.2	69	2.3	0
1977	2021-03-24 08:00:00	11.7	955.7	69	1.1	0
1978	2021-03-24 09:00:00	12.3	956.1	66	1.4	0
1979	2021-03-24 10:00:00	13.1	956.6	62	2	0
1980	2021-03-24 11:00:00	13.6	956.8	59	1.6	0
1981	2021-03-24 12:00:00	14.3	956.4	58	3.1	0
1982	2021-03-24 13:00:00	15.2	955.5	55	4.1	0
1983	2021-03-24 14:00:00	16.2	954.5	52	4	0
1984	2021-03-24 15:00:00	16.4	953.4	50	4.3	0
1985	2021-03-24 16:00:00	15.9	953	53	4.9	0
1986	2021-03-24 17:00:00	15.5	952	55	3	0
1987	2021-03-24 18:00:00	15.1	952.3	56	4.4	0
1988	2021-03-24 19:00:00	14.7	952.8	59	3.1	0
1989	2021-03-24 20:00:00	14.6	953.5	61	3.2	0
1990	2021-03-24 21:00:00	14.3	953.9	64	3.7	0
1991	2021-03-24 22:00:00	14.2	954.6	66	2	0
1992	2021-03-24 23:00:00	14.1	954.7	67	1.5	0
1993	2021-03-25	14.1	954.1	67	0.4	0
1994	2021-03-25 01:00:00	14.2	953.6	67	1.2	0
1995	2021-03-25 02:00:00	14	953	68	0.9	0
1996	2021-03-25 03:00:00	14.1	952.7	68	1.9	0
1997	2021-03-25 04:00:00	13.6	952.4	72	3.8	0
1998	2021-03-25 05:00:00	13.5	952.2	72	2.2	0
1999	2021-03-25 06:00:00	13.5	952.3	72	0.9	0
[truncated: 24,281 more rows]
