# Supplementary material for: Regional PM2.5 pollution forecasting using a hybrid model based on multi-scales feature fusion and deep learning algorithms
Source: PLoS One. 2025 Oct 9;20(10):e0333489. doi: 10.1371/journal.pone.0333489 (PMC12510565; doi:10.1371/journal.pone.0333489)
Supplement: S1 Data — (ZIP) [file pone.0333489.s001.zip › S1 Data/meteorological/Nanchong_meteorological.xlsx]

## Sheet: Sheet1
	date	T	AP	RH	WS	P
1	2021-01-01	5.1	990.4	93	1.8	0
2	2021-01-01 01:00:00	4.8	990.2	95	1.2	0
3	2021-01-01 02:00:00	4.6	990	99	0.7	0
4	2021-01-01 03:00:00	4.6	989.6	100	0.7	0
5	2021-01-01 04:00:00	4.7	989.8	99	0.7	0
6	2021-01-01 05:00:00	4.7	988.8	100	1.3	0
7	2021-01-01 06:00:00	4.7	988.8	100	0.8	0
8	2021-01-01 07:00:00	4.6	988.6	100	0.1	0
9	2021-01-01 08:00:00	4.5	988.8	100	0.1	0
10	2021-01-01 09:00:00	4.7	989.1	100	0.8	0
11	2021-01-01 10:00:00	5.4	989.4	97	0.5	0
12	2021-01-01 11:00:00	6.4	989.2	88	1.3	0
13	2021-01-01 12:00:00	6.6	988.5	84	1.3	0
14	2021-01-01 13:00:00	7.4	987.1	80	2.8	0
15	2021-01-01 14:00:00	7.2	985.8	73	2.6	0
16	2021-01-01 15:00:00	7.2	984.6	73	3.4	0
17	2021-01-01 16:00:00	7.6	984	72	2.3	0
18	2021-01-01 17:00:00	7.5	983.9	73	1.7	0
19	2021-01-01 18:00:00	7	984.6	75	2	0
20	2021-01-01 19:00:00	6.5	985.4	79	1.6	0
21	2021-01-01 20:00:00	6.4	986.1	81	2.1	0
22	2021-01-01 21:00:00	6.3	986.5	80	1.9	0
23	2021-01-01 22:00:00	6	986.5	86	2.1	0
24	2021-01-01 23:00:00	6.3	986.3	77	4.2	0
25	2021-01-02	6.3	985.9	75	2.2	0
26	2021-01-02 01:00:00	6.3	985.3	75	5.2	0
27	2021-01-02 02:00:00	6.3	985.2	75	3.3	0
28	2021-01-02 03:00:00	5.8	984.9	81	1.6	0
29	2021-01-02 04:00:00	5.5	984.2	82	1.2	0
30	2021-01-02 05:00:00	5.2	983.6	88	2.6	0
31	2021-01-02 06:00:00	5.4	983.6	85	2.6	0
32	2021-01-02 07:00:00	5	983.7	93	1.2	0
33	2021-01-02 08:00:00	4.8	984	97	0.9	0
34	2021-01-02 09:00:00	5.1	984.2	94	2.7	0
35	2021-01-02 10:00:00	5.5	984.4	93	2	0
36	2021-01-02 11:00:00	6	984.1	89	2.5	0
37	2021-01-02 12:00:00	6.3	983.1	81	2.4	0
38	2021-01-02 13:00:00	6.7	981.7	75	2.2	0
39	2021-01-02 14:00:00	7	980.5	71	3.8	0
40	2021-01-02 15:00:00	7.2	980	70	2.9	0
41	2021-01-02 16:00:00	7.3	980.2	69	3.7	0
42	2021-01-02 17:00:00	7.2	980.8	70	3.6	0
43	2021-01-02 18:00:00	7	981.5	69	1.7	0
44	2021-01-02 19:00:00	6.6	982.3	78	1.2	0
45	2021-01-02 20:00:00	6.3	983.3	74	1.9	0
46	2021-01-02 21:00:00	6.1	984.6	80	1.3	0
47	2021-01-02 22:00:00	6.2	985.1	75	1.2	0
48	2021-01-02 23:00:00	6	985.4	75	1.1	0
49	2021-01-03	5.7	985.7	80	0.5	0
50	2021-01-03 01:00:00	5.5	985.7	79	0.7	0
51	2021-01-03 02:00:00	5.5	985.6	75	0.9	0
52	2021-01-03 03:00:00	5.2	985.8	75	0	0
53	2021-01-03 04:00:00	5.1	986	76	0.7	0
54	2021-01-03 05:00:00	5.2	986.2	77	0	0
55	2021-01-03 06:00:00	5.1	986.6	81	0.7	0
56	2021-01-03 07:00:00	4.8	986.9	95	0.6	0
57	2021-01-03 08:00:00	4.8	986.7	89	1	0
58	2021-01-03 09:00:00	4.8	987.4	92	0.4	0
59	2021-01-03 10:00:00	5.4	988	93	1	0
60	2021-01-03 11:00:00	6.1	988	89	1.9	0
61	2021-01-03 12:00:00	6.4	987.5	78	2.7	0
62	2021-01-03 13:00:00	6.7	986.1	73	2	0
63	2021-01-03 14:00:00	7.2	985	68	2	0
64	2021-01-03 15:00:00	7.7	984.6	66	2.4	0
65	2021-01-03 16:00:00	8.1	984.3	63	1.7	0
66	2021-01-03 17:00:00	8.6	984.4	64	3.1	0
67	2021-01-03 18:00:00	7.8	985.1	72	3	0
68	2021-01-03 19:00:00	6.7	985.7	78	3	0
69	2021-01-03 20:00:00	6.1	986.1	86	3.4	0
70	2021-01-03 21:00:00	5.7	986.4	91	2.6	0
71	2021-01-03 22:00:00	5.4	986.3	95	1.5	0
72	2021-01-03 23:00:00	4.9	986.4	99	1.5	0
73	2021-01-04	4.2	986.4	100	1.1	0
74	2021-01-04 01:00:00	3.5	985.8	100	0.9	0
75	2021-01-04 02:00:00	3.3	985.2	100	1	0
76	2021-01-04 03:00:00	3.4	985	100	1.7	0
77	2021-01-04 04:00:00	3.4	984.5	100	1.8	0
78	2021-01-04 05:00:00	3.4	984.4	100	2.1	0
79	2021-01-04 06:00:00	3.5	984.3	100	1	0
80	2021-01-04 07:00:00	3.2	984.3	100	0.8	0
81	2021-01-04 08:00:00	3.4	984.4	100	1.7	0
82	2021-01-04 09:00:00	3.6	985.1	100	1.9	0
83	2021-01-04 10:00:00	4.3	985.8	100	1.1	0
84	2021-01-04 11:00:00	5.8	985.6	100	2.2	0
85	2021-01-04 12:00:00	7.6	984.2	81	1.6	0
86	2021-01-04 13:00:00	8.3	983	77	2.8	0
87	2021-01-04 14:00:00	8.2	981.9	76	4.3	0
88	2021-01-04 15:00:00	9.6	981.5	57	2.8	0
89	2021-01-04 16:00:00	9.8	981.7	59	5.6	0
90	2021-01-04 17:00:00	9.1	982.2	62	4.1	0
91	2021-01-04 18:00:00	8.5	982.8	65	1.5	0
92	2021-01-04 19:00:00	8	983.6	68	2.2	0
93	2021-01-04 20:00:00	7.5	984.5	71	0.8	0
94	2021-01-04 21:00:00	7.2	985	73	0.8	0
95	2021-01-04 22:00:00	6.8	985.3	79	0.7	0
96	2021-01-04 23:00:00	6.5	985.7	78	1.3	0
97	2021-01-05	6.7	986	79	1.7	0
98	2021-01-05 01:00:00	6.6	985.7	80	0.9	0
99	2021-01-05 02:00:00	6.5	985.2	80	0.8	0
100	2021-01-05 03:00:00	6	985.3	87	0.7	0
101	2021-01-05 04:00:00	5.9	985.3	90	0.8	0
102	2021-01-05 05:00:00	5.6	984.9	95	0.5	0
103	2021-01-05 06:00:00	5.5	985.5	96	0.7	0
104	2021-01-05 07:00:00	5.2	986.2	100	0.5	0
105	2021-01-05 08:00:00	5.3	987.2	99	1.3	0
106	2021-01-05 09:00:00	5.3	988	100	0.8	0
107	2021-01-05 10:00:00	5.7	987.8	100	0.7	0
108	2021-01-05 11:00:00	6.4	987.9	95	0.1	0
109	2021-01-05 12:00:00	7.4	987.2	87	2.6	0
110	2021-01-05 13:00:00	7.9	986.2	83	2	0
111	2021-01-05 14:00:00	8.3	985.1	75	2.1	0
112	2021-01-05 15:00:00	8.4	984.2	77	3.5	0
113	2021-01-05 16:00:00	7.6	984.8	85	3.1	0
114	2021-01-05 17:00:00	7	984.9	95	5.2	0
115	2021-01-05 18:00:00	6.5	985.7	98	4.4	0
116	2021-01-05 19:00:00	6.4	986.6	100	2.9	0
117	2021-01-05 20:00:00	6.2	986.8	100	3.3	0.1
118	2021-01-05 21:00:00	6.2	987	100	2	0
119	2021-01-05 22:00:00	6.1	987.3	100	2.4	0
120	2021-01-05 23:00:00	6.1	986.5	100	2.6	0
121	2021-01-06	6	986.7	100	2.1	0
122	2021-01-06 01:00:00	5.9	986	100	1.9	0
123	2021-01-06 02:00:00	5.8	985.4	100	1.6	0
124	2021-01-06 03:00:00	5.7	985	100	1.6	0
125	2021-01-06 04:00:00	5.7	984.6	100	2.3	0
126	2021-01-06 05:00:00	5.6	983.8	100	1.6	0
127	2021-01-06 06:00:00	5.5	983.3	100	1	0
128	2021-01-06 07:00:00	5.4	983.2	100	1.3	0
129	2021-01-06 08:00:00	5.5	983.9	100	1.2	0
130	2021-01-06 09:00:00	5.5	984.3	100	2.6	0
131	2021-01-06 10:00:00	5.7	984.4	100	1.6	0
132	2021-01-06 11:00:00	5.9	984	100	1.2	0
133	2021-01-06 12:00:00	6.1	983.1	100	3.6	0
134	2021-01-06 13:00:00	6	981.8	100	2	0
135	2021-01-06 14:00:00	6.2	980.4	100	3.3	0
136	2021-01-06 15:00:00	6.1	979.9	100	3.6	0
137	2021-01-06 16:00:00	6.1	980.2	100	3.2	0
138	2021-01-06 17:00:00	5.7	980.7	100	3.9	0.1
139	2021-01-06 18:00:00	5.5	981.5	100	3.8	0.2
140	2021-01-06 19:00:00	5.4	982.6	100	3.8	0.4
141	2021-01-06 20:00:00	5.3	983.5	100	3.9	0.1
142	2021-01-06 21:00:00	5.2	984.3	100	4.2	0.1
143	2021-01-06 22:00:00	5.1	984.9	100	5.5	0.1
144	2021-01-06 23:00:00	4.9	985.3	100	3.8	0.1
145	2021-01-07	4.6	985.7	100	3.5	0.1
146	2021-01-07 01:00:00	4.4	985.8	100	5.9	0.2
147	2021-01-07 02:00:00	3.9	985.8	100	8.5	1.5
148	2021-01-07 03:00:00	3.3	985.9	100	6.6	0.6
149	2021-01-07 04:00:00	3.1	985.6	100	7.5	0.6
150	2021-01-07 05:00:00	3	985.4	100	7.7	1.3
151	2021-01-07 06:00:00	3	985.7	100	5	0.5
152	2021-01-07 07:00:00	3	986.1	100	4.7	0.5
153	2021-01-07 08:00:00	3.2	987	100	3.9	0.3
154	2021-01-07 09:00:00	3.1	987.8	100	5.3	1.2
155	2021-01-07 10:00:00	3	988.6	100	5.8	1.1
156	2021-01-07 11:00:00	2.1	988.8	100	3.6	0.7
157	2021-01-07 12:00:00	2.2	987.8	100	6.5	0.3
158	2021-01-07 13:00:00	1.8	986.6	100	4.5	0.2
159	2021-01-07 14:00:00	1.8	985.4	100	5.3	0.2
160	2021-01-07 15:00:00	2	985.2	100	4.7	0.3
161	2021-01-07 16:00:00	1.9	985.6	100	5.5	0.4
162	2021-01-07 17:00:00	1.9	986.5	100	4.4	0.4
163	2021-01-07 18:00:00	1.9	987.8	100	6.9	0.4
164	2021-01-07 19:00:00	1.9	989.1	100	5.1	0.3
165	2021-01-07 20:00:00	2	990.3	100	4.5	0.1
166	2021-01-07 21:00:00	2	991.2	100	3.1	0.1
167	2021-01-07 22:00:00	2.1	991.9	100	2.8	0
168	2021-01-07 23:00:00	2.2	992.1	100	3.6	0
169	2021-01-08	2	991.9	100	3.4	0
170	2021-01-08 01:00:00	1.7	992	100	1.8	0
171	2021-01-08 02:00:00	1.7	992.1	100	1.7	0
172	2021-01-08 03:00:00	1.7	992	100	1.7	0
173	2021-01-08 04:00:00	1.6	991.5	100	1.5	0
174	2021-01-08 05:00:00	1.2	991.1	100	0	0.1
175	2021-01-08 06:00:00	0.7	991	100	1.2	0
176	2021-01-08 07:00:00	0.9	991.5	100	1	0
177	2021-01-08 08:00:00	1.1	991.9	100	0.6	0
178	2021-01-08 09:00:00	1.3	992.5	100	0.7	0
179	2021-01-08 10:00:00	1.8	993.4	100	2.1	0
180	2021-01-08 11:00:00	2.5	993.4	96	1.4	0
181	2021-01-08 12:00:00	3.5	992.6	89	0.9	0
182	2021-01-08 13:00:00	4.5	991.1	75	2.1	0
183	2021-01-08 14:00:00	5.1	989.4	70	1.3	0
184	2021-01-08 15:00:00	5.3	988.4	71	2.9	0
185	2021-01-08 16:00:00	5.1	987.6	71	2.1	0
186	2021-01-08 17:00:00	4.9	987.1	72	1.8	0
187	2021-01-08 18:00:00	4.3	987.4	76	2.6	0
188	2021-01-08 19:00:00	3.6	988.2	82	2.5	0
189	2021-01-08 20:00:00	2.9	989.1	90	1.3	0
190	2021-01-08 21:00:00	2.6	989.6	90	1.4	0
191	2021-01-08 22:00:00	2.6	989.8	92	1.1	0
192	2021-01-08 23:00:00	2.7	989.7	94	1.6	0
193	2021-01-09	2.1	989.6	100	1.1	0
194	2021-01-09 01:00:00	2	989.5	100	0.7	0
195	2021-01-09 02:00:00	1.9	989.2	100	1.1	0
196	2021-01-09 03:00:00	2.1	989	100	1.5	0
197	2021-01-09 04:00:00	2.2	988.7	100	1.4	0
198	2021-01-09 05:00:00	2.2	988.1	100	1.2	0
199	2021-01-09 06:00:00	2.1	987.9	100	0.9	0
200	2021-01-09 07:00:00	2.2	988.2	100	1.1	0
201	2021-01-09 08:00:00	2.3	988.4	100	0.8	0
202	2021-01-09 09:00:00	2.4	988.8	100	0.5	0
203	2021-01-09 10:00:00	2.8	989.3	100	0.6	0
204	2021-01-09 11:00:00	3.2	989.6	95	0.9	0
205	2021-01-09 12:00:00	3.6	988.7	90	0.5	0
206	2021-01-09 13:00:00	3.9	987.3	87	0.5	0
207	2021-01-09 14:00:00	3.9	985.9	91	3	0
208	2021-01-09 15:00:00	3.8	985.1	91	3.5	0
209	2021-01-09 16:00:00	3.8	984.9	91	2.7	0
210	2021-01-09 17:00:00	3.6	985	91	3.7	0
211	2021-01-09 18:00:00	3.3	985.6	93	3.9	0
212	2021-01-09 19:00:00	3.1	986.6	95	3	0
213	2021-01-09 20:00:00	2.9	987.5	97	2.3	0
214	2021-01-09 21:00:00	2.8	988.2	97	3	0
215	2021-01-09 22:00:00	2.6	988.7	96	2.4	0
216	2021-01-09 23:00:00	2.5	988.8	96	0.5	0
217	2021-01-10	2.3	988.7	99	0.9	0
218	2021-01-10 01:00:00	2.2	988.5	97	2.1	0
219	2021-01-10 02:00:00	2.4	988.1	97	1.9	0
220	2021-01-10 03:00:00	2.3	988.1	100	0.9	0
221	2021-01-10 04:00:00	2.2	987.3	100	0.9	0
222	2021-01-10 05:00:00	2.2	986.7	100	0.4	0
223	2021-01-10 06:00:00	2.1	986.3	98	1.2	0
224	2021-01-10 07:00:00	1.9	986.4	100	0.7	0
225	2021-01-10 08:00:00	1.8	986.9	100	0	0
226	2021-01-10 09:00:00	2	987.7	100	0.5	0
227	2021-01-10 10:00:00	2.8	988.5	100	0.9	0
228	2021-01-10 11:00:00	3.7	988.9	84	1.3	0
229	2021-01-10 12:00:00	4.3	988.4	80	3.1	0
230	2021-01-10 13:00:00	4.9	987.2	74	1.8	0
231	2021-01-10 14:00:00	4.8	986.4	66	0.1	0
232	2021-01-10 15:00:00	4	986.1	80	2.2	0
233	2021-01-10 16:00:00	4.1	986	80	1.4	0.1
234	2021-01-10 17:00:00	4.1	986.4	77	2.1	0
235	2021-01-10 18:00:00	3.8	987.2	78	2.4	0
236	2021-01-10 19:00:00	3	988.4	85	1.3	0
237	2021-01-10 20:00:00	2.6	989.7	90	0.7	0
238	2021-01-10 21:00:00	2.2	991	100	1.5	0
239	2021-01-10 22:00:00	2.4	992.4	100	0.8	0
240	2021-01-10 23:00:00	2.3	993.3	100	1	0
241	2021-01-11	2.3	993.9	100	0.5	0
242	2021-01-11 01:00:00	2	994.2	100	0.9	0
243	2021-01-11 02:00:00	1.4	994.5	100	0.8	0
244	2021-01-11 03:00:00	1.2	994.8	100	0.7	0
245	2021-01-11 04:00:00	1.2	995.1	100	1.1	0
246	2021-01-11 05:00:00	1	994.9	97	1.4	0
247	2021-01-11 06:00:00	0.4	995	95	2.8	0
248	2021-01-11 07:00:00	0.9	995.2	72	5.6	0
249	2021-01-11 08:00:00	0.8	996	61	2.7	0
250	2021-01-11 09:00:00	0.7	996.8	72	0.9	0
251	2021-01-11 10:00:00	2.9	997.6	61	0.8	0
252	2021-01-11 11:00:00	5.4	997.7	40	3.7	0
253	2021-01-11 12:00:00	6.6	996.9	32	3.2	0
254	2021-01-11 13:00:00	7.8	995.2	30	2.1	0
255	2021-01-11 14:00:00	8.4	993.8	21	2.7	0
256	2021-01-11 15:00:00	9.1	992.9	21	2.4	0
257	2021-01-11 16:00:00	9.5	992.2	19	1.8	0
258	2021-01-11 17:00:00	9	991.9	21	1.1	0
259	2021-01-11 18:00:00	7.8	992.1	33	1.5	0
260	2021-01-11 19:00:00	5.5	992.5	41	2.8	0
261	2021-01-11 20:00:00	4.8	992.8	44	2.2	0
262	2021-01-11 21:00:00	3.7	993.3	48	2.3	0
263	2021-01-11 22:00:00	3.4	993.6	50	0.9	0
264	2021-01-11 23:00:00	2.6	993.6	53	1.1	0
265	2021-01-12	1.6	992.9	62	1.3	0
266	2021-01-12 01:00:00	1.2	992.1	66	1.5	0
267	2021-01-12 02:00:00	0.7	991.5	72	1.4	0
268	2021-01-12 03:00:00	0.6	990.5	69	1.4	0
269	2021-01-12 04:00:00	0.7	989.8	70	3.2	0
270	2021-01-12 05:00:00	0.3	989.2	72	2.6	0
271	2021-01-12 06:00:00	-0.1	988.4	76	1	0
272	2021-01-12 07:00:00	-0.9	988.4	78	0.6	0
273	2021-01-12 08:00:00	-1.2	988.4	76	0.3	0
274	2021-01-12 09:00:00	-0.4	988.3	81	0.9	7.9
275	2021-01-12 10:00:00	2.5	988.8	65	1.5	0
276	2021-01-12 11:00:00	5.5	988.7	54	1.1	0
277	2021-01-12 12:00:00	7.5	987.3	47	2.1	0.1
278	2021-01-12 13:00:00	8.3	985.2	44	2.2	0
279	2021-01-12 14:00:00	9.7	983.3	40	1.9	0
280	2021-01-12 15:00:00	10.4	981.7	39	2.6	0
281	2021-01-12 16:00:00	10.7	980.5	33	3.7	0
282	2021-01-12 17:00:00	10.4	979.7	31	2.4	0
283	2021-01-12 18:00:00	9	979.6	38	4.1	0
284	2021-01-12 19:00:00	6.2	979.7	54	2.5	0
285	2021-01-12 20:00:00	5	979.9	55	1.9	0
286	2021-01-12 21:00:00	4.1	980.3	60	3.8	0
287	2021-01-12 22:00:00	4.4	981	54	4	0
288	2021-01-12 23:00:00	4	980.5	59	2.4	0
289	2021-01-13	3.4	980.3	62	2.1	0
290	2021-01-13 01:00:00	2.9	980.2	64	1.5	0
291	2021-01-13 02:00:00	1.9	980.2	65	1.9	0
292	2021-01-13 03:00:00	1.7	980.1	66	1.9	0
293	2021-01-13 04:00:00	1.3	980.4	68	1.8	0
294	2021-01-13 05:00:00	1.2	980.2	73	2.6	0
295	2021-01-13 06:00:00	0.7	980	71	2.4	0
296	2021-01-13 07:00:00	0.3	980.3	74	1.7	0
297	2021-01-13 08:00:00	0.2	980.7	74	1.4	1.1
298	2021-01-13 09:00:00	0.7	981.2	73	2.6	0
299	2021-01-13 10:00:00	3.2	982.3	65	1.9	0
300	2021-01-13 11:00:00	5.3	982.2	53	3.8	0
301	2021-01-13 12:00:00	7.9	981.4	42	1.6	0
302	2021-01-13 13:00:00	9.8	979.9	34	2.6	0
303	2021-01-13 14:00:00	10.6	978.7	31	3.2	0
304	2021-01-13 15:00:00	10.8	977.6	31	2.8	0
305	2021-01-13 16:00:00	11.4	977.2	26	0.9	0
306	2021-01-13 17:00:00	10.9	977.1	32	1.7	0
307	2021-01-13 18:00:00	9.9	977.1	41	1.3	0
308	2021-01-13 19:00:00	7.7	978	44	1.3	0
309	2021-01-13 20:00:00	6	978.9	50	1.5	0
310	2021-01-13 21:00:00	5.7	979.4	58	1.4	0
311	2021-01-13 22:00:00	4.7	979.8	56	0.8	0
312	2021-01-13 23:00:00	4.4	980.2	54	0.6	0
313	2021-01-14	3.8	980.4	59	0	0
314	2021-01-14 01:00:00	3.2	980.3	64	1	0
315	2021-01-14 02:00:00	2.6	980.2	67	0.4	0
316	2021-01-14 03:00:00	2.2	979.9	69	0.9	0
317	2021-01-14 04:00:00	1.3	979.8	79	0.6	0
318	2021-01-14 05:00:00	0.7	979.3	82	1	0
319	2021-01-14 06:00:00	0.7	979.4	89	1	0
320	2021-01-14 07:00:00	0.7	979.4	85	0.8	0
321	2021-01-14 08:00:00	-4	979.55	66	0.8	0
322	2021-01-14 09:00:00	1.3	979.7	89	0.8	0
323	2021-01-14 10:00:00	3.4	979.9	82	0.7	0
324	2021-01-14 11:00:00	6.6	979.8	66	0.9	0
325	2021-01-14 12:00:00	9	979	52	1.3	0
326	2021-01-14 13:00:00	11.6	977.2	40	1.2	0
327	2021-01-14 14:00:00	12.7	976	35	1.9	0
328	2021-01-14 15:00:00	13.1	975.1	37	3.6	0
329	2021-01-14 16:00:00	13.2	974	38	2.1	0
330	2021-01-14 17:00:00	12.6	973.8	39	2.1	0
331	2021-01-14 18:00:00	11.5	973.8	45	1.5	0
332	2021-01-14 19:00:00	8.6	974.2	59	2	0
333	2021-01-14 20:00:00	7.9	974.4	57	3.2	0
334	2021-01-14 21:00:00	7.4	975	57	2.9	0
335	2021-01-14 22:00:00	7.5	975.6	56	1.4	0
336	2021-01-14 23:00:00	6.3	976	66	2.9	0
337	2021-01-15	4.9	976.4	71	2.9	0
338	2021-01-15 01:00:00	4.8	976.5	73	1.9	0
339	2021-01-15 02:00:00	4.4	976.4	71	2.2	0
340	2021-01-15 03:00:00	4.6	976	69	1.5	0
341	2021-01-15 04:00:00	4	976	73	2	0
342	2021-01-15 05:00:00	3.6	975.8	74	2.8	0
343	2021-01-15 06:00:00	3.7	976	73	1.3	0
344	2021-01-15 07:00:00	2.7	976.7	83	1.6	0
345	2021-01-15 08:00:00	2	977.1	84	0.6	0
346	2021-01-15 09:00:00	2.3	978.5	83	0.6	0
347	2021-01-15 10:00:00	4.9	979.7	71	0.9	0
348	2021-01-15 11:00:00	8.4	979.8	56	1.3	0
349	2021-01-15 12:00:00	11	978.9	45	1.3	0
350	2021-01-15 13:00:00	11.9	977.3	50	1.7	0
351	2021-01-15 14:00:00	13.1	975.8	42	2	0
352	2021-01-15 15:00:00	13.4	975	40	4.2	0
353	2021-01-15 16:00:00	13.8	974.6	39	3.1	0
354	2021-01-15 17:00:00	13.4	974.3	41	3.1	0
355	2021-01-15 18:00:00	12.5	974.8	42	1	0
356	2021-01-15 19:00:00	10.5	975.5	49	1.3	0
357	2021-01-15 20:00:00	9.1	976.2	56	1.4	0
358	2021-01-15 21:00:00	8	976.8	59	0.8	0
359	2021-01-15 22:00:00	8.1	977.5	61	1.9	0
360	2021-01-15 23:00:00	7.8	978.1	66	0.7	0
361	2021-01-16	7	978	68	0.9	0
362	2021-01-16 01:00:00	7	978.3	72	1.3	0
363	2021-01-16 02:00:00	6.9	977.9	76	1.1	0
364	2021-01-16 03:00:00	6.7	978.5	78	1.2	0
365	2021-01-16 04:00:00	6.7	978.2	77	1	0
366	2021-01-16 05:00:00	6.5	978.3	81	1	0
367	2021-01-16 06:00:00	6.4	978.9	80	0	0
368	2021-01-16 07:00:00	6.6	979.4	79	1.5	0
369	2021-01-16 08:00:00	7.2	980	77	1	0
370	2021-01-16 09:00:00	6.9	980.8	87	2.1	0
371	2021-01-16 10:00:00	6.7	981.6	91	0.8	0.1
372	2021-01-16 11:00:00	6.4	983	92	1.2	0.2
373	2021-01-16 12:00:00	6.7	982.4	94	0.4	0.2
374	2021-01-16 13:00:00	6.6	981.7	95	1.6	0.2
375	2021-01-16 14:00:00	6.3	980.9	93	4.1	0
376	2021-01-16 15:00:00	6.4	981.8	92	3	0
377	2021-01-16 16:00:00	6.1	982.4	91	4.6	0.1
378	2021-01-16 17:00:00	5.3	983.8	95	5.8	0.3
379	2021-01-16 18:00:00	5	985.4	96	7.4	0.5
380	2021-01-16 19:00:00	4.6	987.1	96	6.1	0.2
381	2021-01-16 20:00:00	4.3	989	94	7	0.6
382	2021-01-16 21:00:00	3.8	991	93	9.8	1.3
383	2021-01-16 22:00:00	3.5	992.4	94	7.6	1.5
384	2021-01-16 23:00:00	3.2	993.7	94	6.5	1.3
385	2021-01-17	3.3	994.5	94	8	0.3
386	2021-01-17 01:00:00	3.6	995	92	7.9	0.1
387	2021-01-17 02:00:00	3.7	995.6	92	3.9	0
388	2021-01-17 03:00:00	3.6	995.9	93	1.7	0
389	2021-01-17 04:00:00	3.3	996.2	95	1.7	0
390	2021-01-17 05:00:00	3.1	996.2	95	1.9	0
391	2021-01-17 06:00:00	3.2	996.8	94	0.6	0
392	2021-01-17 07:00:00	2.9	996.8	96	1	0
393	2021-01-17 08:00:00	2.5	996.8	98	0.7	0
394	2021-01-17 09:00:00	2.7	997.1	98	0.8	0
395	2021-01-17 10:00:00	5.2	997.6	85	0.9	0
396	2021-01-17 11:00:00	6.9	997.1	74	1.3	0
397	2021-01-17 12:00:00	8.2	996.1	56	2.2	0
398	2021-01-17 13:00:00	9.5	994.2	41	1.2	0
399	2021-01-17 14:00:00	10.6	992.7	42	2	0
400	2021-01-17 15:00:00	10.7	991.6	32	0.8	0
401	2021-01-17 16:00:00	10.9	991.2	31	1.8	0
402	2021-01-17 17:00:00	10.5	990.8	32	2.5	0
403	2021-01-17 18:00:00	9.2	990.8	43	3.3	0
404	2021-01-17 19:00:00	7.7	991	47	3	0
405	2021-01-17 20:00:00	6.8	991.2	57	3.8	0
406	2021-01-17 21:00:00	6	991.2	61	3.7	0
407	2021-01-17 22:00:00	5.4	991.3	71	4.7	0
408	2021-01-17 23:00:00	4.5	991	80	4.5	0
409	2021-01-18	4.1	990.4	85	4.9	0
410	2021-01-18 01:00:00	3.6	989.9	88	2.6	0
411	2021-01-18 02:00:00	3	989.6	89	2.2	0
412	2021-01-18 03:00:00	2.4	989.2	91	2.4	0
413	2021-01-18 04:00:00	2.3	988.7	91	1.5	0
414	2021-01-18 05:00:00	1.3	988.4	94	1.4	0
415	2021-01-18 06:00:00	1.2	988.3	93	1.4	0
416	2021-01-18 07:00:00	0.7	988.2	96	0.6	0
417	2021-01-18 08:00:00	0.2	988	97	1.3	0
418	2021-01-18 09:00:00	1	988.2	97	0.5	0
419	2021-01-18 10:00:00	2.7	988.6	90	0.3	0
420	2021-01-18 11:00:00	5.7	988.5	74	1.6	0
421	2021-01-18 12:00:00	6.8	987.1	72	3.2	0
422	2021-01-18 13:00:00	7.9	985.5	67	2.4	0
423	2021-01-18 14:00:00	9.1	983.8	57	2.1	0
424	2021-01-18 15:00:00	9.9	982.2	54	3.1	0
425	2021-01-18 16:00:00	10.6	981.1	50	3.1	0
426	2021-01-18 17:00:00	9.9	980.7	53	1.7	0
427	2021-01-18 18:00:00	9.2	980.5	56	2.1	0
428	2021-01-18 19:00:00	6.9	980.4	67	2.8	0
429	2021-01-18 20:00:00	6.1	979.7	68	4	0
430	2021-01-18 21:00:00	5.4	979.4	69	4.7	0
431	2021-01-18 22:00:00	4.5	979.4	74	1	0
432	2021-01-18 23:00:00	3.7	979	78	3.4	0
433	2021-01-19	3.5	978.3	79	3	0
434	2021-01-19 01:00:00	3	977.7	82	2.4	0
435	2021-01-19 02:00:00	2.6	977.1	84	3.2	0
436	2021-01-19 03:00:00	2	976.5	87	3	0
437	2021-01-19 04:00:00	1.1	976.1	91	1.2	0
438	2021-01-19 05:00:00	1.1	975.8	91	1.5	0
439	2021-01-19 06:00:00	0.8	975.5	92	1.4	0
440	2021-01-19 07:00:00	0.7	976.2	92	1.1	0
441	2021-01-19 08:00:00	0.7	976.1	92	1.7	0
442	2021-01-19 09:00:00	1.2	976.5	91	1.8	0
443	2021-01-19 10:00:00	3	976.9	85	2.4	0
444	2021-01-19 11:00:00	5.4	977	73	1.7	0
445	2021-01-19 12:00:00	7.6	976.2	65	1.9	0
446	2021-01-19 13:00:00	9.1	974.8	53	1.4	0
447	2021-01-19 14:00:00	10.3	973.6	49	2.2	0
448	2021-01-19 15:00:00	11.1	972.8	46	3	0
449	2021-01-19 16:00:00	11.6	972.3	41	2.3	0
450	2021-01-19 17:00:00	11.5	972.2	38	1.2	0
451	2021-01-19 18:00:00	10.5	972.7	42	1.1	0
452	2021-01-19 19:00:00	8.4	973.4	57	1.2	0
453	2021-01-19 20:00:00	7.9	973.9	53	0.8	0
454	2021-01-19 21:00:00	7.9	974.2	55	0.7	0
455	2021-01-19 22:00:00	7.4	974.3	60	0.8	0
456	2021-01-19 23:00:00	7.6	975.1	61	0.7	0
457	2021-01-20	7.4	975.4	67	1.3	0
458	2021-01-20 01:00:00	7.3	975.4	68	0.6	0
459	2021-01-20 02:00:00	7	975.5	74	0.8	0
460	2021-01-20 03:00:00	6.8	975.5	74	1.1	0
461	2021-01-20 04:00:00	6.7	975.3	74	1.6	0
462	2021-01-20 05:00:00	6.5	975.3	75	1	0
463	2021-01-20 06:00:00	6.4	975.5	78	2.2	0
464	2021-01-20 07:00:00	6.7	975.8	72	2.2	0
465	2021-01-20 08:00:00	6.6	976.5	75	2	0
466	2021-01-20 09:00:00	6.7	977.2	74	3.1	0
467	2021-01-20 10:00:00	6.8	978.3	75	3	0
468	2021-01-20 11:00:00	7.3	978.6	72	2.2	0
469	2021-01-20 12:00:00	7.8	977.9	70	2.5	0
470	2021-01-20 13:00:00	9.6	976.8	63	2.6	0
471	2021-01-20 14:00:00	10.1	976.1	58	2.1	0
472	2021-01-20 15:00:00	10.1	975.4	64	1.9	0
473	2021-01-20 16:00:00	9.9	975.3	60	2.1	0
474	2021-01-20 17:00:00	9.8	975.6	60	1.9	0
475	2021-01-20 18:00:00	9.4	976.4	64	1.3	0
476	2021-01-20 19:00:00	8.8	976.8	70	1.5	0
477	2021-01-20 20:00:00	8.6	977.5	70	0.6	0
478	2021-01-20 21:00:00	7.8	978.3	77	1.3	0
479	2021-01-20 22:00:00	7.4	978.6	83	0.6	0
480	2021-01-20 23:00:00	7.6	978.9	81	1.3	0
481	2021-01-21	7.4	978.9	81	0.6	0
482	2021-01-21 01:00:00	7.2	978.8	82	0.8	0
483	2021-01-21 02:00:00	7.2	979.2	82	2	0
484	2021-01-21 03:00:00	7.3	978.7	80	1.9	0
485	2021-01-21 04:00:00	7.2	978.5	81	1.6	0
486	2021-01-21 05:00:00	7	978.5	83	1.8	0
487	2021-01-21 06:00:00	7	978.7	83	1.9	0
488	2021-01-21 07:00:00	6.9	978.9	83	2.5	0
489	2021-01-21 08:00:00	6.2	979.9	88	1.6	0
490	2021-01-21 09:00:00	6.4	980.8	90	1.5	0
491	2021-01-21 10:00:00	6.8	981.1	89	0.8	0
492	2021-01-21 11:00:00	7.8	981.4	87	1.3	0
493	2021-01-21 12:00:00	9.9	981	72	2	0
494	2021-01-21 13:00:00	11.5	979.6	63	3.9	0
495	2021-01-21 14:00:00	12.2	978.5	61	4	0
496	2021-01-21 15:00:00	12.6	977.9	57	4.5	0
497	2021-01-21 16:00:00	12	977.8	62	3.5	0
498	2021-01-21 17:00:00	11.4	978.2	66	3.8	0
499	2021-01-21 18:00:00	10.4	978.8	72	3	0
500	2021-01-21 19:00:00	9.5	979.6	78	3.2	0
501	2021-01-21 20:00:00	9.1	980.1	82	4.2	0
502	2021-01-21 21:00:00	9	980.4	81	3.9	0
503	2021-01-21 22:00:00	8.6	980.6	82	2.6	0
504	2021-01-21 23:00:00	8.3	980.6	82	2.6	0
505	2021-01-22	7.3	980.4	88	2	0
506	2021-01-22 01:00:00	6.6	980.4	92	1.7	0
507	2021-01-22 02:00:00	6.2	980.2	94	1.7	0
508	2021-01-22 03:00:00	5.5	979.7	96	0.2	0
509	2021-01-22 04:00:00	5.1	979.2	95	1.4	0
510	2021-01-22 05:00:00	4.8	979.5	96	1.6	0
511	2021-01-22 06:00:00	4.5	979.7	97	0.9	0
512	2021-01-22 07:00:00	4.4	980.2	98	0.7	0
513	2021-01-22 08:00:00	4.6	979.7	98	1.6	0
514	2021-01-22 09:00:00	4.7	979.8	98	1	0
515	2021-01-22 10:00:00	6	980.1	97	1.1	0
516	2021-01-22 11:00:00	8	980.5	87	1.3	0
517	2021-01-22 12:00:00	10.5	979.4	72	2.1	0
518	2021-01-22 13:00:00	12.1	977.6	65	3.1	0
519	2021-01-22 14:00:00	13.5	975.8	59	2.8	0
520	2021-01-22 15:00:00	14.6	974.8	49	3.4	0
521	2021-01-22 16:00:00	14.9	974.1	49	3.7	0
522	2021-01-22 17:00:00	14.3	974.1	51	1.5	0
523	2021-01-22 18:00:00	13.2	974.6	56	1.3	0
524	2021-01-22 19:00:00	10.6	975.1	70	2.5	0
525	2021-01-22 20:00:00	9.9	975.7	74	3.1	0
526	2021-01-22 21:00:00	9.7	976.1	72	4.6	0
527	2021-01-22 22:00:00	9.2	976.2	75	6.4	0
528	2021-01-22 23:00:00	8.7	976.5	78	6.5	0
529	2021-01-23	8.4	976.2	80	6.4	0
530	2021-01-23 01:00:00	7.8	975.9	82	4.3	0
531	2021-01-23 02:00:00	7.3	975.6	85	4.7	0
532	2021-01-23 03:00:00	6.6	974.5	87	2.5	0
533	2021-01-23 04:00:00	6	974	91	3.1	0
534	2021-01-23 05:00:00	5.5	973.8	93	3.2	0
535	2021-01-23 06:00:00	5.4	973.7	93	3.2	0
536	2021-01-23 07:00:00	5	973.5	93	3.1	0
537	2021-01-23 08:00:00	4.4	973.3	96	5	0
538	2021-01-23 09:00:00	4.6	973.4	95	2.9	0
539	2021-01-23 10:00:00	6.2	974.1	88	2.6	0
540	2021-01-23 11:00:00	7.8	973.9	81	4.2	0
541	2021-01-23 12:00:00	9.9	973.3	71	4.5	0
542	2021-01-23 13:00:00	11.8	972.3	63	2.3	0
543	2021-01-23 14:00:00	13.3	970.7	59	3.7	0
544	2021-01-23 15:00:00	12.8	969.8	62	3.4	0
545	2021-01-23 16:00:00	12.3	969.4	67	1.1	0
546	2021-01-23 17:00:00	11.9	969.3	70	1.3	0
547	2021-01-23 18:00:00	11.4	969.6	70	1.2	0
548	2021-01-23 19:00:00	11.4	970.6	71	0.9	0
549	2021-01-23 20:00:00	11.1	971.6	73	1.7	0
550	2021-01-23 21:00:00	11	971.9	73	1.9	0
551	2021-01-23 22:00:00	11.1	972.4	72	1.3	0
552	2021-01-23 23:00:00	10.7	972.6	74	0.6	0
553	2021-01-24	10.5	972.5	74	1.7	0
554	2021-01-24 01:00:00	10.3	972.8	77	0.9	0
555	2021-01-24 02:00:00	9.9	972.3	81	1	0
556	2021-01-24 03:00:00	9.8	971.9	80	0	0
557	2021-01-24 04:00:00	9.4	971.4	84	1	0
558	2021-01-24 05:00:00	9.6	971	82	2.8	0
559	2021-01-24 06:00:00	9	971	94	1.3	0.1
560	2021-01-24 07:00:00	8.8	971.5	96	0.6	0.6
561	2021-01-24 08:00:00	8.7	971.8	97	1.3	0.5
562	2021-01-24 09:00:00	8.6	972.1	98	3.6	0.2
563	2021-01-24 10:00:00	8.6	972.6	98	1.2	0.4
564	2021-01-24 11:00:00	8.7	973	98	2	0.6
565	2021-01-24 12:00:00	8.8	972.5	98	2.1	0.6
566	2021-01-24 13:00:00	9	971.6	98	0.9	0.1
567	2021-01-24 14:00:00	9.1	970.7	98	2.5	0.1
568	2021-01-24 15:00:00	9.3	969.9	97	1.9	0
569	2021-01-24 16:00:00	9.2	970	97	2.3	0
570	2021-01-24 17:00:00	9.2	970.2	97	2.3	0
571	2021-01-24 18:00:00	9.3	971.2	96	1.2	0
572	2021-01-24 19:00:00	9.2	972.2	97	2.3	0.1
573	2021-01-24 20:00:00	9.2	973.3	97	3.3	0
574	2021-01-24 21:00:00	9.2	974.4	96	2.4	0
575	2021-01-24 22:00:00	9.2	974.8	96	4	0
576	2021-01-24 23:00:00	9.1	975.8	95	2.3	0
577	2021-01-25	9.1	976.3	92	3.1	0
578	2021-01-25 01:00:00	9	976.8	93	5.1	0
579	2021-01-25 02:00:00	8.6	977.1	96	2.7	0.3
580	2021-01-25 03:00:00	8.5	977.9	97	2.5	0.2
581	2021-01-25 04:00:00	8.5	978.3	97	2.6	0.1
582	2021-01-25 05:00:00	8.5	978.9	96	3.6	0.1
583	2021-01-25 06:00:00	8.2	979.5	95	2.2	0.2
584	2021-01-25 07:00:00	7.9	980.3	92	2.2	0.3
585	2021-01-25 08:00:00	7.7	981.1	92	1.6	0.2
586	2021-01-25 09:00:00	7.6	982.4	94	1.9	0
587	2021-01-25 10:00:00	8.5	983	87	1.3	0
588	2021-01-25 11:00:00	10.8	983.4	68	3.5	0
589	2021-01-25 12:00:00	11.1	982.9	58	2.8	0
590	2021-01-25 13:00:00	12.4	982.2	52	3.4	0
591	2021-01-25 14:00:00	12.9	981.2	47	7.1	0
592	2021-01-25 15:00:00	13.5	980.5	45	4.1	0
593	2021-01-25 16:00:00	12.8	980.3	56	6.8	0
594	2021-01-25 17:00:00	12.1	980.4	58	4.3	0
595	2021-01-25 18:00:00	11	980.9	58	5.5	0
596	2021-01-25 19:00:00	10	981.1	65	3.8	0
597	2021-01-25 20:00:00	9.5	981.8	67	1.4	0
598	2021-01-25 21:00:00	8.2	982.5	79	1.6	0
599	2021-01-25 22:00:00	6.6	982.7	88	1.4	0
600	2021-01-25 23:00:00	6.2	982.5	91	1.8	0
601	2021-01-26	5.9	983.1	93	1.8	0
602	2021-01-26 01:00:00	5.9	982.9	92	1.6	0
603	2021-01-26 02:00:00	6.3	982.6	92	1.1	0
604	2021-01-26 03:00:00	6.6	982.1	90	1	0
605	2021-01-26 04:00:00	6.4	981.7	93	2.1	0
606	2021-01-26 05:00:00	6.3	981.3	93	3.3	0
607	2021-01-26 06:00:00	6.7	981.2	91	0.8	0
608	2021-01-26 07:00:00	6.1	981.5	94	0	0
609	2021-01-26 08:00:00	6.1	982	95	0.8	0
610	2021-01-26 09:00:00	6.2	982.1	95	0.8	0
611	2021-01-26 10:00:00	6.7	982.5	93	0.6	0
612	2021-01-26 11:00:00	7.7	982.9	86	0.7	0
613	2021-01-26 12:00:00	9.4	982.1	73	0.8	0
614	2021-01-26 13:00:00	10.9	980.7	68	2	0
615	2021-01-26 14:00:00	11.2	979.2	69	2.8	0
616	2021-01-26 15:00:00	11.8	977.9	66	1.8	0
617	2021-01-26 16:00:00	12.2	977.4	62	2	0
618	2021-01-26 17:00:00	11.6	977.2	64	2.8	0
619	2021-01-26 18:00:00	10.6	977.3	72	3.3	0
620	2021-01-26 19:00:00	9.7	977.8	79	4.9	0
621	2021-01-26 20:00:00	8.9	978.6	83	5.5	0
622	2021-01-26 21:00:00	8.5	979.4	86	4.1	0
623	2021-01-26 22:00:00	8.1	979.5	87	3.9	0
624	2021-01-26 23:00:00	7.8	979.8	89	3.6	0
625	2021-01-27	7.6	979.5	89	3.5	0
626	2021-01-27 01:00:00	7.6	979.7	88	2.7	0
627	2021-01-27 02:00:00	7.6	979.5	87	2.8	0
628	2021-01-27 03:00:00	7.4	979.4	88	1.5	0
629	2021-01-27 04:00:00	7.4	979.2	88	1.9	0
630	2021-01-27 05:00:00	7	978.9	93	2.4	0
631	2021-01-27 06:00:00	6.7	978.8	96	1.4	0.2
632	2021-01-27 07:00:00	6.7	979.1	96	2.5	0.1
633	2021-01-27 08:00:00	6.7	979.9	96	0.6	0
634	2021-01-27 09:00:00	6.9	980.6	97	1.7	0
635	2021-01-27 10:00:00	7.1	981.3	97	1.5	0.1
636	2021-01-27 11:00:00	7.4	982	96	1.9	0.1
637	2021-01-27 12:00:00	7.5	981.8	95	2.9	0.2
638	2021-01-27 13:00:00	7.7	981.1	95	2.5	0.1
639	2021-01-27 14:00:00	8.1	980.3	93	3	0.1
640	2021-01-27 15:00:00	8.7	979.9	88	2	0
641	2021-01-27 16:00:00	9.3	980	84	1.1	0
642	2021-01-27 17:00:00	9.6	980.7	82	2.2	0
643	2021-01-27 18:00:00	9.1	981.6	84	1.1	0
644	2021-01-27 19:00:00	8.7	982.8	89	1.4	0
645	2021-01-27 20:00:00	7.5	984	92	1.4	0
646	2021-01-27 21:00:00	6.8	984.8	93	0.6	0
647	2021-01-27 22:00:00	6.8	985.7	93	0.5	0
648	2021-01-27 23:00:00	6	986.3	95	0.9	0
649	2021-01-28	5.6	987	96	0.5	0
650	2021-01-28 01:00:00	5.7	987.5	97	0.6	0
651	2021-01-28 02:00:00	6	988	97	0.6	0
652	2021-01-28 03:00:00	6	988.1	97	0.6	0
653	2021-01-28 04:00:00	5.8	987.8	97	1	0
654	2021-01-28 05:00:00	5.8	987.5	98	0.8	0
655	2021-01-28 06:00:00	5.7	987.3	98	2.1	0
656	2021-01-28 07:00:00	5.7	987.8	97	1.4	0
657	2021-01-28 08:00:00	5.5	988.1	98	1.8	0
658	2021-01-28 09:00:00	5.8	988.8	99	0.2	0
659	2021-01-28 10:00:00	6.5	989.5	98	2.1	0
660	2021-01-28 11:00:00	7.2	989.9	99	1.4	0
661	2021-01-28 12:00:00	10	989.2	81	2.5	0
662	2021-01-28 13:00:00	11.9	987.9	69	2.4	0
663	2021-01-28 14:00:00	13.1	986.3	67	2.7	0
664	2021-01-28 15:00:00	13.5	985.3	64	3.05	0
665	2021-01-28 16:00:00	14.1	984.6	61	3.4	0
666	2021-01-28 17:00:00	13.8	984.2	63	2.4	0
667	2021-01-28 18:00:00	12.6	984.1	64	2.5	0
668	2021-01-28 19:00:00	11.9	984.4	68	2	0
669	2021-01-28 20:00:00	10.8	984.8	74	1.2	0
670	2021-01-28 21:00:00	10.1	985.2	79	2.2	0
671	2021-01-28 22:00:00	10.2	985.2	73	1.4	0
672	2021-01-28 23:00:00	10.3	984.9	74	1	0
673	2021-01-29	10.3	984.5	73	0.7	0
674	2021-01-29 01:00:00	8.7	984.1	86	1.4	0
675	2021-01-29 02:00:00	7.6	983.7	89	1.5	0
676	2021-01-29 03:00:00	7.8	983.3	88	1	0
677	2021-01-29 04:00:00	7.6	982.5	89	1.2	0
678	2021-01-29 05:00:00	7.8	981.8	89	1.4	0
679	2021-01-29 06:00:00	7.5	981.4	92	1.9	0
680	2021-01-29 07:00:00	7.3	981.4	91	1.7	0
681	2021-01-29 08:00:00	7.3	981.7	92	1.3	0
682	2021-01-29 09:00:00	7.2	982	94	2.6	0
683	2021-01-29 10:00:00	7.6	982.4	92	1.4	0
684	2021-01-29 11:00:00	8	982.4	90	2.4	0
685	2021-01-29 12:00:00	8.5	981.8	88	1.6	0
686	2021-01-29 13:00:00	8.9	980.5	85	2.7	0
687	2021-01-29 14:00:00	9.3	979.4	80	2.9	0
688	2021-01-29 15:00:00	9.8	978.5	77	3.1	0
689	2021-01-29 16:00:00	9.7	978	78	2.4	0
690	2021-01-29 17:00:00	9.8	978	77	3.8	0
691	2021-01-29 18:00:00	9.6	979	77	2.8	0
692	2021-01-29 19:00:00	9.3	979.1	78	2.3	0
693	2021-01-29 20:00:00	9.1	980	78	1.9	0
694	2021-01-29 21:00:00	8.7	981	82	1.4	0
695	2021-01-29 22:00:00	8.7	981.4	80	1.3	0
696	2021-01-29 23:00:00	8.8	981.5	78	1.1	0
697	2021-01-30	8.4	981.5	83	1	0
698	2021-01-30 01:00:00	8.6	981.9	83	0.5	0
699	2021-01-30 02:00:00	8.6	981.7	80	0.8	0
700	2021-01-30 03:00:00	8.3	981.6	80	1.4	0
701	2021-01-30 04:00:00	8.1	981.5	84	0.6	0
702	2021-01-30 05:00:00	7.7	981.2	83	0.1	0
703	2021-01-30 06:00:00	7.4	981.3	84	0.8	0
704	2021-01-30 07:00:00	7	981.5	90	0.7	0
705	2021-01-30 08:00:00	6.9	981.8	89	0.7	0
706	2021-01-30 09:00:00	7.1	982.5	90	0.5	0
707	2021-01-30 10:00:00	7.7	983.1	87	1.5	0
708	2021-01-30 11:00:00	8.7	983.2	82	1.7	0
709	2021-01-30 12:00:00	10.8	982.5	68	2.2	0
710	2021-01-30 13:00:00	11.1	981.4	64	2.2	0
711	2021-01-30 14:00:00	12	980.1	57	1.9	0
712	2021-01-30 15:00:00	12.6	979.5	57	1.6	0
713	2021-01-30 16:00:00	13	979	55	0.8	0
714	2021-01-30 17:00:00	12.8	978.8	56	0.7	0
715	2021-01-30 18:00:00	12.1	979.3	63	2	0
716	2021-01-30 19:00:00	10.9	979.8	68	1.8	0
717	2021-01-30 20:00:00	10.6	980.5	65	1.8	0
718	2021-01-30 21:00:00	10.5	981	65	0.8	0
719	2021-01-30 22:00:00	10	981.2	69	1.1	0
720	2021-01-30 23:00:00	9.5	981.3	75	0.2	0
721	2021-01-31	9.3	981.3	74	1.4	0
722	2021-01-31 01:00:00	8.8	981.4	81	1.1	0
723	2021-01-31 02:00:00	8.4	981.4	83	0.6	0
724	2021-01-31 03:00:00	8.2	981.5	82	0.8	0
725	2021-01-31 04:00:00	8	981.1	83	0.9	0
726	2021-01-31 05:00:00	8	980.6	82	0.9	0
727	2021-01-31 06:00:00	7.8	980.6	85	1.1	0
728	2021-01-31 07:00:00	7.5	981	87	1	0
729	2021-01-31 08:00:00	7.3	981.1	90	0.6	0
730	2021-01-31 09:00:00	7.5	981.3	91	0.6	0
731	2021-01-31 10:00:00	8.2	981.6	90	1	0
732	2021-01-31 11:00:00	9.3	981.8	85	1.5	0
733	2021-01-31 12:00:00	10.1	981.3	82	2.1	0
734	2021-01-31 13:00:00	10.6	980	80	1.7	0
735	2021-01-31 14:00:00	11.2	979	77	2.8	0
736	2021-01-31 15:00:00	11.8	978.3	72	0.7	0
737	2021-01-31 16:00:00	12	978	71	1.9	0
738	2021-01-31 17:00:00	11.8	978.2	69	1.9	0
739	2021-01-31 18:00:00	11.5	978.5	70	1.4	0
740	2021-01-31 19:00:00	10.5	979.2	76	1.4	0
741	2021-01-31 20:00:00	9.2	979.9	81	1.5	0
742	2021-01-31 21:00:00	8.4	980.4	85	1.1	0
743	2021-01-31 22:00:00	7.9	981.3	87	0.8	0
744	2021-01-31 23:00:00	8.1	982.2	87	1	0
745	2021-02-01	7.7	982.3	90	1.3	0
746	2021-02-01 01:00:00	7.3	981.8	91	1.1	0
747	2021-02-01 02:00:00	6.9	982.1	93	0.9	0
748	2021-02-01 03:00:00	6.4	981.4	95	1.3	0
749	2021-02-01 04:00:00	6.1	981.4	94	0.5	0
750	2021-02-01 05:00:00	5.3	981.6	97	0.8	0
751	2021-02-01 06:00:00	5.5	981.4	97	1.4	0
752	2021-02-01 07:00:00	4.9	981.8	97	1.1	0
753	2021-02-01 08:00:00	4.3	982.3	98	0	0
754	2021-02-01 09:00:00	4.7	982.6	99	0.5	0
755	2021-02-01 10:00:00	5.7	983.4	99	1	0
756	2021-02-01 11:00:00	7.4	983.3	99	1.5	0
757	2021-02-01 12:00:00	10.5	982.7	82	2.9	0
758	2021-02-01 13:00:00	13	981.6	65	3.5	0
759	2021-02-01 14:00:00	14.1	980.1	59	2.1	0
760	2021-02-01 15:00:00	15.1	979.1	56	3.4	0
761	2021-02-01 16:00:00	15.3	978.7	51	1.4	0
762	2021-02-01 17:00:00	14.8	978.6	57	1.9	0
763	2021-02-01 18:00:00	13.7	978.9	63	1.5	0
764	2021-02-01 19:00:00	12.4	979.7	63	1.5	0
765	2021-02-01 20:00:00	10.8	980	71	1.4	0
766	2021-02-01 21:00:00	10.4	981	72	1	0
767	2021-02-01 22:00:00	10.2	982	69	1.3	0
768	2021-02-01 23:00:00	9.4	982	75	1.5	0
769	2021-02-02	8.3	982.6	84	0.9	0
770	2021-02-02 01:00:00	7.1	982.6	88	1	0
771	2021-02-02 02:00:00	6.9	982.4	86	1	0
772	2021-02-02 03:00:00	6.8	982.1	87	1.6	0
773	2021-02-02 04:00:00	7	981.6	89	1.4	0
774	2021-02-02 05:00:00	6.4	981.4	91	1.5	0
775	2021-02-02 06:00:00	6.1	981.5	92	1	0
776	2021-02-02 07:00:00	6	982.2	91	0.4	0
777	2021-02-02 08:00:00	5.9	983	91	2.5	0
778	2021-02-02 09:00:00	6.6	984	90	1.1	0
779	2021-02-02 10:00:00	7.1	984.3	90	2	0
780	2021-02-02 11:00:00	8	984.4	84	2	0
781	2021-02-02 12:00:00	9	984.2	80	1.4	0
782	2021-02-02 13:00:00	11.2	982.9	67	1.7	0
783	2021-02-02 14:00:00	13	981.6	57	0.5	0
784	2021-02-02 15:00:00	15	980.7	50	2.1	0
785	2021-02-02 16:00:00	15.6	980	44	0.7	0
786	2021-02-02 17:00:00	15.4	980.1	54	2.8	0
787	2021-02-02 18:00:00	13.2	980.6	65	3.2	0
788	2021-02-02 19:00:00	11.6	981.1	72	1.9	0
789	2021-02-02 20:00:00	10.6	981.9	75	2.9	0
790	2021-02-02 21:00:00	9.5	982.3	81	1.5	0
791	2021-02-02 22:00:00	8.5	982.5	86	1.2	0
792	2021-02-02 23:00:00	8	982.7	89	1.1	0
793	2021-02-03	7.2	982.5	93	1.1	0
794	2021-02-03 01:00:00	6.8	982.4	92	1.3	0
795	2021-02-03 02:00:00	6.4	982	95	0.9	0
796	2021-02-03 03:00:00	6	981.3	96	1.4	0
797	2021-02-03 04:00:00	6.4	981.3	95	1.5	0
798	2021-02-03 05:00:00	6	981.3	95	0	0
799	2021-02-03 06:00:00	5.8	981.2	97	0.5	0
800	2021-02-03 07:00:00	6.1	981.2	97	2.6	0
801	2021-02-03 08:00:00	6.3	982	96	0	0
802	2021-02-03 09:00:00	6.4	982.7	96	1.9	0
803	2021-02-03 10:00:00	7.1	983.2	93	3.4	0
804	2021-02-03 11:00:00	7.8	983.7	90	3.1	0
805	2021-02-03 12:00:00	8.7	983.5	86	2.2	0
806	2021-02-03 13:00:00	9.8	982.3	79	1.5	0
807	2021-02-03 14:00:00	10.8	981.4	76	1.1	0
808	2021-02-03 15:00:00	12.3	980.4	67	3	0
809	2021-02-03 16:00:00	13.1	980	67	2.8	0
810	2021-02-03 17:00:00	13.3	980	64	0.8	0
811	2021-02-03 18:00:00	12.8	980.2	66	0.9	0
812	2021-02-03 19:00:00	12	980.6	75	0.4	0
813	2021-02-03 20:00:00	11.2	981.3	79	1.1	0
814	2021-02-03 21:00:00	10.8	981.9	82	1.2	0
815	2021-02-03 22:00:00	10.4	982.4	81	1.1	0
816	2021-02-03 23:00:00	10.4	982.6	82	1.1	0
817	2021-02-04	10.2	982.2	80	1.2	0
818	2021-02-04 01:00:00	9.8	982.3	87	2.1	0
819	2021-02-04 02:00:00	9.4	981	89	1.6	0
820	2021-02-04 03:00:00	9.4	980.9	89	1.5	0
821	2021-02-04 04:00:00	9.2	980.9	91	1.1	0
822	2021-02-04 05:00:00	9.2	980.6	92	1.7	0
823	2021-02-04 06:00:00	9.1	980.2	91	1.4	0
824	2021-02-04 07:00:00	9.1	980.3	91	0.2	0
825	2021-02-04 08:00:00	9	980.7	92	1.2	0
826	2021-02-04 09:00:00	8.9	981.2	93	1.2	0
827	2021-02-04 10:00:00	9.2	981.7	91	1.2	0
828	2021-02-04 11:00:00	9.8	981.7	91	0.7	0
829	2021-02-04 12:00:00	10.1	981.1	90	2.1	0
830	2021-02-04 13:00:00	10.6	979.9	85	1.6	0
831	2021-02-04 14:00:00	11	978.8	83	3.2	0
832	2021-02-04 15:00:00	11.2	977.9	82	2.3	0
833	2021-02-04 16:00:00	11.2	977.8	83	3	0
834	2021-02-04 17:00:00	11.2	977.8	84	3.5	0
835	2021-02-04 18:00:00	11.1	978.4	83	3.3	0
836	2021-02-04 19:00:00	10.5	979.3	81	5.1	0
837	2021-02-04 20:00:00	10.3	980.1	84	3.3	0
838	2021-02-04 21:00:00	10	980.8	83	2.3	0
839	2021-02-04 22:00:00	9.9	981.3	83	3	0
840	2021-02-04 23:00:00	9.6	981.5	86	1.3	0
841	2021-02-05	9.2	981.6	88	2.5	0
842	2021-02-05 01:00:00	9.2	981.6	86	0.6	0
843	2021-02-05 02:00:00	8.5	981.6	92	0.9	0
844	2021-02-05 03:00:00	8.5	981.7	87	2.1	0
845	2021-02-05 04:00:00	8.7	981.8	86	0.9	0
846	2021-02-05 05:00:00	8.5	981.6	86	0.8	0
847	2021-02-05 06:00:00	7.6	981.9	90	1.1	0
848	2021-02-05 07:00:00	6.4	982.4	94	0.7	0
849	2021-02-05 08:00:00	6.2	983.1	94	0.9	0
850	2021-02-05 09:00:00	6.6	984	92	1.3	0
851	2021-02-05 10:00:00	8.9	984.8	79	1.2	0
852	2021-02-05 11:00:00	11.4	984.8	65	1.2	0
853	2021-02-05 12:00:00	13	984.1	56	2.3	0
854	2021-02-05 13:00:00	14.3	982.9	50	3.5	0
855	2021-02-05 14:00:00	15.3	981.4	44	3.1	0
856	2021-02-05 15:00:00	15.9	980.1	40	1.5	0
857	2021-02-05 16:00:00	16.4	979.3	38	3.4	0
858	2021-02-05 17:00:00	16.6	978.8	39	2.3	0
859	2021-02-05 18:00:00	15.7	978.7	44	1.8	0
860	2021-02-05 19:00:00	13.4	979.2	58	1.9	0
861	2021-02-05 20:00:00	11.9	979.8	59	1.3	0
862	2021-02-05 21:00:00	11.2	980.3	62	1.7	0
863	2021-02-05 22:00:00	11.3	980.5	64	1.7	0
864	2021-02-05 23:00:00	9.7	980.5	74	0.8	0
865	2021-02-06	8.9	980.4	80	0.9	0
866	2021-02-06 01:00:00	7.6	980.2	86	0.5	0
867	2021-02-06 02:00:00	7.4	980	86	0.8	0
868	2021-02-06 03:00:00	7.2	979.4	87	1.8	0
869	2021-02-06 04:00:00	7.5	978.8	85	1.5	0
870	2021-02-06 05:00:00	6.9	977.9	89	2.5	0
871	2021-02-06 06:00:00	6.1	978	93	0.6	0
872	2021-02-06 07:00:00	5.6	978.3	93	1.7	0
873	2021-02-06 08:00:00	5	978.9	95	1.3	0
874	2021-02-06 09:00:00	5.5	979.2	96	1.6	0
875	2021-02-06 10:00:00	7.9	979.1	86	2.4	0
876	2021-02-06 11:00:00	10.6	979.2	73	1.4	0
877	2021-02-06 12:00:00	13.3	978.3	64	4	0
878	2021-02-06 13:00:00	14.9	977	54	1.1	0
879	2021-02-06 14:00:00	15.9	975	52	2.1	0
880	2021-02-06 15:00:00	16.5	973.9	50	1.4	0
881	2021-02-06 16:00:00	16.5	973.4	50	2.4	0
882	2021-02-06 17:00:00	16.4	973.3	49	1.4	0
883	2021-02-06 18:00:00	15.6	973.6	52	2.3	0
884	2021-02-06 19:00:00	13.6	974.2	62	1.7	0
885	2021-02-06 20:00:00	12.1	975.3	67	2.1	0
886	2021-02-06 21:00:00	12.7	976.2	61	1.6	0
887	2021-02-06 22:00:00	10.8	976.9	73	1.4	0
888	2021-02-06 23:00:00	10	977.2	73	0.9	0
889	2021-02-07	9.6	977.2	77	1.3	0
890	2021-02-07 01:00:00	9	977.3	82	1	0
891	2021-02-07 02:00:00	8.7	977.2	81	1.5	0
892	2021-02-07 03:00:00	7.4	977.5	90	0.3	0
893	2021-02-07 04:00:00	7.2	977.4	90	1.1	0
894	2021-02-07 05:00:00	7	977.4	89	0	0
895	2021-02-07 06:00:00	6.2	977.5	93	0.4	0
896	2021-02-07 07:00:00	6.3	977.9	93	0.7	0
897	2021-02-07 08:00:00	6.6	978.6	93	0.7	0
898	2021-02-07 09:00:00	7.4	979.4	89	0.9	0
899	2021-02-07 10:00:00	10	980.1	83	1.7	0
900	2021-02-07 11:00:00	12.2	980.4	68	2.6	0
901	2021-02-07 12:00:00	14.5	980	55	1.6	0
902	2021-02-07 13:00:00	16.5	979.2	46	2.6	0
903	2021-02-07 14:00:00	18	977.8	42	1.9	0
904	2021-02-07 15:00:00	18	977.7	44	1.9	0
905	2021-02-07 16:00:00	18.8	977.4	39	1.1	0
906	2021-02-07 17:00:00	18.4	977.7	40	2.2	0
907	2021-02-07 18:00:00	17.1	978.3	44	2.9	0
908	2021-02-07 19:00:00	15.6	979.2	55	1.5	0
909	2021-02-07 20:00:00	14.7	980.2	56	2.9	0
910	2021-02-07 21:00:00	13.6	981	59	1.1	0
911	2021-02-07 22:00:00	12.4	981.8	67	1.5	0
912	2021-02-07 23:00:00	11.9	982.1	69	0.7	0
913	2021-02-08	11.3	982.2	72	1	0
914	2021-02-08 01:00:00	10.9	982.5	76	0.7	0
915	2021-02-08 02:00:00	9.9	982.6	82	1	0
916	2021-02-08 03:00:00	9.5	982.2	81	1.3	0
917	2021-02-08 04:00:00	8.7	982.2	87	0.1	0
918	2021-02-08 05:00:00	8.3	981.9	86	1.4	0
919	2021-02-08 06:00:00	8.5	981.8	84	2.2	0
920	2021-02-08 07:00:00	8.7	982.4	85	2.6	0
921	2021-02-08 08:00:00	7.8	983.2	90	1.3	0
922	2021-02-08 09:00:00	7.9	984.1	91	1.8	0
923	2021-02-08 10:00:00	8.7	985.1	89	2.1	0
924	2021-02-08 11:00:00	10.4	985.3	79	1.8	0
925	2021-02-08 12:00:00	12.2	985	70	1.3	0
926	2021-02-08 13:00:00	14	984.2	64	2.6	0
927	2021-02-08 14:00:00	15.1	983.2	58	2.5	0
928	2021-02-08 15:00:00	15.6	982.4	58	1.6	0
929	2021-02-08 16:00:00	15.9	982	57	1.8	0
930	2021-02-08 17:00:00	15.9	981.9	60	1	0
931	2021-02-08 18:00:00	15	981.6	65	1.3	0
932	2021-02-08 19:00:00	13.3	981.8	76	1.6	0
933	2021-02-08 20:00:00	12.3	982.4	78	0.4	0
934	2021-02-08 21:00:00	11.6	983	82	0.3	0
935	2021-02-08 22:00:00	11.6	983.6	78	0.4	0
936	2021-02-08 23:00:00	10.8	983.8	83	0.8	0
937	2021-02-09	10.4	983.2	83	0	0
938	2021-02-09 01:00:00	10.4	982.2	85	0.7	0
939	2021-02-09 02:00:00	9.3	982.4	90	1.7	0
940	2021-02-09 03:00:00	8.6	982	94	0.6	0
941	2021-02-09 04:00:00	8	981.6	93	1.5	0
942	2021-02-09 05:00:00	7.8	981	97	0.8	0
943	2021-02-09 06:00:00	7.7	981.1	96	2.5	0
944	2021-02-09 07:00:00	7.4	980.9	97	1.8	0
945	2021-02-09 08:00:00	7	981.7	96	2	0
946	2021-02-09 09:00:00	6.9	982.1	96	2.2	0
947	2021-02-09 10:00:00	8	982.4	91	2.7	0
948	2021-02-09 11:00:00	10.3	982.6	80	2.6	0
949	2021-02-09 12:00:00	13.1	981.9	69	1.7	0
950	2021-02-09 13:00:00	14.7	980.5	61	1.5	0
951	2021-02-09 14:00:00	16.3	978.9	55	1.6	0
952	2021-02-09 15:00:00	16.9	977.7	53	2.1	0
953	2021-02-09 16:00:00	16.5	977.2	54	3.4	0
954	2021-02-09 17:00:00	15.8	977.5	59	2.2	0
955	2021-02-09 18:00:00	15.3	977.5	61	1.2	0
956	2021-02-09 19:00:00	14.1	977.9	71	0.9	0
957	2021-02-09 20:00:00	12.9	978.3	73	1.1	0
958	2021-02-09 21:00:00	12.4	978.9	73	0.9	0
959	2021-02-09 22:00:00	11.7	979.5	76	0.7	0
960	2021-02-09 23:00:00	11.1	979.7	80	0.8	0
961	2021-02-10	10.9	979.6	80	0.8	0
962	2021-02-10 01:00:00	9.9	979.3	87	0.9	0
963	2021-02-10 02:00:00	9.6	978.9	87	1	0
964	2021-02-10 03:00:00	8.8	978.7	93	0.7	0
965	2021-02-10 04:00:00	8.5	978.4	95	1.5	0
966	2021-02-10 05:00:00	7.7	978.1	96	1.1	0
967	2021-02-10 06:00:00	7.3	978.3	97	0.9	0
968	2021-02-10 07:00:00	6.9	978.6	98	0.1	0
969	2021-02-10 08:00:00	6.6	979	98	0.8	0
970	2021-02-10 09:00:00	6.9	979.6	99	0	0
971	2021-02-10 10:00:00	9.1	979.8	98	0.2	0
972	2021-02-10 11:00:00	12.1	979.8	79	0.7	0
973	2021-02-10 12:00:00	15.4	979.4	64	1.7	0
974	2021-02-10 13:00:00	17.1	978.2	55	2.7	0
975	2021-02-10 14:00:00	18.2	976.6	51	4	0
976	2021-02-10 15:00:00	18.8	975.5	46	5.1	0
977	2021-02-10 16:00:00	18.8	974.7	45	4.1	0
978	2021-02-10 17:00:00	18.6	974.1	47	4.1	0
979	2021-02-10 18:00:00	17.7	974.1	50	2.2	0
980	2021-02-10 19:00:00	16.1	974.5	57	0	0
981	2021-02-10 20:00:00	14.2	975.3	67	0.7	0
982	2021-02-10 21:00:00	13.7	975.8	64	1.5	0
983	2021-02-10 22:00:00	13.4	976	67	1.2	0
984	2021-02-10 23:00:00	13	976.6	72	1.8	0
985	2021-02-11	12.6	976.9	73	1.2	0
986	2021-02-11 01:00:00	12.1	976.7	76	0.1	0
987	2021-02-11 02:00:00	12	976.7	76	0.5	0
988	2021-02-11 03:00:00	11.9	976.1	79	0.9	0
989	2021-02-11 04:00:00	11.6	975.7	82	1.5	0
990	2021-02-11 05:00:00	11.3	975.1	84	0.5	0
991	2021-02-11 06:00:00	10.7	975.4	87	0.6	0
992	2021-02-11 07:00:00	10	976.2	89	1.5	0
993	2021-02-11 08:00:00	10.4	977.4	86	1.6	0
994	2021-02-11 09:00:00	10.9	978.4	82	2.4	0
995	2021-02-11 10:00:00	11.7	978.9	78	2.4	0
996	2021-02-11 11:00:00	12.6	979.7	75	2.1	0
997	2021-02-11 12:00:00	13	979.5	73	0.7	0
998	2021-02-11 13:00:00	13.3	978.7	74	1.4	0
999	2021-02-11 14:00:00	14.8	977.4	66	1.3	0
1000	2021-02-11 15:00:00	16.8	976.5	56	1.8	0
1001	2021-02-11 16:00:00	17.7	975.9	52	3.3	0
1002	2021-02-11 17:00:00	17.4	975.8	54	2.6	0
1003	2021-02-11 18:00:00	17	976	56	3.5	0
1004	2021-02-11 19:00:00	15.7	976.8	61	1.8	0
1005	2021-02-11 20:00:00	15	977.3	65	1.5	0
1006	2021-02-11 21:00:00	14.6	977.7	66	1	0
1007	2021-02-11 22:00:00	13.8	977.7	71	1.1	0
1008	2021-02-11 23:00:00	13.7	977.8	70	0.9	0
1009	2021-02-12	12.9	977.9	75	1.5	0
1010	2021-02-12 01:00:00	11.6	977.6	84	0.8	0
1011	2021-02-12 02:00:00	11.7	977.4	81	0.9	0
1012	2021-02-12 03:00:00	11.6	977.4	82	1.5	0
1013	2021-02-12 04:00:00	10.9	976.9	87	0.7	0
1014	2021-02-12 05:00:00	9.9	976.7	91	1	0
1015	2021-02-12 06:00:00	9.5	976.9	91	1	0
1016	2021-02-12 07:00:00	9.2	976.9	91	1.4	0
1017	2021-02-12 08:00:00	9	977.3	93	0.9	0
1018	2021-02-12 09:00:00	9.9	977.7	91	0.6	0
1019	2021-02-12 10:00:00	12.1	978	84	0.8	0
1020	2021-02-12 11:00:00	14.8	977.9	67	0.9	0
1021	2021-02-12 12:00:00	17	977.6	59	2.5	0
1022	2021-02-12 13:00:00	18.1	976.5	56	3.1	0
1023	2021-02-12 14:00:00	18.9	975.3	51	3.6	0
1024	2021-02-12 15:00:00	20.4	974.3	47	4	0
1025	2021-02-12 16:00:00	20.1	973.6	48	3	0
1026	2021-02-12 17:00:00	19.9	973.2	47	2.2	0
1027	2021-02-12 18:00:00	19.2	973.1	49	1.7	0
1028	2021-02-12 19:00:00	17	973.6	59	1.9	0
1029	2021-02-12 20:00:00	15.6	974.1	64	1.9	0
1030	2021-02-12 21:00:00	14.8	974.7	65	2.6	0
1031	2021-02-12 22:00:00	14.1	975.2	68	3	0
1032	2021-02-12 23:00:00	13.4	975.5	72	2.8	0
1033	2021-02-13	13.3	975.7	72	5	0
1034	2021-02-13 01:00:00	13.1	975.6	74	5.3	0
1035	2021-02-13 02:00:00	13.7	975.7	71	6.6	0
1036	2021-02-13 03:00:00	12.8	975.3	75	3.1	0
1037	2021-02-13 04:00:00	12.6	975.1	75	3.3	0
1038	2021-02-13 05:00:00	12.3	974.7	78	2.6	0
1039	2021-02-13 06:00:00	12.8	974.7	74	2.6	0
1040	2021-02-13 07:00:00	12.3	975.6	77	2.2	0
1041	2021-02-13 08:00:00	12.5	977	78	5.1	0
1042	2021-02-13 09:00:00	12.2	977.9	86	5.7	0
1043	2021-02-13 10:00:00	12.4	978.8	84	5.8	0.1
1044	2021-02-13 11:00:00	12.5	978.8	79	5.8	0
1045	2021-02-13 12:00:00	13	979.2	74	6.9	0
1046	2021-02-13 13:00:00	13.3	978.9	70	4.5	0
1047	2021-02-13 14:00:00	14.3	977.7	64	5.8	0
1048	2021-02-13 15:00:00	16.6	977.1	59	2.7	0
1049	2021-02-13 16:00:00	17.6	976.6	56	3.3	0
1050	2021-02-13 17:00:00	16.8	976.6	59	2.7	0
1051	2021-02-13 18:00:00	16.6	976.7	60	3.3	0
1052	2021-02-13 19:00:00	15.1	977.3	68	1.5	0
1053	2021-02-13 20:00:00	13.4	978.1	76	1.3	0
1054	2021-02-13 21:00:00	11.8	978.7	82	1.5	0
1055	2021-02-13 22:00:00	10.9	979.1	87	2.5	0
1056	2021-02-13 23:00:00	12.1	979.3	82	1.8	0
1057	2021-02-14	11.8	979.1	84	2.9	0
1058	2021-02-14 01:00:00	11.7	979.2	85	1.8	0
1059	2021-02-14 02:00:00	11.3	978.9	86	1.8	0
1060	2021-02-14 03:00:00	10.5	978	92	1.4	0
1061	2021-02-14 04:00:00	9.6	977.3	92	1.1	0
1062	2021-02-14 05:00:00	8.5	977.1	97	2.6	0
1063	2021-02-14 06:00:00	8.4	977.4	97	1.1	0
1064	2021-02-14 07:00:00	8	977.5	97	1.4	0
1065	2021-02-14 08:00:00	8	977.6	98	1.7	0
1066	2021-02-14 09:00:00	8	978.3	98	1.6	0
1067	2021-02-14 10:00:00	9.2	979	99	0.7	0
1068	2021-02-14 11:00:00	10.8	978.5	99	1.5	0
1069	2021-02-14 12:00:00	13.5	977.8	81	1.6	0
1070	2021-02-14 13:00:00	14.6	976.4	75	1.4	0
1071	2021-02-14 14:00:00	16.4	974.6	66	4	0
1072	2021-02-14 15:00:00	17.3	973.1	59	2.9	0
1073	2021-02-14 16:00:00	17.5	972	58	4.5	0
1074	2021-02-14 17:00:00	17.5	971.5	57	3	0
1075	2021-02-14 18:00:00	16.8	971.4	60	4.4	0
1076	2021-02-14 19:00:00	15.4	971.6	68	4.6	0
1077	2021-02-14 20:00:00	14	972.1	74	2.5	0
1078	2021-02-14 21:00:00	13.1	972.6	77	3.2	0
1079	2021-02-14 22:00:00	13	973.1	75	5.4	0
1080	2021-02-14 23:00:00	13.2	973.5	71	4.1	0
1081	2021-02-15	13.1	973.3	71	4.3	0
1082	2021-02-15 01:00:00	13	973.2	71	3.3	0
1083	2021-02-15 02:00:00	12.6	972.4	71	4.8	0
1084	2021-02-15 03:00:00	12.8	972.4	68	3.9	0
1085	2021-02-15 04:00:00	12.6	972.4	71	4.6	0
1086	2021-02-15 05:00:00	12.5	973	71	3.1	0
1087	2021-02-15 06:00:00	12.3	973.7	74	4.6	0
1088	2021-02-15 07:00:00	11.9	974.7	82	3.7	0.1
1089	2021-02-15 08:00:00	11.4	975.2	82	3.2	0
1090	2021-02-15 09:00:00	11.6	976.2	85	2	0.1
1091	2021-02-15 10:00:00	11.3	977.1	87	2.1	0.2
1092	2021-02-15 11:00:00	11.5	977.8	88	2.3	0.5
1093	2021-02-15 12:00:00	11.1	977.8	89	5.1	0.2
1094	2021-02-15 13:00:00	11.4	977.2	86	6.4	0.1
1095	2021-02-15 14:00:00	11.9	976.2	82	4.8	0
1096	2021-02-15 15:00:00	11.5	975.8	80	5.7	0
1097	2021-02-15 16:00:00	11.4	976	82	4.2	0
1098	2021-02-15 17:00:00	10.3	975.9	94	5.3	0
1099	2021-02-15 18:00:00	10.4	976.2	91	5.9	0.1
1100	2021-02-15 19:00:00	10.3	976.7	91	2.5	0
1101	2021-02-15 20:00:00	10.6	977.5	86	5.3	0
1102	2021-02-15 21:00:00	10.7	978.1	85	3.5	0
1103	2021-02-15 22:00:00	10.4	978.5	87	2.5	0.1
1104	2021-02-15 23:00:00	10.3	978.6	89	4.3	0
1105	2021-02-16	10.2	979	89	2.3	0
1106	2021-02-16 01:00:00	10.1	979	92	1.3	0
1107	2021-02-16 02:00:00	10	979.4	91	0.9	0
1108	2021-02-16 03:00:00	10	979.6	91	1	0
1109	2021-02-16 04:00:00	9.9	979.5	89	0	0
1110	2021-02-16 05:00:00	9.5	979.1	89	4.9	0
1111	2021-02-16 06:00:00	9.5	979.6	87	3.3	0
1112	2021-02-16 07:00:00	9.1	980.1	90	2.5	0
1113	2021-02-16 08:00:00	9.2	980.9	87	1	0
1114	2021-02-16 09:00:00	9.7	981.8	84	0.6	0
1115	2021-02-16 10:00:00	12.2	982.4	74	1.5	0
1116	2021-02-16 11:00:00	13.5	982.5	66	1.3	0
1117	2021-02-16 12:00:00	15.5	982.3	55	3	0
1118	2021-02-16 13:00:00	16.2	981.5	50	2.5	0
1119	2021-02-16 14:00:00	17.5	980.4	47	4.9	0
1120	2021-02-16 15:00:00	18.6	979.7	42	2.6	0
1121	2021-02-16 16:00:00	18.8	979.4	39	4.7	0
1122	2021-02-16 17:00:00	18.8	979.3	40	3.6	0
1123	2021-02-16 18:00:00	17.8	979.6	47	4.3	0
1124	2021-02-16 19:00:00	15.8	980.4	55	2.7	0
1125	2021-02-16 20:00:00	14.5	981.3	60	2.7	0
1126	2021-02-16 21:00:00	13.8	982.1	61	2.7	0
1127	2021-02-16 22:00:00	13.2	982.9	63	1.9	0
1128	2021-02-16 23:00:00	12.9	983.5	64	3	0
1129	2021-02-17	12.1	983.6	68	1	0
1130	2021-02-17 01:00:00	11.2	983.3	74	1.7	0
1131	2021-02-17 02:00:00	10.5	983.3	76	0.9	0
1132	2021-02-17 03:00:00	10	983.4	80	0.9	0
1133	2021-02-17 04:00:00	9.5	983.1	83	0.9	0
1134	2021-02-17 05:00:00	9.5	983.1	86	1.1	0
1135	2021-02-17 06:00:00	9	983.5	89	2.1	0
1136	2021-02-17 07:00:00	8.5	984.1	92	0.6	0
1137	2021-02-17 08:00:00	8.6	984.9	93	1	0
1138	2021-02-17 09:00:00	8.8	985.3	93	1.5	0
1139	2021-02-17 10:00:00	12.2	985.5	77	1	0
1140	2021-02-17 11:00:00	14.8	985.8	67	2	0
1141	2021-02-17 12:00:00	15.7	985.4	64	2.3	0
1142	2021-02-17 13:00:00	17.2	984.5	50	2.7	0
1143	2021-02-17 14:00:00	18.4	983.4	49	2.2	0
1144	2021-02-17 15:00:00	17.9	982.6	49	3.5	0
1145	2021-02-17 16:00:00	17.8	982.1	51	1.6	0
1146	2021-02-17 17:00:00	18.2	981.7	49	1.5	0
1147	2021-02-17 18:00:00	17.6	981.8	51	2.1	0
1148	2021-02-17 19:00:00	16.5	982.3	59	1.4	0
1149	2021-02-17 20:00:00	15.6	983.1	61	0.8	0
1150	2021-02-17 21:00:00	14.9	983.9	65	0.9	0
1151	2021-02-17 22:00:00	14.5	984.4	65	1.7	0
1152	2021-02-17 23:00:00	14.3	984.7	65	1	0
1153	2021-02-18	13.7	984.5	66	2.8	0
1154	2021-02-18 01:00:00	13.1	984.8	72	0.5	0
1155	2021-02-18 02:00:00	12.4	985.1	76	2.4	0
1156	2021-02-18 03:00:00	12.8	985.2	76	1.1	0
1157	2021-02-18 04:00:00	11.4	984.7	83	2	0
1158	2021-02-18 05:00:00	12.6	984.6	73	0.9	0
1159	2021-02-18 06:00:00	12	985.1	79	0.9	0
1160	2021-02-18 07:00:00	11.5	985.7	82	1	0
1161	2021-02-18 08:00:00	11.4	986.2	79	2.1	0
1162	2021-02-18 09:00:00	11.8	987.4	80	1	0
1163	2021-02-18 10:00:00	13.2	987.7	70	2.3	0
1164	2021-02-18 11:00:00	14.8	988.1	64	3.6	0
1165	2021-02-18 12:00:00	15.4	988.1	62	3.7	0
1166	2021-02-18 13:00:00	15.8	987.4	55	5.7	0
1167	2021-02-18 14:00:00	15.1	986.3	58	5	0
1168	2021-02-18 15:00:00	15.5	985.3	52	2.1	0
1169	2021-02-18 16:00:00	16.2	984.5	50	2.4	0
1170	2021-02-18 17:00:00	17.7	984	41	4.1	0
1171	2021-02-18 18:00:00	17.3	983.9	44	2.5	0
1172	2021-02-18 19:00:00	15.2	984.2	52	1.8	0
1173	2021-02-18 20:00:00	14	984.8	58	1.5	0
1174	2021-02-18 21:00:00	12.4	985.4	64	1	0
1175	2021-02-18 22:00:00	12.2	985.8	62	0.9	0
1176	2021-02-18 23:00:00	11.8	985.8	62	1.2	0
1177	2021-02-19	11.2	985.5	70	0.9	0
1178	2021-02-19 01:00:00	10	985.4	73	1	0
1179	2021-02-19 02:00:00	9.9	985.2	76	1	0
1180	2021-02-19 03:00:00	9.5	984.9	78	0.5	0
1181	2021-02-19 04:00:00	9.2	984.4	81	0	0
1182	2021-02-19 05:00:00	9.1	984.1	84	1.8	0
1183	2021-02-19 06:00:00	8.8	984.3	84	1.6	0
1184	2021-02-19 07:00:00	8.4	984.7	89	1.9	0
1185	2021-02-19 08:00:00	8.2	985.2	87	1.2	0
1186	2021-02-19 09:00:00	9.7	985.8	81	0.8	0
1187	2021-02-19 10:00:00	12.3	986.3	73	1.1	0
1188	2021-02-19 11:00:00	15	986.2	58	1.3	0
1189	2021-02-19 12:00:00	16.8	985.5	52	2.1	0
1190	2021-02-19 13:00:00	18.2	984.3	45	4.8	0
1191	2021-02-19 14:00:00	18.7	982.7	43	2	0
1192	2021-02-19 15:00:00	19.9	981.6	41	2.4	0
1193	2021-02-19 16:00:00	19.7	980.8	43	2.3	0
1194	2021-02-19 17:00:00	19.7	980.2	43	3.1	0
1195	2021-02-19 18:00:00	19.2	980.2	45	2.4	0
1196	2021-02-19 19:00:00	17.4	980.6	51	2	0
1197	2021-02-19 20:00:00	15.5	981.1	57	1.9	0
1198	2021-02-19 21:00:00	14.4	981.6	65	1.3	0
1199	2021-02-19 22:00:00	13.6	981.8	68	1.1	0
1200	2021-02-19 23:00:00	12.9	981.7	70	1.4	0
1201	2021-02-20	12.2	981.3	73	0.6	0
1202	2021-02-20 01:00:00	11.3	980.8	78	1	0
1203	2021-02-20 02:00:00	10.8	980.2	80	0.6	0
1204	2021-02-20 03:00:00	9.8	980	86	1.5	0
1205	2021-02-20 04:00:00	9.2	979.7	90	0.8	0
1206	2021-02-20 05:00:00	9.1	979.6	90	1.1	0
1207	2021-02-20 06:00:00	9	979.3	90	1.2	0
1208	2021-02-20 07:00:00	9.1	979.3	90	1.1	0
1209	2021-02-20 08:00:00	8.8	979.8	90	1.8	0
1210	2021-02-20 09:00:00	9.5	980.3	88	1.7	0
1211	2021-02-20 10:00:00	12.1	980.3	79	1.5	0
1212	2021-02-20 11:00:00	16.1	979.9	58	2	0
1213	2021-02-20 12:00:00	18.3	979.1	52	4	0
1214	2021-02-20 13:00:00	19.6	977.6	49	2.3	0
1215	2021-02-20 14:00:00	19.7	976	46	3.4	0
1216	2021-02-20 15:00:00	20.6	974.8	46	4.1	0
1217	2021-02-20 16:00:00	20.7	973.9	43	3.3	0
1218	2021-02-20 17:00:00	20.5	973.4	42	3.9	0
1219	2021-02-20 18:00:00	19.9	973.5	44	2.7	0
1220	2021-02-20 19:00:00	18.4	973.5	50	0.7	0
1221	2021-02-20 20:00:00	16.1	973.8	58	1.3	0
1222	2021-02-20 21:00:00	15.3	974.2	59	1.1	0
1223	2021-02-20 22:00:00	14.5	974.7	62	1.5	0
1224	2021-02-20 23:00:00	14	974.8	64	1.5	0
1225	2021-02-21	13.5	974.7	67	0	0
1226	2021-02-21 01:00:00	12.6	974.4	70	0.8	0
1227	2021-02-21 02:00:00	12	974	77	1	0
1228	2021-02-21 03:00:00	11.3	973.6	81	1	0
1229	2021-02-21 04:00:00	10.9	973.2	82	3.1	0
1230	2021-02-21 05:00:00	10.9	972.9	84	2.1	0
1231	2021-02-21 06:00:00	10.3	973.3	86	0.9	0
1232	2021-02-21 07:00:00	9.8	973.9	89	1.2	0
1233	2021-02-21 08:00:00	9.8	974.5	89	1	0
1234	2021-02-21 09:00:00	11.3	975.1	79	3	0
1235	2021-02-21 10:00:00	13.6	975.6	72	3.2	0
1236	2021-02-21 11:00:00	16.6	975.5	61	2.5	0
1237	2021-02-21 12:00:00	19.3	975	51	3.8	0
1238	2021-02-21 13:00:00	21	974.2	44	3.6	0
1239	2021-02-21 14:00:00	21.6	973.3	39	5.5	0
1240	2021-02-21 15:00:00	22.2	972.1	37	2.3	0
1241	2021-02-21 16:00:00	22.8	971.4	37	0.9	0
1242	2021-02-21 17:00:00	22.6	971	39	1.3	0
1243	2021-02-21 18:00:00	22.1	970.9	40	2	0
1244	2021-02-21 19:00:00	20.2	971.3	47	1.7	0
1245	2021-02-21 20:00:00	18.2	971.9	51	1.5	0
1246	2021-02-21 21:00:00	17.5	972.8	54	1.5	0
1247	2021-02-21 22:00:00	16.6	973.3	56	1.2	0
1248	2021-02-21 23:00:00	16.4	973.7	59	1.7	0
1249	2021-02-22	14.5	973.9	68	0.6	0
1250	2021-02-22 01:00:00	13.8	974.2	72	1.4	0
1251	2021-02-22 02:00:00	13.5	974	74	1.3	0
1252	2021-02-22 03:00:00	13.7	973.8	73	0.4	0
1253	2021-02-22 04:00:00	12.1	973.6	81	1.3	0
1254	2021-02-22 05:00:00	11.9	973.8	83	2	0
1255	2021-02-22 06:00:00	11.7	974.1	85	2	0
1256	2021-02-22 07:00:00	11.8	974.4	82	1.5	0
1257	2021-02-22 08:00:00	11.2	975.3	86	1	0
1258	2021-02-22 09:00:00	12.5	976	79	0.6	0
1259	2021-02-22 10:00:00	15	976.5	70	2.8	0
1260	2021-02-22 11:00:00	17.8	976.2	61	1.5	0
1261	2021-02-22 12:00:00	20.4	975.5	52	2.3	0
1262	2021-02-22 13:00:00	22.2	974.7	43	3.2	0
1263	2021-02-22 14:00:00	23	973.4	41	1.6	0
1264	2021-02-22 15:00:00	23.7	972.3	38	1.3	0
1265	2021-02-22 16:00:00	24.3	971.2	37	2.5	0
1266	2021-02-22 17:00:00	23.9	971.1	39	4.4	0
1267	2021-02-22 18:00:00	23	971.2	41	2.6	0
1268	2021-02-22 19:00:00	21.4	971.7	48	1.9	0
1269	2021-02-22 20:00:00	19.5	972.6	52	0.9	0
1270	2021-02-22 21:00:00	18.6	973.3	57	1.5	0
1271	2021-02-22 22:00:00	18.8	974.2	57	1.8	0
1272	2021-02-22 23:00:00	18.3	974.4	59	1.7	0
1273	2021-02-23	18.6	974	58	1.3	0
1274	2021-02-23 01:00:00	17	973.6	68	3.4	0
1275	2021-02-23 02:00:00	17.3	974	68	1.9	0
1276	2021-02-23 03:00:00	16.8	973.6	70	0.7	0
1277	2021-02-23 04:00:00	16.6	973	73	1.7	0
1278	2021-02-23 05:00:00	16	972.7	77	0.8	0
1279	2021-02-23 06:00:00	15.4	972.6	79	1.3	0
1280	2021-02-23 07:00:00	15.2	972.9	81	1.4	0
1281	2021-02-23 08:00:00	15.4	973.3	79	0.7	0
1282	2021-02-23 09:00:00	15.2	974.1	82	2.4	0
1283	2021-02-23 10:00:00	16.5	974.2	77	0.9	0
1284	2021-02-23 11:00:00	18.2	974.1	71	1.5	0
1285	2021-02-23 12:00:00	19.6	973.6	65	1.8	0
1286	2021-02-23 13:00:00	20.9	972.5	57	4	0
1287	2021-02-23 14:00:00	21.2	971.3	59	4.6	0
1288	2021-02-23 15:00:00	21.7	969.7	60	5.7	0
1289	2021-02-23 16:00:00	21.7	968.6	61	3.9	0
1290	2021-02-23 17:00:00	21.5	967.9	62	4.8	0
1291	2021-02-23 18:00:00	20.6	967.4	63	6.6	0
1292	2021-02-23 19:00:00	19.1	967.7	69	5.4	0
1293	2021-02-23 20:00:00	17.8	967.8	71	4.8	0
1294	2021-02-23 21:00:00	17.4	968.1	69	4.2	0
1295	2021-02-23 22:00:00	16.4	968.3	74	2.9	0
1296	2021-02-23 23:00:00	16.5	968.1	72	2.9	0
1297	2021-02-24	16.1	967.6	73	3.8	0
1298	2021-02-24 01:00:00	15.9	967	73	3.3	0
1299	2021-02-24 02:00:00	15.8	966.3	73	4.3	0
1300	2021-02-24 03:00:00	15.5	965.6	75	2.7	0
1301	2021-02-24 04:00:00	15.2	964.9	76	2.7	0
1302	2021-02-24 05:00:00	15.5	964	75	2.8	0
1303	2021-02-24 06:00:00	15.1	963.9	77	3.5	0
1304	2021-02-24 07:00:00	14.9	964	78	3	0
1305	2021-02-24 08:00:00	14.9	964.4	78	1.1	0
1306	2021-02-24 09:00:00	15.7	964.9	75	3.1	0
1307	2021-02-24 10:00:00	17	965.2	72	1.5	0
1308	2021-02-24 11:00:00	17.9	964.9	68	3.3	0
1309	2021-02-24 12:00:00	18.9	964.2	65	2.5	0
1310	2021-02-24 13:00:00	19.6	962.9	63	1.2	0
1311	2021-02-24 14:00:00	20.2	962.1	61	3.1	0
1312	2021-02-24 15:00:00	20.8	961.4	61	2.3	0
1313	2021-02-24 16:00:00	21.3	960.8	61	2.5	0
1314	2021-02-24 17:00:00	21.1	961	62	3.5	0
1315	2021-02-24 18:00:00	20.7	961.1	65	4	0
1316	2021-02-24 19:00:00	18.9	961.4	71	5.8	0
1317	2021-02-24 20:00:00	18	962.1	73	4.3	0
1318	2021-02-24 21:00:00	17.6	963.2	74	3.8	0
1319	2021-02-24 22:00:00	17	963.8	78	3.2	0
1320	2021-02-24 23:00:00	16.2	964.4	82	4.6	0
1321	2021-02-25	16.2	965.1	83	3.5	0
1322	2021-02-25 01:00:00	16.2	965.3	82	5.2	0
1323	2021-02-25 02:00:00	16.2	965.2	81	6.4	0
1324	2021-02-25 03:00:00	16.1	965.1	80	6.2	0
1325	2021-02-25 04:00:00	16	965.4	78	6.9	0
1326	2021-02-25 05:00:00	14.5	965	84	8.4	0.1
1327	2021-02-25 06:00:00	14.3	965.1	80	10	0.1
1328	2021-02-25 07:00:00	13.5	966.4	86	9.3	0.4
1329	2021-02-25 08:00:00	12.7	967.1	87	11.1	0.6
1330	2021-02-25 09:00:00	12.6	968.4	84	7	0
1331	2021-02-25 10:00:00	12.3	969.6	78	9.4	0.1
1332	2021-02-25 11:00:00	12.2	969.7	78	10.7	0
1333	2021-02-25 12:00:00	11.7	969.3	84	8	0
1334	2021-02-25 13:00:00	11.8	969.3	79	7.7	0
1335	2021-02-25 14:00:00	10.7	968.9	94	4.5	0.5
1336	2021-02-25 15:00:00	10.6	968.3	92	6	0.1
1337	2021-02-25 16:00:00	10.8	968.5	92	8.3	0
1338	2021-02-25 17:00:00	10.9	968.8	87	7.7	0
1339	2021-02-25 18:00:00	10.9	969.3	84	4.3	0
1340	2021-02-25 19:00:00	10.8	970.2	83	5.4	0
1341	2021-02-25 20:00:00	10.8	971	84	3.1	0
1342	2021-02-25 21:00:00	10.9	972.1	78	5.4	0
1343	2021-02-25 22:00:00	10.7	972.4	74	6	0
1344	2021-02-25 23:00:00	10.7	973.1	75	9	0
1345	2021-02-26	10.7	973.3	69	5.4	0
1346	2021-02-26 01:00:00	10.5	973.5	69	3.9	0
1347	2021-02-26 02:00:00	10.4	973.5	67	6.2	0
1348	2021-02-26 03:00:00	10.4	973.6	64	5	0
1349	2021-02-26 04:00:00	10.3	973.5	66	3.7	0
1350	2021-02-26 05:00:00	10.1	973.2	66	3.2	0
1351	2021-02-26 06:00:00	9.5	973.9	72	2.4	0.1
1352	2021-02-26 07:00:00	8.7	974.3	93	1.1	0.5
1353	2021-02-26 08:00:00	8.2	974.5	96	0.8	0.2
1354	2021-02-26 09:00:00	8.5	975.2	95	1.4	0
1355	2021-02-26 10:00:00	9.4	975.9	88	2.6	0
1356	2021-02-26 11:00:00	10.5	975.9	71	3.8	0
1357	2021-02-26 12:00:00	11.1	976.2	70	3.6	0
1358	2021-02-26 13:00:00	10.8	975.9	73	4.3	0
1359	2021-02-26 14:00:00	10.1	975	78	6.5	0
1360	2021-02-26 15:00:00	9.9	974.1	84	4.6	0
1361	2021-02-26 16:00:00	9.9	973.5	83	5	0
1362	2021-02-26 17:00:00	10.1	973.6	83	3.6	0
1363	2021-02-26 18:00:00	9.9	973.8	84	2.1	0
1364	2021-02-26 19:00:00	9.7	974.2	85	2.5	0
1365	2021-02-26 20:00:00	9.5	975	85	4.1	0
1366	2021-02-26 21:00:00	9.5	975.9	85	2.9	0
1367	2021-02-26 22:00:00	9.5	976.6	84	4.3	0
1368	2021-02-26 23:00:00	9.5	976.8	83	4	0
1369	2021-02-27	9.5	976.6	84	3	0
1370	2021-02-27 01:00:00	9.3	976.2	85	2.9	0
1371	2021-02-27 02:00:00	9.3	976	84	3.7	0
1372	2021-02-27 03:00:00	9.3	975.6	86	1.9	0
1373	2021-02-27 04:00:00	9.2	974.9	85	2	0
1374	2021-02-27 05:00:00	9.2	974.7	85	1.6	0
1375	2021-02-27 06:00:00	9.2	974.5	86	2.5	0
1376	2021-02-27 07:00:00	9.1	974.4	85	3	0
1377	2021-02-27 08:00:00	9.2	974.4	85	3.3	0
1378	2021-02-27 09:00:00	9.3	974.9	85	2.7	0
1379	2021-02-27 10:00:00	9.6	974.9	84	1	0
1380	2021-02-27 11:00:00	9.9	974.8	87	2	0
1381	2021-02-27 12:00:00	9.9	974.3	83	2.2	0
1382	2021-02-27 13:00:00	10.7	972.8	79	4	0
1383	2021-02-27 14:00:00	10.7	971.8	76	2	0
1384	2021-02-27 15:00:00	11	970.4	76	1.8	0
1385	2021-02-27 16:00:00	10.8	969.6	76	3.6	0
1386	2021-02-27 17:00:00	10.8	968.7	76	3.1	0
1387	2021-02-27 18:00:00	10.6	968.7	76	4.5	0
1388	2021-02-27 19:00:00	10.4	969.2	76	4.1	0
1389	2021-02-27 20:00:00	10.3	969.9	80	4.8	0
1390	2021-02-27 21:00:00	9.8	970.3	82	4.4	0
1391	2021-02-27 22:00:00	9.6	971	83	1.3	0
1392	2021-02-27 23:00:00	9.6	971.4	82	2.4	0
1393	2021-02-28	9.6	971.8	81	3.3	0
1394	2021-02-28 01:00:00	9.6	972	83	2.7	0
1395	2021-02-28 02:00:00	9.1	972.2	91	2.4	0
1396	2021-02-28 03:00:00	9	971.9	93	3	0
1397	2021-02-28 04:00:00	8.8	971	96	3.1	0.1
1398	2021-02-28 05:00:00	8.8	970.7	97	2.7	0
1399	2021-02-28 06:00:00	8.8	970.8	98	2.5	0.3
1400	2021-02-28 07:00:00	8.8	971.2	98	2.1	0.1
1401	2021-02-28 08:00:00	8.9	971.4	98	1.9	0
1402	2021-02-28 09:00:00	9	971.8	98	2.2	0.1
1403	2021-02-28 10:00:00	9.2	971.9	97	1.9	0
1404	2021-02-28 11:00:00	9.3	972	97	1.5	0
1405	2021-02-28 12:00:00	9.4	971.7	97	2.2	0
1406	2021-02-28 13:00:00	9.4	971	97	1.8	0
1407	2021-02-28 14:00:00	9.5	970.2	97	1.9	0.1
1408	2021-02-28 15:00:00	9.6	969.3	97	1.9	0.1
1409	2021-02-28 16:00:00	9.5	969.2	97	3.6	0.4
1410	2021-02-28 17:00:00	9	969.8	97	4.8	0.5
1411	2021-02-28 18:00:00	8.8	970.7	97	3.5	0
1412	2021-02-28 19:00:00	8.5	971.7	97	4.9	0.1
1413	2021-02-28 20:00:00	8.3	973.2	97	6.3	0.3
1414	2021-02-28 21:00:00	8.3	974.7	97	9.6	0.3
1415	2021-02-28 22:00:00	8.4	975.9	95	4.5	0
1416	2021-02-28 23:00:00	8.5	976.9	95	5.4	0
1417	2021-03-01	8.7	977.8	92	1.9	0
1418	2021-03-01 01:00:00	8.5	978.6	81	5.3	0
1419	2021-03-01 02:00:00	8.4	979.2	80	1.7	0
1420	2021-03-01 03:00:00	8.1	979.4	77	2.8	0
1421	2021-03-01 04:00:00	8	979.9	77	2.9	0
1422	2021-03-01 05:00:00	8	980.5	77	2.1	0
1423	2021-03-01 06:00:00	8.1	981.3	75	2.5	0
1424	2021-03-01 07:00:00	8.3	982.4	70	1.7	0
1425	2021-03-01 08:00:00	8.8	983.6	65	2.4	0
1426	2021-03-01 09:00:00	9.4	985.1	64	2.5	0
1427	2021-03-01 10:00:00	11.3	986.1	44	7.2	0
1428	2021-03-01 11:00:00	12.9	986	39	7.8	0
1429	2021-03-01 12:00:00	14.1	986.2	39	4.4	0
1430	2021-03-01 13:00:00	14.7	985.7	33	7	0
1431	2021-03-01 14:00:00	15.7	984.9	34	4.6	0
1432	2021-03-01 15:00:00	15.6	984.3	32	3.9	0
1433	2021-03-01 16:00:00	16.3	983.9	31	7	0
1434	2021-03-01 17:00:00	15.5	984	36	3.5	0
1435	2021-03-01 18:00:00	15.1	984.2	36	2.9	0
1436	2021-03-01 19:00:00	13.9	984.7	45	1	0
1437	2021-03-01 20:00:00	13	985.2	52	4.1	0
1438	2021-03-01 21:00:00	12.6	985.8	53	3.2	0
1439	2021-03-01 22:00:00	11.9	986.2	57	2.7	0
1440	2021-03-01 23:00:00	11.2	986.4	61	1.1	0
1441	2021-03-02	10.5	986.4	64	0.7	0
1442	2021-03-02 01:00:00	10	986.4	68	1.4	0
1443	2021-03-02 02:00:00	9.9	986	67	1.2	0
1444	2021-03-02 03:00:00	10.1	985.6	64	0.8	0
1445	2021-03-02 04:00:00	9.4	984.9	73	0.9	0
1446	2021-03-02 05:00:00	9.6	984.2	69	2.3	0
1447	2021-03-02 06:00:00	9.8	983.7	71	2.1	0
1448	2021-03-02 07:00:00	9.9	983.8	71	1.8	0
1449	2021-03-02 08:00:00	9.6	983.9	73	0.9	0
1450	2021-03-02 09:00:00	9.7	984.6	75	0.7	0
1451	2021-03-02 10:00:00	11.8	984.6	63	3	0
1452	2021-03-02 11:00:00	13	984.3	60	5.2	0
1453	2021-03-02 12:00:00	13	983.6	60	3.3	0
1454	2021-03-02 13:00:00	13.1	982.6	59	2.4	0
1455	2021-03-02 14:00:00	13.1	981	60	2.1	0
1456	2021-03-02 15:00:00	12.8	980	60	3	0
1457	2021-03-02 16:00:00	12.6	979.6	62	2.3	0
1458	2021-03-02 17:00:00	12.5	979.4	64	1.8	0
1459	2021-03-02 18:00:00	12.2	979.6	66	1.9	0
1460	2021-03-02 19:00:00	11.7	980.1	67	1.7	0
1461	2021-03-02 20:00:00	11.3	981	69	1.8	0
1462	2021-03-02 21:00:00	10.9	982.4	73	3.3	0
1463	2021-03-02 22:00:00	10.8	983.1	74	3.5	0
1464	2021-03-02 23:00:00	10.7	984	71	2.7	0
1465	2021-03-03	10.5	984	78	1.4	0.5
1466	2021-03-03 01:00:00	9.3	984.3	92	1	1.3
1467	2021-03-03 02:00:00	8.8	983.7	97	1.4	0.7
1468	2021-03-03 03:00:00	8.5	983.5	96	1.5	0.1
1469	2021-03-03 04:00:00	8.4	982.9	96	1.4	0
1470	2021-03-03 05:00:00	8.4	982.3	96	1.1	0
1471	2021-03-03 06:00:00	8.4	982.3	97	0.8	0
1472	2021-03-03 07:00:00	8.3	982.4	97	1	0
1473	2021-03-03 08:00:00	8.3	982.5	98	0.6	0
1474	2021-03-03 09:00:00	9.3	983	97	0.8	0
1475	2021-03-03 10:00:00	10.6	983.2	84	1.2	0
1476	2021-03-03 11:00:00	12	982.4	75	1.9	0
1477	2021-03-03 12:00:00	12.8	981.6	70	1.7	0
1478	2021-03-03 13:00:00	13.3	980.4	66	3	0
1479	2021-03-03 14:00:00	15	979.1	54	1.2	0
1480	2021-03-03 15:00:00	15.8	978.1	50	2.7	0
1481	2021-03-03 16:00:00	15.7	977.5	53	2.5	0
1482	2021-03-03 17:00:00	15.3	977.2	52	1.7	0
1483	2021-03-03 18:00:00	14.9	977	52	1.5	0
1484	2021-03-03 19:00:00	13.8	978.1	62	1.8	0
1485	2021-03-03 20:00:00	12.5	979.1	72	1.1	0
1486	2021-03-03 21:00:00	11.9	978.7	70	2.6	0
1487	2021-03-03 22:00:00	11	979.7	76	0	0
1488	2021-03-03 23:00:00	10.6	980.1	74	0.6	0
1489	2021-03-04	9.9	980.4	81	1.1	0
1490	2021-03-04 01:00:00	8.9	980	85	0.9	0
1491	2021-03-04 02:00:00	8.2	979.6	89	0.9	0
1492	2021-03-04 03:00:00	7.8	979	90	1.1	0
1493	2021-03-04 04:00:00	7.7	978	90	2.1	0
1494	2021-03-04 05:00:00	7.6	977.4	90	0.9	0
1495	2021-03-04 06:00:00	7.5	977.2	88	1.4	0
1496	2021-03-04 07:00:00	6.7	977.6	92	0.8	0
1497	2021-03-04 08:00:00	6.5	978	93	1	0
1498	2021-03-04 09:00:00	8.8	978	87	4.1	0
1499	2021-03-04 10:00:00	11.1	978	77	2.4	0
1500	2021-03-04 11:00:00	13.5	977.6	66	3.4	0
1501	2021-03-04 12:00:00	15.2	976.4	60	2.5	0
1502	2021-03-04 13:00:00	15.9	975.1	56	3	0
1503	2021-03-04 14:00:00	17.3	973.3	49	4	0
1504	2021-03-04 15:00:00	17	972.2	48	0.7	0
1505	2021-03-04 16:00:00	17	971.7	48	2.8	0
1506	2021-03-04 17:00:00	17.4	971.4	46	2.1	0
1507	2021-03-04 18:00:00	17.2	971.5	46	3.6	0
1508	2021-03-04 19:00:00	15.3	971.9	52	2.8	0
1509	2021-03-04 20:00:00	13.7	972.5	59	3.1	0
1510	2021-03-04 21:00:00	13.1	973.7	61	2.3	0
1511	2021-03-04 22:00:00	12.8	974.3	64	3.1	0
1512	2021-03-04 23:00:00	12.8	974.7	63	2.5	0
1513	2021-03-05	12.5	974.6	67	2.8	0
1514	2021-03-05 01:00:00	11.9	974.2	68	3.3	0
1515	2021-03-05 02:00:00	11.3	974.2	71	0.8	0
1516	2021-03-05 03:00:00	10.5	974	76	2	0
1517	2021-03-05 04:00:00	11.4	973.7	73	1.8	0
1518	2021-03-05 05:00:00	10.9	973.5	74	0.1	0
1519	2021-03-05 06:00:00	10.9	973.7	73	1.2	0
1520	2021-03-05 07:00:00	10.8	974	75	0.6	0
1521	2021-03-05 08:00:00	10.6	974.6	77	0.6	0
1522	2021-03-05 09:00:00	10.7	974.9	77	1.2	0
1523	2021-03-05 10:00:00	11.8	975.5	73	1	0
1524	2021-03-05 11:00:00	13.2	975.5	67	1.7	0
1525	2021-03-05 12:00:00	14.3	975.2	61	1.5	0
1526	2021-03-05 13:00:00	16.3	974.1	54	2	0
1527	2021-03-05 14:00:00	17	973.1	53	3.1	0
1528	2021-03-05 15:00:00	17.3	972.3	51	2.3	0
1529	2021-03-05 16:00:00	17	972.2	53	2.3	0
1530	2021-03-05 17:00:00	16.7	972.5	52	1.9	0
1531	2021-03-05 18:00:00	16.9	972.9	52	1.1	0
1532	2021-03-05 19:00:00	14.9	973.8	66	3.4	0
1533	2021-03-05 20:00:00	13.8	974.5	70	4.4	0
1534	2021-03-05 21:00:00	12.6	975.6	76	2.8	0
1535	2021-03-05 22:00:00	12.5	976.3	77	2.6	0
1536	2021-03-05 23:00:00	12.2	977.1	78	2.2	0
1537	2021-03-06	12.2	977.7	77	3.2	0
1538	2021-03-06 01:00:00	12.3	978.2	76	1.5	0
1539	2021-03-06 02:00:00	12.3	978	76	2	0
1540	2021-03-06 03:00:00	12.1	978.1	76	1.3	0
1541	2021-03-06 04:00:00	12.1	978.1	77	1.9	0
1542	2021-03-06 05:00:00	11.7	978	80	0.9	0
1543	2021-03-06 06:00:00	11.2	978.5	82	1.3	0
1544	2021-03-06 07:00:00	11.2	979.4	85	2.2	0
1545	2021-03-06 08:00:00	11.2	980.4	84	1.5	0
1546	2021-03-06 09:00:00	11.9	981.7	81	1.1	0
1547	2021-03-06 10:00:00	12.9	982.1	78	1.6	0
1548	2021-03-06 11:00:00	14.4	982.1	69	3.5	0
1549	2021-03-06 12:00:00	15.4	982	69	3.6	0
1550	2021-03-06 13:00:00	15.6	981.8	66	4.1	0
1551	2021-03-06 14:00:00	16.4	980.8	61	2.5	0
1552	2021-03-06 15:00:00	16.7	980.1	64	4.1	0
1553	2021-03-06 16:00:00	15.9	979.7	65	8.4	0
1554	2021-03-06 17:00:00	14.3	980.2	73	6.8	0
1555	2021-03-06 18:00:00	13.3	980.5	75	7.5	0
1556	2021-03-06 19:00:00	12.8	981	79	4.3	0
1557	2021-03-06 20:00:00	12.8	981.6	80	2.4	0
1558	2021-03-06 21:00:00	12.6	982.1	82	1.9	0
1559	2021-03-06 22:00:00	12.5	982.8	81	1.5	0
1560	2021-03-06 23:00:00	12.4	982.8	83	2.3	0
1561	2021-03-07	12.3	982.7	83	0.2	0
1562	2021-03-07 01:00:00	12.1	982.3	85	0.7	0
1563	2021-03-07 02:00:00	11.9	982.1	87	1.1	0
1564	2021-03-07 03:00:00	11.8	981.6	86	1	0
1565	2021-03-07 04:00:00	11.2	981	95	1.5	0.3
1566	2021-03-07 05:00:00	10.9	980.4	96	2.1	0
1567	2021-03-07 06:00:00	10.8	980.5	96	1.1	0
1568	2021-03-07 07:00:00	10.8	980.7	97	1.7	0.1
1569	2021-03-07 08:00:00	10.8	980.8	97	1.2	0
1570	2021-03-07 09:00:00	11	981.2	97	1.9	0
1571	2021-03-07 10:00:00	11.6	981.5	96	2	0
1572	2021-03-07 11:00:00	12.3	981.4	91	0.9	0
1573	2021-03-07 12:00:00	12.6	980.8	88	2.7	0
1574	2021-03-07 13:00:00	12.4	979.8	91	2.2	0
1575	2021-03-07 14:00:00	12.6	978.5	89	1.5	0
1576	2021-03-07 15:00:00	12.9	977.4	85	1.1	0
1577	2021-03-07 16:00:00	13.3	976.6	86	2.8	0
1578	2021-03-07 17:00:00	13	976.6	85	2.9	0
1579	2021-03-07 18:00:00	12.6	976.6	87	3.8	0
1580	2021-03-07 19:00:00	12.3	977.1	87	4	0
1581	2021-03-07 20:00:00	12.2	978.1	86	3.5	0
1582	2021-03-07 21:00:00	12.1	978.5	86	2.5	0
1583	2021-03-07 22:00:00	11.9	979.4	84	3.2	0
1584	2021-03-07 23:00:00	11.5	979.3	87	1.9	0
1585	2021-03-08	10.8	978.9	93	3.8	0.3
1586	2021-03-08 01:00:00	10.6	978.8	92	1.3	0
1587	2021-03-08 02:00:00	10.5	978.6	93	1.3	0
1588	2021-03-08 03:00:00	10.4	977.8	94	1.9	0
1589	2021-03-08 04:00:00	10.4	977.6	93	2.8	0
1590	2021-03-08 05:00:00	10.3	977.5	93	1.8	0
1591	2021-03-08 06:00:00	10.3	977.6	94	2.5	0
1592	2021-03-08 07:00:00	10.3	978.3	93	2.4	0
1593	2021-03-08 08:00:00	10.4	979	95	2.6	0
1594	2021-03-08 09:00:00	10.9	980.1	92	3.2	0
1595	2021-03-08 10:00:00	11.9	980.4	87	2.7	0
1596	2021-03-08 11:00:00	13.1	980.6	80	2.1	0
1597	2021-03-08 12:00:00	14.1	980.4	76	3.1	0
1598	2021-03-08 13:00:00	15.1	979.6	72	2.4	0
1599	2021-03-08 14:00:00	16.2	978.4	65	1.7	0
1600	2021-03-08 15:00:00	16.7	977.2	65	3.6	0
1601	2021-03-08 16:00:00	16.7	976.8	64	2.2	0
1602	2021-03-08 17:00:00	16.1	976.8	67	3.8	0
1603	2021-03-08 18:00:00	15.2	977.1	70	2.1	0
1604	2021-03-08 19:00:00	14.7	978	74	0.6	0
1605	2021-03-08 20:00:00	14.3	978.6	74	5.2	0
1606	2021-03-08 21:00:00	14.2	979.2	77	4.1	0
1607	2021-03-08 22:00:00	13.4	980	80	4	0
1608	2021-03-08 23:00:00	12.9	980.3	80	1.3	0
1609	2021-03-09	12.3	980.7	84	1.2	0
1610	2021-03-09 01:00:00	12	980.6	86	0.9	0
1611	2021-03-09 02:00:00	11.8	980.1	89	3.1	0
1612	2021-03-09 03:00:00	11.2	979.4	89	3.3	0
1613	2021-03-09 04:00:00	10.9	978.7	90	1.4	0
1614	2021-03-09 05:00:00	10.5	978.7	90	1.1	0
1615	2021-03-09 06:00:00	10.6	979	90	1.9	0
1616	2021-03-09 07:00:00	11	979.5	88	1.7	0
1617	2021-03-09 08:00:00	10.9	980.1	90	1.2	0
1618	2021-03-09 09:00:00	11.6	981	87	1.4	0
1619	2021-03-09 10:00:00	12.9	981.5	79	2.1	0
1620	2021-03-09 11:00:00	13.7	981.5	74	1.5	0
1621	2021-03-09 12:00:00	15.3	981.2	66	2.5	0
1622	2021-03-09 13:00:00	16.2	980.6	62	3	0
1623	2021-03-09 14:00:00	17.2	979.5	61	4.2	0
1624	2021-03-09 15:00:00	17.5	978.3	57	2.3	0
1625	2021-03-09 16:00:00	17.9	978	51	2.1	0
1626	2021-03-09 17:00:00	17.5	977.9	57	2	0
1627	2021-03-09 18:00:00	16.9	977.8	60	1.2	0
1628	2021-03-09 19:00:00	16.3	978.1	68	0.8	0
1629	2021-03-09 20:00:00	15.3	978.8	71	1	0
1630	2021-03-09 21:00:00	14.9	979.6	74	1.3	0
1631	2021-03-09 22:00:00	14.1	979.9	77	1.5	0
1632	2021-03-09 23:00:00	13.6	979.7	80	1.8	0
1633	2021-03-10	13.8	979.3	73	0.8	0
1634	2021-03-10 01:00:00	13.3	978.9	78	0.6	0
1635	2021-03-10 02:00:00	13.1	978.3	78	1.6	0
1636	2021-03-10 03:00:00	13.2	977.9	75	1.3	0
1637	2021-03-10 04:00:00	12.8	977.4	80	0.9	0
1638	2021-03-10 05:00:00	12.6	977	82	1.8	0
1639	2021-03-10 06:00:00	12.4	977.3	83	1.2	0
1640	2021-03-10 07:00:00	12.4	977.6	84	1.5	0
1641	2021-03-10 08:00:00	12.3	978.1	84	1.6	0
1642	2021-03-10 09:00:00	12.3	978.8	88	1.3	0
1643	2021-03-10 10:00:00	12	979.2	92	0.9	0.3
1644	2021-03-10 11:00:00	12.1	979.4	92	0.5	0
1645	2021-03-10 12:00:00	12.6	979.3	91	1.5	0
1646	2021-03-10 13:00:00	12.8	978.8	88	1.1	0
1647	2021-03-10 14:00:00	13.3	977.7	87	1.2	0
1648	2021-03-10 15:00:00	14.2	977	82	1.6	0
1649	2021-03-10 16:00:00	13.7	976.7	84	1.4	0
1650	2021-03-10 17:00:00	13.6	977.1	86	1.3	0
1651	2021-03-10 18:00:00	13.9	977.2	83	0.9	0
1652	2021-03-10 19:00:00	13.4	978	86	1.2	0
1653	2021-03-10 20:00:00	13	978.8	90	0.2	0
1654	2021-03-10 21:00:00	12.8	980.1	91	0.7	0
1655	2021-03-10 22:00:00	12.4	980.6	93	1.2	0
1656	2021-03-10 23:00:00	11.4	980.9	95	1.1	0
1657	2021-03-11	10.6	980.9	97	2.6	0
1658	2021-03-11 01:00:00	10.5	980.8	97	2.3	0
1659	2021-03-11 02:00:00	10.7	980.6	98	0.9	0
1660	2021-03-11 03:00:00	10.4	980.4	97	1.2	0
1661	2021-03-11 04:00:00	9.8	980.4	98	1.1	0
1662	2021-03-11 05:00:00	10.3	980.4	98	1.3	0
1663	2021-03-11 06:00:00	10.7	980.6	98	1	0
1664	2021-03-11 07:00:00	10.2	980.8	98	0.9	0
1665	2021-03-11 08:00:00	9.8	981.7	98	0.9	0
1666	2021-03-11 09:00:00	10.6	981.9	99	1.5	0
1667	2021-03-11 10:00:00	12.5	982	90	1.4	0
1668	2021-03-11 11:00:00	14.1	982.3	78	1	0
1669	2021-03-11 12:00:00	17.1	981.8	65	3.3	0
1670	2021-03-11 13:00:00	18.1	980.7	60	3.6	0
1671	2021-03-11 14:00:00	17.5	979.6	62	2.3	0
1672	2021-03-11 15:00:00	17.2	978.7	62	1.6	0
1673	2021-03-11 16:00:00	17.2	978.6	64	2.2	0
1674	2021-03-11 17:00:00	16.8	978.4	67	1.2	0
1675	2021-03-11 18:00:00	16.8	978.5	67	1.3	0
1676	2021-03-11 19:00:00	16	979.1	74	1.2	0
1677	2021-03-11 20:00:00	14.2	979.8	80	1.4	0
1678	2021-03-11 21:00:00	13.2	980.5	82	0.8	0
1679	2021-03-11 22:00:00	12.9	981.2	82	0.7	0
1680	2021-03-11 23:00:00	12.6	981.3	80	0.8	0
1681	2021-03-12	12.6	981.3	83	0.8	0
1682	2021-03-12 01:00:00	11.8	981.3	86	1.1	0
1683	2021-03-12 02:00:00	11.9	981	90	1	0
1684	2021-03-12 03:00:00	12.2	980.6	89	0.6	0
1685	2021-03-12 04:00:00	12.2	980	90	0.8	0
1686	2021-03-12 05:00:00	12	979.6	91	0.9	0
1687	2021-03-12 06:00:00	12	979.7	89	1	0
1688	2021-03-12 07:00:00	11.8	980.1	91	1.9	0
1689	2021-03-12 08:00:00	12	980.5	91	1.1	0
1690	2021-03-12 09:00:00	12.6	981	88	1.7	0
1691	2021-03-12 10:00:00	15.4	981.3	71	0.4	0
1692	2021-03-12 11:00:00	17.5	981.3	67	2.1	0
1693	2021-03-12 12:00:00	18.5	980.6	59	2.5	0
1694	2021-03-12 13:00:00	19.7	979.6	53	0.7	0
1695	2021-03-12 14:00:00	19.6	978.4	56	1.6	0
1696	2021-03-12 15:00:00	20.5	977.2	51	1.4	0
1697	2021-03-12 16:00:00	20.3	976.5	50	0.7	0
1698	2021-03-12 17:00:00	21.3	976	48	1.6	0
1699	2021-03-12 18:00:00	20.2	976.4	50	1.2	0
1700	2021-03-12 19:00:00	18.7	977.6	57	5.7	0
1701	2021-03-12 20:00:00	16.7	978.6	67	3	0
1702	2021-03-12 21:00:00	16	979.7	70	3.8	0
1703	2021-03-12 22:00:00	15.9	979.9	68	3.4	0
1704	2021-03-12 23:00:00	14.8	980.3	75	1.8	0
1705	2021-03-13	14	980.2	80	1.5	0
1706	2021-03-13 01:00:00	12.7	980.1	87	1.6	0
1707	2021-03-13 02:00:00	12.9	980.1	82	0.8	0
1708	2021-03-13 03:00:00	12.8	979.8	83	2.1	0
1709	2021-03-13 04:00:00	12.6	979.1	85	1.8	0
1710	2021-03-13 05:00:00	11.3	979	90	1.9	0
1711	2021-03-13 06:00:00	11.3	979	91	1	0
1712	2021-03-13 07:00:00	11.1	979.1	92	2.4	0
1713	2021-03-13 08:00:00	11.1	979.4	92	1.1	0
1714	2021-03-13 09:00:00	13.2	980.1	84	1.8	0
1715	2021-03-13 10:00:00	15.8	980.4	74	1.8	0
1716	2021-03-13 11:00:00	18.6	980.3	61	1.3	0
1717	2021-03-13 12:00:00	20.3	979.5	56	2.8	0
1718	2021-03-13 13:00:00	21.3	978.3	54	2.2	0
1719	2021-03-13 14:00:00	22.3	976.9	49	2.1	0
1720	2021-03-13 15:00:00	22.5	975.4	46	1.4	0
1721	2021-03-13 16:00:00	23.3	974.3	46	4.3	0
1722	2021-03-13 17:00:00	23.1	973.5	45	3.2	0
1723	2021-03-13 18:00:00	22.7	973	46	2.1	0
1724	2021-03-13 19:00:00	20.8	973.1	55	2.2	0
1725	2021-03-13 20:00:00	18.7	973.2	59	1.9	0
1726	2021-03-13 21:00:00	18.3	973.4	60	0.9	0
1727	2021-03-13 22:00:00	17.2	973.6	65	1.3	0
1728	2021-03-13 23:00:00	17	973.3	66	2.3	0
1729	2021-03-14	16.5	973.2	69	1.9	0
1730	2021-03-14 01:00:00	15.9	972.5	72	1.7	0
1731	2021-03-14 02:00:00	16	972.2	72	2.1	0
1732	2021-03-14 03:00:00	16.3	971.2	67	2.9	0
1733	2021-03-14 04:00:00	16.9	970	66	4.8	0
1734	2021-03-14 05:00:00	16.6	969.3	66	4.5	0
1735	2021-03-14 06:00:00	16.2	969.1	69	3.4	0
1736	2021-03-14 07:00:00	15.6	969	71	2.8	0
1737	2021-03-14 08:00:00	15.5	969.3	74	0.9	0
1738	2021-03-14 09:00:00	15.4	969.4	75	2.4	0
1739	2021-03-14 10:00:00	16.3	969.7	73	2.6	0
1740	2021-03-14 11:00:00	17.3	969.7	68	4.2	0
1741	2021-03-14 12:00:00	18.3	968.8	65	4.8	0
1742	2021-03-14 13:00:00	20	967.8	60	4.5	0
1743	2021-03-14 14:00:00	21.8	966.6	54	4.8	0
1744	2021-03-14 15:00:00	21.7	966.1	55	4.2	0
1745	2021-03-14 16:00:00	21	965.7	58	6.1	0
1746	2021-03-14 17:00:00	19.2	965.3	61	5.9	0
1747	2021-03-14 18:00:00	19	965.5	63	5	0
1748	2021-03-14 19:00:00	18.2	966.1	66	1.9	0
1749	2021-03-14 20:00:00	17.3	966.7	70	1.5	0
1750	2021-03-14 21:00:00	16.5	967.3	73	1.2	0
1751	2021-03-14 22:00:00	16.4	967.8	73	0.9	0
1752	2021-03-14 23:00:00	16.3	968.1	74	1.4	0
1753	2021-03-15	15.6	968.1	77	2.3	0
1754	2021-03-15 01:00:00	15.7	967.9	76	1.2	0
1755	2021-03-15 02:00:00	15.4	967.3	80	2.4	0
1756	2021-03-15 03:00:00	14.5	967.4	84	1.3	0
1757	2021-03-15 04:00:00	14.8	966.9	81	2.2	0
1758	2021-03-15 05:00:00	13.9	966.6	87	1.3	0
1759	2021-03-15 06:00:00	13	967	92	1	0
1760	2021-03-15 07:00:00	13.4	967.6	88	1.7	0
1761	2021-03-15 08:00:00	12.8	968.5	92	1.3	0
1762	2021-03-15 09:00:00	14	969.6	88	1.4	0
1763	2021-03-15 10:00:00	17.4	969.8	73	1.3	0
1764	2021-03-15 11:00:00	19.9	969.8	62	0.7	0
1765	2021-03-15 12:00:00	21.8	969.4	57	2	0
1766	2021-03-15 13:00:00	23.5	968.5	51	3.2	0
1767	2021-03-15 14:00:00	24.7	967.8	44	2.7	0
1768	2021-03-15 15:00:00	25.5	966.8	44	2.4	0
1769	2021-03-15 16:00:00	25.3	966.5	47	3.6	0
1770	2021-03-15 17:00:00	26	966.2	44	2.8	0
1771	2021-03-15 18:00:00	25.5	966.3	45	1.9	0
1772	2021-03-15 19:00:00	23.8	966.7	53	3.3	0
1773	2021-03-15 20:00:00	22.3	967.4	58	1.7	0
1774	2021-03-15 21:00:00	20.9	968.1	64	1.3	0
1775	2021-03-15 22:00:00	19.4	968.6	70	0	0
1776	2021-03-15 23:00:00	19.1	968.8	71	0.9	0
1777	2021-03-16	18.3	969	76	0	0
1778	2021-03-16 01:00:00	17.6	968.9	79	0.9	0
1779	2021-03-16 02:00:00	16.6	968.6	84	1.1	0
1780	2021-03-16 03:00:00	17.4	968.2	78	1.6	0
1781	2021-03-16 04:00:00	16.7	967.6	83	1.3	0
1782	2021-03-16 05:00:00	17.3	967.4	81	1.8	0
1783	2021-03-16 06:00:00	16.8	967.5	85	1	0
1784	2021-03-16 07:00:00	15.9	967.6	88	0.6	0
1785	2021-03-16 08:00:00	16.2	968.1	87	1.7	0
1786	2021-03-16 09:00:00	17.5	968.8	82	2.3	0
1787	2021-03-16 10:00:00	18.5	969.3	77	2	0
1788	2021-03-16 11:00:00	19.8	969.4	73	2.9	0
1789	2021-03-16 12:00:00	21.8	968.9	66	1.9	0
1790	2021-03-16 13:00:00	23.8	967.9	60	1.9	0
1791	2021-03-16 14:00:00	25.2	967	56	4.6	0
1792	2021-03-16 15:00:00	24.9	966.2	56	3.9	0
1793	2021-03-16 16:00:00	24.7	965.9	55	2.9	0
1794	2021-03-16 17:00:00	24	965.7	60	4.4	0
1795	2021-03-16 18:00:00	23.6	966.2	59	4.5	0
1796	2021-03-16 19:00:00	22.7	966.7	61	1.7	0
1797	2021-03-16 20:00:00	20.8	967.3	72	1.5	0
1798	2021-03-16 21:00:00	19.7	967.6	74	2.5	0
1799	2021-03-16 22:00:00	19.2	968.8	79	1.7	0
1800	2021-03-16 23:00:00	18.5	969	81	1.7	0
1801	2021-03-17	17.9	969.2	85	2.1	0
1802	2021-03-17 01:00:00	17.4	968.8	87	5.6	0
1803	2021-03-17 02:00:00	17.8	967.6	83	5.9	0
1804	2021-03-17 03:00:00	17.5	967.7	84	2.3	0
1805	2021-03-17 04:00:00	17.2	967.1	86	0.9	0
1806	2021-03-17 05:00:00	17.3	966.3	82	2.9	0
1807	2021-03-17 06:00:00	17.4	966.5	83	1.3	0
1808	2021-03-17 07:00:00	17.4	966.7	82	2.4	0
1809	2021-03-17 08:00:00	17.2	967	81	2.8	0
1810	2021-03-17 09:00:00	17.8	967.5	78	1.2	0
1811	2021-03-17 10:00:00	18.3	967.8	75	1.7	0
1812	2021-03-17 11:00:00	18.6	967.6	75	1.3	0
1813	2021-03-17 12:00:00	19.1	967.3	73	3.2	0
1814	2021-03-17 13:00:00	20.1	966.6	71	4.4	0
1815	2021-03-17 14:00:00	20.6	965.8	69	2.6	0
1816	2021-03-17 15:00:00	21.9	964.8	65	4.1	0
1817	2021-03-17 16:00:00	21.8	963.9	63	5.8	0
1818	2021-03-17 17:00:00	21.2	963.8	66	6.1	0
1819	2021-03-17 18:00:00	20.7	963.9	67	5.3	0
1820	2021-03-17 19:00:00	20.3	964.3	68	4.5	0
1821	2021-03-17 20:00:00	19.9	965	69	3.5	0
1822	2021-03-17 21:00:00	19.7	965.9	69	4.2	0
1823	2021-03-17 22:00:00	19.6	966.3	70	6.8	0
1824	2021-03-17 23:00:00	19	966.6	72	4.5	0
1825	2021-03-18	18.4	966.9	76	3.5	0
1826	2021-03-18 01:00:00	18.3	966.6	77	3.8	0
1827	2021-03-18 02:00:00	18.2	966.5	77	3.3	0
1828	2021-03-18 03:00:00	18.1	966	78	3.3	0
1829	2021-03-18 04:00:00	17.9	965.6	77	2.6	0
1830	2021-03-18 05:00:00	16.7	965.6	89	2	1.1
1831	2021-03-18 06:00:00	16.9	965.9	83	2.2	0
1832	2021-03-18 07:00:00	16.9	966.2	87	1.6	0
1833	2021-03-18 08:00:00	17	967	81	1.9	0
1834	2021-03-18 09:00:00	17.8	967	78	4	0
1835	2021-03-18 10:00:00	18.4	967.6	73	2.4	0
1836	2021-03-18 11:00:00	18.1	967.6	78	2.7	0
1837	2021-03-18 12:00:00	20.1	967.1	69	2.7	0
1838	2021-03-18 13:00:00	20.1	966.8	71	3	0
1839	2021-03-18 14:00:00	20.3	966	71	2.2	0
1840	2021-03-18 15:00:00	22.1	964.7	65	4.4	0
1841	2021-03-18 16:00:00	22.1	964.4	65	4.6	0
1842	2021-03-18 17:00:00	21.4	964.3	69	5	0
1843	2021-03-18 18:00:00	20.6	964.6	73	3.4	0
1844	2021-03-18 19:00:00	19.7	964.8	78	6.7	0
1845	2021-03-18 20:00:00	18.6	965.7	83	3.7	0
1846	2021-03-18 21:00:00	18.2	966.7	84	4.1	0
1847	2021-03-18 22:00:00	17.8	967.4	87	3.6	0
1848	2021-03-18 23:00:00	17.3	968.1	87	4	0
1849	2021-03-19	16.5	967.3	87	4.7	0
1850	2021-03-19 01:00:00	16.5	967.5	85	2.5	0
1851	2021-03-19 02:00:00	16.4	966.9	83	2.8	0
1852	2021-03-19 03:00:00	16.2	965.3	80	9.3	0
1853	2021-03-19 04:00:00	16	965.5	82	2.9	0
1854	2021-03-19 05:00:00	15.8	965.1	80	3.2	0
1855	2021-03-19 06:00:00	15.5	965.3	80	2.9	0
1856	2021-03-19 07:00:00	15.6	966.1	80	3	0
1857	2021-03-19 08:00:00	15.6	966.5	80	3.5	0
1858	2021-03-19 09:00:00	16	967.3	77	4.9	0
1859	2021-03-19 10:00:00	16.3	967.7	75	5.4	0
1860	2021-03-19 11:00:00	16.4	968.4	71	2.9	0
1861	2021-03-19 12:00:00	16.7	968.5	71	5.1	0
1862	2021-03-19 13:00:00	16.3	968.5	75	6	0
1863	2021-03-19 14:00:00	15.8	968.1	78	6.9	0
1864	2021-03-19 15:00:00	15.6	968	81	6.9	0
1865	2021-03-19 16:00:00	16	968.3	79	8.9	0
1866	2021-03-19 17:00:00	16.4	968.8	74	6.4	0
1867	2021-03-19 18:00:00	16.1	969.5	67	6.2	0
1868	2021-03-19 19:00:00	15.9	970.8	63	5.7	0
1869	2021-03-19 20:00:00	15.1	971.7	66	5	0
1870	2021-03-19 21:00:00	14.6	972.9	65	4.2	0
1871	2021-03-19 22:00:00	14.6	974.2	64	5.1	0
1872	2021-03-19 23:00:00	14.7	975	59	4.7	0
1873	2021-03-20	14.6	975.5	57	5.7	0
1874	2021-03-20 01:00:00	14.5	974.2	53	9.1	0
1875	2021-03-20 02:00:00	14.3	975	51	6.4	0
1876	2021-03-20 03:00:00	14.3	975.3	52	4.9	0
1877	2021-03-20 04:00:00	14	975.4	55	6.7	0
1878	2021-03-20 05:00:00	13.4	976	59	5.6	0
1879	2021-03-20 06:00:00	12	976.4	63	6.4	0.1
1880	2021-03-20 07:00:00	12.4	977.1	60	5.9	0
1881	2021-03-20 08:00:00	12.1	977.8	59	4.3	0
1882	2021-03-20 09:00:00	10.9	979	64	5.7	0
1883	2021-03-20 10:00:00	11.3	979.1	62	4.8	0
1884	2021-03-20 11:00:00	11.4	979.6	62	3.5	0
1885	2021-03-20 12:00:00	12	979.3	62	3.8	0
1886	2021-03-20 13:00:00	11.8	978.7	63	2.6	0
1887	2021-03-20 14:00:00	11.6	977.8	66	6.4	0
1888	2021-03-20 15:00:00	11.5	976.8	66	7.3	0
1889	2021-03-20 16:00:00	10.7	977.2	75	7.9	0
1890	2021-03-20 17:00:00	10.2	977.7	79	8.3	0
1891	2021-03-20 18:00:00	9.4	978.6	89	5.2	0
1892	2021-03-20 19:00:00	9.4	979.4	87	4.5	0
1893	2021-03-20 20:00:00	10	980.7	76	5	0
1894	2021-03-20 21:00:00	10.1	981.7	72	5.1	0
1895	2021-03-20 22:00:00	8.8	983.2	92	4.9	0.9
1896	2021-03-20 23:00:00	8.4	984	94	9.3	2.2
1897	2021-03-21	7.9	984.8	94	6.8	1.3
1898	2021-03-21 01:00:00	7.7	985.1	95	4	1.6
1899	2021-03-21 02:00:00	7.5	985	95	4.3	0.5
1900	2021-03-21 03:00:00	7.5	985.4	96	4.6	1.1
1901	2021-03-21 04:00:00	7.4	985.4	95	5.7	0.8
1902	2021-03-21 05:00:00	7.2	985.6	93	3.8	0.2
1903	2021-03-21 06:00:00	7	985.9	94	6.3	0.1
1904	2021-03-21 07:00:00	6.9	986.7	94	2.4	0.3
1905	2021-03-21 08:00:00	7	987.7	96	2.8	0.4
1906	2021-03-21 09:00:00	7.4	988.7	96	2.1	0
1907	2021-03-21 10:00:00	8.2	988.9	92	4.2	0
1908	2021-03-21 11:00:00	8.8	989.1	90	3.6	0
1909	2021-03-21 12:00:00	9.7	988.7	84	2.4	0
1910	2021-03-21 13:00:00	10.8	987.9	79	1.1	0
1911	2021-03-21 14:00:00	11.7	987.2	70	2.9	0
1912	2021-03-21 15:00:00	11.5	986.8	75	2.5	0
1913	2021-03-21 16:00:00	11.5	986.5	77	1.2	0
1914	2021-03-21 17:00:00	10.2	986.7	76	7.9	0.1
1915	2021-03-21 18:00:00	8.9	987	87	3.1	0.2
1916	2021-03-21 19:00:00	8.6	987.9	92	3.2	0.6
1917	2021-03-21 20:00:00	8.5	988.7	91	3.5	0
1918	2021-03-21 21:00:00	8.3	989.1	92	2.7	0
1919	2021-03-21 22:00:00	8.5	989.9	87	2.1	0
1920	2021-03-21 23:00:00	8.7	990.4	89	1	0
1921	2021-03-22	8.3	990.6	93	0.9	0
1922	2021-03-22 01:00:00	8.1	990.6	95	1.4	0
1923	2021-03-22 02:00:00	8.2	990.3	95	0.7	0
1924	2021-03-22 03:00:00	8.4	989.8	96	0.8	0
1925	2021-03-22 04:00:00	8.5	989.2	97	1	0
1926	2021-03-22 05:00:00	8.5	988.4	97	1.2	0
1927	2021-03-22 06:00:00	8.5	988.6	96	1	0
1928	2021-03-22 07:00:00	8.5	988.9	96	1.5	0
1929	2021-03-22 08:00:00	8.7	989.5	96	0.7	0
1930	2021-03-22 09:00:00	9.2	990.2	95	0.7	0
1931	2021-03-22 10:00:00	9.5	990.5	92	1.2	0
1932	2021-03-22 11:00:00	11	990.4	80	1.9	0
1933	2021-03-22 12:00:00	11	989.6	78	2.4	0
1934	2021-03-22 13:00:00	11.5	988.9	75	1.7	0
1935	2021-03-22 14:00:00	12.4	987.8	72	2.8	0
1936	2021-03-22 15:00:00	13	986.6	64	1.5	0
1937	2021-03-22 16:00:00	13.7	985.6	61	4.4	0
1938	2021-03-22 17:00:00	13.7	985.1	60	2.1	0
1939	2021-03-22 18:00:00	13.1	985.2	70	2.9	0
1940	2021-03-22 19:00:00	12	985.2	76	1.9	0
1941	2021-03-22 20:00:00	10.7	985.6	82	2	0
1942	2021-03-22 21:00:00	10.5	986	83	0.8	0
1943	2021-03-22 22:00:00	10.2	986.4	86	1.3	0
1944	2021-03-22 23:00:00	10.1	986.3	89	1.1	0
1945	2021-03-23	9.5	985.7	92	1.5	0
1946	2021-03-23 01:00:00	9.6	985.2	91	1.3	0
1947	2021-03-23 02:00:00	9.1	984.4	93	1.2	0
1948	2021-03-23 03:00:00	9.1	983.7	93	1.5	0
1949	2021-03-23 04:00:00	8.9	982.8	94	0.9	0
1950	2021-03-23 05:00:00	8.4	982.4	96	1.9	0
1951	2021-03-23 06:00:00	8.3	982.3	97	2.7	0
1952	2021-03-23 07:00:00	8.1	982	96	1.3	0
1953	2021-03-23 08:00:00	8.4	982.3	96	0.7	0
1954	2021-03-23 09:00:00	10.7	982.7	88	0.8	0
1955	2021-03-23 10:00:00	13.4	982.7	66	1.9	0
1956	2021-03-23 11:00:00	14.6	982.2	62	2.7	0
1957	2021-03-23 12:00:00	15.9	981.2	52	3.1	0
1958	2021-03-23 13:00:00	16.3	980.1	52	4	0
1959	2021-03-23 14:00:00	17.1	978.8	50	2.7	0
1960	2021-03-23 15:00:00	17	977.6	49	2.7	0
1961	2021-03-23 16:00:00	18.4	976.9	43	1.4	0
1962	2021-03-23 17:00:00	17.5	976.3	48	2.5	0
1963	2021-03-23 18:00:00	17	976.1	53	4	0
1964	2021-03-23 19:00:00	15.5	976.2	59	1.5	0
1965	2021-03-23 20:00:00	14.1	976.6	66	2.1	0
1966	2021-03-23 21:00:00	13	977.3	67	2.2	0
1967	2021-03-23 22:00:00	12.7	977.9	66	2.4	0
1968	2021-03-23 23:00:00	11.7	978	73	1.7	0
1969	2021-03-24	11.1	978	75	0.6	0
1970	2021-03-24 01:00:00	10.8	977.1	75	2	0
1971	2021-03-24 02:00:00	10.6	976.4	73	1.7	0
1972	2021-03-24 03:00:00	9.4	975.7	87	0	0
1973	2021-03-24 04:00:00	8.4	974.9	91	1.1	0
1974	2021-03-24 05:00:00	8.2	974.6	86	2.1	0
1975	2021-03-24 06:00:00	8.1	974.6	92	2.8	0
1976	2021-03-24 07:00:00	8.1	975.1	94	1.7	0
1977	2021-03-24 08:00:00	8.6	975.3	91	2.8	0
1978	2021-03-24 09:00:00	11.1	975.8	77	1.3	0
1979	2021-03-24 10:00:00	14.2	976	59	3.9	0
1980	2021-03-24 11:00:00	16.5	975.9	55	4.9	0
1981	2021-03-24 12:00:00	18.1	975.2	53	5.2	0
1982	2021-03-24 13:00:00	19.4	974	47	6.8	0
1983	2021-03-24 14:00:00	20.2	972.7	43	5.3	0
1984	2021-03-24 15:00:00	21	972	41	4.8	0
1985	2021-03-24 16:00:00	21.4	970	40	4.2	0
1986	2021-03-24 17:00:00	21.3	970	38	2.2	0
1987	2021-03-24 18:00:00	20.7	970	40	3.8	0
1988	2021-03-24 19:00:00	20.1	970	42	2.6	0
1989	2021-03-24 20:00:00	19.6	971	45	2.8	0
1990	2021-03-24 21:00:00	18.9	971.9	50	1.9	0
1991	2021-03-24 22:00:00	18.1	972.8	52	2.5	0
1992	2021-03-24 23:00:00	17.7	972.9	54	2.4	0
1993	2021-03-25	17.4	973.2	55	2.4	0
1994	2021-03-25 01:00:00	17.1	973	56	1.2	0
1995	2021-03-25 02:00:00	16.5	972.4	60	0.7	0
1996	2021-03-25 03:00:00	16	971.8	63	1.2	0
1997	2021-03-25 04:00:00	15.3	971.4	66	0.7	0
1998	2021-03-25 05:00:00	14.7	971.3	71	1.2	0
1999	2021-03-25 06:00:00	14.9	971.5	71	0.9	0
[truncated: 24,281 more rows]
