# Supplementary material for: Regional PM2.5 pollution forecasting using a hybrid model based on multi-scales feature fusion and deep learning algorithms
Source: PLoS One. 2025 Oct 9;20(10):e0333489. doi: 10.1371/journal.pone.0333489 (PMC12510565; doi:10.1371/journal.pone.0333489)
Supplement: S1 Data — (ZIP) [file pone.0333489.s001.zip › S1 Data/meteorological/Yibin_meteorological.xlsx]

## Sheet: Sheet1
	date	T	AP	RH	WS	P
1	2021-01-01	4.2	975.5	83	1.5	0
2	2021-01-01 01:00:00	4.2	975	82	2.1	0
3	2021-01-01 02:00:00	4.1	974.8	82	3.4	0
4	2021-01-01 03:00:00	4	974.1	86	3.3	0
5	2021-01-01 04:00:00	3.9	973.6	86	3.9	0
6	2021-01-01 05:00:00	3.4	973.2	88	3.5	0
7	2021-01-01 06:00:00	2.9	972.9	89	4.1	0
8	2021-01-01 07:00:00	2.6	972.6	91	3.7	0
9	2021-01-01 08:00:00	2.5	972.6	92	3.4	0
10	2021-01-01 09:00:00	2.7	972.9	94	3.5	0
11	2021-01-01 10:00:00	4.3	972.9	86	2.8	0
12	2021-01-01 11:00:00	6.5	972.6	69	2.6	0
13	2021-01-01 12:00:00	8.4	971.4	62	1.6	0
14	2021-01-01 13:00:00	8.8	970.1	57	4.2	0
15	2021-01-01 14:00:00	10	968.5	53	3.5	0
16	2021-01-01 15:00:00	10.2	967.5	51	2.6	0
17	2021-01-01 16:00:00	9.7	967.1	55	3.8	0
18	2021-01-01 17:00:00	8.7	967	60	1.6	0
19	2021-01-01 18:00:00	8.2	967.5	62	1.7	0
20	2021-01-01 19:00:00	7.6	968.4	67	2.3	0
21	2021-01-01 20:00:00	7	969.5	69	1.4	0
22	2021-01-01 21:00:00	5.5	970	80	3	0
23	2021-01-01 22:00:00	4.6	970.2	85	2.9	0
24	2021-01-01 23:00:00	5	970.3	77	2.8	0
25	2021-01-02	6	970	78	1.3	0
26	2021-01-02 01:00:00	5.7	969.7	73	1.5	0
27	2021-01-02 02:00:00	5.7	969.4	81	1.4	0
28	2021-01-02 03:00:00	5.4	968.9	83	1.3	0
29	2021-01-02 04:00:00	5.2	968.5	86	1.6	0
30	2021-01-02 05:00:00	5	968	87	1.9	0
31	2021-01-02 06:00:00	5.2	967.8	79	1.8	0
32	2021-01-02 07:00:00	5.4	967.8	74	2.6	0
33	2021-01-02 08:00:00	5.3	968	83	2.2	0
34	2021-01-02 09:00:00	5.3	968.4	81	1.8	0
35	2021-01-02 10:00:00	5.3	968.7	84	2.4	0
36	2021-01-02 11:00:00	5.3	968.5	85	2.5	0
37	2021-01-02 12:00:00	5.7	967.4	81	1.7	0
38	2021-01-02 13:00:00	6.2	965.6	81	2	0
39	2021-01-02 14:00:00	6.7	964.2	75	1.5	0
40	2021-01-02 15:00:00	6.5	963.4	73	1	0
41	2021-01-02 16:00:00	6.4	963.6	74	1.5	0
42	2021-01-02 17:00:00	6.2	964.5	76	2.3	0
43	2021-01-02 18:00:00	6.1	965.7	77	4	0
44	2021-01-02 19:00:00	5.8	967.2	81	6	0
45	2021-01-02 20:00:00	5.1	968.4	88	4.1	0
46	2021-01-02 21:00:00	5.5	969.5	82	3.6	0
47	2021-01-02 22:00:00	5.5	970.3	85	0.6	0
48	2021-01-02 23:00:00	5.3	970.9	89	0	0
49	2021-01-03	5.2	971	90	1.7	0
50	2021-01-03 01:00:00	5.2	971.1	88	1.7	0
51	2021-01-03 02:00:00	5.3	971	89	2.2	0
52	2021-01-03 03:00:00	5.3	971	89	2.6	0
53	2021-01-03 04:00:00	5.2	971.2	88	1.2	0
54	2021-01-03 05:00:00	5.2	971.1	89	2.1	0
55	2021-01-03 06:00:00	5.1	971.5	91	1.7	0
56	2021-01-03 07:00:00	5.2	972.2	91	2.3	0
57	2021-01-03 08:00:00	5.2	972.8	92	2.7	0
58	2021-01-03 09:00:00	5.2	973.2	92	3.9	0
59	2021-01-03 10:00:00	5.6	973.5	86	3.8	0
60	2021-01-03 11:00:00	6.5	973.2	79	4.3	0
61	2021-01-03 12:00:00	7.4	972	73	4.7	0
62	2021-01-03 13:00:00	8.7	970.4	65	4.2	0
63	2021-01-03 14:00:00	10.2	968.7	53	3	0
64	2021-01-03 15:00:00	10.1	968	58	2.4	0
65	2021-01-03 16:00:00	9.7	967.6	59	3.5	0
66	2021-01-03 17:00:00	9.8	967.8	59	2.3	0
67	2021-01-03 18:00:00	8.8	968.3	61	2.4	0
68	2021-01-03 19:00:00	7.3	969	71	1.4	0
69	2021-01-03 20:00:00	7.1	969.6	73	1.6	0
70	2021-01-03 21:00:00	5.8	970.1	78	2.4	0
71	2021-01-03 22:00:00	4.9	970.1	85	1.5	0
72	2021-01-03 23:00:00	5.1	970.3	77	1.6	0
73	2021-01-04	4.9	970.3	81	2.4	0
74	2021-01-04 01:00:00	4.6	969.7	86	4	0
75	2021-01-04 02:00:00	4.4	969	87	4.6	0
76	2021-01-04 03:00:00	4	968.8	90	3.9	0
77	2021-01-04 04:00:00	4	968.3	90	2.3	0
78	2021-01-04 05:00:00	3.6	967.8	93	1.6	0
79	2021-01-04 06:00:00	3.2	967.8	96	0.8	0
80	2021-01-04 07:00:00	3.4	967.9	97	2.1	0
81	2021-01-04 08:00:00	3.8	968.2	96	1	0
82	2021-01-04 09:00:00	4	968.8	96	0.3	0
83	2021-01-04 10:00:00	4.5	969.3	96	1.1	0
84	2021-01-04 11:00:00	4.9	969.4	91	1.8	0
85	2021-01-04 12:00:00	6.3	968.3	82	2.4	0
86	2021-01-04 13:00:00	7.3	967.1	74	2.3	0
87	2021-01-04 14:00:00	7.5	966	75	2.5	0
88	2021-01-04 15:00:00	8.1	965.3	73	2.1	0
89	2021-01-04 16:00:00	8.3	965.3	73	2.2	0
90	2021-01-04 17:00:00	8	966	73	2.4	0
91	2021-01-04 18:00:00	7.7	966.9	74	3	0
92	2021-01-04 19:00:00	7.6	967.9	75	2.8	0
93	2021-01-04 20:00:00	7.5	969	75	2.2	0
94	2021-01-04 21:00:00	7.2	969.5	78	1.7	0
95	2021-01-04 22:00:00	7.1	970	77	0.9	0
96	2021-01-04 23:00:00	7	970.3	78	0.6	0
97	2021-01-05	7	970.8	75	4.1	0
98	2021-01-05 01:00:00	6.9	970.7	79	0.8	0
99	2021-01-05 02:00:00	6.6	970.5	81	2.7	0
100	2021-01-05 03:00:00	6.3	970.5	88	3.6	0
101	2021-01-05 04:00:00	6.2	970.3	86	3.9	0
102	2021-01-05 05:00:00	6.3	970.2	83	0.8	0
103	2021-01-05 06:00:00	6	970.4	92	0.9	0
104	2021-01-05 07:00:00	5.8	971	89	0.9	0
105	2021-01-05 08:00:00	5.8	971.8	91	1	0
106	2021-01-05 09:00:00	6	972.6	90	1	0
107	2021-01-05 10:00:00	6.3	973.3	90	0.7	0
108	2021-01-05 11:00:00	6.7	972.8	90	0.8	0
109	2021-01-05 12:00:00	7.1	971.8	86	0.7	0
110	2021-01-05 13:00:00	7.5	970.4	80	1	0
111	2021-01-05 14:00:00	7.8	969.3	81	1	0
112	2021-01-05 15:00:00	7.8	968.5	82	0.9	0
113	2021-01-05 16:00:00	8.2	968.2	79	0.9	0
114	2021-01-05 17:00:00	8.2	968.3	81	0.5	0
115	2021-01-05 18:00:00	7.9	969	82	0.9	0
116	2021-01-05 19:00:00	7.3	970.1	89	1.7	0
117	2021-01-05 20:00:00	7.1	970.8	88	1.5	0
118	2021-01-05 21:00:00	7	970.9	87	1.8	0
119	2021-01-05 22:00:00	7.1	971.1	88	0.9	0
120	2021-01-05 23:00:00	7.1	971.2	88	1.2	0
121	2021-01-06	6.8	970.8	91	1.5	0
122	2021-01-06 01:00:00	6.7	970.6	91	0.9	0
123	2021-01-06 02:00:00	6.6	969.9	94	0.8	0
124	2021-01-06 03:00:00	6.5	969.3	96	0.6	0
125	2021-01-06 04:00:00	6.4	968.6	96	0.8	0
126	2021-01-06 05:00:00	6.3	968	97	0.8	0
127	2021-01-06 06:00:00	6.2	967.5	97	0.8	0
128	2021-01-06 07:00:00	6.1	967.4	97	1	0
129	2021-01-06 08:00:00	6.1	967.8	97	0.9	0
130	2021-01-06 09:00:00	6.1	968	98	2.4	0
131	2021-01-06 10:00:00	6.1	968.4	96	0.7	0
132	2021-01-06 11:00:00	6.4	968	96	1.6	0
133	2021-01-06 12:00:00	6.6	966.7	93	2.2	0
134	2021-01-06 13:00:00	6.5	965.3	93	1.7	0
135	2021-01-06 14:00:00	6.5	964	94	2.9	0
136	2021-01-06 15:00:00	6.4	963.2	95	0.8	0
137	2021-01-06 16:00:00	6.3	963.4	93	1.6	0
138	2021-01-06 17:00:00	6.3	963.9	95	4	0
139	2021-01-06 18:00:00	6.2	964.7	95	4.2	0.1
140	2021-01-06 19:00:00	6.3	965.7	95	4	0.9
141	2021-01-06 20:00:00	6.1	966.5	96	7	1.3
142	2021-01-06 21:00:00	6.1	967.5	96	3.9	0.9
143	2021-01-06 22:00:00	6	968.2	96	5.7	0.9
144	2021-01-06 23:00:00	6	968.7	96	6	0.6
145	2021-01-07	6	969.1	95	5.9	0.5
146	2021-01-07 01:00:00	6.1	969.1	96	7.5	1.1
147	2021-01-07 02:00:00	5.8	968.9	95	7.7	2
148	2021-01-07 03:00:00	5.5	968.9	94	8.2	0.5
149	2021-01-07 04:00:00	5.4	968.8	95	6.9	0.9
150	2021-01-07 05:00:00	5.2	968.6	95	4.7	0.7
151	2021-01-07 06:00:00	5.1	968.8	96	3.1	0.9
152	2021-01-07 07:00:00	4.8	969.1	95	4.4	1
153	2021-01-07 08:00:00	4.7	969.7	96	6.2	0.1
154	2021-01-07 09:00:00	4.7	970.6	96	4.1	0.3
155	2021-01-07 10:00:00	4.5	971.4	96	5.5	0.5
156	2021-01-07 11:00:00	4.4	971.5	96	6.9	0.4
157	2021-01-07 12:00:00	3.9	970.5	94	8.5	0.7
158	2021-01-07 13:00:00	3.5	969.2	94	9.1	0.4
159	2021-01-07 14:00:00	3.3	968	93	8.3	0.2
160	2021-01-07 15:00:00	3.1	967.7	93	7.9	0.2
161	2021-01-07 16:00:00	2.6	968.1	94	9.7	0.4
162	2021-01-07 17:00:00	2.3	969.2	94	10.3	0.2
163	2021-01-07 18:00:00	2	970.5	94	8.9	0.4
164	2021-01-07 19:00:00	1.8	972.1	96	10	0.6
165	2021-01-07 20:00:00	1.6	973.8	95	9.7	0.6
166	2021-01-07 21:00:00	1.3	975.1	95	9.9	0.4
167	2021-01-07 22:00:00	1.1	976	94	9	0.3
168	2021-01-07 23:00:00	0.9	976.6	93	8.9	0.2
169	2021-01-08	0.6	976.9	94	8.6	0.2
170	2021-01-08 01:00:00	0.4	976.8	92	9.5	0.1
171	2021-01-08 02:00:00	0.5	976.9	93	7.4	0
172	2021-01-08 03:00:00	0.7	976.7	91	5.2	0
173	2021-01-08 04:00:00	0.8	976.2	91	2.9	0
174	2021-01-08 05:00:00	0.8	975.5	92	0.8	0.1
175	2021-01-08 06:00:00	0.8	975.3	94	0.7	0
176	2021-01-08 07:00:00	0.8	975.6	94	1.1	0
177	2021-01-08 08:00:00	1	976.2	91	2.6	0
178	2021-01-08 09:00:00	1.2	976.7	90	1.3	0
179	2021-01-08 10:00:00	1.5	977.5	90	2.2	0
180	2021-01-08 11:00:00	2	977.7	89	1.5	0
181	2021-01-08 12:00:00	2.3	976.8	88	2.1	0
182	2021-01-08 13:00:00	2.2	975.3	87	3	0
183	2021-01-08 14:00:00	2.3	973.7	86	3.9	0
184	2021-01-08 15:00:00	2.2	972.7	87	1.4	0
185	2021-01-08 16:00:00	2.2	971.9	85	4.3	0
186	2021-01-08 17:00:00	2.1	971.6	87	2.8	0
187	2021-01-08 18:00:00	1.9	971.8	89	3	0
188	2021-01-08 19:00:00	1.8	972.5	92	2	0
189	2021-01-08 20:00:00	1.7	973.2	94	2.7	0
190	2021-01-08 21:00:00	1.6	973.7	93	3.4	0
191	2021-01-08 22:00:00	1.7	974.1	94	2.8	0
192	2021-01-08 23:00:00	1.7	974.1	95	2.7	0
193	2021-01-09	1.7	974	96	1.5	0
194	2021-01-09 01:00:00	1.8	973.8	96	1.9	0
195	2021-01-09 02:00:00	1.8	973.7	97	1.6	0.2
196	2021-01-09 03:00:00	1.7	973.3	97	1	0.1
197	2021-01-09 04:00:00	1.7	972.8	97	1	0
198	2021-01-09 05:00:00	1.6	972.1	97	0.9	0.1
199	2021-01-09 06:00:00	1.7	971.9	97	1.3	0
200	2021-01-09 07:00:00	1.8	972.1	98	1.5	0
201	2021-01-09 08:00:00	1.9	972.4	98	1.5	0.1
202	2021-01-09 09:00:00	1.9	972.6	98	1.7	0
203	2021-01-09 10:00:00	2.1	973.1	98	1.1	0
204	2021-01-09 11:00:00	2.6	973.1	97	1.7	0
205	2021-01-09 12:00:00	3.1	972.3	92	1.6	0
206	2021-01-09 13:00:00	3.6	970.6	88	2	0
207	2021-01-09 14:00:00	4	969	84	2.3	0
208	2021-01-09 15:00:00	3.8	968.1	85	2.4	0
209	2021-01-09 16:00:00	3.6	967.7	86	3.5	0
210	2021-01-09 17:00:00	3.5	967.9	85	3.8	0
211	2021-01-09 18:00:00	3.2	968.9	89	3.1	0
212	2021-01-09 19:00:00	3	969.9	91	2.6	0
213	2021-01-09 20:00:00	2.9	971.3	93	4.4	0
214	2021-01-09 21:00:00	2.7	972.2	95	3.5	0.3
215	2021-01-09 22:00:00	2.6	972.9	96	2.6	0.2
216	2021-01-09 23:00:00	2.6	973.3	95	1.5	0.1
217	2021-01-10	2.6	973.5	95	2.9	0.1
218	2021-01-10 01:00:00	2.7	973.2	95	3.1	0
219	2021-01-10 02:00:00	2.4	973.2	96	4.2	0.2
220	2021-01-10 03:00:00	2.3	972.7	96	4.8	0.2
221	2021-01-10 04:00:00	2.2	971.9	94	5.2	0.1
222	2021-01-10 05:00:00	2.2	971	94	3.3	0.2
223	2021-01-10 06:00:00	2.3	970.5	94	3.8	0
224	2021-01-10 07:00:00	2.3	970.8	95	0.8	0
225	2021-01-10 08:00:00	2.3	971.1	96	1.9	0
226	2021-01-10 09:00:00	2.4	971.9	96	2.1	0
227	2021-01-10 10:00:00	2.5	972.6	94	1.8	0
228	2021-01-10 11:00:00	2.8	973.1	93	1.9	0
229	2021-01-10 12:00:00	3.2	972.6	90	2.7	0.1
230	2021-01-10 13:00:00	3.3	971.4	89	1.7	0
231	2021-01-10 14:00:00	3.4	970.3	87	4.1	0
232	2021-01-10 15:00:00	2.9	969.8	92	4	0.1
233	2021-01-10 16:00:00	2.5	969.7	93	8	0.4
234	2021-01-10 17:00:00	2.4	970.3	93	5.3	0.4
235	2021-01-10 18:00:00	2.2	971.3	95	4.6	0.2
236	2021-01-10 19:00:00	1.9	972.9	96	3.7	0.3
237	2021-01-10 20:00:00	1.7	974.6	95	5.4	0.4
238	2021-01-10 21:00:00	1.5	975.9	95	6.6	0.5
239	2021-01-10 22:00:00	1.8	977.2	94	4.9	0.4
240	2021-01-10 23:00:00	2	978.4	93	5.3	0.2
241	2021-01-11	2	979.1	93	5.2	0.4
242	2021-01-11 01:00:00	2.1	979.3	92	7.3	0.5
243	2021-01-11 02:00:00	2.1	979.6	93	3.5	0.4
244	2021-01-11 03:00:00	2.2	980	93	2.5	0
245	2021-01-11 04:00:00	2.4	980.3	87	1.8	0.1
246	2021-01-11 05:00:00	3.1	979.9	85	3.4	0
247	2021-01-11 06:00:00	2.6	979.8	88	4.3	0
248	2021-01-11 07:00:00	2.7	980.1	90	4	0
249	2021-01-11 08:00:00	2.7	980.7	90	4.4	0
250	2021-01-11 09:00:00	2.8	981.5	91	3.5	0
251	2021-01-11 10:00:00	3.8	982.2	74	3.9	0
252	2021-01-11 11:00:00	4.3	982.6	71	2.8	0
253	2021-01-11 12:00:00	5.5	981.4	62	4.5	0
254	2021-01-11 13:00:00	6.3	980.1	58	4.2	0
255	2021-01-11 14:00:00	7	978.6	45	1.8	0
256	2021-01-11 15:00:00	7.9	977.7	41	2.5	0
257	2021-01-11 16:00:00	7.6	977.1	37	2.1	0
258	2021-01-11 17:00:00	6.9	976.9	48	2.9	0
259	2021-01-11 18:00:00	6.2	976.9	55	2	0
260	2021-01-11 19:00:00	4.5	977.1	71	2.1	0
261	2021-01-11 20:00:00	3.4	977.6	70	1.9	0
262	2021-01-11 21:00:00	3.6	977.8	76	1.4	0
263	2021-01-11 22:00:00	3.7	978.1	77	1.8	0
264	2021-01-11 23:00:00	3.5	978.1	79	1.9	0
265	2021-01-12	2.4	978.1	83	2.1	0
266	2021-01-12 01:00:00	1.9	977	84	2.5	0
267	2021-01-12 02:00:00	2.3	975.9	86	4.5	0
268	2021-01-12 03:00:00	2	975	91	3.7	0
269	2021-01-12 04:00:00	1.7	973.7	90	2.9	0
270	2021-01-12 05:00:00	1.7	972.3	87	2.8	0
271	2021-01-12 06:00:00	1.4	971.7	90	4.5	0
272	2021-01-12 07:00:00	0.8	971.3	95	3.7	0
273	2021-01-12 08:00:00	0.5	971.1	96	1.7	0
274	2021-01-12 09:00:00	0.6	971.4	97	2.8	0
275	2021-01-12 10:00:00	1.7	971.9	97	1.4	0
276	2021-01-12 11:00:00	3.7	971.7	83	2	0
277	2021-01-12 12:00:00	5.7	970.5	66	4.7	0
278	2021-01-12 13:00:00	5.8	968.6	64	6.3	0
279	2021-01-12 14:00:00	6.8	966.7	65	2.2	0
280	2021-01-12 15:00:00	8.3	965	59	3.2	0
281	2021-01-12 16:00:00	8.6	964.2	57	4.2	0
282	2021-01-12 17:00:00	8.6	963.3	56	3.8	0
283	2021-01-12 18:00:00	8	963.2	60	2.7	0
284	2021-01-12 19:00:00	6.6	963.2	69	5.2	0
285	2021-01-12 20:00:00	6.8	964.1	65	3.3	0
286	2021-01-12 21:00:00	6.5	964.6	62	5.8	0
287	2021-01-12 22:00:00	5.6	965.2	70	3.6	0
288	2021-01-12 23:00:00	4.6	965.4	75	3	0
289	2021-01-13	4.9	965.4	77	1.8	0
290	2021-01-13 01:00:00	4.6	965.2	78	2.8	0
291	2021-01-13 02:00:00	4.8	965.2	78	2.4	0
292	2021-01-13 03:00:00	4.8	965.2	82	1.6	0
293	2021-01-13 04:00:00	4.8	964.6	83	1.6	0
294	2021-01-13 05:00:00	5	964.4	78	0.9	0
295	2021-01-13 06:00:00	4.9	964.2	82	1.4	0
296	2021-01-13 07:00:00	4.8	964.6	84	2.5	0
297	2021-01-13 08:00:00	4.8	965.2	79	2.3	0
298	2021-01-13 09:00:00	4.9	965.9	87	0.6	0
299	2021-01-13 10:00:00	5.3	966.5	83	2.1	0
300	2021-01-13 11:00:00	6.1	966.7	76	1.7	0
301	2021-01-13 12:00:00	7.6	965.9	69	1.7	0
302	2021-01-13 13:00:00	9.3	964.5	56	2.3	0
303	2021-01-13 14:00:00	11	963	45	3.9	0
304	2021-01-13 15:00:00	10.5	962	47	1.9	0
305	2021-01-13 16:00:00	10.6	961.6	48	2.6	0
306	2021-01-13 17:00:00	10.3	961.4	49	1.1	0
307	2021-01-13 18:00:00	9.3	961.4	60	1.4	0
308	2021-01-13 19:00:00	6.6	962.4	69	2.2	0
309	2021-01-13 20:00:00	6.1	963.3	70	1.6	0
310	2021-01-13 21:00:00	5.9	964.2	69	1.5	0
311	2021-01-13 22:00:00	5.9	965	73	1.6	0
312	2021-01-13 23:00:00	6.1	965.4	68	1.9	0
313	2021-01-14	5.6	965.5	71	2.3	0
314	2021-01-14 01:00:00	5.7	965.6	77	3.5	0
315	2021-01-14 02:00:00	5.5	965.5	76	1.5	0
316	2021-01-14 03:00:00	5.3	964.7	81	3.5	0
317	2021-01-14 04:00:00	5.2	964.3	81	3.1	0
318	2021-01-14 05:00:00	4.6	963.6	87	4.2	0
319	2021-01-14 06:00:00	4.7	963.6	87	4.6	0
320	2021-01-14 07:00:00	4.7	963.8	87	5	0
321	2021-01-14 08:00:00	4.1	963.6	89	4.2	0
322	2021-01-14 09:00:00	4.1	963.8	88	4.7	0
323	2021-01-14 10:00:00	6.1	963.9	80	4.8	0
324	2021-01-14 11:00:00	8.2	964	69	4.4	0
325	2021-01-14 12:00:00	10.7	962.7	61	2.2	0
326	2021-01-14 13:00:00	12.8	960.9	54	1.2	0
327	2021-01-14 14:00:00	13.4	959.2	53	2.1	0
328	2021-01-14 15:00:00	13.8	957.8	50	3.5	0
329	2021-01-14 16:00:00	14	957.1	49	3.8	0
330	2021-01-14 17:00:00	13.7	956.8	51	2.5	0
331	2021-01-14 18:00:00	12.5	957	55	3.1	0
332	2021-01-14 19:00:00	11	957.6	58	3.1	0
333	2021-01-14 20:00:00	10	958.4	61	3.4	0
334	2021-01-14 21:00:00	9.7	959.3	67	3.5	0
335	2021-01-14 22:00:00	8.8	959.9	71	2.3	0
336	2021-01-14 23:00:00	7.8	960.3	75	1.9	0
337	2021-01-15	8.2	960.5	71	2.3	0
338	2021-01-15 01:00:00	7.4	960.6	75	2.2	0
339	2021-01-15 02:00:00	6.7	961.2	79	1.2	0
340	2021-01-15 03:00:00	5.6	961.3	85	1.3	0
341	2021-01-15 04:00:00	6.4	961.4	78	2.7	0
342	2021-01-15 05:00:00	6	961.8	87	1.3	0
343	2021-01-15 06:00:00	6.1	962	86	1	0
344	2021-01-15 07:00:00	5.9	962.6	88	1.4	0
345	2021-01-15 08:00:00	6.2	963.1	82	0.6	0
346	2021-01-15 09:00:00	6.1	963.7	92	1.9	0
347	2021-01-15 10:00:00	6.6	964.4	86	2.5	0
348	2021-01-15 11:00:00	7.5	964.9	81	3.1	0
349	2021-01-15 12:00:00	8.7	964	77	3.6	0
350	2021-01-15 13:00:00	9.3	962.8	74	2.3	0
351	2021-01-15 14:00:00	10.3	961.4	69	2.2	0
352	2021-01-15 15:00:00	10.8	960.2	66	2	0
353	2021-01-15 16:00:00	10.9	959.7	65	2	0
354	2021-01-15 17:00:00	11.3	959.6	61	2.8	0
355	2021-01-15 18:00:00	10.7	959.7	66	2.1	0
356	2021-01-15 19:00:00	9.1	960	74	3	0
357	2021-01-15 20:00:00	9.2	961.1	72	2.9	0
358	2021-01-15 21:00:00	8.2	961.7	82	2.7	0
359	2021-01-15 22:00:00	6.9	962.4	86	2.3	0
360	2021-01-15 23:00:00	7.4	962.7	82	3.6	0
361	2021-01-16	7.8	962.6	82	3.2	0
362	2021-01-16 01:00:00	8.1	962.8	80	1.7	0
363	2021-01-16 02:00:00	7.9	963.2	84	1.2	0
364	2021-01-16 03:00:00	7.7	963.7	81	0.2	0
365	2021-01-16 04:00:00	7.5	963.8	82	1	0
366	2021-01-16 05:00:00	7.4	963.7	88	2.2	0
367	2021-01-16 06:00:00	7.4	963.9	85	2.7	0
368	2021-01-16 07:00:00	7.6	964.3	83	3.6	0
369	2021-01-16 08:00:00	7.7	964.6	84	3.9	0
370	2021-01-16 09:00:00	7.8	965.4	83	5.1	0
371	2021-01-16 10:00:00	7.9	966	84	4.3	0
372	2021-01-16 11:00:00	8.1	966.8	83	4	0
373	2021-01-16 12:00:00	8.3	966.1	83	2.2	0
374	2021-01-16 13:00:00	8.5	965.4	88	1.6	0
375	2021-01-16 14:00:00	8.3	964.6	91	2.6	0
376	2021-01-16 15:00:00	8.3	964.7	90	2.4	0
377	2021-01-16 16:00:00	7.9	965.3	90	2.6	0.1
378	2021-01-16 17:00:00	8	966.4	90	2.1	0
379	2021-01-16 18:00:00	7.7	967.9	92	5.6	0
380	2021-01-16 19:00:00	7.4	969.6	94	5.7	0.3
381	2021-01-16 20:00:00	7.1	971.3	95	6	2
382	2021-01-16 21:00:00	7.1	972.9	94	10.8	2.4
383	2021-01-16 22:00:00	6.1	975	94	9.9	2.9
384	2021-01-16 23:00:00	5.9	976.6	93	3.7	2.1
385	2021-01-17	5.8	977.7	94	6	2.1
386	2021-01-17 01:00:00	4.7	979.2	92	7.9	1.6
387	2021-01-17 02:00:00	4.3	980.4	92	8.4	2
388	2021-01-17 03:00:00	3.8	981.2	91	8.8	2.2
389	2021-01-17 04:00:00	3.1	981.3	93	11.6	2.4
390	2021-01-17 05:00:00	3.2	981.4	92	9	1.7
391	2021-01-17 06:00:00	3.6	981.9	89	11.5	0.7
392	2021-01-17 07:00:00	3.7	982.5	88	7.6	0.7
393	2021-01-17 08:00:00	3.6	982.3	88	4.7	0.1
394	2021-01-17 09:00:00	4.1	982.3	83	2.9	0.1
395	2021-01-17 10:00:00	4.5	982.3	85	4.9	0
396	2021-01-17 11:00:00	5.2	982.2	81	4.7	0
397	2021-01-17 12:00:00	6.7	981.2	75	3.4	0
398	2021-01-17 13:00:00	7.2	979.6	68	5.2	0
399	2021-01-17 14:00:00	7.5	978.1	67	4.2	0
400	2021-01-17 15:00:00	8.5	976.8	58	3.4	0
401	2021-01-17 16:00:00	8.3	975.9	52	2.6	0
402	2021-01-17 17:00:00	8.1	975.6	58	3.2	0
403	2021-01-17 18:00:00	7.4	975.5	66	3.2	0
404	2021-01-17 19:00:00	6.4	975.7	68	2.9	0
405	2021-01-17 20:00:00	6	975.9	72	2.4	0
406	2021-01-17 21:00:00	4.1	975.8	85	3.1	0
407	2021-01-17 22:00:00	4.6	975.8	77	3.3	0
408	2021-01-17 23:00:00	4.2	975.2	76	3.7	0
409	2021-01-18	4	974.6	78	5	0
410	2021-01-18 01:00:00	3.6	974	83	4.3	0
411	2021-01-18 02:00:00	3.1	973.4	86	3.5	0
412	2021-01-18 03:00:00	2.8	972.7	89	4.3	0
413	2021-01-18 04:00:00	2.5	972.1	90	3.9	0
414	2021-01-18 05:00:00	2.5	971.6	88	3.1	0
415	2021-01-18 06:00:00	2.8	971.2	84	2.8	0
416	2021-01-18 07:00:00	1.7	971.5	95	3.5	0
417	2021-01-18 08:00:00	1.3	971.6	95	3.1	0
418	2021-01-18 09:00:00	1.9	971.7	96	1.8	0
419	2021-01-18 10:00:00	4.2	972	85	2.5	0
420	2021-01-18 11:00:00	6.5	972	73	2.3	0
421	2021-01-18 12:00:00	7.2	970.8	76	2.3	0
422	2021-01-18 13:00:00	6.8	968.8	78	4.9	0
423	2021-01-18 14:00:00	8.1	967	71	4.6	0
424	2021-01-18 15:00:00	9.3	965.4	64	3.3	0
425	2021-01-18 16:00:00	10	964.1	59	1.3	0
426	2021-01-18 17:00:00	9.7	963.2	59	3.7	0
427	2021-01-18 18:00:00	8.4	963.3	63	3.1	0
428	2021-01-18 19:00:00	6.9	963.7	65	2.5	0
429	2021-01-18 20:00:00	6.1	964	68	4.4	0
430	2021-01-18 21:00:00	5.1	963.8	79	2.9	0
431	2021-01-18 22:00:00	4	963.7	84	3.2	0
432	2021-01-18 23:00:00	4.9	963.7	77	1.3	0
433	2021-01-19	4.7	963.5	83	1.2	0
434	2021-01-19 01:00:00	4.2	962.8	90	1.9	0
435	2021-01-19 02:00:00	3.7	962	72	2.5	0
436	2021-01-19 03:00:00	3.7	961.4	77	1.9	0
437	2021-01-19 04:00:00	3.5	960.6	85	2	0
438	2021-01-19 05:00:00	3.7	960.2	76	1.4	0
439	2021-01-19 06:00:00	3.9	959.9	77	2.2	0
440	2021-01-19 07:00:00	2.8	960.1	92	0.6	0
441	2021-01-19 08:00:00	2.9	960.5	92	1.3	0
442	2021-01-19 09:00:00	3.4	960.9	91	1.3	0
443	2021-01-19 10:00:00	3.4	961.7	91	2.5	0
444	2021-01-19 11:00:00	4.8	961.8	88	1.9	0
445	2021-01-19 12:00:00	6.7	961	72	4.4	0
446	2021-01-19 13:00:00	7.4	959.7	70	2.9	0
447	2021-01-19 14:00:00	7.7	958.6	71	3.8	0
448	2021-01-19 15:00:00	7.8	957.6	69	3.6	0
449	2021-01-19 16:00:00	7.8	957.4	68	2.2	0
450	2021-01-19 17:00:00	7.6	957.7	71	2.1	0
451	2021-01-19 18:00:00	7.2	958.4	70	2.5	0
452	2021-01-19 19:00:00	6.9	958.9	71	2.1	0
453	2021-01-19 20:00:00	6.7	959.6	75	2.4	0
454	2021-01-19 21:00:00	6.9	960	72	1.3	0
455	2021-01-19 22:00:00	6.9	960.4	75	1	0
456	2021-01-19 23:00:00	6.6	961.1	79	1.5	0
457	2021-01-20	6.6	961.3	80	2.2	0
458	2021-01-20 01:00:00	6.6	961.2	74	1.7	0
459	2021-01-20 02:00:00	6.7	961.3	73	3.1	0
460	2021-01-20 03:00:00	6.7	961.2	75	4.2	0
461	2021-01-20 04:00:00	6.6	961.1	78	3.7	0
462	2021-01-20 05:00:00	6.8	961.1	76	4.4	0
463	2021-01-20 06:00:00	6.8	961.4	76	4.4	0
464	2021-01-20 07:00:00	6.6	961.8	79	5.1	0
465	2021-01-20 08:00:00	6.5	962.1	82	3.5	0
466	2021-01-20 09:00:00	6.7	962.5	78	4.6	0
467	2021-01-20 10:00:00	7.4	962.9	76	4.3	0
468	2021-01-20 11:00:00	8.1	963.3	71	3.5	0
469	2021-01-20 12:00:00	8.8	963	66	4.7	0
470	2021-01-20 13:00:00	9.9	961.8	62	3	0
471	2021-01-20 14:00:00	10.6	960.7	59	2.1	0
472	2021-01-20 15:00:00	11.1	959.7	52	0.9	0
473	2021-01-20 16:00:00	11.1	959.7	56	1.5	0
474	2021-01-20 17:00:00	10.9	959.9	53	1.5	0
475	2021-01-20 18:00:00	10.3	960.3	60	1.8	0
476	2021-01-20 19:00:00	9.2	961.3	74	1.4	0
477	2021-01-20 20:00:00	8.7	962.1	77	2	0
478	2021-01-20 21:00:00	8.1	962.8	79	1.7	0
479	2021-01-20 22:00:00	8	963.4	79	1.9	0
480	2021-01-20 23:00:00	8.1	963.9	76	1.1	0
481	2021-01-21	8	963.9	79	1.2	0
482	2021-01-21 01:00:00	7.8	963.9	76	1.8	0
483	2021-01-21 02:00:00	7.9	963.9	80	1.6	0
484	2021-01-21 03:00:00	7.5	963.8	82	2	0
485	2021-01-21 04:00:00	7.5	963.7	80	0.7	0
486	2021-01-21 05:00:00	7.6	963.7	81	1	0
487	2021-01-21 06:00:00	7.5	963.7	81	0.9	0
488	2021-01-21 07:00:00	7.5	964.2	79	2.9	0
489	2021-01-21 08:00:00	7.4	964.5	88	3.9	0
490	2021-01-21 09:00:00	7.9	965	78	3.3	0
491	2021-01-21 10:00:00	8.2	965.7	80	2.9	0
492	2021-01-21 11:00:00	8.9	966	77	4.2	0
493	2021-01-21 12:00:00	9.8	965.6	73	4.2	0
494	2021-01-21 13:00:00	10.3	964.5	76	3.3	0
495	2021-01-21 14:00:00	10.9	963.5	68	4.3	0
496	2021-01-21 15:00:00	11.5	963	66	3	0
497	2021-01-21 16:00:00	11.3	963	67	4.8	0
498	2021-01-21 17:00:00	11.1	963.2	69	2.8	0
499	2021-01-21 18:00:00	10.6	963.7	76	3.1	0
500	2021-01-21 19:00:00	9.5	964.3	81	2.4	0
501	2021-01-21 20:00:00	8.5	964.7	82	3.2	0
502	2021-01-21 21:00:00	8.6	965.1	84	2.8	0
503	2021-01-21 22:00:00	8.2	965.3	86	3.2	0
504	2021-01-21 23:00:00	7.6	965.2	91	2.7	0
505	2021-01-22	7.4	965.1	92	4.1	0
506	2021-01-22 01:00:00	7.3	964.9	92	3.8	0
507	2021-01-22 02:00:00	7.7	964.6	89	5.6	0
508	2021-01-22 03:00:00	7.6	963.9	89	5.1	0
509	2021-01-22 04:00:00	7.5	963.8	90	4.3	0
510	2021-01-22 05:00:00	7.5	963.5	90	2.6	0
511	2021-01-22 06:00:00	7.3	964.2	91	0.7	0
512	2021-01-22 07:00:00	7	964.7	92	2	0
513	2021-01-22 08:00:00	6.7	964.6	95	1.9	0
514	2021-01-22 09:00:00	6.8	964.6	97	3	0
515	2021-01-22 10:00:00	8.9	964.4	85	3.9	0
516	2021-01-22 11:00:00	11.4	964	70	5.4	0
517	2021-01-22 12:00:00	13.6	962.9	63	2.1	0
518	2021-01-22 13:00:00	15.6	961	50	1.8	0
519	2021-01-22 14:00:00	17.5	958.9	43	2.5	0
520	2021-01-22 15:00:00	17.8	957.8	42	4.2	0
521	2021-01-22 16:00:00	17.8	957.3	40	3.2	0
522	2021-01-22 17:00:00	17.1	956.8	44	5.2	0
523	2021-01-22 18:00:00	16.1	957	44	2.8	0
524	2021-01-22 19:00:00	13.1	957.5	65	2.9	0
525	2021-01-22 20:00:00	12.4	958.2	60	3.5	0
526	2021-01-22 21:00:00	12.7	959	60	4.1	0
527	2021-01-22 22:00:00	11.9	959.7	64	3.9	0
528	2021-01-22 23:00:00	10	960.3	72	4.4	0
529	2021-01-23	9.8	960.3	79	2.6	0
530	2021-01-23 01:00:00	9.3	960.4	79	3.2	0
531	2021-01-23 02:00:00	8.6	959.9	79	2.2	0
532	2021-01-23 03:00:00	8.2	959	82	1.1	0
533	2021-01-23 04:00:00	7.9	958.1	83	1.5	0
534	2021-01-23 05:00:00	7.1	957.8	88	0.8	0
535	2021-01-23 06:00:00	6.2	957.6	92	1.4	0
536	2021-01-23 07:00:00	6	958	93	1.1	0
537	2021-01-23 08:00:00	5.7	958.2	92	2.6	0
538	2021-01-23 09:00:00	6.1	958.6	96	1.4	0
539	2021-01-23 10:00:00	7	958.8	92	1.1	0
540	2021-01-23 11:00:00	9.3	958.5	80	2.3	0
541	2021-01-23 12:00:00	11	957.6	72	3.9	0
542	2021-01-23 13:00:00	11.8	956.3	70	5.3	0
543	2021-01-23 14:00:00	12	954.7	69	4	0
544	2021-01-23 15:00:00	12.6	954.2	66	5.6	0
545	2021-01-23 16:00:00	12.9	953.4	64	4.9	0
546	2021-01-23 17:00:00	12.2	953.5	68	3.9	0
547	2021-01-23 18:00:00	11.7	954.2	76	1.7	0
548	2021-01-23 19:00:00	10.4	955.2	81	1.8	0
549	2021-01-23 20:00:00	10	956.1	82	1	0
550	2021-01-23 21:00:00	9.9	957.1	85	1.7	0
551	2021-01-23 22:00:00	10	957.5	85	1.8	0
552	2021-01-23 23:00:00	10.2	958.2	80	3.8	0
553	2021-01-24	10.4	958.2	79	1.8	0
554	2021-01-24 01:00:00	10.1	958.4	83	1	0
555	2021-01-24 02:00:00	9.9	958.5	83	1.5	0
556	2021-01-24 03:00:00	9.8	957.5	84	1.1	0
557	2021-01-24 04:00:00	9.5	956.8	87	1.1	0
558	2021-01-24 05:00:00	9.5	956	88	1.2	0
559	2021-01-24 06:00:00	9.3	955.9	88	2.3	0
560	2021-01-24 07:00:00	9.4	956	86	1.8	0
561	2021-01-24 08:00:00	9.3	956.4	91	1.7	0
562	2021-01-24 09:00:00	9.3	957	90	1.4	0
563	2021-01-24 10:00:00	9.6	957.4	90	1.2	0
564	2021-01-24 11:00:00	10.2	957.7	86	1.4	0
565	2021-01-24 12:00:00	11.2	957	76	2.6	0
566	2021-01-24 13:00:00	12.1	956	75	3.2	0
567	2021-01-24 14:00:00	12.6	954.9	71	2.2	0
568	2021-01-24 15:00:00	12.7	954	70	2.2	0
569	2021-01-24 16:00:00	12	954	70	1.8	0
570	2021-01-24 17:00:00	11.6	954.3	71	1.9	0
571	2021-01-24 18:00:00	11.3	955	78	1.8	0
572	2021-01-24 19:00:00	10.8	956.1	82	1.4	0
573	2021-01-24 20:00:00	10.5	957.3	84	1.4	0
574	2021-01-24 21:00:00	10.2	958.6	83	2.1	0
575	2021-01-24 22:00:00	10.2	959.6	88	4.3	0
576	2021-01-24 23:00:00	9.6	960.6	94	3.6	0
577	2021-01-25	9.3	961.4	96	2.5	0.2
578	2021-01-25 01:00:00	9.2	962.2	96	2.5	0.2
579	2021-01-25 02:00:00	9	962.8	96	4.1	0.1
580	2021-01-25 03:00:00	9.2	963.1	92	4.2	0.1
581	2021-01-25 04:00:00	9.7	963.4	87	7.5	0
582	2021-01-25 05:00:00	9.5	963.8	89	6	0
583	2021-01-25 06:00:00	9.4	964.6	90	7.3	0
584	2021-01-25 07:00:00	9.3	965.7	91	5.6	0
585	2021-01-25 08:00:00	9.3	966.8	90	7.6	0
586	2021-01-25 09:00:00	9	968	92	6.8	0.1
587	2021-01-25 10:00:00	8.7	969.2	93	10.6	1.2
588	2021-01-25 11:00:00	7.7	970.1	93	6	0.5
589	2021-01-25 12:00:00	7.9	970	91	6.6	0.1
590	2021-01-25 13:00:00	8.3	968.9	91	5.1	0.1
591	2021-01-25 14:00:00	9.8	967.7	82	1.2	0
592	2021-01-25 15:00:00	11.8	966.4	66	4.2	0
593	2021-01-25 16:00:00	11.7	965.6	63	1.5	0
594	2021-01-25 17:00:00	11.9	965.5	63	1.9	0
595	2021-01-25 18:00:00	11	965.4	73	1.7	0
596	2021-01-25 19:00:00	10.1	965.8	83	0.8	0
597	2021-01-25 20:00:00	9.2	966.2	87	1.2	0
598	2021-01-25 21:00:00	8.4	967	89	1.5	0
599	2021-01-25 22:00:00	8.1	967.4	89	1.4	0
600	2021-01-25 23:00:00	7.6	967.6	89	1.9	0
601	2021-01-26	9	967.5	79	3	0
602	2021-01-26 01:00:00	8.2	967.3	91	2.6	0
603	2021-01-26 02:00:00	8.5	966.9	87	2.5	0
604	2021-01-26 03:00:00	8.5	966.5	86	2.1	0
605	2021-01-26 04:00:00	8.4	966.1	87	3.3	0
606	2021-01-26 05:00:00	8.3	965.8	90	0.6	0
607	2021-01-26 06:00:00	8	965.5	92	1.1	0
608	2021-01-26 07:00:00	7.9	965.7	91	0.9	0
609	2021-01-26 08:00:00	7.8	966.2	92	1.3	0
610	2021-01-26 09:00:00	8	966.8	92	2	0
611	2021-01-26 10:00:00	8.3	967.1	93	1.5	0
612	2021-01-26 11:00:00	8.9	967	89	1.3	0
613	2021-01-26 12:00:00	9.6	966.5	84	1.5	0
614	2021-01-26 13:00:00	10.2	965	80	1.3	0
615	2021-01-26 14:00:00	10.6	963.4	77	0.7	0
616	2021-01-26 15:00:00	10.8	962.3	80	1	0
617	2021-01-26 16:00:00	10.9	961.4	75	1.4	0
618	2021-01-26 17:00:00	10.6	961	73	2	0
619	2021-01-26 18:00:00	10.3	961.1	76	1	0
620	2021-01-26 19:00:00	9.8	961.8	83	0.6	0
621	2021-01-26 20:00:00	9.1	962.5	87	1	0
622	2021-01-26 21:00:00	8.8	963	88	1	0
623	2021-01-26 22:00:00	8.6	963.3	91	1.1	0
624	2021-01-26 23:00:00	8.5	963.7	91	1.3	0
625	2021-01-27	8.3	963.7	90	0.9	0
626	2021-01-27 01:00:00	8.2	963.8	88	0.5	0
627	2021-01-27 02:00:00	8	963.8	92	1.2	0
628	2021-01-27 03:00:00	8	963.8	90	0.9	0
629	2021-01-27 04:00:00	8	963.5	92	0.6	0
630	2021-01-27 05:00:00	8.1	963.4	92	1.4	0
631	2021-01-27 06:00:00	7.9	963.3	92	1.8	0
632	2021-01-27 07:00:00	7.9	963.8	93	1.6	0
633	2021-01-27 08:00:00	7.7	964.7	94	0.6	0
634	2021-01-27 09:00:00	7.8	965.3	93	1.1	0
635	2021-01-27 10:00:00	8.7	966.1	93	1.1	0
636	2021-01-27 11:00:00	10.4	966.2	80	1.8	0
637	2021-01-27 12:00:00	11.3	965.8	73	2.4	0
638	2021-01-27 13:00:00	12.7	964.9	61	3	0
639	2021-01-27 14:00:00	11.8	964.4	68	5.1	0
640	2021-01-27 15:00:00	11.5	964.3	69	3.5	0
641	2021-01-27 16:00:00	11.2	964.4	70	2	0
642	2021-01-27 17:00:00	11.1	965	72	1.1	0
643	2021-01-27 18:00:00	10.9	965.9	76	0.6	0
644	2021-01-27 19:00:00	10.3	967.3	82	1.9	0
645	2021-01-27 20:00:00	10.1	968.7	79	3	0
646	2021-01-27 21:00:00	10	969.9	80	2.5	0
647	2021-01-27 22:00:00	9.6	970.7	84	3.1	0
648	2021-01-27 23:00:00	9.2	971.5	87	3	0
649	2021-01-28	8.8	972.3	89	2.4	0
650	2021-01-28 01:00:00	8.9	972.2	88	3.3	0
651	2021-01-28 02:00:00	8.2	972.1	91	3.8	0
652	2021-01-28 03:00:00	7.9	971.9	94	3.9	0
653	2021-01-28 04:00:00	7.5	971.8	95	3.4	0
654	2021-01-28 05:00:00	7.6	971.5	93	3	0
655	2021-01-28 06:00:00	7.1	971.3	95	3.1	0
656	2021-01-28 07:00:00	7.2	971.7	91	4.6	0
657	2021-01-28 08:00:00	7	972.2	94	4.1	0
658	2021-01-28 09:00:00	6.7	972.7	95	5.1	0
659	2021-01-28 10:00:00	7.3	973	93	4.4	0
660	2021-01-28 11:00:00	8.6	973.3	86	5.6	0
661	2021-01-28 12:00:00	10.5	972.7	77	3.5	0
662	2021-01-28 13:00:00	12.3	971.6	66	1.7	0
663	2021-01-28 14:00:00	14.1	969.8	61	4.7	0
664	2021-01-28 15:00:00	13.7	968.8	61	3.2	0
665	2021-01-28 16:00:00	13.5	968	63	5.1	0
666	2021-01-28 17:00:00	12.7	967.8	66	4.8	0
667	2021-01-28 18:00:00	12.1	967.9	64	4.3	0
668	2021-01-28 19:00:00	11.6	968.3	68	2.4	0
669	2021-01-28 20:00:00	11.2	968.8	68	3.5	0
670	2021-01-28 21:00:00	10.9	969.4	70	2.3	0
671	2021-01-28 22:00:00	10.7	969.6	73	1.7	0
672	2021-01-28 23:00:00	10.3	969.5	76	1.3	0
673	2021-01-29	9.6	969.2	84	1.9	0
674	2021-01-29 01:00:00	9.4	968.7	83	0.8	0
675	2021-01-29 02:00:00	9.1	968.1	86	0.8	0
676	2021-01-29 03:00:00	8.8	967.3	88	1	0
677	2021-01-29 04:00:00	8.8	966.8	90	1.7	0
678	2021-01-29 05:00:00	8.6	966.1	88	0.9	0
679	2021-01-29 06:00:00	8.8	965.7	87	2.2	0
680	2021-01-29 07:00:00	8.9	965.8	88	1.2	0
681	2021-01-29 08:00:00	8.7	965.9	90	2.1	0
682	2021-01-29 09:00:00	8.6	966.3	93	1.7	0
683	2021-01-29 10:00:00	8.4	966.6	93	3.7	0
684	2021-01-29 11:00:00	8.7	966.6	89	1.5	0
685	2021-01-29 12:00:00	8.9	965.8	87	1.8	0
686	2021-01-29 13:00:00	8.9	964.5	86	3.2	0
687	2021-01-29 14:00:00	9.1	963.1	86	5.6	0
688	2021-01-29 15:00:00	9.1	962.2	87	3.5	0
689	2021-01-29 16:00:00	9.3	961.9	85	1.7	0
690	2021-01-29 17:00:00	9.1	962	87	4.7	0
691	2021-01-29 18:00:00	8.9	962.6	88	3.8	0
692	2021-01-29 19:00:00	8.8	963.5	88	6.2	0
693	2021-01-29 20:00:00	8.9	964.7	82	5.4	0
694	2021-01-29 21:00:00	9	965.6	85	6.3	0
695	2021-01-29 22:00:00	8.3	966.5	89	6.4	0
696	2021-01-29 23:00:00	8.2	967.2	88	1.6	0
697	2021-01-30	8.2	967.5	87	3.1	0
698	2021-01-30 01:00:00	8.2	967.6	86	2.5	0
699	2021-01-30 02:00:00	8.3	967.5	87	1.5	0
700	2021-01-30 03:00:00	8.3	967.3	86	1.1	0
701	2021-01-30 04:00:00	8.1	967.2	93	2.1	0
702	2021-01-30 05:00:00	8.1	966.9	92	2.3	0
703	2021-01-30 06:00:00	8.2	966.8	90	3.6	0
704	2021-01-30 07:00:00	8.2	967.2	88	2.3	0
705	2021-01-30 08:00:00	8.2	967.8	92	1.9	0
706	2021-01-30 09:00:00	8.2	968.4	92	2.4	0
707	2021-01-30 10:00:00	8.5	968.9	90	2.4	0
708	2021-01-30 11:00:00	9.6	968.8	84	4.5	0
709	2021-01-30 12:00:00	10.7	967.8	78	1.8	0
710	2021-01-30 13:00:00	11.6	966.3	63	2.5	0
711	2021-01-30 14:00:00	12.3	964.9	59	2.2	0
712	2021-01-30 15:00:00	12	963.9	63	2.2	0
713	2021-01-30 16:00:00	11.8	963.4	64	2.6	0
714	2021-01-30 17:00:00	11.2	963.4	71	1.4	0
715	2021-01-30 18:00:00	10.7	963.7	75	1.2	0
716	2021-01-30 19:00:00	10.1	964.3	78	1.4	0
717	2021-01-30 20:00:00	9.9	965.3	82	1.2	0.1
718	2021-01-30 21:00:00	9	965.7	87	3.6	0
719	2021-01-30 22:00:00	9.3	966.2	80	3.5	0
720	2021-01-30 23:00:00	9.4	966.6	84	1.8	0
721	2021-01-31	9.2	966.9	84	1.7	0
722	2021-01-31 01:00:00	9.2	966.8	85	3.3	0
723	2021-01-31 02:00:00	8.8	966.8	88	4.4	0
724	2021-01-31 03:00:00	8.7	966.8	87	2	0
725	2021-01-31 04:00:00	8.6	966.5	84	2.2	0
726	2021-01-31 05:00:00	8.5	966.1	87	3.1	0
727	2021-01-31 06:00:00	8.3	966	92	4.9	0
728	2021-01-31 07:00:00	8.2	966.2	92	3.7	0
729	2021-01-31 08:00:00	8.2	966.5	90	4.5	0
730	2021-01-31 09:00:00	8.3	966.8	90	4.5	0
731	2021-01-31 10:00:00	8.6	967.1	87	4.4	0
732	2021-01-31 11:00:00	9	966.9	86	4	0
733	2021-01-31 12:00:00	9.5	966.3	84	3.5	0
734	2021-01-31 13:00:00	10.2	964.8	77	4.4	0
735	2021-01-31 14:00:00	11.2	963.3	72	4.1	0
736	2021-01-31 15:00:00	11.6	962.4	65	1.9	0
737	2021-01-31 16:00:00	12.4	962.2	62	1.7	0
738	2021-01-31 17:00:00	12.1	962.1	61	0.9	0
739	2021-01-31 18:00:00	11.7	962.9	66	1	0
740	2021-01-31 19:00:00	10.6	963.8	78	1.5	0
741	2021-01-31 20:00:00	10.3	964.7	77	1	0
742	2021-01-31 21:00:00	9.8	965.3	82	1.8	0
743	2021-01-31 22:00:00	9.7	965.9	80	0.8	0
744	2021-01-31 23:00:00	9.3	966.8	84	1.4	0
745	2021-02-01	9	967.1	84	1.6	0
746	2021-02-01 01:00:00	8.2	967.3	86	2.9	0
747	2021-02-01 02:00:00	8.6	966.7	85	3.4	0
748	2021-02-01 03:00:00	7.9	966.2	91	4.6	0
749	2021-02-01 04:00:00	7.6	965.8	91	6.1	0
750	2021-02-01 05:00:00	7.1	965.5	90	5.2	0
751	2021-02-01 06:00:00	6.8	965	92	6.2	0
752	2021-02-01 07:00:00	6.5	965.7	93	5.5	0
753	2021-02-01 08:00:00	6.2	966.2	91	4.4	0
754	2021-02-01 09:00:00	6.8	966.6	89	6	0
755	2021-02-01 10:00:00	8.2	967.2	83	4.9	0
756	2021-02-01 11:00:00	10.2	967.3	71	3.9	0
757	2021-02-01 12:00:00	12.5	966.8	65	2.3	0
758	2021-02-01 13:00:00	14.3	965.3	61	1.8	0
759	2021-02-01 14:00:00	14.9	963.8	50	2.4	0
760	2021-02-01 15:00:00	15.8	962.8	49	2.9	0
761	2021-02-01 16:00:00	15.2	962.4	55	3.9	0
762	2021-02-01 17:00:00	14.7	962.3	54	4.4	0
763	2021-02-01 18:00:00	13.9	962.6	53	2.6	0
764	2021-02-01 19:00:00	12	963.4	67	2.1	0
765	2021-02-01 20:00:00	10.1	964.7	75	2.2	0
766	2021-02-01 21:00:00	9.4	965.5	79	2.4	0
767	2021-02-01 22:00:00	9.7	966.1	72	2.5	0
768	2021-02-01 23:00:00	10	966.7	73	0.8	0
769	2021-02-02	10.3	967	73	1.1	0
770	2021-02-02 01:00:00	10.4	967.2	73	1	0
771	2021-02-02 02:00:00	10.6	967.1	75	0.7	0
772	2021-02-02 03:00:00	10.2	966.9	75	0.7	0
773	2021-02-02 04:00:00	10	966.6	75	1.1	0
774	2021-02-02 05:00:00	10	966.4	78	0.8	0
775	2021-02-02 06:00:00	9.5	966.2	84	1.3	0
776	2021-02-02 07:00:00	9.2	966.8	90	0.8	0
777	2021-02-02 08:00:00	9	967.3	89	1.8	0
778	2021-02-02 09:00:00	9.9	967.8	79	2	0
779	2021-02-02 10:00:00	10.6	968.3	84	0.8	0
780	2021-02-02 11:00:00	11.8	968.5	71	1.4	0
781	2021-02-02 12:00:00	12.8	968.1	65	1.7	0
782	2021-02-02 13:00:00	13.4	967.2	57	2.5	0
783	2021-02-02 14:00:00	14.2	965.8	62	3.6	0
784	2021-02-02 15:00:00	14.1	965.1	55	1.5	0
785	2021-02-02 16:00:00	14.1	964.5	58	4.1	0
786	2021-02-02 17:00:00	13.7	964.8	58	4.9	0
787	2021-02-02 18:00:00	13	965	65	3.5	0
788	2021-02-02 19:00:00	12.2	965.9	69	2.9	0
789	2021-02-02 20:00:00	11.7	966.9	69	1.9	0
790	2021-02-02 21:00:00	11	967.4	72	1.3	0
791	2021-02-02 22:00:00	10.3	967.5	75	1.9	0
792	2021-02-02 23:00:00	10.2	967.4	78	1.5	0
793	2021-02-03	10.2	967.3	75	1.9	0
794	2021-02-03 01:00:00	10.2	966.7	73	3.1	0
795	2021-02-03 02:00:00	10.1	966.3	78	3.6	0
796	2021-02-03 03:00:00	10	965.7	80	3.6	0
797	2021-02-03 04:00:00	10.1	965.3	80	3.3	0
798	2021-02-03 05:00:00	10.1	964.9	83	2.9	0
799	2021-02-03 06:00:00	9.6	964.6	86	1.3	0
800	2021-02-03 07:00:00	9.1	965.1	88	1	0
801	2021-02-03 08:00:00	9	965.9	90	1.1	0
802	2021-02-03 09:00:00	9.1	966.5	89	0.8	0
803	2021-02-03 10:00:00	9.9	967.3	85	1.1	0
804	2021-02-03 11:00:00	11	967.6	80	1.4	0
805	2021-02-03 12:00:00	11.9	967.1	73	2.5	0
806	2021-02-03 13:00:00	12.9	966.2	70	3.6	0
807	2021-02-03 14:00:00	13.1	965.3	67	5.7	0
808	2021-02-03 15:00:00	13.5	964.6	64	4.1	0
809	2021-02-03 16:00:00	13.6	964.3	63	4.7	0
810	2021-02-03 17:00:00	13.5	964.5	64	4	0
811	2021-02-03 18:00:00	13	964.9	65	3.2	0
812	2021-02-03 19:00:00	12.3	965.4	69	4.6	0
813	2021-02-03 20:00:00	12.1	966.4	68	2.9	0
814	2021-02-03 21:00:00	11.5	966.7	72	3.9	0
815	2021-02-03 22:00:00	11.3	967.6	79	1.4	0
816	2021-02-03 23:00:00	10.5	967.6	82	1.9	0
817	2021-02-04	10.9	967.4	74	1.5	0
818	2021-02-04 01:00:00	10.7	967	76	0.7	0
819	2021-02-04 02:00:00	10.4	966.7	79	0.5	0
820	2021-02-04 03:00:00	10.3	966.2	79	1.5	0
821	2021-02-04 04:00:00	10.3	965.8	78	1.7	0
822	2021-02-04 05:00:00	10.3	965.2	83	1.2	0
823	2021-02-04 06:00:00	10.1	964.9	83	2	0
824	2021-02-04 07:00:00	10.2	965.1	81	2	0
825	2021-02-04 08:00:00	10.1	965.5	83	1.5	0
826	2021-02-04 09:00:00	10.2	965.8	84	1.5	0
827	2021-02-04 10:00:00	11	966	80	1.5	0
828	2021-02-04 11:00:00	11.9	965.8	74	1.5	0
829	2021-02-04 12:00:00	13.9	965	68	3.9	0
830	2021-02-04 13:00:00	14.1	963.8	62	4.3	0
831	2021-02-04 14:00:00	14.3	962.4	62	4.3	0
832	2021-02-04 15:00:00	14.4	961.5	61	4	0
833	2021-02-04 16:00:00	14.1	961.1	61	5.2	0
834	2021-02-04 17:00:00	13.4	961.5	65	4	0
835	2021-02-04 18:00:00	13	962.2	68	4.4	0
836	2021-02-04 19:00:00	12.4	963.4	69	5	0
837	2021-02-04 20:00:00	11.9	964.5	71	6.3	0
838	2021-02-04 21:00:00	11.7	965.7	72	4.9	0
839	2021-02-04 22:00:00	11.4	966.6	73	5.8	0
840	2021-02-04 23:00:00	10.7	967	82	6.3	0
841	2021-02-05	10	967.2	87	6.5	0
842	2021-02-05 01:00:00	9.7	967.4	92	3.8	0
843	2021-02-05 02:00:00	9.5	967.3	92	2.3	0
844	2021-02-05 03:00:00	9.6	967	90	2.3	0
845	2021-02-05 04:00:00	9.7	967.1	89	3.2	0
846	2021-02-05 05:00:00	9.8	967.1	88	1.6	0
847	2021-02-05 06:00:00	9.8	967.2	89	1.8	0
848	2021-02-05 07:00:00	9.6	967.9	91	1.2	0
849	2021-02-05 08:00:00	9.6	968.6	89	1.5	0
850	2021-02-05 09:00:00	9.9	969.3	89	1.5	0
851	2021-02-05 10:00:00	10.5	969.8	86	2	0
852	2021-02-05 11:00:00	12.3	969.8	74	3.1	0
853	2021-02-05 12:00:00	14.7	969.2	62	3.5	0
854	2021-02-05 13:00:00	15.6	967.9	58	3.5	0
855	2021-02-05 14:00:00	16.1	966	53	1.3	0
856	2021-02-05 15:00:00	16.4	964.8	53	3.3	0
857	2021-02-05 16:00:00	16.6	963.7	51	3.1	0
858	2021-02-05 17:00:00	16.4	963.1	52	3	0
859	2021-02-05 18:00:00	15.4	963.1	56	2.2	0
860	2021-02-05 19:00:00	13	963.4	72	1.6	0
861	2021-02-05 20:00:00	11.5	964.1	77	2	0
862	2021-02-05 21:00:00	10.9	964.9	77	1.7	0
863	2021-02-05 22:00:00	10.7	965.2	80	1.9	0
864	2021-02-05 23:00:00	10.3	965	83	1.8	0
865	2021-02-06	10.3	964.8	78	1.4	0
866	2021-02-06 01:00:00	10.2	964.4	82	2.4	0
867	2021-02-06 02:00:00	10.3	964.1	84	3.6	0
868	2021-02-06 03:00:00	10.2	963.4	83	4.5	0
869	2021-02-06 04:00:00	10.3	962.8	85	3.7	0
870	2021-02-06 05:00:00	10.1	962.1	85	3.2	0
871	2021-02-06 06:00:00	9.9	962.1	87	2.6	0
872	2021-02-06 07:00:00	9.6	962.3	90	1.4	0
873	2021-02-06 08:00:00	9.5	962.7	90	1	0
874	2021-02-06 09:00:00	9.8	963	90	1	0
875	2021-02-06 10:00:00	10.5	963.3	88	1.5	0
876	2021-02-06 11:00:00	11.5	963.2	83	2.2	0
877	2021-02-06 12:00:00	12.8	962.2	77	2.5	0
878	2021-02-06 13:00:00	14.6	960.7	70	3.4	0
879	2021-02-06 14:00:00	15.5	959	66	2.5	0
880	2021-02-06 15:00:00	16.8	957.6	51	3.3	0
881	2021-02-06 16:00:00	16.2	957.1	51	1.8	0
882	2021-02-06 17:00:00	16	957.2	52	2.3	0
883	2021-02-06 18:00:00	15.6	957.7	56	1.9	0
884	2021-02-06 19:00:00	14	958.7	68	1.4	0
885	2021-02-06 20:00:00	13.1	960	70	1.5	0
886	2021-02-06 21:00:00	13	961.2	68	2.1	0
887	2021-02-06 22:00:00	12.7	961.9	72	2.3	0
888	2021-02-06 23:00:00	13.7	962.4	59	3.4	0
889	2021-02-07	12.8	962.9	66	2.8	0
890	2021-02-07 01:00:00	12.7	963	69	2.1	0
891	2021-02-07 02:00:00	12.5	963	70	0.6	0
892	2021-02-07 03:00:00	11.8	962.7	69	1	0
893	2021-02-07 04:00:00	11.5	963	77	0.8	0
894	2021-02-07 05:00:00	11.5	962.8	72	1.1	0
895	2021-02-07 06:00:00	11.4	962.9	75	1.1	0
896	2021-02-07 07:00:00	10.9	963.1	76	1.7	0
897	2021-02-07 08:00:00	10.8	963.7	76	1.9	0
898	2021-02-07 09:00:00	11.2	964.8	80	2.5	0
899	2021-02-07 10:00:00	13	965.2	74	1.7	0
900	2021-02-07 11:00:00	14.9	965.7	63	2.1	0
901	2021-02-07 12:00:00	16.5	964.7	55	2.4	0
902	2021-02-07 13:00:00	17.8	964	46	1.9	0
903	2021-02-07 14:00:00	17.7	962.7	46	2.6	0
904	2021-02-07 15:00:00	17.8	962.2	48	2.6	0
905	2021-02-07 16:00:00	17.9	961.9	45	1.3	0
906	2021-02-07 17:00:00	17.5	962.3	45	0.9	0
907	2021-02-07 18:00:00	16.7	963.1	53	1.8	0
908	2021-02-07 19:00:00	15.4	963.8	62	1.2	0
909	2021-02-07 20:00:00	14.1	964.8	70	1.2	0
910	2021-02-07 21:00:00	13.9	966	71	1.6	0
911	2021-02-07 22:00:00	13.6	966.5	70	1.9	0
912	2021-02-07 23:00:00	13.4	967.5	68	1.8	0
913	2021-02-08	13.2	967.4	66	1.3	0
914	2021-02-08 01:00:00	13.4	967.4	65	1.8	0
915	2021-02-08 02:00:00	13.4	967.6	69	4.1	0
916	2021-02-08 03:00:00	13.1	967.2	73	4.1	0
917	2021-02-08 04:00:00	12.8	966.8	76	3.1	0
918	2021-02-08 05:00:00	12.7	966.5	75	3.5	0
919	2021-02-08 06:00:00	12.5	966.7	77	5.5	0
920	2021-02-08 07:00:00	12.3	966.9	77	5.5	0
921	2021-02-08 08:00:00	12	967.4	80	4.2	0
922	2021-02-08 09:00:00	11.9	968.2	80	3.8	0
923	2021-02-08 10:00:00	12.4	969	79	4.5	0
924	2021-02-08 11:00:00	13.5	968.7	72	3.1	0
925	2021-02-08 12:00:00	14.7	969.3	69	4.9	0
926	2021-02-08 13:00:00	16.5	968.3	58	2.3	0
927	2021-02-08 14:00:00	17.6	967.2	57	2.6	0
928	2021-02-08 15:00:00	17.5	966.7	57	2	0
929	2021-02-08 16:00:00	17.4	966.4	53	2.6	0
930	2021-02-08 17:00:00	16.8	966.2	57	2.4	0
931	2021-02-08 18:00:00	16	966	61	1.6	0
932	2021-02-08 19:00:00	14.9	966.3	68	0.8	0
933	2021-02-08 20:00:00	13.6	966.6	73	2.1	0
934	2021-02-08 21:00:00	12.9	967.2	75	2.1	0
935	2021-02-08 22:00:00	12.6	967.6	75	1.5	0
936	2021-02-08 23:00:00	12.1	967.2	79	1.9	0
937	2021-02-09	11.5	967.1	83	2.5	0
938	2021-02-09 01:00:00	11.1	966.8	88	2.5	0
939	2021-02-09 02:00:00	10.7	966.9	90	1.8	0
940	2021-02-09 03:00:00	10.3	966.5	90	1.4	0
941	2021-02-09 04:00:00	10.3	965.9	88	2.7	0
942	2021-02-09 05:00:00	9.9	965.2	90	2.2	0
943	2021-02-09 06:00:00	9.6	964.8	92	1.4	0
944	2021-02-09 07:00:00	9.3	965.2	93	0.7	0
945	2021-02-09 08:00:00	9.2	965.7	94	1.6	0
946	2021-02-09 09:00:00	9.3	966.5	93	1.8	0
947	2021-02-09 10:00:00	10.2	967.1	87	2.1	0
948	2021-02-09 11:00:00	11	966.6	84	1.2	0
949	2021-02-09 12:00:00	12	966.5	82	1.5	0
950	2021-02-09 13:00:00	13	965	79	4.1	0
951	2021-02-09 14:00:00	12.7	964	82	1.7	0
952	2021-02-09 15:00:00	14	962.8	75	1.7	0
953	2021-02-09 16:00:00	14.3	962.1	75	1.8	0
954	2021-02-09 17:00:00	14.5	961.8	75	2.1	0
955	2021-02-09 18:00:00	14.2	961.9	74	2.8	0
956	2021-02-09 19:00:00	13.6	962.2	81	0.9	0
957	2021-02-09 20:00:00	12.1	963.1	88	1.8	0
958	2021-02-09 21:00:00	11.3	963.7	90	2.3	0
959	2021-02-09 22:00:00	10.8	964.1	91	2	0
960	2021-02-09 23:00:00	10.3	964.6	92	2.8	0
961	2021-02-10	10.4	964.6	93	1.8	0
962	2021-02-10 01:00:00	10.4	964.5	93	1.5	0
963	2021-02-10 02:00:00	10.2	964.5	93	3.5	0
964	2021-02-10 03:00:00	9.6	963.7	93	3.7	0
965	2021-02-10 04:00:00	9.1	963.3	94	3.8	0
966	2021-02-10 05:00:00	8.8	963.3	93	3.9	0
967	2021-02-10 06:00:00	8.2	963.5	94	6.4	0
968	2021-02-10 07:00:00	7.9	963.7	95	5.2	0
969	2021-02-10 08:00:00	7.4	964	96	5.3	0
970	2021-02-10 09:00:00	7.7	964.7	94	7	0
971	2021-02-10 10:00:00	9	964.9	90	5.5	0
972	2021-02-10 11:00:00	11.8	964.5	76	4.5	0
973	2021-02-10 12:00:00	14.6	964	58	4.3	0
974	2021-02-10 13:00:00	17.2	962.8	43	2.5	0
975	2021-02-10 14:00:00	18.9	961.4	40	3.2	0
976	2021-02-10 15:00:00	19.1	959.9	32	2.5	0
977	2021-02-10 16:00:00	19	958.6	42	3.4	0
978	2021-02-10 17:00:00	18.6	958	46	2.9	0
979	2021-02-10 18:00:00	17.4	958	43	5.6	0
980	2021-02-10 19:00:00	16.1	958.4	54	2.9	0
981	2021-02-10 20:00:00	14.4	959	69	2.9	0
982	2021-02-10 21:00:00	14.7	960	66	5	0
983	2021-02-10 22:00:00	14.8	960.9	67	3.4	0
984	2021-02-10 23:00:00	13.3	961.3	75	3.1	0
985	2021-02-11	12.4	961.2	78	1.6	0
986	2021-02-11 01:00:00	12.2	961.3	77	2	0
987	2021-02-11 02:00:00	12.2	961.3	76	1.4	0
988	2021-02-11 03:00:00	11.5	960.9	80	0.4	0
989	2021-02-11 04:00:00	10.8	960.5	83	1.5	0
990	2021-02-11 05:00:00	11	960.1	81	2.1	0
991	2021-02-11 06:00:00	11.2	960	84	1.7	0
992	2021-02-11 07:00:00	11.1	960.4	83	0.9	0
993	2021-02-11 08:00:00	11.4	961.2	81	1.1	0
994	2021-02-11 09:00:00	11.4	962.6	85	0.8	0
995	2021-02-11 10:00:00	11.6	963.4	84	0.8	0
996	2021-02-11 11:00:00	11.7	963.8	86	1.9	0
997	2021-02-11 12:00:00	11.5	964	88	1.1	0
998	2021-02-11 13:00:00	12	963.7	79	0.7	0
999	2021-02-11 14:00:00	12.1	962.9	84	0.7	0
1000	2021-02-11 15:00:00	12	962.4	84	2.5	0
1001	2021-02-11 16:00:00	11.7	962	84	2.7	0
1002	2021-02-11 17:00:00	11.8	961.6	87	1.6	0
1003	2021-02-11 18:00:00	11.7	961.7	92	2.5	0
1004	2021-02-11 19:00:00	11.5	962.1	91	3.1	0
1005	2021-02-11 20:00:00	11.3	962.3	89	2.3	0
1006	2021-02-11 21:00:00	11.6	962.8	88	3.3	0
1007	2021-02-11 22:00:00	11.5	963.1	91	3.7	0
1008	2021-02-11 23:00:00	11.3	963.3	91	3.4	0
1009	2021-02-12	11.2	963.3	93	7.1	0
1010	2021-02-12 01:00:00	11	963.2	96	4.9	0.6
1011	2021-02-12 02:00:00	11.1	962.8	94	5.4	0.4
1012	2021-02-12 03:00:00	11	962.2	94	5.1	0.1
1013	2021-02-12 04:00:00	10.7	961.7	94	5.1	0
1014	2021-02-12 05:00:00	10.2	961.2	96	5.4	0
1015	2021-02-12 06:00:00	10.1	961.1	96	4.6	0
1016	2021-02-12 07:00:00	9.8	961.2	97	5.1	0.1
1017	2021-02-12 08:00:00	9.7	961.6	96	4.1	0
1018	2021-02-12 09:00:00	9.9	962.1	95	4.8	0
1019	2021-02-12 10:00:00	11.2	962.4	90	4	0
1020	2021-02-12 11:00:00	13.1	962.6	79	5	0
1021	2021-02-12 12:00:00	15.6	961.9	68	2.7	0
1022	2021-02-12 13:00:00	15.9	960.9	75	3.4	0
1023	2021-02-12 14:00:00	17	959.4	64	3.7	0
1024	2021-02-12 15:00:00	18.3	958.4	57	4.2	0
1025	2021-02-12 16:00:00	18.6	957.7	57	3	0
1026	2021-02-12 17:00:00	18.5	957.1	54	4.2	0
1027	2021-02-12 18:00:00	17.9	957.2	54	2.7	0
1028	2021-02-12 19:00:00	15.3	957.7	72	3.3	0
1029	2021-02-12 20:00:00	13.9	958.2	77	5.8	0
1030	2021-02-12 21:00:00	15.2	959.1	72	5.5	0
1031	2021-02-12 22:00:00	14.6	959.7	74	5.8	0
1032	2021-02-12 23:00:00	15.2	960.2	72	2.2	0
1033	2021-02-13	14.5	960.3	77	0.9	0
1034	2021-02-13 01:00:00	14.1	960.3	78	1.5	0
1035	2021-02-13 02:00:00	14.1	960.5	78	1.8	0
1036	2021-02-13 03:00:00	14.1	960.4	74	3	0
1037	2021-02-13 04:00:00	15.2	960.1	70	2.3	0
1038	2021-02-13 05:00:00	14.8	959.7	80	1.8	0
1039	2021-02-13 06:00:00	14.6	959.4	71	2.7	0
1040	2021-02-13 07:00:00	14.4	959.9	73	3.3	0
1041	2021-02-13 08:00:00	14.1	961.2	78	2.8	0
1042	2021-02-13 09:00:00	14.1	962.6	74	4.3	0
1043	2021-02-13 10:00:00	13.6	963.4	79	3.7	0
1044	2021-02-13 11:00:00	13.9	964	77	2.6	0
1045	2021-02-13 12:00:00	14.2	964	76	5.8	0
1046	2021-02-13 13:00:00	14.5	963.6	73	6	0
1047	2021-02-13 14:00:00	14.3	963.1	75	4.6	0
1048	2021-02-13 15:00:00	14.1	963	76	2.4	0
1049	2021-02-13 16:00:00	13.9	963.1	77	3	0
1050	2021-02-13 17:00:00	13.8	963.2	77	1.4	0
1051	2021-02-13 18:00:00	13.7	963.5	79	0.6	0
1052	2021-02-13 19:00:00	13.1	963.6	81	0.9	0
1053	2021-02-13 20:00:00	11.9	963.9	89	1.4	0
1054	2021-02-13 21:00:00	12.1	964.4	85	4.2	0
1055	2021-02-13 22:00:00	12	964.4	88	2.2	0
1056	2021-02-13 23:00:00	11.8	964.4	90	1.5	0
1057	2021-02-14	11.8	964.5	91	3.9	0
1058	2021-02-14 01:00:00	11.9	964	89	1.8	0
1059	2021-02-14 02:00:00	11.4	963.6	93	3.1	0
1060	2021-02-14 03:00:00	11.3	962.7	92	4	0
1061	2021-02-14 04:00:00	10.9	962	94	3.5	0
1062	2021-02-14 05:00:00	10.7	961.3	94	2.8	0
1063	2021-02-14 06:00:00	10.2	961.2	96	2.7	0
1064	2021-02-14 07:00:00	9.9	961.3	96	2.6	0
1065	2021-02-14 08:00:00	9.5	961.5	97	2.9	0
1066	2021-02-14 09:00:00	9.8	962	98	3.2	0
1067	2021-02-14 10:00:00	10.2	962.4	98	1.9	0
1068	2021-02-14 11:00:00	10.3	962.1	98	2	0
1069	2021-02-14 12:00:00	10.6	961.3	96	4.5	0
1070	2021-02-14 13:00:00	11.2	960.1	92	6	0
1071	2021-02-14 14:00:00	11.6	958.6	89	6	0
1072	2021-02-14 15:00:00	13.1	957.1	82	4.1	0
1073	2021-02-14 16:00:00	15	956	75	5	0
1074	2021-02-14 17:00:00	16	955.5	71	2.5	0
1075	2021-02-14 18:00:00	15.7	955.1	72	5.3	0
1076	2021-02-14 19:00:00	14.9	955.6	76	3.9	0
1077	2021-02-14 20:00:00	14.7	956.6	76	3.4	0
1078	2021-02-14 21:00:00	14.9	957.6	75	3.3	0
1079	2021-02-14 22:00:00	15	958	74	2.9	0
1080	2021-02-14 23:00:00	15.1	958.4	75	4.1	0
1081	2021-02-15	14.7	959.1	79	4.4	0
1082	2021-02-15 01:00:00	13.5	959.2	89	2.8	0
1083	2021-02-15 02:00:00	13	959.3	90	2.3	0
1084	2021-02-15 03:00:00	13.1	959.1	88	2.6	0
1085	2021-02-15 04:00:00	12.9	958.8	92	4.3	0
1086	2021-02-15 05:00:00	12.7	958.6	93	4.6	0
1087	2021-02-15 06:00:00	12.8	959.2	91	2.6	0
1088	2021-02-15 07:00:00	12.9	960	79	4.3	0
1089	2021-02-15 08:00:00	13.9	960.9	73	3.8	0
1090	2021-02-15 09:00:00	14.1	961.9	72	8.6	0
1091	2021-02-15 10:00:00	13.8	962.9	74	7.3	0
1092	2021-02-15 11:00:00	13.8	963.5	74	6.6	0
1093	2021-02-15 12:00:00	13.7	963.4	74	6.8	0
1094	2021-02-15 13:00:00	13.4	962.7	74	4.3	0
1095	2021-02-15 14:00:00	15	961.7	66	2.8	0
1096	2021-02-15 15:00:00	14.4	960.9	66	4.6	0
1097	2021-02-15 16:00:00	15.1	960.5	58	6.8	0
1098	2021-02-15 17:00:00	14.8	960.5	58	5.4	0
1099	2021-02-15 18:00:00	14.1	960.8	60	3.8	0
1100	2021-02-15 19:00:00	13.5	961.4	63	2.9	0
1101	2021-02-15 20:00:00	13.2	962.4	67	2.6	0
1102	2021-02-15 21:00:00	12.9	963.3	74	1.6	0
1103	2021-02-15 22:00:00	12.5	963.8	73	2	0
1104	2021-02-15 23:00:00	12.1	963.7	80	2	0
1105	2021-02-16	11.7	963.8	76	2.3	0
1106	2021-02-16 01:00:00	11.4	964	81	2.2	0
1107	2021-02-16 02:00:00	11.3	964.3	83	1.7	0
1108	2021-02-16 03:00:00	11.4	964.3	76	2.9	0
1109	2021-02-16 04:00:00	11.7	964.5	77	2	0
1110	2021-02-16 05:00:00	11.4	964.8	77	3.8	0
1111	2021-02-16 06:00:00	11.3	965.5	76	3.9	0
1112	2021-02-16 07:00:00	11.2	966.1	78	1.6	0
1113	2021-02-16 08:00:00	11.7	966.6	71	4.8	0
1114	2021-02-16 09:00:00	12	967.6	69	2.9	0
1115	2021-02-16 10:00:00	12.2	968.6	74	1	0
1116	2021-02-16 11:00:00	12.5	969	73	2.2	0
1117	2021-02-16 12:00:00	13.5	968.3	67	3.6	0
1118	2021-02-16 13:00:00	15.6	967.1	54	3.9	0
1119	2021-02-16 14:00:00	17.5	965.8	45	2.1	0
1120	2021-02-16 15:00:00	18.4	964.9	44	1.5	0
1121	2021-02-16 16:00:00	18.4	964.6	44	4.6	0
1122	2021-02-16 17:00:00	17.7	964.4	45	2.9	0
1123	2021-02-16 18:00:00	16.8	964.8	50	2.2	0
1124	2021-02-16 19:00:00	15.5	965.3	56	1.6	0
1125	2021-02-16 20:00:00	14.1	965.8	61	2.2	0
1126	2021-02-16 21:00:00	13.6	966.9	64	1.3	0
1127	2021-02-16 22:00:00	12.9	967.8	69	3	0
1128	2021-02-16 23:00:00	12.9	968.3	67	3	0
1129	2021-02-17	12.8	968.5	67	3	0
1130	2021-02-17 01:00:00	12.5	968.5	70	3.2	0
1131	2021-02-17 02:00:00	12.3	968.3	71	3.7	0
1132	2021-02-17 03:00:00	11.9	967.9	75	4	0
1133	2021-02-17 04:00:00	11.9	967.9	77	5.2	0
1134	2021-02-17 05:00:00	11.5	967.8	78	4.1	0
1135	2021-02-17 06:00:00	11.5	967.5	77	3.7	0
1136	2021-02-17 07:00:00	11.5	967.9	77	4.4	0
1137	2021-02-17 08:00:00	11.1	968.8	80	3.3	0
1138	2021-02-17 09:00:00	11.2	969.3	82	1.3	0
1139	2021-02-17 10:00:00	11.4	969.8	83	1	0
1140	2021-02-17 11:00:00	12.2	970.3	78	1.5	0
1141	2021-02-17 12:00:00	13.1	969.9	73	2.1	0
1142	2021-02-17 13:00:00	14.2	969	68	1.5	0
1143	2021-02-17 14:00:00	15	968	68	1.3	0
1144	2021-02-17 15:00:00	15.4	967.1	62	2.6	0
1145	2021-02-17 16:00:00	15.6	966.4	63	3.2	0
1146	2021-02-17 17:00:00	14.8	966.4	69	2.5	0
1147	2021-02-17 18:00:00	14.1	966.7	73	2.4	0
1148	2021-02-17 19:00:00	13.4	967.1	78	2.4	0
1149	2021-02-17 20:00:00	12.7	967.7	84	1.8	0
1150	2021-02-17 21:00:00	12.2	968.8	83	1.1	0
1151	2021-02-17 22:00:00	11.9	969.4	85	1.4	0
1152	2021-02-17 23:00:00	11.9	970	86	1.8	0
1153	2021-02-18	11.9	970.2	83	1.5	0
1154	2021-02-18 01:00:00	11.8	970.3	87	1.5	0
1155	2021-02-18 02:00:00	11.7	970.3	86	1.1	0
1156	2021-02-18 03:00:00	11.5	970.3	89	3.4	0
1157	2021-02-18 04:00:00	11.7	970.2	87	1.3	0
1158	2021-02-18 05:00:00	11.4	970.4	89	1.1	0
1159	2021-02-18 06:00:00	11.3	970.9	88	1.9	0
1160	2021-02-18 07:00:00	11.5	971.4	82	1.5	0
1161	2021-02-18 08:00:00	11.1	972.1	89	2	0
1162	2021-02-18 09:00:00	11.1	972.6	89	0.9	0
1163	2021-02-18 10:00:00	11.7	973.1	84	1.4	0
1164	2021-02-18 11:00:00	12.9	973.1	74	2.6	0
1165	2021-02-18 12:00:00	13.8	972.8	73	2.5	0
1166	2021-02-18 13:00:00	15.1	971.8	66	2.7	0
1167	2021-02-18 14:00:00	15.9	970.5	62	2.3	0
1168	2021-02-18 15:00:00	16.1	969.5	55	2.2	0
1169	2021-02-18 16:00:00	15.8	968.7	60	0.9	0
1170	2021-02-18 17:00:00	15.6	968.5	60	1.4	0
1171	2021-02-18 18:00:00	14.5	968.7	69	2.1	0
1172	2021-02-18 19:00:00	13.6	968.8	74	2.6	0
1173	2021-02-18 20:00:00	12.2	969.2	78	2	0
1174	2021-02-18 21:00:00	12.6	969.8	74	1.6	0
1175	2021-02-18 22:00:00	12.8	970.2	71	1.2	0
1176	2021-02-18 23:00:00	12.2	970.3	79	2.2	0
1177	2021-02-19	12.5	970.3	74	1.8	0
1178	2021-02-19 01:00:00	12.4	970.1	79	2.1	0
1179	2021-02-19 02:00:00	12.1	970.1	78	1.1	0
1180	2021-02-19 03:00:00	11.7	969.7	80	1	0
1181	2021-02-19 04:00:00	11.4	969.3	83	1.1	0
1182	2021-02-19 05:00:00	11.4	969	83	1.8	0
1183	2021-02-19 06:00:00	11.5	969.3	81	2	0
1184	2021-02-19 07:00:00	10.9	969.6	83	1	0
1185	2021-02-19 08:00:00	11.1	970.1	86	2	0
1186	2021-02-19 09:00:00	11.2	970.6	87	2	0
1187	2021-02-19 10:00:00	13.6	970.8	75	3.7	0
1188	2021-02-19 11:00:00	15.3	970.9	65	3.5	0
1189	2021-02-19 12:00:00	17.7	970.4	54	4	0
1190	2021-02-19 13:00:00	18.9	969.1	49	4.3	0
1191	2021-02-19 14:00:00	19.2	967.6	48	3.7	0
1192	2021-02-19 15:00:00	19.8	966.2	45	2.3	0
1193	2021-02-19 16:00:00	20	965.4	45	4.1	0
1194	2021-02-19 17:00:00	19.7	964.8	43	1.8	0
1195	2021-02-19 18:00:00	19	964.9	47	1.5	0
1196	2021-02-19 19:00:00	16.7	965.2	63	2	0
1197	2021-02-19 20:00:00	14	966.1	71	1.9	0
1198	2021-02-19 21:00:00	13.7	966.6	69	2.3	0
1199	2021-02-19 22:00:00	13.3	966.7	72	1.7	0
1200	2021-02-19 23:00:00	13.6	966.5	75	2	0
1201	2021-02-20	13.9	966.1	70	3.4	0
1202	2021-02-20 01:00:00	13.1	966	74	4.8	0
1203	2021-02-20 02:00:00	12.4	965.2	76	4.4	0
1204	2021-02-20 03:00:00	12	964.4	78	4.8	0
1205	2021-02-20 04:00:00	11.2	963.9	81	4.9	0
1206	2021-02-20 05:00:00	10.7	963.5	83	4.9	0
1207	2021-02-20 06:00:00	10.5	963.5	84	4.6	0
1208	2021-02-20 07:00:00	10.1	963.6	86	4.7	0
1209	2021-02-20 08:00:00	9.9	964	86	5.2	0
1210	2021-02-20 09:00:00	10.4	964.7	85	4	0
1211	2021-02-20 10:00:00	11.8	964.9	81	4.3	0
1212	2021-02-20 11:00:00	13.8	964.6	73	3.7	0
1213	2021-02-20 12:00:00	16.4	963.8	62	2.5	0
1214	2021-02-20 13:00:00	19.1	962.3	52	2.2	0
1215	2021-02-20 14:00:00	19.6	961.1	50	4.6	0
1216	2021-02-20 15:00:00	19.8	959.6	48	4.8	0
1217	2021-02-20 16:00:00	20.2	958.4	49	4.3	0
1218	2021-02-20 17:00:00	20.2	958	47	2	0
1219	2021-02-20 18:00:00	19.4	958.1	50	2.1	0
1220	2021-02-20 19:00:00	17	958.3	66	1.7	0
1221	2021-02-20 20:00:00	14.8	959	71	2.2	0
1222	2021-02-20 21:00:00	14.4	959.2	68	2.4	0
1223	2021-02-20 22:00:00	14.2	959.8	65	1.9	0
1224	2021-02-20 23:00:00	14.9	960.2	65	3.9	0
1225	2021-02-21	14.2	960	70	3.5	0
1226	2021-02-21 01:00:00	14.1	959.1	73	2.3	0
1227	2021-02-21 02:00:00	13.6	958.3	76	3.6	0
1228	2021-02-21 03:00:00	14.1	958.2	73	2.6	0
1229	2021-02-21 04:00:00	13.3	957.6	77	4.4	0
1230	2021-02-21 05:00:00	12.9	957.8	77	3.8	0
1231	2021-02-21 06:00:00	13	958.1	79	1.2	0
1232	2021-02-21 07:00:00	12.5	958.8	83	1.6	0
1233	2021-02-21 08:00:00	11.6	959.4	85	1.6	0
1234	2021-02-21 09:00:00	12.6	960.4	83	1.5	0
1235	2021-02-21 10:00:00	14.4	961.3	75	3.7	0
1236	2021-02-21 11:00:00	17	960.9	65	2.8	0
1237	2021-02-21 12:00:00	19.1	960.3	56	1.9	0
1238	2021-02-21 13:00:00	20.6	959.3	51	2.6	0
1239	2021-02-21 14:00:00	21.3	958.3	46	3.2	0
1240	2021-02-21 15:00:00	22.1	956.9	44	3.5	0
1241	2021-02-21 16:00:00	22.4	956	47	3.2	0
1242	2021-02-21 17:00:00	22.4	955.8	46	3.1	0
1243	2021-02-21 18:00:00	21.2	955.6	50	3.4	0
1244	2021-02-21 19:00:00	19.5	956	56	2.1	0
1245	2021-02-21 20:00:00	16.9	956.6	68	2.6	0
1246	2021-02-21 21:00:00	16	957.6	71	2.7	0
1247	2021-02-21 22:00:00	15.2	958.3	75	3.5	0
1248	2021-02-21 23:00:00	15.9	959.1	65	1	0
1249	2021-02-22	16.2	959.2	66	2.2	0
1250	2021-02-22 01:00:00	15.4	959.4	72	3	0
1251	2021-02-22 02:00:00	14.5	959.3	78	5.1	0
1252	2021-02-22 03:00:00	14.1	959	79	5.3	0
1253	2021-02-22 04:00:00	13.4	959.1	82	4	0
1254	2021-02-22 05:00:00	13.1	959.1	83	4.4	0
1255	2021-02-22 06:00:00	12.7	959.6	84	6	0
1256	2021-02-22 07:00:00	13.1	960.3	84	5	0
1257	2021-02-22 08:00:00	13.4	960.6	82	6	0
1258	2021-02-22 09:00:00	14	961.1	80	5.1	0
1259	2021-02-22 10:00:00	15	961.4	77	5	0
1260	2021-02-22 11:00:00	15.6	961.3	76	5	0
1261	2021-02-22 12:00:00	17.7	960.3	65	3.9	0
1262	2021-02-22 13:00:00	21.2	959	53	3.1	0
1263	2021-02-22 14:00:00	22.1	957.4	50	3.3	0
1264	2021-02-22 15:00:00	22.3	956.1	50	3.5	0
1265	2021-02-22 16:00:00	22.5	955.3	50	1.6	0
1266	2021-02-22 17:00:00	22.2	955.1	49	4.3	0
1267	2021-02-22 18:00:00	21.3	955.6	54	4.8	0
1268	2021-02-22 19:00:00	20.9	956.9	55	5.3	0
1269	2021-02-22 20:00:00	20.7	958	54	4.8	0
1270	2021-02-22 21:00:00	19.8	959.2	59	3.9	0
1271	2021-02-22 22:00:00	19.2	960.1	61	0.9	0
1272	2021-02-22 23:00:00	19.5	960.8	58	2.2	0
1273	2021-02-23	19.1	960.7	62	1.7	0
1274	2021-02-23 01:00:00	18.6	960.4	66	3.3	0
1275	2021-02-23 02:00:00	18.9	960.1	63	3.2	0
1276	2021-02-23 03:00:00	18.2	959.6	67	3	0
1277	2021-02-23 04:00:00	17.6	959	71	3.3	0
1278	2021-02-23 05:00:00	18	958.4	70	4	0
1279	2021-02-23 06:00:00	17.2	958.3	74	5.7	0
1280	2021-02-23 07:00:00	17	958.4	74	4.3	0
1281	2021-02-23 08:00:00	17.1	958.5	71	5.4	0
1282	2021-02-23 09:00:00	17.1	959	74	3.6	0
1283	2021-02-23 10:00:00	18.1	959.3	70	2.8	0
1284	2021-02-23 11:00:00	20.2	958.7	63	3	0
1285	2021-02-23 12:00:00	22.6	957.8	56	2.5	0
1286	2021-02-23 13:00:00	23.7	956.3	50	2.8	0
1287	2021-02-23 14:00:00	24.5	954.7	49	3.2	0
1288	2021-02-23 15:00:00	24.5	953.2	49	5.3	0
1289	2021-02-23 16:00:00	24.2	952.3	49	2.8	0
1290	2021-02-23 17:00:00	23.9	951.5	49	4.6	0
1291	2021-02-23 18:00:00	22.9	951.2	53	5.7	0
1292	2021-02-23 19:00:00	21.7	951.6	61	2	0
1293	2021-02-23 20:00:00	18.8	952.2	68	2.9	0
1294	2021-02-23 21:00:00	18.4	952.5	71	3	0
1295	2021-02-23 22:00:00	19.5	952.6	65	1.3	0
1296	2021-02-23 23:00:00	19.5	952.6	65	2.8	0
1297	2021-02-24	19	952.1	68	2.6	0
1298	2021-02-24 01:00:00	18.6	951.6	70	2.8	0
1299	2021-02-24 02:00:00	18.5	950.8	71	2.8	0
1300	2021-02-24 03:00:00	18.4	950.1	70	2.2	0
1301	2021-02-24 04:00:00	17.6	949.4	75	1.5	0
1302	2021-02-24 05:00:00	16.8	948.6	80	1.9	0
1303	2021-02-24 06:00:00	16.6	948.5	78	1.3	0
1304	2021-02-24 07:00:00	16.5	948.6	80	1.1	0
1305	2021-02-24 08:00:00	16.1	949.1	82	1	0
1306	2021-02-24 09:00:00	16.1	949.9	81	0.4	0
1307	2021-02-24 10:00:00	18.2	950.5	76	1.3	0
1308	2021-02-24 11:00:00	18.9	950.6	73	2.9	0
1309	2021-02-24 12:00:00	20.3	949.9	67	2.8	0
1310	2021-02-24 13:00:00	21.2	948.6	63	4.6	0
1311	2021-02-24 14:00:00	22.4	947.2	61	3.8	0
1312	2021-02-24 15:00:00	23.2	945.7	56	3	0
1313	2021-02-24 16:00:00	23.5	944.8	56	4	0
1314	2021-02-24 17:00:00	23.4	944.7	56	2.3	0
1315	2021-02-24 18:00:00	22.8	945	58	3.3	0
1316	2021-02-24 19:00:00	21.8	945.7	59	5.6	0
1317	2021-02-24 20:00:00	21.3	946.7	63	5.5	0
1318	2021-02-24 21:00:00	21	947.9	65	2.7	0
1319	2021-02-24 22:00:00	21	948.7	66	2	0
1320	2021-02-24 23:00:00	20.6	949.4	66	4.2	0
1321	2021-02-25	20.7	949.9	64	4.9	0
1322	2021-02-25 01:00:00	20	949.9	67	3.4	0
1323	2021-02-25 02:00:00	19.2	950.1	71	3.6	0
1324	2021-02-25 03:00:00	18.7	949.8	72	5.6	0
1325	2021-02-25 04:00:00	18.5	950	72	3.2	0
1326	2021-02-25 05:00:00	17.9	949.6	75	1.9	0
1327	2021-02-25 06:00:00	17.9	950.1	77	3.8	0
1328	2021-02-25 07:00:00	17.2	951	79	6.8	0
1329	2021-02-25 08:00:00	16.9	952	78	7.2	0
1330	2021-02-25 09:00:00	16.6	953.3	78	9	0
1331	2021-02-25 10:00:00	15.1	954.5	86	10.3	0
1332	2021-02-25 11:00:00	14.3	955.2	86	9.7	0
1333	2021-02-25 12:00:00	14.5	955.1	78	8.6	0
1334	2021-02-25 13:00:00	14.5	954.5	74	10.3	0
1335	2021-02-25 14:00:00	13.5	953.7	79	9.7	0
1336	2021-02-25 15:00:00	13.4	952.9	79	8.3	0
1337	2021-02-25 16:00:00	13.2	953.2	83	5.8	0
1338	2021-02-25 17:00:00	12.7	953.5	85	4.3	0
1339	2021-02-25 18:00:00	12.5	954	88	2.7	0
1340	2021-02-25 19:00:00	12	955	92	2.9	0
1341	2021-02-25 20:00:00	11.8	956	95	1.5	0.3
1342	2021-02-25 21:00:00	11.7	957.2	94	4.9	0.5
1343	2021-02-25 22:00:00	11.4	957.8	94	5.8	0.5
1344	2021-02-25 23:00:00	11.2	958.2	94	6.9	0.2
1345	2021-02-26	11.2	958.5	94	6.8	0.4
1346	2021-02-26 01:00:00	10.9	958.5	89	9.1	0.4
1347	2021-02-26 02:00:00	10.5	958.8	88	8	0.1
1348	2021-02-26 03:00:00	11.4	959.2	76	2.6	0
1349	2021-02-26 04:00:00	10.9	959	86	1.5	0
1350	2021-02-26 05:00:00	10.6	959	91	1.2	0
1351	2021-02-26 06:00:00	10.6	959.3	89	1.6	0
1352	2021-02-26 07:00:00	10.6	959.5	88	1.1	0
1353	2021-02-26 08:00:00	10.5	960	90	3.2	0
1354	2021-02-26 09:00:00	10.6	960.4	88	3.5	0
1355	2021-02-26 10:00:00	11.6	960.8	85	4	0
1356	2021-02-26 11:00:00	12.6	961	77	3.1	0
1357	2021-02-26 12:00:00	13.4	960.4	72	1.7	0
1358	2021-02-26 13:00:00	14.9	959.2	64	1.8	0
1359	2021-02-26 14:00:00	16.3	957.9	59	1.9	0
1360	2021-02-26 15:00:00	17.2	956.1	55	3.1	0
1361	2021-02-26 16:00:00	18.1	955.5	53	4.1	0
1362	2021-02-26 17:00:00	16.9	955.4	57	3.1	0
1363	2021-02-26 18:00:00	15.7	955.7	62	7.1	0
1364	2021-02-26 19:00:00	14.7	956.9	69	5.2	0
1365	2021-02-26 20:00:00	14	957.9	71	4.7	0
1366	2021-02-26 21:00:00	13.3	958.9	76	6.2	0
1367	2021-02-26 22:00:00	12.7	959.8	78	4.5	0
1368	2021-02-26 23:00:00	12.3	960.3	79	3	0
1369	2021-02-27	11.9	960.4	83	5.5	0
1370	2021-02-27 01:00:00	11.5	960.4	85	3.7	0
1371	2021-02-27 02:00:00	11.2	960	86	3.2	0
1372	2021-02-27 03:00:00	10.8	959.6	89	4.4	0
1373	2021-02-27 04:00:00	10.3	959.2	94	4.9	0
1374	2021-02-27 05:00:00	10	958.6	95	4.9	0.1
1375	2021-02-27 06:00:00	9.9	958.5	96	3.3	0.3
1376	2021-02-27 07:00:00	9.9	958.5	96	4.2	0.1
1377	2021-02-27 08:00:00	9.9	958.6	96	2.7	0.2
1378	2021-02-27 09:00:00	9.9	958.8	97	2.4	0.5
1379	2021-02-27 10:00:00	10	958.9	97	4.7	0.2
1380	2021-02-27 11:00:00	10.1	958.8	97	3.3	0.1
1381	2021-02-27 12:00:00	10.3	957.8	97	3.2	0.3
1382	2021-02-27 13:00:00	10.5	956.6	97	3.8	0
1383	2021-02-27 14:00:00	10.1	955.2	97	2.6	0.5
1384	2021-02-27 15:00:00	10.1	953.7	96	4.2	0.4
1385	2021-02-27 16:00:00	9.9	952.9	95	5.9	0.2
1386	2021-02-27 17:00:00	10	952.4	95	5.3	0.1
1387	2021-02-27 18:00:00	9.9	952.3	96	4.4	0.3
1388	2021-02-27 19:00:00	9.8	952.8	96	6.1	0.3
1389	2021-02-27 20:00:00	9.7	953.5	96	6.1	0.1
1390	2021-02-27 21:00:00	9.7	954.5	96	3.9	0.2
1391	2021-02-27 22:00:00	9.7	955.3	96	4.2	0.4
1392	2021-02-27 23:00:00	9.7	955.9	96	5.7	0.4
1393	2021-02-28	9.6	956.6	96	3.9	0.5
1394	2021-02-28 01:00:00	9.5	956.8	97	5.2	0.7
1395	2021-02-28 02:00:00	9.4	957.1	96	4.7	0.6
1396	2021-02-28 03:00:00	9.3	956.9	96	6	0.4
1397	2021-02-28 04:00:00	9.4	956.5	95	5.3	0.6
1398	2021-02-28 05:00:00	9.3	956.2	96	2.7	0
1399	2021-02-28 06:00:00	9.2	956.2	95	3.9	0
1400	2021-02-28 07:00:00	9.2	956.6	93	3.3	0
1401	2021-02-28 08:00:00	9.2	956.8	93	3.4	0.1
1402	2021-02-28 09:00:00	9.3	957	92	3.4	0
1403	2021-02-28 10:00:00	9.5	957.3	91	4.6	0
1404	2021-02-28 11:00:00	9.9	957.1	90	3.3	0
1405	2021-02-28 12:00:00	10.1	956.4	90	1.4	0
1406	2021-02-28 13:00:00	10.3	955.5	88	2.5	0
1407	2021-02-28 14:00:00	10.9	954.2	84	2	0
1408	2021-02-28 15:00:00	11.6	953.2	83	1.2	0
1409	2021-02-28 16:00:00	11.4	953	84	2.3	0
1410	2021-02-28 17:00:00	11.2	953.4	81	4.4	0
1411	2021-02-28 18:00:00	11	954.2	84	2.8	0
1412	2021-02-28 19:00:00	10.3	955.5	91	4.6	0
1413	2021-02-28 20:00:00	9.7	957.2	96	3.6	0.2
1414	2021-02-28 21:00:00	9.6	958.9	95	6.3	0.5
1415	2021-02-28 22:00:00	9.4	960.5	96	3.9	1.1
1416	2021-02-28 23:00:00	9.3	961.9	95	8.5	1.3
1417	2021-03-01	9.2	963.1	96	2.9	1.7
1418	2021-03-01 01:00:00	8.9	964.1	95	8.8	3
1419	2021-03-01 02:00:00	8.5	965	94	10.5	1.7
1420	2021-03-01 03:00:00	8.4	965.8	94	7.3	0.8
1421	2021-03-01 04:00:00	7.3	966.9	96	9.2	2.8
1422	2021-03-01 05:00:00	7	967.8	94	6.2	0.8
1423	2021-03-01 06:00:00	7.1	968.8	93	6.4	0.9
1424	2021-03-01 07:00:00	7.1	969.6	90	3.1	0.8
1425	2021-03-01 08:00:00	7.2	970.5	92	4.8	0.8
1426	2021-03-01 09:00:00	7.5	971.4	92	3.2	0.2
1427	2021-03-01 10:00:00	8.1	972.4	90	5.8	0
1428	2021-03-01 11:00:00	8.7	973	90	5.2	0
1429	2021-03-01 12:00:00	9.4	972.8	86	5.4	0
1430	2021-03-01 13:00:00	10.1	972	85	4.7	0
1431	2021-03-01 14:00:00	10.8	971.2	80	3.1	0
1432	2021-03-01 15:00:00	11.7	970.4	73	3.3	0
1433	2021-03-01 16:00:00	12.1	970	58	3	0
1434	2021-03-01 17:00:00	12.1	969.6	51	3.6	0
1435	2021-03-01 18:00:00	11.8	969.6	50	2.9	0
1436	2021-03-01 19:00:00	11.2	969.8	53	2.2	0
1437	2021-03-01 20:00:00	10.4	970.2	62	2.5	0
1438	2021-03-01 21:00:00	10.7	970.7	64	2.3	0
1439	2021-03-01 22:00:00	10.3	971.2	68	3	0
1440	2021-03-01 23:00:00	10.2	971.6	67	3.6	0
1441	2021-03-02	9.8	971.6	74	3.1	0
1442	2021-03-02 01:00:00	9.8	971.3	70	4.3	0
1443	2021-03-02 02:00:00	9.9	970.8	71	3.9	0
1444	2021-03-02 03:00:00	9.6	970.2	72	4.2	0
1445	2021-03-02 04:00:00	9.2	969.2	76	3.7	0
1446	2021-03-02 05:00:00	8.8	968.4	78	4.3	0
1447	2021-03-02 06:00:00	8.8	968.4	79	3.5	0
1448	2021-03-02 07:00:00	8.8	968.3	78	3.9	0
1449	2021-03-02 08:00:00	9	968.2	73	3	0
1450	2021-03-02 09:00:00	9.1	968.6	75	3.7	0
1451	2021-03-02 10:00:00	9.2	968.7	76	3.5	0
1452	2021-03-02 11:00:00	9.6	968.2	77	3.2	0
1453	2021-03-02 12:00:00	10.7	967.4	70	1.8	0
1454	2021-03-02 13:00:00	12.8	965.8	60	1.6	0
1455	2021-03-02 14:00:00	13.7	964.4	54	3.4	0
1456	2021-03-02 15:00:00	13.6	963.2	54	3.2	0
1457	2021-03-02 16:00:00	13.1	962.7	50	5	0
1458	2021-03-02 17:00:00	13	962.6	60	4.4	0
1459	2021-03-02 18:00:00	12.5	962.8	60	6	0
1460	2021-03-02 19:00:00	11.7	963.7	71	4	0
1461	2021-03-02 20:00:00	11.1	964.7	73	5.3	0
1462	2021-03-02 21:00:00	11	966	71	5.5	0
1463	2021-03-02 22:00:00	10.8	967.3	70	4.5	0
1464	2021-03-02 23:00:00	10.4	968.1	77	5.3	0
1465	2021-03-03	10.3	969	76	3.7	0
1466	2021-03-03 01:00:00	10	968.7	79	2.7	0
1467	2021-03-03 02:00:00	9.8	968.6	78	0.7	0
1468	2021-03-03 03:00:00	9.6	968.6	80	0.6	0
1469	2021-03-03 04:00:00	9.2	967.8	85	0.8	0
1470	2021-03-03 05:00:00	8.7	967.2	85	1.8	0
1471	2021-03-03 06:00:00	8.5	967.1	88	1.1	0
1472	2021-03-03 07:00:00	8.2	967.2	86	1.3	0
1473	2021-03-03 08:00:00	7.8	967.5	89	1.8	0
1474	2021-03-03 09:00:00	9.3	967.9	87	1.3	0
1475	2021-03-03 10:00:00	11	967.9	75	2.5	0
1476	2021-03-03 11:00:00	13.3	967.1	64	2	0
1477	2021-03-03 12:00:00	14.8	966.2	52	2.2	0
1478	2021-03-03 13:00:00	15.7	964.9	53	3	0
1479	2021-03-03 14:00:00	16.1	963.2	49	3.5	0
1480	2021-03-03 15:00:00	16.7	962	48	3.4	0
1481	2021-03-03 16:00:00	16.9	961.2	47	4.8	0
1482	2021-03-03 17:00:00	16.4	960.8	48	5.1	0
1483	2021-03-03 18:00:00	15.5	961.2	51	4.6	0
1484	2021-03-03 19:00:00	14.4	961.9	56	2.2	0
1485	2021-03-03 20:00:00	13.4	962.7	59	3.2	0
1486	2021-03-03 21:00:00	12.9	963.7	62	2.1	0
1487	2021-03-03 22:00:00	12.8	964.2	64	3.1	0
1488	2021-03-03 23:00:00	11.6	964.6	75	2.4	0
1489	2021-03-04	10.9	964.8	78	1.4	0
1490	2021-03-04 01:00:00	10.3	964.6	80	1.8	0
1491	2021-03-04 02:00:00	10.4	964	81	2.2	0
1492	2021-03-04 03:00:00	9.7	963.3	85	2.1	0
1493	2021-03-04 04:00:00	9.2	962.3	85	1.9	0
1494	2021-03-04 05:00:00	9	961.5	84	1.8	0
1495	2021-03-04 06:00:00	8.9	961.3	83	2.4	0
1496	2021-03-04 07:00:00	8.7	961.6	87	1.9	0
1497	2021-03-04 08:00:00	8.2	961.9	90	1.8	0
1498	2021-03-04 09:00:00	8.6	962.2	92	1.2	0
1499	2021-03-04 10:00:00	9.5	962.3	88	1.5	0
1500	2021-03-04 11:00:00	10.4	961.9	85	1.3	0
1501	2021-03-04 12:00:00	11.5	961	79	2.3	0
1502	2021-03-04 13:00:00	12.6	959.9	71	3.2	0
1503	2021-03-04 14:00:00	13.2	958.6	68	2.3	0
1504	2021-03-04 15:00:00	14.2	957.5	64	2.5	0
1505	2021-03-04 16:00:00	14.4	956.8	59	3.1	0
1506	2021-03-04 17:00:00	14.4	956.5	57	1.5	0
1507	2021-03-04 18:00:00	14.1	956.7	62	1.3	0
1508	2021-03-04 19:00:00	13.2	957.1	70	2.1	0
1509	2021-03-04 20:00:00	12.5	957.5	73	3.4	0
1510	2021-03-04 21:00:00	12.4	958.3	70	3.9	0
1511	2021-03-04 22:00:00	12.6	959.2	65	3.8	0
1512	2021-03-04 23:00:00	12.5	959.7	68	3.1	0
1513	2021-03-05	12.3	960.1	69	3.4	0
1514	2021-03-05 01:00:00	12.5	960.1	70	3.9	0
1515	2021-03-05 02:00:00	12.2	960.2	73	5	0
1516	2021-03-05 03:00:00	11.9	960	75	5.7	0
1517	2021-03-05 04:00:00	11.9	959.8	76	6	0
1518	2021-03-05 05:00:00	11.7	959.6	76	1.1	0
1519	2021-03-05 06:00:00	11.5	959.6	81	1.7	0
1520	2021-03-05 07:00:00	11.2	960	80	3.2	0
1521	2021-03-05 08:00:00	10.9	960.6	85	1.6	0
1522	2021-03-05 09:00:00	11.4	961.2	81	0.9	0
1523	2021-03-05 10:00:00	12.4	961.3	77	1.7	0
1524	2021-03-05 11:00:00	13.7	960.9	70	2.3	0
1525	2021-03-05 12:00:00	15.2	960.2	64	3.4	0
1526	2021-03-05 13:00:00	17.1	959.1	54	3.2	0
1527	2021-03-05 14:00:00	18.5	957.7	51	3.2	0
1528	2021-03-05 15:00:00	18.5	956.9	50	3.2	0
1529	2021-03-05 16:00:00	18.5	956.5	51	4.6	0
1530	2021-03-05 17:00:00	18	956.7	51	3.6	0
1531	2021-03-05 18:00:00	17.3	957.3	55	3.9	0
1532	2021-03-05 19:00:00	16.3	958.3	64	0.6	0
1533	2021-03-05 20:00:00	14.1	959.2	70	1.6	0
1534	2021-03-05 21:00:00	13.9	960.2	72	2.4	0
1535	2021-03-05 22:00:00	14.6	960.9	68	2.8	0
1536	2021-03-05 23:00:00	14.7	961.6	66	1	0
1537	2021-03-06	14.3	962.3	70	2.7	0
1538	2021-03-06 01:00:00	14.3	962.2	73	1.6	0
1539	2021-03-06 02:00:00	13.9	962	73	1.9	0
1540	2021-03-06 03:00:00	13.7	962.3	74	1.7	0
1541	2021-03-06 04:00:00	13.3	962.6	81	1.9	0
1542	2021-03-06 05:00:00	13	962.8	84	11.6	0
1543	2021-03-06 06:00:00	12	963.7	89	10.9	0.7
1544	2021-03-06 07:00:00	11.9	964.8	89	8.6	0.1
1545	2021-03-06 08:00:00	11.7	965.9	91	9.8	0.1
1546	2021-03-06 09:00:00	11.6	967	90	8.2	0.1
1547	2021-03-06 10:00:00	11.6	967.9	90	8.2	0.2
1548	2021-03-06 11:00:00	11.7	968.3	90	5.6	0.2
1549	2021-03-06 12:00:00	12.1	968.1	88	5.1	0.1
1550	2021-03-06 13:00:00	12.6	967.4	88	3	0
1551	2021-03-06 14:00:00	12.8	966.6	85	3.7	0
1552	2021-03-06 15:00:00	13.5	965.7	81	4.6	0
1553	2021-03-06 16:00:00	13.8	965.1	79	2	0
1554	2021-03-06 17:00:00	14	964.5	79	2	0
1555	2021-03-06 18:00:00	14	964.9	80	0.3	0
1556	2021-03-06 19:00:00	13.3	965.1	84	0.9	0
1557	2021-03-06 20:00:00	12.6	965.9	89	0.8	0
1558	2021-03-06 21:00:00	12.2	966.5	91	1.7	0
1559	2021-03-06 22:00:00	12.3	967	90	2.9	0
1560	2021-03-06 23:00:00	12.3	967.4	91	2.5	0
1561	2021-03-07	12.1	967.3	91	2.8	0
1562	2021-03-07 01:00:00	11.8	967.1	95	1.4	0.1
1563	2021-03-07 02:00:00	11.7	966.6	94	1.9	0
1564	2021-03-07 03:00:00	11.6	966	93	2.5	0
1565	2021-03-07 04:00:00	11.5	965.6	93	2.7	0
1566	2021-03-07 05:00:00	11.5	965.1	93	2.2	0
1567	2021-03-07 06:00:00	11.4	965.1	92	1.2	0
1568	2021-03-07 07:00:00	11.4	965.2	92	1.9	0
1569	2021-03-07 08:00:00	11.3	965.7	95	1.4	0
1570	2021-03-07 09:00:00	11.5	966.1	94	2.1	0
1571	2021-03-07 10:00:00	11.7	966.4	94	1.8	0
1572	2021-03-07 11:00:00	11.9	965.9	92	0.5	0
1573	2021-03-07 12:00:00	12.4	964.9	88	1.3	0
1574	2021-03-07 13:00:00	13.3	963.8	81	0.7	0
1575	2021-03-07 14:00:00	13.9	962.2	78	1	0
1576	2021-03-07 15:00:00	13.4	961	83	2.6	0
1577	2021-03-07 16:00:00	13.4	960.2	81	2.1	0
1578	2021-03-07 17:00:00	13.1	960.2	83	3.6	0
1579	2021-03-07 18:00:00	12.6	960.8	87	2.9	0
1580	2021-03-07 19:00:00	12.5	961.5	83	2.6	0
1581	2021-03-07 20:00:00	12.1	962.5	89	3	0
1582	2021-03-07 21:00:00	11.7	963.2	92	2.3	0
1583	2021-03-07 22:00:00	11.5	963.8	91	3	0
1584	2021-03-07 23:00:00	11.5	964.3	92	1.5	0
1585	2021-03-08	11.4	964.2	93	0.7	0
1586	2021-03-08 01:00:00	11.5	963.7	92	1.1	0
1587	2021-03-08 02:00:00	11.4	962.8	93	1.4	0
1588	2021-03-08 03:00:00	11.3	962.4	94	1.8	0
1589	2021-03-08 04:00:00	11.2	961.6	95	0.9	0
1590	2021-03-08 05:00:00	11.2	961.6	95	0.2	0
1591	2021-03-08 06:00:00	11.2	961.9	96	0.7	0
1592	2021-03-08 07:00:00	11.3	962.7	91	1.6	0
1593	2021-03-08 08:00:00	11.5	963.5	95	1.5	0
1594	2021-03-08 09:00:00	11.5	964.4	95	0.7	0
1595	2021-03-08 10:00:00	11.7	965.1	93	1.1	0
1596	2021-03-08 11:00:00	12.1	965.4	93	0.9	0
1597	2021-03-08 12:00:00	12.7	964.9	87	1.3	0
1598	2021-03-08 13:00:00	13.6	964.3	80	2.3	0
1599	2021-03-08 14:00:00	14.4	962.8	77	1.8	0
1600	2021-03-08 15:00:00	14.4	961.8	79	2.6	0
1601	2021-03-08 16:00:00	14.6	961.1	77	1.6	0
1602	2021-03-08 17:00:00	14.6	960.9	77	1.7	0
1603	2021-03-08 18:00:00	14.2	961.3	79	1.9	0
1604	2021-03-08 19:00:00	13.8	962.4	85	2	0
1605	2021-03-08 20:00:00	13.5	963.3	87	2.3	0
1606	2021-03-08 21:00:00	13.3	964.5	88	3.1	0
1607	2021-03-08 22:00:00	13.2	965.2	88	3	0
1608	2021-03-08 23:00:00	13	965.5	91	2	0
1609	2021-03-09	12.8	965.2	91	0.6	0
1610	2021-03-09 01:00:00	12.8	965.1	92	0.7	0
1611	2021-03-09 02:00:00	12.6	964.9	95	0.8	0.1
1612	2021-03-09 03:00:00	12.3	964.3	96	0.9	0.4
1613	2021-03-09 04:00:00	12.2	963.8	97	0.7	0.1
1614	2021-03-09 05:00:00	12	963.6	98	0.4	0.1
1615	2021-03-09 06:00:00	12	963.8	98	0.8	0.1
1616	2021-03-09 07:00:00	12	964.2	98	0.9	0.1
1617	2021-03-09 08:00:00	11.9	964.6	98	0.4	0
1618	2021-03-09 09:00:00	12.2	965.4	98	0.8	0
1619	2021-03-09 10:00:00	12.7	965.9	98	1	0
1620	2021-03-09 11:00:00	12.9	965.9	95	2.6	0
1621	2021-03-09 12:00:00	13.3	965.6	93	2.5	0
1622	2021-03-09 13:00:00	13.7	965	89	1.6	0
1623	2021-03-09 14:00:00	13.8	964.1	90	0.8	0
1624	2021-03-09 15:00:00	13.9	963.1	88	0	0
1625	2021-03-09 16:00:00	14.3	962.6	87	0.8	0
1626	2021-03-09 17:00:00	13.9	962.7	88	1.5	0
1627	2021-03-09 18:00:00	13.5	962.9	92	1.5	0
1628	2021-03-09 19:00:00	12.8	963.3	95	0.6	0
1629	2021-03-09 20:00:00	12.6	963.6	95	1.9	0
1630	2021-03-09 21:00:00	12.4	964.4	97	1.8	0.1
1631	2021-03-09 22:00:00	12.4	964.7	98	1.4	0
1632	2021-03-09 23:00:00	12.3	964.6	98	1.3	0.1
1633	2021-03-10	12.1	964.3	98	0.9	0.3
1634	2021-03-10 01:00:00	12.1	963.7	98	1.1	0.4
1635	2021-03-10 02:00:00	12.1	963.2	98	1.2	0.2
1636	2021-03-10 03:00:00	11.9	962.5	98	2	0
1637	2021-03-10 04:00:00	11.8	961.8	97	1.4	0
1638	2021-03-10 05:00:00	11.7	961.5	98	0.8	0
1639	2021-03-10 06:00:00	11.8	961.8	97	1.5	0
1640	2021-03-10 07:00:00	11.8	962.3	98	0.8	0.1
1641	2021-03-10 08:00:00	11.7	962.9	98	1.6	0.1
1642	2021-03-10 09:00:00	11.7	963.5	95	2.3	0.1
1643	2021-03-10 10:00:00	11.9	964	92	2.4	0
1644	2021-03-10 11:00:00	12.3	964.3	96	0.8	0
1645	2021-03-10 12:00:00	12.3	964.1	95	2.2	0
1646	2021-03-10 13:00:00	12.8	963.4	92	1	0.1
1647	2021-03-10 14:00:00	13.3	962.2	90	2.4	0
1648	2021-03-10 15:00:00	14.5	961.3	79	1.2	0
1649	2021-03-10 16:00:00	14.3	961.2	85	2.6	0
1650	2021-03-10 17:00:00	13.7	961.2	87	4.1	0
1651	2021-03-10 18:00:00	13.2	961.8	90	2	0
1652	2021-03-10 19:00:00	13.1	962.6	90	2.4	0
1653	2021-03-10 20:00:00	13.1	963.6	90	2.7	0
1654	2021-03-10 21:00:00	13.2	964.7	90	1	0
1655	2021-03-10 22:00:00	12.7	965.7	95	2.3	0
1656	2021-03-10 23:00:00	12.7	965.8	96	1.1	0
1657	2021-03-11	12.4	965.8	97	1.7	0
1658	2021-03-11 01:00:00	12.3	965.5	95	1.2	0
1659	2021-03-11 02:00:00	12.3	965.4	95	0.3	0
1660	2021-03-11 03:00:00	12	965	96	0.8	0
1661	2021-03-11 04:00:00	11.8	964.3	96	1	0
1662	2021-03-11 05:00:00	11.8	964.3	98	1.4	0
1663	2021-03-11 06:00:00	11.9	964.8	97	1.5	0
1664	2021-03-11 07:00:00	11.9	965.4	98	1.3	0
1665	2021-03-11 08:00:00	12	966.1	98	1.3	0
1666	2021-03-11 09:00:00	12.4	966.7	98	0.6	0
1667	2021-03-11 10:00:00	12.8	967.3	97	1.2	0
1668	2021-03-11 11:00:00	13.4	967	94	1.1	0
1669	2021-03-11 12:00:00	14.7	966.5	85	2.2	0
1670	2021-03-11 13:00:00	16.2	965.2	77	2.9	0
1671	2021-03-11 14:00:00	16.5	964	73	1.5	0
1672	2021-03-11 15:00:00	17.1	962.8	70	1.4	0
1673	2021-03-11 16:00:00	16.9	962.5	71	0.9	0
1674	2021-03-11 17:00:00	16.9	962.3	72	1	0
1675	2021-03-11 18:00:00	16.7	962.5	70	1.5	0
1676	2021-03-11 19:00:00	16.2	963.2	77	1.9	0
1677	2021-03-11 20:00:00	15.5	964.1	80	3.1	0
1678	2021-03-11 21:00:00	15.4	965	77	1.5	0
1679	2021-03-11 22:00:00	15.5	965.7	78	0.8	0
1680	2021-03-11 23:00:00	15.3	966.3	81	1.5	0
1681	2021-03-12	15.3	966.3	80	3.1	0
1682	2021-03-12 01:00:00	14.9	966.1	82	2	0
1683	2021-03-12 02:00:00	14.6	965.7	83	2.1	0
1684	2021-03-12 03:00:00	14.4	965.2	85	1.5	0
1685	2021-03-12 04:00:00	14.1	964.7	85	1.7	0
1686	2021-03-12 05:00:00	14	964.5	86	2.6	0
1687	2021-03-12 06:00:00	14.1	964.6	85	1.8	0
1688	2021-03-12 07:00:00	14	964.7	87	2	0
1689	2021-03-12 08:00:00	14	965.1	86	2.5	0
1690	2021-03-12 09:00:00	14.3	965.7	88	1.7	0
1691	2021-03-12 10:00:00	16.3	965.7	78	2.1	0
1692	2021-03-12 11:00:00	18.4	965.4	70	2	0
1693	2021-03-12 12:00:00	19.6	964.7	62	1.7	0
1694	2021-03-12 13:00:00	19.4	963.8	65	3.7	0
1695	2021-03-12 14:00:00	20.3	962.3	62	4.6	0
1696	2021-03-12 15:00:00	21	960.8	59	5.5	0
1697	2021-03-12 16:00:00	20.7	959.9	58	5.4	0
1698	2021-03-12 17:00:00	20.7	959.7	59	2.1	0
1699	2021-03-12 18:00:00	20	959.7	60	4.8	0
1700	2021-03-12 19:00:00	19.3	961	62	2.6	0
1701	2021-03-12 20:00:00	18.9	962.6	62	6	0
1702	2021-03-12 21:00:00	18.9	963.9	61	5.6	0
1703	2021-03-12 22:00:00	18.8	964.9	61	3.9	0
1704	2021-03-12 23:00:00	17.9	965.7	71	3.5	0
1705	2021-03-13	17.4	965.8	72	4.7	0
1706	2021-03-13 01:00:00	17.3	965.5	76	7.8	0
1707	2021-03-13 02:00:00	16	965.5	81	3.7	0
1708	2021-03-13 03:00:00	15.4	965	82	2	0
1709	2021-03-13 04:00:00	15	964.6	86	1.2	0
1710	2021-03-13 05:00:00	15.4	964	85	2.6	0
1711	2021-03-13 06:00:00	14.2	963.9	87	2.5	0
1712	2021-03-13 07:00:00	13.9	964	90	2.2	0
1713	2021-03-13 08:00:00	14	964.3	92	2.7	0
1714	2021-03-13 09:00:00	15.1	964.8	86	2.3	0
1715	2021-03-13 10:00:00	17.8	964.8	74	1.9	0
1716	2021-03-13 11:00:00	19.6	964.4	68	2.8	0
1717	2021-03-13 12:00:00	20.9	963.7	62	3.2	0
1718	2021-03-13 13:00:00	21.8	962.4	58	2	0
1719	2021-03-13 14:00:00	22.6	960.9	57	3.4	0
1720	2021-03-13 15:00:00	23.3	959.6	54	2.6	0
1721	2021-03-13 16:00:00	23.6	958.4	52	2.9	0
1722	2021-03-13 17:00:00	23.6	957.5	51	1.8	0
1723	2021-03-13 18:00:00	23.1	957	54	3.1	0
1724	2021-03-13 19:00:00	20.7	957	72	2.7	0
1725	2021-03-13 20:00:00	20.2	957.4	62	4	0
1726	2021-03-13 21:00:00	21.2	957.9	61	4.7	0
1727	2021-03-13 22:00:00	20.5	958.4	64	3.1	0
1728	2021-03-13 23:00:00	19.7	958.4	70	0.6	0
1729	2021-03-14	19.3	958	71	1.9	0
1730	2021-03-14 01:00:00	19.1	957.3	67	1.1	0
1731	2021-03-14 02:00:00	18.8	956.5	71	1.3	0
1732	2021-03-14 03:00:00	18.5	955.7	71	2.3	0
1733	2021-03-14 04:00:00	18.4	954.6	73	2	0
1734	2021-03-14 05:00:00	17.9	954	75	1	0
1735	2021-03-14 06:00:00	17.3	953.7	77	1.9	0
1736	2021-03-14 07:00:00	17.5	953.6	75	1.1	0
1737	2021-03-14 08:00:00	17.3	954	77	0.5	0
1738	2021-03-14 09:00:00	17.6	954.2	81	1.3	0
1739	2021-03-14 10:00:00	18.6	954.2	71	2.3	0
1740	2021-03-14 11:00:00	20.1	953.7	68	6.9	0
1741	2021-03-14 12:00:00	21.1	952.8	63	6.3	0
1742	2021-03-14 13:00:00	22	951.7	59	5.8	0
1743	2021-03-14 14:00:00	22.7	950.7	57	8.1	0
1744	2021-03-14 15:00:00	22.8	949.9	58	8.3	0
1745	2021-03-14 16:00:00	23	949.5	55	7.4	0
1746	2021-03-14 17:00:00	22.5	949.6	57	6.7	0
1747	2021-03-14 18:00:00	21.9	950	61	4.6	0
1748	2021-03-14 19:00:00	20.7	951	62	8.7	0
1749	2021-03-14 20:00:00	20.2	952.3	66	8.8	0
1750	2021-03-14 21:00:00	19.7	954.1	66	10.6	0
1751	2021-03-14 22:00:00	19.2	954.7	69	5.2	0
1752	2021-03-14 23:00:00	19	955.1	67	4.8	0
1753	2021-03-15	18.5	955.1	72	2.8	0
1754	2021-03-15 01:00:00	17.8	954.7	76	1.3	0
1755	2021-03-15 02:00:00	16.2	954.5	80	1.4	0
1756	2021-03-15 03:00:00	16.1	953.7	82	1.1	0
1757	2021-03-15 04:00:00	15.5	953.1	85	2.9	0
1758	2021-03-15 05:00:00	16	952.4	83	2.8	0
1759	2021-03-15 06:00:00	15.5	952.4	86	3.3	0
1760	2021-03-15 07:00:00	15.1	952.4	89	4.5	0
1761	2021-03-15 08:00:00	15.1	952.9	89	5.4	0
1762	2021-03-15 09:00:00	16.3	953.6	83	4	0
1763	2021-03-15 10:00:00	18.2	954.3	77	3.8	0
1764	2021-03-15 11:00:00	21.3	954.7	64	1.9	0
1765	2021-03-15 12:00:00	23	954.4	60	3.4	0
1766	2021-03-15 13:00:00	23.8	953.8	58	1.7	0
1767	2021-03-15 14:00:00	24.7	952.9	53	1.9	0
1768	2021-03-15 15:00:00	25.5	952	46	2.2	0
1769	2021-03-15 16:00:00	25.7	951.4	46	5.8	0
1770	2021-03-15 17:00:00	25.6	951.2	47	3.3	0
1771	2021-03-15 18:00:00	25.2	951.2	50	3	0
1772	2021-03-15 19:00:00	23.2	951.6	61	1.9	0
1773	2021-03-15 20:00:00	22.6	952.3	58	4.8	0
1774	2021-03-15 21:00:00	21.9	953.4	66	2.1	0
1775	2021-03-15 22:00:00	19.8	954.4	70	2.8	0
1776	2021-03-15 23:00:00	18.7	954.7	79	3	0
1777	2021-03-16	19.3	954.3	70	1.4	0
1778	2021-03-16 01:00:00	19.4	954.1	72	2.5	0
1779	2021-03-16 02:00:00	18.6	953.8	75	1.9	0
1780	2021-03-16 03:00:00	18.6	953.3	75	3.4	0
1781	2021-03-16 04:00:00	18.2	952.7	78	3.3	0
1782	2021-03-16 05:00:00	17.9	952.5	80	3.1	0
1783	2021-03-16 06:00:00	17.3	952.8	85	1.9	0
1784	2021-03-16 07:00:00	17	953.2	84	3.3	0
1785	2021-03-16 08:00:00	16.9	953.4	84	2.5	0
1786	2021-03-16 09:00:00	17.6	954.3	81	1.7	0
1787	2021-03-16 10:00:00	18.5	954.6	78	2.5	0
1788	2021-03-16 11:00:00	20.6	954.5	72	1.1	0
1789	2021-03-16 12:00:00	21.7	953.9	68	1.9	0
1790	2021-03-16 13:00:00	23.7	953	62	3.1	0
1791	2021-03-16 14:00:00	24.9	951.7	54	2.2	0
1792	2021-03-16 15:00:00	25.7	950.8	50	1.6	0
1793	2021-03-16 16:00:00	26	950	49	2	0
1794	2021-03-16 17:00:00	26.1	949.7	51	4.1	0
1795	2021-03-16 18:00:00	25	949.8	59	2.5	0
1796	2021-03-16 19:00:00	23.9	950.6	61	4	0
1797	2021-03-16 20:00:00	21.9	951.6	71	1.9	0
1798	2021-03-16 21:00:00	21.7	952.3	71	2.9	0
1799	2021-03-16 22:00:00	21.5	952.9	75	2.5	0
1800	2021-03-16 23:00:00	20.8	953.2	80	1.6	0
1801	2021-03-17	19.9	953.2	83	0.9	0
1802	2021-03-17 01:00:00	19.3	953.1	88	1.2	0
1803	2021-03-17 02:00:00	18.8	952.6	90	1.6	0
1804	2021-03-17 03:00:00	18.8	952.1	90	1.6	0
1805	2021-03-17 04:00:00	18.4	951.6	91	1.3	0
1806	2021-03-17 05:00:00	18.2	951.2	91	3.6	0
1807	2021-03-17 06:00:00	18	951.3	92	1.5	0
1808	2021-03-17 07:00:00	17.6	951.6	95	1.4	0
1809	2021-03-17 08:00:00	17.7	952.1	93	1	0
1810	2021-03-17 09:00:00	18.4	952.5	91	1.2	0
1811	2021-03-17 10:00:00	19.7	952.6	83	1.8	0
1812	2021-03-17 11:00:00	21.8	952.1	76	2.2	0
1813	2021-03-17 12:00:00	23.1	951.3	70	4.8	0
1814	2021-03-17 13:00:00	23.7	950.3	66	4.7	0
1815	2021-03-17 14:00:00	24.3	949.1	63	4	0
1816	2021-03-17 15:00:00	24.8	948.2	61	5.9	0
1817	2021-03-17 16:00:00	24.5	947.3	63	5	0
1818	2021-03-17 17:00:00	24.5	947.2	61	4	0
1819	2021-03-17 18:00:00	24.5	947.5	63	3.2	0
1820	2021-03-17 19:00:00	23	948	69	5	0
1821	2021-03-17 20:00:00	22.8	948.8	70	5.6	0
1822	2021-03-17 21:00:00	22.9	949.6	69	6.4	0
1823	2021-03-17 22:00:00	22.1	950.3	73	10.2	0
1824	2021-03-17 23:00:00	21.9	951	74	6	0
1825	2021-03-18	21.5	951.5	76	5.7	0
1826	2021-03-18 01:00:00	20.6	951.8	80	3.9	0
1827	2021-03-18 02:00:00	20.2	951.6	82	5.3	0
1828	2021-03-18 03:00:00	19.4	951.5	88	6	0
1829	2021-03-18 04:00:00	19	951.3	88	4.8	0
1830	2021-03-18 05:00:00	18.9	951.2	88	4	0
1831	2021-03-18 06:00:00	18.9	951.8	88	5.9	0
1832	2021-03-18 07:00:00	18.6	952.6	89	3.4	0
1833	2021-03-18 08:00:00	18.5	953	87	1.5	0
1834	2021-03-18 09:00:00	19.3	953.1	83	2.1	0
1835	2021-03-18 10:00:00	20.1	953.3	79	2.4	0
1836	2021-03-18 11:00:00	20.3	952.8	76	2.7	0
1837	2021-03-18 12:00:00	20.4	952.3	79	2.3	0
1838	2021-03-18 13:00:00	20.6	951.3	77	4.2	0
1839	2021-03-18 14:00:00	21.7	950.1	71	5.8	0
1840	2021-03-18 15:00:00	22.3	948.9	69	3.8	0
1841	2021-03-18 16:00:00	22.6	948.3	69	4.3	0
1842	2021-03-18 17:00:00	22.9	948.1	68	2.3	0
1843	2021-03-18 18:00:00	22.6	948.4	69	2.1	0
1844	2021-03-18 19:00:00	22	948.9	75	3	0
1845	2021-03-18 20:00:00	21.4	949.7	76	4.3	0
1846	2021-03-18 21:00:00	21.9	950.5	72	3.5	0
1847	2021-03-18 22:00:00	21.5	951.1	73	4.4	0
1848	2021-03-18 23:00:00	21.1	951.5	78	3.9	0
1849	2021-03-19	19.8	951.7	87	3.1	0
1850	2021-03-19 01:00:00	18.5	951.5	94	2.3	0
1851	2021-03-19 02:00:00	18.2	950.9	95	2.6	0.1
1852	2021-03-19 03:00:00	18.2	950.8	96	1.4	0.1
1853	2021-03-19 04:00:00	18.1	950.4	96	2	0.1
1854	2021-03-19 05:00:00	18.1	950.1	95	3.2	0.1
1855	2021-03-19 06:00:00	18.2	950.3	92	2.9	0
1856	2021-03-19 07:00:00	18.1	950.7	91	5.4	0
1857	2021-03-19 08:00:00	17.9	951.1	92	3.5	0
1858	2021-03-19 09:00:00	18.1	951.7	90	2.1	0
1859	2021-03-19 10:00:00	18.2	952	90	2.8	0
1860	2021-03-19 11:00:00	18.3	952.1	91	2.5	0
1861	2021-03-19 12:00:00	18.2	952.3	93	4.2	0
1862	2021-03-19 13:00:00	17.1	952	96	6.7	0
1863	2021-03-19 14:00:00	17.1	951.5	96	6.1	0
1864	2021-03-19 15:00:00	17.3	951.3	93	4.6	0
1865	2021-03-19 16:00:00	17.8	951.3	90	9.7	0
1866	2021-03-19 17:00:00	16.7	951.6	94	9.1	0.3
1867	2021-03-19 18:00:00	16.4	952.7	95	10.9	0.3
1868	2021-03-19 19:00:00	16.3	954.3	95	8	1.1
1869	2021-03-19 20:00:00	16.1	956.2	95	5.2	1.3
1870	2021-03-19 21:00:00	15.8	957.4	95	6.3	0.1
1871	2021-03-19 22:00:00	15.1	958.6	95	6	0.4
1872	2021-03-19 23:00:00	14.8	959.2	94	10	0.8
1873	2021-03-20	14.3	959.7	93	11.2	0.8
1874	2021-03-20 01:00:00	13.5	960.2	92	10	0.4
1875	2021-03-20 02:00:00	13.4	960.6	89	5.9	0.1
1876	2021-03-20 03:00:00	13.5	960.9	92	5.1	0.3
1877	2021-03-20 04:00:00	13.2	960.8	90	10.8	0.2
1878	2021-03-20 05:00:00	13.2	961.1	84	8.5	0.2
1879	2021-03-20 06:00:00	12.8	961.7	82	7.6	0
1880	2021-03-20 07:00:00	13.7	962.3	75	7	0
1881	2021-03-20 08:00:00	13.7	962.9	72	9.7	0
1882	2021-03-20 09:00:00	13.3	963.9	72	5.2	0
1883	2021-03-20 10:00:00	13.4	964.3	62	4.8	0
1884	2021-03-20 11:00:00	13.6	964.1	61	4.4	0
1885	2021-03-20 12:00:00	14.1	963.6	56	3.5	0
1886	2021-03-20 13:00:00	14.8	962.4	55	4.5	0
1887	2021-03-20 14:00:00	14.8	961.3	51	5.5	0
1888	2021-03-20 15:00:00	14.3	960.6	57	3.1	0
1889	2021-03-20 16:00:00	14.1	960.3	59	1.8	0
1890	2021-03-20 17:00:00	13.9	960.7	57	1.8	0
1891	2021-03-20 18:00:00	13.6	961.9	57	4.3	0
1892	2021-03-20 19:00:00	12.9	963.8	67	6.2	0
1893	2021-03-20 20:00:00	9.7	965.6	92	9	0.7
1894	2021-03-20 21:00:00	9.5	967	92	7.4	0.6
1895	2021-03-20 22:00:00	9.2	968.2	92	10.3	0.8
1896	2021-03-20 23:00:00	9.1	969.3	93	3.6	0.6
1897	2021-03-21	9.2	969.6	91	0.6	0
1898	2021-03-21 01:00:00	10	969.8	74	10.6	0.1
1899	2021-03-21 02:00:00	9.9	970.4	71	7.1	0
1900	2021-03-21 03:00:00	8.9	970.8	81	10	0
1901	2021-03-21 04:00:00	7.9	971.1	89	6.2	0
1902	2021-03-21 05:00:00	7.5	971.2	92	4.4	0.2
1903	2021-03-21 06:00:00	7.8	971.5	86	3.2	0
1904	2021-03-21 07:00:00	8.5	972.2	77	4.6	0
1905	2021-03-21 08:00:00	8.5	973.3	76	5	0
1906	2021-03-21 09:00:00	8.8	974	82	1.5	0
1907	2021-03-21 10:00:00	8.8	974.2	80	2.9	0
1908	2021-03-21 11:00:00	9.3	974.1	77	1.9	0
1909	2021-03-21 12:00:00	9.7	973.8	77	0.7	0
1910	2021-03-21 13:00:00	10.4	972.9	75	1.5	0
1911	2021-03-21 14:00:00	11	972	67	3.7	0
1912	2021-03-21 15:00:00	9.7	971.6	69	8.6	0
1913	2021-03-21 16:00:00	9.5	971.5	67	4	0
1914	2021-03-21 17:00:00	9.3	971.6	71	2.5	0
1915	2021-03-21 18:00:00	9.3	972	72	0.5	0
1916	2021-03-21 19:00:00	9	972.7	83	0.9	0
1917	2021-03-21 20:00:00	8.8	973.5	77	2.3	0
1918	2021-03-21 21:00:00	8.8	975	76	3.4	0
1919	2021-03-21 22:00:00	7.4	976.1	85	7.5	0
1920	2021-03-21 23:00:00	6.8	976.5	89	2.5	0.1
1921	2021-03-22	6.8	976.2	91	1.7	0
1922	2021-03-22 01:00:00	6.9	976	91	1.9	0.1
1923	2021-03-22 02:00:00	7	975.2	91	3.2	0
1924	2021-03-22 03:00:00	7.2	974.5	91	4.1	0
1925	2021-03-22 04:00:00	7.4	973.7	90	3.4	0
1926	2021-03-22 05:00:00	7.4	973.1	89	5.1	0
1927	2021-03-22 06:00:00	7.5	973.1	88	4	0
1928	2021-03-22 07:00:00	7.4	973.2	88	5.4	0
1929	2021-03-22 08:00:00	7.4	973.4	89	4.1	0
1930	2021-03-22 09:00:00	8.1	974.1	87	4.4	0
1931	2021-03-22 10:00:00	9.3	974.5	77	2.6	0
1932	2021-03-22 11:00:00	10.8	974.4	68	2.4	0
1933	2021-03-22 12:00:00	12.1	973.9	66	2.6	0
1934	2021-03-22 13:00:00	13.3	972.8	51	2.3	0
1935	2021-03-22 14:00:00	13.6	971.6	53	2	0
1936	2021-03-22 15:00:00	14	970.3	52	3.3	0
1937	2021-03-22 16:00:00	13.7	969.5	56	1.7	0
1938	2021-03-22 17:00:00	13.4	969.2	57	1.8	0
1939	2021-03-22 18:00:00	12.9	969.1	59	2	0
1940	2021-03-22 19:00:00	12.3	969.2	69	1.2	0
1941	2021-03-22 20:00:00	11.5	969.6	76	0.9	0
1942	2021-03-22 21:00:00	11	970.5	78	1	0
1943	2021-03-22 22:00:00	10.7	971.4	81	1.9	0
1944	2021-03-22 23:00:00	10.5	971.5	82	1.8	0
1945	2021-03-23	10.5	971	79	1.6	0
1946	2021-03-23 01:00:00	10.5	970.3	77	1.8	0
1947	2021-03-23 02:00:00	10.5	969.5	80	2.8	0
1948	2021-03-23 03:00:00	10.2	968.6	81	1.5	0
1949	2021-03-23 04:00:00	10.1	967.3	81	1.9	0
1950	2021-03-23 05:00:00	10	966.3	82	3.3	0
1951	2021-03-23 06:00:00	9.7	966.2	85	4.9	0
1952	2021-03-23 07:00:00	9.4	966.3	84	2.5	0
1953	2021-03-23 08:00:00	9.5	966.5	85	2.6	0
1954	2021-03-23 09:00:00	11.4	966.7	76	3.9	0
1955	2021-03-23 10:00:00	13.6	966.8	60	2.6	0
1956	2021-03-23 11:00:00	16.3	966.6	55	2	0
1957	2021-03-23 12:00:00	16.8	965.6	55	3.4	0
1958	2021-03-23 13:00:00	17.9	964.3	41	1.5	0
1959	2021-03-23 14:00:00	18.5	962.9	41	3.9	0
1960	2021-03-23 15:00:00	19.3	961.3	37	2.1	0
1961	2021-03-23 16:00:00	19.8	960.1	42	4.6	0
1962	2021-03-23 17:00:00	19.6	959.7	42	3.1	0
1963	2021-03-23 18:00:00	19.1	959.6	42	4.7	0
1964	2021-03-23 19:00:00	17.9	959.9	48	2.3	0
1965	2021-03-23 20:00:00	14.6	960.7	65	2.5	0
1966	2021-03-23 21:00:00	13.8	961.1	65	1.3	0
1967	2021-03-23 22:00:00	13.2	961.7	69	1.7	0
1968	2021-03-23 23:00:00	12.2	962	76	2.3	0
1969	2021-03-24	12.6	962	70	2.1	0
1970	2021-03-24 01:00:00	12	961.5	74	2.4	0
1971	2021-03-24 02:00:00	11.8	961	75	1.9	0
1972	2021-03-24 03:00:00	11.8	960.3	71	1.9	0
1973	2021-03-24 04:00:00	11.9	959.4	72	1.7	0
1974	2021-03-24 05:00:00	11.2	958.9	80	3.4	0
1975	2021-03-24 06:00:00	10.4	959	84	2	0
1976	2021-03-24 07:00:00	10.2	959.2	85	3.1	0
1977	2021-03-24 08:00:00	10.3	959.5	84	2.3	0
1978	2021-03-24 09:00:00	11.7	960.3	79	2.4	0
1979	2021-03-24 10:00:00	13.8	960.2	71	1.9	0
1980	2021-03-24 11:00:00	16.2	960	63	4.2	0
1981	2021-03-24 12:00:00	17.3	959.1	57	3	0
1982	2021-03-24 13:00:00	18.5	958	53	4.3	0
1983	2021-03-24 14:00:00	19.2	956.9	50	2.7	0
1984	2021-03-24 15:00:00	19.7	956	49	4.3	0
1985	2021-03-24 16:00:00	20	955	47	6.6	0
1986	2021-03-24 17:00:00	19.7	955	48	6.3	0
1987	2021-03-24 18:00:00	19.4	955.1	49	4.5	0
1988	2021-03-24 19:00:00	18.7	955.9	51	5.4	0
1989	2021-03-24 20:00:00	18.1	956.8	57	7.4	0
1990	2021-03-24 21:00:00	17.5	957.8	60	7.5	0
1991	2021-03-24 22:00:00	16.7	958.7	63	7.4	0
1992	2021-03-24 23:00:00	16.5	958.8	60	10.3	0
1993	2021-03-25	16.2	959.1	61	7.6	0
1994	2021-03-25 01:00:00	15.9	958.9	63	5.7	0
1995	2021-03-25 02:00:00	15.5	958.6	66	4.8	0
1996	2021-03-25 03:00:00	15.2	958.3	67	4.4	0
1997	2021-03-25 04:00:00	14.9	957.9	69	1.3	0
1998	2021-03-25 05:00:00	14.5	957.7	75	0.8	0
1999	2021-03-25 06:00:00	13.9	957.9	76	2.4	0
[truncated: 24,281 more rows]
