# Supplementary material for: Regional PM2.5 pollution forecasting using a hybrid model based on multi-scales feature fusion and deep learning algorithms
Source: PLoS One. 2025 Oct 9;20(10):e0333489. doi: 10.1371/journal.pone.0333489 (PMC12510565; doi:10.1371/journal.pone.0333489)
Supplement: S1 Data — (ZIP) [file pone.0333489.s001.zip › S1 Data/pollution/CO.xlsx]

## Sheet: Sheet1
	date	Chengdu	Zigong	Luzhou	Deyang	Mianyang	Suining	Neijiang	Leshan	Nanchong	Meishan	Yibin	Guang'an	Dazhou	Ya'an	Ziyang	Chongqing
1	2021-01-01	0.83	0.63	0.67	0.67	0.85	0.7	0.85	0.7	0.88	0.8	0.62	0.72	0.72	0.7	0.7	1.2
2	2021-01-01 01:00:00	0.74	0.6	0.6	0.6	0.82	0.63	0.9	0.65	0.8	0.77	0.63	0.72	0.7	0.57	0.73	0.82
3	2021-01-01 02:00:00	0	0	0	0	0	0	0	0	0	0	0	0	0.68	0	0	0
4	2021-01-01 03:00:00	0.73	0.5	0.6	0.63	0.85	0.63	0.85	0.68	0.76	0.8	0.6	0.67	0.7	0.47	0.67	0.82
5	2021-01-01 04:00:00	0.76	0.5	0.6	0.57	0.83	0.57	0.85	0.65	0.74	0.8	0.55	0.65	0.68	0.5	0.7	0.81
6	2021-01-01 05:00:00	0.783333	0.516667	0.61	0.596667	0.83	0.58	0.876667	0.623333	0.746667	0.81	0.566667	0.643333	0.67	0.49	0.683333	0.826667
7	2021-01-01 06:00:00	0.806667	0.533333	0.62	0.623333	0.83	0.59	0.903333	0.596667	0.753333	0.82	0.583333	0.636667	0.66	0.48	0.666667	0.843333
8	2021-01-01 07:00:00	0.83	0.55	0.63	0.65	0.83	0.6	0.93	0.57	0.76	0.83	0.6	0.63	0.65	0.47	0.65	0.86
9	2021-01-01 08:00:00	0.92	0.57	0.65	0.8	0.9	0.7	0.93	0.63	0.78	0.93	0.68	0.7	0.77	0.5	0.77	0.89
10	2021-01-01 09:00:00	1.05	0.65	0.73	0.92	1	0.83	0.95	0.68	0.84	1.1	0.72	0.8	0.88	0.5	0.95	0.85
11	2021-01-01 10:00:00	1.12	0.72	0.75	0.93	0.98	0.83	1.03	0.7	0.84	1.2	0.78	0.8	0.88	0.57	0.98	0.84
12	2021-01-01 11:00:00	1.01	0.63	0.72	0.82	0.92	0.7	0.88	0.67	0.84	1.03	0.7	0.82	0.9	0.57	0.88	0.81
13	2021-01-01 12:00:00	0.85	0.53	0.72	0.77	0.83	0.63	0.75	0.57	0.78	0.97	0.63	0.77	0.68	0.57	0.73	0.79
14	2021-01-01 13:00:00	0.72	0.45	0.67	0.65	0.77	0.53	0.75	0.5	0.78	0.77	0.57	0.75	0.65	0.53	0.6	0.73
15	2021-01-01 14:00:00	0.67	0.46	0.67	0.575	0.72	0.5	0.725	0.45	0.73	0.7	0.585	0.7	0.765	0.53	0.565	0.72
16	2021-01-01 15:00:00	0.62	0.47	0.67	0.5	0.67	0.47	0.7	0.4	0.68	0.63	0.6	0.65	0.88	0.53	0.53	0.71
17	2021-01-01 16:00:00	0.63	0.47	0.65	0.5	0.67	0.47	0.72	0.4	0.66	0.7	0.52	0.67	1	0.53	0.53	0.7
18	2021-01-01 17:00:00	0.62	0.47	0.65	0.5	0.67	0.53	0.7	0.42	0.68	0.67	0.54	0.67	0.97	0.6	0.55	0.68
19	2021-01-01 18:00:00	0.64	0.53	0.67	0.53	0.67	0.57	0.72	0.47	0.68	0.67	0.52	0.7	1.08	0.67	0.65	0.73
20	2021-01-01 19:00:00	0.69	0.6	0.8	0.6	0.77	0.63	0.82	0.53	0.74	0.8	0.54	0.77	1.48	0.7	0.72	0.85
21	2021-01-01 20:00:00	0.73	0.6	0.95	0.6	0.75	0.67	0.85	0.57	0.84	0.9	0.57	0.88	1.52	0.8	0.72	0.93
22	2021-01-01 21:00:00	0.75	0.67	0.85	0.65	0.75	0.67	0.92	0.63	0.8	0.8	0.6	0.85	1.63	0.8	0.7	0.94
23	2021-01-01 22:00:00	0.73	0.72	0.95	0.65	0.8	0.67	0.9	0.65	0.82	0.87	0.6	0.77	1.6	0.9	0.7	0.9
24	2021-01-01 23:00:00	0.78	0.7	0.9	0.68	0.78	0.67	0.9	0.65	0.86	0.95	0.68	0.8	1.57	0.93	0.68	0.85
25	2021-01-02	0.75	0.7	0.88	0.65	0.8	0.63	0.88	0.65	0.8	0.93	0.75	0.77	1.5	0.9	0.65	0.82
26	2021-01-02 01:00:00	0.74	0.72	0.83	0.63	0.83	0.63	0.85	0.68	0.76	0.9	0.8	0.75	1.35	0.87	0.67	0.82
27	2021-01-02 02:00:00	0.77	0.75	0.85	0.63	0.83	0.63	0.82	0.68	0.72	0.9	0.72	0.7	1.2	0.83	0.67	0.78
28	2021-01-02 03:00:00	0.73	0.7	0.82	0.63	0.82	0.63	0.88	0.68	0.66	0.93	0.72	0.65	1.15	0.83	0.68	0.77
29	2021-01-02 04:00:00	0.7	0.7	0.78	0.63	0.82	0.63	0.9	0.63	0.66	0.83	0.7	0.65	1.1	0.8	0.68	0.75
30	2021-01-02 05:00:00	0.71	0.67	0.78	0.63	0.8	0.63	0.9	0.65	0.66	0.77	0.68	0.65	1.07	0.83	0.68	0.74
31	2021-01-02 06:00:00	0.72	0.67	0.83	0.63	0.8	0.63	0.9	0.65	0.66	0.73	0.72	0.65	1.05	0.8	0.68	0.74
32	2021-01-02 07:00:00	0.73	0.7	0.85	0.68	0.82	0.63	0.88	0.7	0.66	0.83	0.78	0.67	1.08	0.8	0.7	0.78
33	2021-01-02 08:00:00	0.78	0.77	0.93	0.77	0.85	0.67	0.95	0.75	0.78	0.87	0.8	0.7	1.23	0.83	0.77	0.81
34	2021-01-02 09:00:00	0.83	0.8	0.95	0.8	0.93	0.73	1	0.75	0.8	0.9	0.76	0.82	1.3	0.9	0.82	0.84
35	2021-01-02 10:00:00	0.88	0.78	0.98	0.85	1	0.83	0.98	0.78	0.78	1	0.88	0.82	1.4	0.97	0.85	0.89
36	2021-01-02 11:00:00	0.93	0.75	0.9	0.93	0.93	0.73	0.95	0.82	0.78	1	0.88	0.85	1.38	0.87	0.88	0.87
37	2021-01-02 12:00:00	1.01	0.7	0.9	1.03	0.92	0.73	0.93	0.8	0.78	1.07	0.82	0.82	1.32	0.83	0.82	0.88
38	2021-01-02 13:00:00	0.95	0.65	0.9	0.97	0.88	0.67	0.93	0.77	0.78	1.03	0.76	0.8	1.25	0.83	0.77	0.86
39	2021-01-02 14:00:00	0.92	0.65	0.9	0.92	0.82	0.63	0.88	0.77	0.76	1	0.68	0.82	1.25	0.83	0.75	0.84
40	2021-01-02 15:00:00	0.95	0.6	0.88	0.8	0.77	0.63	0.85	0.77	0.74	0.9	0.68	0.8	1.17	0.83	0.73	0.84
41	2021-01-02 16:00:00	0.93	0.6	0.88	0.73	0.75	0.6	0.82	0.77	0.72	0.87	0.76	0.85	1.18	0.77	0.77	0.83
42	2021-01-02 17:00:00	0.89	0.68	0.85	0.68	0.72	0.63	0.82	0.75	0.74	0.9	0.74	0.9	1.15	0.73	0.78	0.81
43	2021-01-02 18:00:00	0.97	0.67	0.88	0.68	0.78	0.67	0.85	0.78	0.76	0.9	0.78	0.93	1.25	0.7	0.77	0.86
44	2021-01-02 19:00:00	1.01	0.7	0.9	0.75	0.78	0.77	0.93	0.85	0.8	0.93	0.82	1	1.5	0.77	0.8	0.89
45	2021-01-02 20:00:00	0.98	0.7	0.93	0.75	0.78	0.8	0.95	0.9	0.84	1.1	0.84	1.02	1.52	0.73	0.85	0.92
46	2021-01-02 21:00:00	0.99	0.8	0.97	0.75	0.87	0.73	0.98	0.98	0.8	1.23	0.82	1.02	1.55	0.8	0.9	0.96
47	2021-01-02 22:00:00	1	0.82	0.95	0.8	0.88	0.7	0.9	0.97	0.78	1.23	0.8	0.93	1.5	0.8	0.97	0.96
48	2021-01-02 23:00:00	1.03	0.8	0.78	0.82	0.92	0.67	1	1.02	0.74	1.17	0.78	0.95	1.38	0.83	0.9	0.97
49	2021-01-03	1	0.85	0.78	0.88	0.92	0.63	1.03	1.02	0.64	1.2	0.78	1.1	1.3	0.8	0.9	0.98
50	2021-01-03 01:00:00	0.98	0.82	0.83	0.82	0.85	0.63	1.03	1.02	0.66	1.13	0.72	0.98	1.3	0.8	0.9	0.92
51	2021-01-03 02:00:00	0	0.8	0	0	0	0	0	0	0.66	0	0.74	0	0	0.8	0.85	0.91
52	2021-01-03 03:00:00	0.97	0.75	0.77	0.85	0.87	0.57	0.93	1.02	0.64	1.17	0.72	0.93	1.38	0.8	0.85	0.91
53	2021-01-03 04:00:00	0.98	0.77	0.75	0.88	0.82	0.6	0.93	1.02	0.62	1.2	0.72	0.9	1.48	0.8	0.88	0.88
54	2021-01-03 05:00:00	0.98	0.77	0.72	0.88	0.83	0.63	0.9	1	0.62	1.17	0.72	0.9	1.4	0.77	0.82	0.83
55	2021-01-03 06:00:00	1.03	0.75	0.75	0.93	0.87	0.63	0.93	1	0.6	1.13	0.72	0.93	1.3	0.73	0.82	0.84
56	2021-01-03 07:00:00	1.03	0.73	0.75	0.9	0.93	0.63	0.97	0.93	0.68	1.17	0.76	0.93	1.23	0.67	0.85	0.85
57	2021-01-03 08:00:00	1.05	0.75	0.85	0.92	1.03	0.67	1.13	0.95	0.86	1.23	0.8	1	1.23	0.63	1	0.88
58	2021-01-03 09:00:00	1.1	0.82	0.9	1	1.13	0.77	1.2	1.33	0.96	1.2	0.88	1.13	1.15	0.67	1.02	0.91
59	2021-01-03 10:00:00	1.12	0.82	0.9	1.02	1.15	0.77	1.18	2.4	0.94	1.13	1.03	1.02	1.18	0.7	1.08	0.97
60	2021-01-03 11:00:00	1.09	0.82	0.9	1	1.13	0.8	1.08	2.6	0.84	1.17	0.92	0.97	1.15	0.7	1.05	0.95
61	2021-01-03 12:00:00	1.08	0.78	0.88	0.97	1.12	0.77	1.02	1.75	0.82	1.17	0.8	0.95	1.13	0.63	0.88	0.92
62	2021-01-03 13:00:00	1	0.67	0.85	0.95	1.12	0.8	0.93	1.23	0.78	1.07	0.74	0.85	1.13	0.63	0.77	0.87
63	2021-01-03 14:00:00	0.82	0.57	0.75	0.85	1.05	0.77	0.93	0.88	0.72	0.9	0.68	0.82	1.1	0.6	0.75	0.81
64	2021-01-03 15:00:00	0.72	0.57	0.75	0.68	0.82	0.6	0.85	0.63	0.72	0.73	0.68	0.8	1.18	0.6	0.65	0.78
65	2021-01-03 16:00:00	0.69	0.6	0.73	0.6	0.77	0.57	0.93	0.53	0.72	0.7	0.7	0.82	1.07	0.6	0.67	0.78
66	2021-01-03 17:00:00	0.67	0.67	0.77	0.53	0.73	0.57	1.03	0.57	0.72	0.77	0.72	0.8	1.13	0.6	0.67	0.8
67	2021-01-03 18:00:00	0.7	0.73	0.8	0.53	0.75	0.63	1.18	0.6	0.76	0.83	0.7	0.85	1.25	0.63	0.7	0.85
68	2021-01-03 19:00:00	0.75	0.82	0.93	0.63	0.88	0.83	1.33	0.7	0.88	0.83	0.76	0.9	1.25	0.7	0.82	0.87
69	2021-01-03 20:00:00	0.79	0.85	1	0.68	0.88	0.83	1.23	0.73	0.92	0.83	0.78	0.92	1.3	0.8	0.98	0.94
70	2021-01-03 21:00:00	0.79	0.9	0.77	0.73	0.95	0.87	1.13	0.78	0.96	0.83	0.8	0.95	1.27	0.9	1.23	0.96
71	2021-01-03 22:00:00	0.84	0.93	0.85	0.68	0.98	0.93	1.03	0.87	0.96	0.9	0.96	0.92	1.23	0.9	1.07	0.96
72	2021-01-03 23:00:00	0.85	1.1	0.85	0.63	0.95	0.9	0.97	0.85	0.96	0.83	0.96	0.97	1.23	0.85	0.97	0.93
73	2021-01-04	0.85	1.13	0.9	0.63	0.93	0.83	0.97	0.83	0.98	0.87	0.94	1	1.17	0.85	0.93	0.92
74	2021-01-04 01:00:00	0.84	1.1	0.9	0.68	0.87	0.77	0.97	0.85	0.98	0.9	0.88	0.97	1.1	0.8	0.88	0.91
75	2021-01-04 02:00:00	0.87	1.02	0.82	0.68	0.83	0.77	1.02	0.85	0.96	0.9	0.84	0.97	1	0.75	0.9	0.89
76	2021-01-04 03:00:00	0.87	0.97	0.8	0.7	0.83	0.77	1.07	0.85	0.92	0.87	0.86	0.93	1.02	0.7	0.88	0.86
77	2021-01-04 04:00:00	0.87	1.05	0.77	0.7	0.82	0.73	1.03	0.83	0.88	0.9	0.8	0.88	1.02	0.7	0.88	0.83
78	2021-01-04 05:00:00	0.89	1.05	0.83	0.7	0.78	0.77	1.05	0.8	0.85	0.9	0.78	0.88	1.02	0.7	0.88	0.82
79	2021-01-04 06:00:00	0.88	0.92	0.83	0.72	0.78	0.77	1.08	0.83	0.76	0.93	0.82	0.88	1.03	0.7	0.88	0.82
80	2021-01-04 07:00:00	0.91	0.97	1	0.75	0.83	0.83	1.2	0.85	0.86	0.97	0.82	0.92	1.07	0.75	0.88	0.85
81	2021-01-04 08:00:00	0.98	1.13	1.13	0.83	0.88	0.83	1.48	0.9	0.96	1.1	0.86	1	1.25	0.8	0.97	0.93
82	2021-01-04 09:00:00	1.07	1.38	1.07	1.02	0.95	0.93	1.65	1.02	1.02	1.3	1.04	1.08	1.4	0.9	0.97	1.03
83	2021-01-04 10:00:00	1.08	1.48	0.93	1.02	0.9	0.9	1.63	1.08	1.1	1.37	1.12	1.08	1.38	0.95	0.93	1.04
84	2021-01-04 11:00:00	1.12	1.13	1	0.9	0.82	0.93	1.3	1	1.1	1.27	1.13	1.07	1.27	1	0.9	1.02
85	2021-01-04 12:00:00	1.12	0.93	1.07	0.85	0.83	0.93	1.1	1.1	1	1.3	0.98	1.02	1.48	0.97	0.92	0.99
86	2021-01-04 13:00:00	1.13	0.82	1.07	0.88	0.9	0.9	0.87	0.88	1.04	1.33	0.9	0.92	1.8	0.9	0.9	0.96
87	2021-01-04 14:00:00	1.07	0.78	0.9	0.82	0.88	0.77	0.7	0.75	0.94	1.27	0.9	0.9	2.25	0.93	0.75	0.92
88	2021-01-04 15:00:00	1.06	0.7	0.93	0.8	0.85	0.73	0.73	0.7	0.78	1.03	0.88	0.9	2.1	0.93	0.75	0.89
89	2021-01-04 16:00:00	1.06	0.63	0.9	0.8	0.87	0.7	0.7	0.68	0.7	0.97	0.84	0.82	1.57	0.93	0.73	0.9
90	2021-01-04 17:00:00	1.08	0.63	0.83	0.83	0.87	0.7	0.7	0.75	0.7	0.97	0.82	0.8	1.58	1	0.75	0.91
91	2021-01-04 18:00:00	1.1	0.65	0.9	0.93	0.92	0.7	0.8	0.77	0.72	1.03	0.88	0.85	1.77	0.97	0.8	0.95
92	2021-01-04 19:00:00	1.11	0.75	1.1	0.95	1.02	0.77	0.9	0.8	0.82	1.1	0.88	0.95	2.17	0.97	0.85	1.04
93	2021-01-04 20:00:00	1.08	0.85	1.2	0.9	1.08	0.8	0.92	0.88	0.86	1.13	0.94	0.97	2.1	1	0.85	1.07
94	2021-01-04 21:00:00	1.11	0.82	1.1	1	1.15	0.8	0.88	0.88	0.88	1.1	1.04	1.02	1.9	0.97	0.88	1.06
95	2021-01-04 22:00:00	1.1	0.82	1.13	0.97	1.2	0.8	0.87	0.93	0.88	1.1	1.04	1.05	1.77	1.03	0.88	1.04
96	2021-01-04 23:00:00	1.13	0.8	1.2	1	1.22	0.77	0.88	0.97	0.88	1.17	1.1	1.13	1.7	0.97	0.92	1
97	2021-01-05	1.15	0.75	1.13	1.02	1.2	0.77	0.88	1.07	0.86	1.17	0.94	1.1	1.48	0.9	0.9	0.99
98	2021-01-05 01:00:00	1.15	0.67	1.1	0.97	1.18	0.77	0.82	1.07	0.82	1.1	0.84	1.08	1.43	0.9	0.9	0.98
99	2021-01-05 02:00:00	1.17	0.67	1.07	1	1.15	0.77	0.82	1.07	0.8	1.1	0.82	1.02	1.42	0.93	0.88	0.97
100	2021-01-05 03:00:00	1.13	0.7	0.97	1.02	1.1	0.73	0.82	1.07	0.84	1.03	0.84	1	1.33	0.87	0.9	0.98
101	2021-01-05 04:00:00	1.15	0.67	0.93	1	1.1	0.8	0.82	1.02	0.84	1.03	0.84	0.97	1.3	0.83	0.85	0.98
102	2021-01-05 05:00:00	1.13	0.67	0.9	1	1.07	0.73	0.82	1.02	0.86	1.07	0.82	0.93	1.25	0.83	0.88	0.98
103	2021-01-05 06:00:00	1.15	0.7	0.87	1.02	1.07	0.77	0.85	1.02	0.82	1.07	0.82	0.98	1.18	0.83	0.9	1.01
104	2021-01-05 07:00:00	1.21	0.7	0.87	1.08	1.07	0.77	0.93	1.02	0.96	1.1	0.8	1	1.32	0.87	0.98	1.05
105	2021-01-05 08:00:00	1.31	0.82	0.97	1.1	1.2	0.83	0.95	1.18	1.16	1.17	0.86	1.23	1.48	0.9	1.1	1.11
106	2021-01-05 09:00:00	1.46	0.9	1	1.15	1.42	1	1.08	1.23	1.1	1.5	0.98	1.4	1.52	0.97	1.2	1.21
107	2021-01-05 10:00:00	1.45	0.93	0.9	1.23	1.48	1	1.2	1.32	1.24	1.43	1.04	1.23	1.6	1.03	1.25	1.19
108	2021-01-05 11:00:00	1.3	0.93	0.9	1.15	1.45	0.97	1.15	1.23	1.18	1.47	0.94	1.27	1.48	1.03	1.27	1.17
109	2021-01-05 12:00:00	1.15	0.78	0.9	1.08	1.23	0.97	1.05	1.13	1.14	1.4	0.9	1.27	1.52	1	1.17	1.14
110	2021-01-05 13:00:00	1	0.7	0.87	0.9	0.95	0.93	1	1.07	1.04	1.03	0.9	1.25	1.35	1	0.93	1.07
111	2021-01-05 14:00:00	0.93	0.73	0.87	0.7	0.77	0.9	0.92	1.02	1.02	0.87	0.88	1.15	1.43	1	0.77	1.04
112	2021-01-05 15:00:00	0.84	0.63	0.83	0.65	0.68	0.9	0.93	0.93	1	0.85	0.82	1.1	1.5	1.05	0.8	0.97
113	2021-01-05 16:00:00	0.78	0.55	0.83	0.63	0.7	0.83	0.95	0.9	1	0.73	0.84	1	1.6	1.07	0.72	1.02
114	2021-01-05 17:00:00	0.78	0.63	0.87	0.67	0.73	0.87	0.95	0.9	0.92	0.77	0.74	1	1.6	1	0.77	0.97
115	2021-01-05 18:00:00	0.8	0.83	0.93	0.67	0.75	0.9	1.03	0.95	0.92	0.8	0.78	1.08	1.7	1.17	0.8	1.02
116	2021-01-05 19:00:00	0.89	0.72	1.1	0.73	0.77	0.93	1.13	1.13	0.92	0.87	0.96	1.05	1.32	1.33	0.85	1.06
117	2021-01-05 20:00:00	0.89	0.8	1.17	0.75	0.78	0.9	1.2	1.32	0.84	0.8	1.06	0.97	1.02	1.2	0.85	1.06
118	2021-01-05 21:00:00	0.9	0.82	1	0.75	0.8	0.87	1.3	1.2	0.78	0.8	1.04	0.9	0.93	1.17	0.88	1.07
119	2021-01-05 22:00:00	0.91	0.85	1.03	0.75	0.85	0.83	1.25	0.93	0.78	0.77	1.1	0.95	0.9	1.07	0.93	1.05
120	2021-01-05 23:00:00	0.89	0.88	1	0.75	0.88	0.77	1	0.88	0.78	0.77	1.04	0.93	0.82	1	0.9	1.02
121	2021-01-06	0.88	0.9	1	0.73	0.9	0.7	0.95	0.85	0.74	0.77	1	0.9	0.72	0.8	0.77	0.99
122	2021-01-06 01:00:00	0.88	0.9	1	0.73	0.88	0.7	0.95	0.88	0.72	0.77	0.98	0.88	0.68	0.77	0.77	0.91
123	2021-01-06 02:00:00	0.86	0.88	0.97	0.73	0.85	0.7	0.9	0.9	0.7	0.77	0.92	0.85	0.68	0.73	0.75	0.86
124	2021-01-06 03:00:00	0.85	0.78	0.93	0.78	0.83	0.63	0.93	0.88	0.68	0.77	0.92	0.85	0.65	0.73	0.75	0.83
125	2021-01-06 04:00:00	0.85	0.75	0.97	0.85	0.85	0.63	0.93	0.8	0.7	0.77	0.92	0.85	0.65	0.73	0.75	0.84
126	2021-01-06 05:00:00	0.81	0.75	0.93	0.82	0.82	0.63	0.9	0.78	0.7	0.77	0.88	0.85	0.6	0.73	0.75	0.84
127	2021-01-06 06:00:00	0.82	0.8	0.93	0.77	0.8	0.63	0.93	0.75	0.72	0.77	0.9	0.85	0.63	0.73	0.77	0.81
128	2021-01-06 07:00:00	0.79	0.8	1	0.82	0.83	0.63	0.9	0.78	0.72	0.77	0.94	0.88	0.7	0.73	0.77	0.83
129	2021-01-06 08:00:00	0.85	0.82	1.07	0.93	0.9	0.7	1	0.82	0.88	0.87	1	0.92	0.85	0.77	0.8	0.83
130	2021-01-06 09:00:00	0.9	0.88	1.1	1	0.9	0.73	1	0.9	0.88	0.93	1.04	0.97	0.95	0.87	0.85	0.9
131	2021-01-06 10:00:00	0.94	0.85	1.07	0.85	0.85	0.8	1	0.93	0.92	0.9	0.88	0.92	0.95	0.83	0.85	0.88
132	2021-01-06 11:00:00	0.92	0.82	1.03	0.82	0.85	0.8	1	0.87	0.9	0.8	0.92	0.95	0.88	0.9	0.82	0.83
133	2021-01-06 12:00:00	0.92	0.85	1.03	0.8	0.82	0.77	1.02	0.77	0.86	0.8	0.94	0.97	0.9	0.87	0.82	0.78
134	2021-01-06 13:00:00	0.93	0.88	1	0.8	0.82	0.77	1.02	0.77	0.82	0.83	0.9	0.92	0.77	0.83	0.82	0.75
135	2021-01-06 14:00:00	0.91	0.88	1	0.77	0.82	0.73	1.02	0.72	0.8	0.83	0.9	0.92	0.75	0.83	0.77	0.72
136	2021-01-06 15:00:00	0.88	0.85	0.97	0.8	0.83	0.73	1	0.75	0.8	0.8	0.86	0.85	0.73	0.83	0.75	0.74
137	2021-01-06 16:00:00	0.88	0.82	1	0.73	0.87	0.63	0.95	0.75	0.8	0.8	0.88	0.88	0.73	0.87	0.75	0.76
138	2021-01-06 17:00:00	0.85	0.82	0.97	0.8	0.9	0.7	0.95	0.77	0.78	0.83	0.94	0.88	0.73	0.83	0.77	0.76
139	2021-01-06 18:00:00	0.88	0.77	1.03	0.8	0.95	0.67	0.97	0.8	0.82	0.9	1.02	0.85	0.8	0.93	0.8	0.79
140	2021-01-06 19:00:00	0.92	0.77	1.03	0.82	0.95	0.67	0.95	0.82	0.84	0.93	1.02	0.82	0.82	0.97	0.82	0.73
141	2021-01-06 20:00:00	0.92	0.73	0.93	0.82	0.9	0.7	0.98	0.8	0.78	0.97	0.98	0.82	0.8	0.9	0.82	0.74
142	2021-01-06 21:00:00	0.92	0.73	0.9	0.8	0.87	0.7	1	0.82	0.72	0.97	0.88	0.8	0.75	0.93	0.77	0.7
143	2021-01-06 22:00:00	0.91	0.73	0.9	0.78	0.82	0.67	0.93	0.9	0.72	0.93	0.9	0.8	0.75	0.83	0.75	0.69
144	2021-01-06 23:00:00	0.9	0.73	0.87	0.73	0.77	0.63	0.85	0.8	0.72	0.9	0.88	0.75	0.75	0.9	0.75	0.68
145	2021-01-07	0.88	0.67	0.8	0.67	0.68	0.67	0.8	0.8	0.72	0.83	0.82	0.75	0.65	0.83	0.68	0.68
146	2021-01-07 01:00:00	0.81	0.65	0.8	0.67	0.62	0.67	0.72	0.8	0.7	0.87	0.8	0.75	0.67	0.8	0.68	0.7
147	2021-01-07 02:00:00	0.75	0.6	0.63	0.63	0.62	0.63	0.72	0.77	0.68	0.83	0.62	0.75	0.63	0.77	0.68	0.67
148	2021-01-07 03:00:00	0.72	0.55	0.6	0.5	0.58	0.63	0.72	0.75	0.68	0.77	0.6	0.75	0.55	0.77	0.68	0.67
149	2021-01-07 04:00:00	0.67	0.55	0.6	0.45	0.53	0.6	0.7	0.75	0.68	0.73	0.6	0.75	0.53	0.67	0.65	0.64
150	2021-01-07 05:00:00	0.62	0.55	0.7	0.45	0.53	0.6	0.7	0.7	0.66	0.67	0.56	0.75	0.57	0.67	0.65	0.63
151	2021-01-07 06:00:00	0.59	0.58	0.67	0.47	0.52	0.6	0.7	0.65	0.62	0.67	0.54	0.75	0.53	0.63	0.65	0.6
152	2021-01-07 07:00:00	0.6	0.58	0.7	0.4	0.5	0.57	0.75	0.6	0.64	0.67	0.58	0.78	0.53	0.63	0.6	0.61
153	2021-01-07 08:00:00	0.65	0.63	0.77	0.4	0.52	0.6	0.78	0.65	0.76	0.63	0.6	0.82	0.55	0.63	0.6	0.65
154	2021-01-07 09:00:00	0.62	0.58	0.77	0.4	0.52	0.63	0.78	0.65	0.86	0.63	0.62	0.85	0.57	0.63	0.6	0.71
155	2021-01-07 10:00:00	0.62	0.55	0.8	0.4	0.53	0.6	0.78	0.63	0.74	0.6	0.6	0.85	0.57	0.63	0.57	0.74
156	2021-01-07 11:00:00	0.61	0.57	0.8	0.43	0.53	0.6	0.75	0.6	0.63	0.63	0.7	0.85	0.53	0.63	0.57	0.7
157	2021-01-07 12:00:00	0.61	0.57	0.85	0.43	0.5	0.57	0.7	0.63	0.6	0.6	0.66	0.85	0.55	0.63	0.57	0.73
158	2021-01-07 13:00:00	0.59	0.53	0.77	0.4	0.53	0.57	0.68	0.57	0.6	0.63	0.64	0.85	0.75	0.63	0.55	0.71
159	2021-01-07 14:00:00	0.55	0.47	0.73	0.38	0.52	0.53	0.68	0.57	0.6	0.6	0.64	0.85	0.65	0.57	0.53	0.7
160	2021-01-07 15:00:00	0.535	0.46	0.69	0.365	0.5	0.565	0.665	0.56	0.59	0.585	0.62	0.815	0.625	0.585	0.53	0.685
161	2021-01-07 16:00:00	0.52	0.45	0.65	0.35	0.48	0.6	0.65	0.55	0.58	0.57	0.6	0.78	0.6	0.6	0.53	0.67
162	2021-01-07 17:00:00	0.52	0.43	0.75	0.38	0.53	0.53	0.6	0.55	0.58	0.57	0.62	0.75	0.57	0.6	0.5	0.63
163	2021-01-07 18:00:00	0.55	0.43	0.73	0.4	0.53	0.5	0.63	0.57	0.6	0.57	0.64	0.75	0.5	0.6	0.5	0.63
164	2021-01-07 19:00:00	0.58	0.45	0.7	0.4	0.55	0.53	0.63	0.57	0.62	0.57	0.62	0.77	0.45	0.7	0.53	0.63
165	2021-01-07 20:00:00	0.56	0.47	0.65	0.43	0.53	0.5	0.6	0.55	0.58	0.6	0.56	0.77	0.38	0.63	0.53	0.61
166	2021-01-07 21:00:00	0.56	0.45	0.65	0.4	0.5	0.43	0.57	0.55	0.58	0.57	0.6	0.75	0.38	0.6	0.5	0.59
167	2021-01-07 22:00:00	0.58	0.45	0.58	0.38	0.48	0.4	0.57	0.57	0.6	0.6	0.54	0.75	0.35	0.53	0.5	0.59
168	2021-01-07 23:00:00	0.57	0.45	0.6	0.33	0.48	0.4	0.55	0.55	0.56	0.6	0.52	0.73	0.33	0.53	0.5	0.6
169	2021-01-08	0.55	0.43	0.6	0.33	0.5	0.4	0.55	0.57	0.52	0.57	0.5	0.65	0.33	0.57	0.47	0.58
170	2021-01-08 01:00:00	0.56	0.47	0.57	0.4	0.55	0.4	0.5	0.55	0.5	0.57	0.44	0.58	0.38	0.57	0.45	0.58
171	2021-01-08 02:00:00	0.54	0.4	0.5	0.43	0.55	0.4	0.5	0.55	0.5	0.57	0.42	0.58	0.38	0.53	0.47	0.57
172	2021-01-08 03:00:00	0.54	0.4	0.53	0.43	0.57	0.4	0.47	0.55	0.5	0.53	0.46	0.58	0.38	0.53	0.45	0.57
173	2021-01-08 04:00:00	0.55	0.4	0.53	0.43	0.58	0.37	0.5	0.55	0.48	0.53	0.44	0.55	0.4	0.53	0.47	0.57
174	2021-01-08 05:00:00	0.53	0.4	0.55	0.45	0.62	0.37	0.5	0.55	0.48	0.5	0.46	0.55	0.38	0.57	0.5	0.57
175	2021-01-08 06:00:00	0.53	0.4	0.55	0.47	0.62	0.37	0.5	0.55	0.48	0.5	0.5	0.55	0.42	0.53	0.5	0.58
176	2021-01-08 07:00:00	0.56	0.45	0.55	0.55	0.62	0.4	0.53	0.55	0.5	0.57	0.53	0.6	0.5	0.53	0.5	0.6
177	2021-01-08 08:00:00	0.65	0.43	0.6	0.7	0.68	0.4	0.57	0.63	0.58	0.67	0.57	0.67	0.68	0.6	0.63	0.65
178	2021-01-08 09:00:00	0.78	0.47	0.6	0.83	0.78	0.5	0.63	0.7	0.6	0.7	0.6	0.73	0.93	0.67	0.67	0.68
179	2021-01-08 10:00:00	0.79	0.47	0.57	0.77	0.8	0.5	0.63	0.65	0.64	0.67	0.62	0.7	0.82	0.67	0.6	0.73
180	2021-01-08 11:00:00	0.76	0.45	0.65	0.75	0.64	0.5	0.63	0.65	0.58	0.73	0.58	0.65	0.6	0.7	0.55	0.72
181	2021-01-08 12:00:00	0.73	0.5	0.65	0.6	0.5	0.47	0.63	0.58	0.62	0.6	0.54	0.68	0.67	0.73	0.57	0.69
182	2021-01-08 13:00:00	0.61	0.5	0.6	0.5	0.4	0.47	0.65	0.58	0.72	0.55	0.6	0.72	0.7	0.73	0.57	0.7
183	2021-01-08 14:00:00	0.57	0.53	0.63	0.43	0.42	0.5	0.65	0.6	0.76	0.6	0.58	0.72	0.75	0.6	0.57	0.67
184	2021-01-08 15:00:00	0.58	0.57	0.63	0.5	0.38	0.57	0.63	0.6	0.74	0.63	0.54	0.73	0.85	0.57	0.57	0.69
185	2021-01-08 16:00:00	0.6	0.65	0.63	0.5	0.4	0.57	0.63	0.65	0.72	0.63	0.52	0.73	0.75	0.6	0.6	0.71
186	2021-01-08 17:00:00	0.62	0.63	0.6	0.53	0.4	0.6	0.63	0.65	0.7	0.63	0.56	0.75	0.77	0.57	0.63	0.68
187	2021-01-08 18:00:00	0.65	0.63	0.65	0.57	0.52	0.63	0.67	0.67	0.74	0.7	0.58	0.82	0.85	0.57	0.67	0.72
188	2021-01-08 19:00:00	0.68	0.6	0.7	0.63	0.62	0.67	0.7	0.7	0.82	0.7	0.62	0.85	0.95	0.67	0.7	0.79
189	2021-01-08 20:00:00	0.71	0.57	0.68	0.65	0.72	0.6	0.7	0.7	0.78	0.63	0.62	0.85	1.08	0.77	0.68	0.79
190	2021-01-08 21:00:00	0.75	0.55	0.68	0.68	0.7	0.6	0.7	0.7	0.78	0.63	0.64	0.77	1.25	0.7	0.68	0.8
191	2021-01-08 22:00:00	0.75	0.55	0.65	0.68	0.73	0.53	0.7	0.65	0.78	0.63	0.64	0.85	1.13	0.63	0.65	0.8
192	2021-01-08 23:00:00	0.77	0.55	0.63	0.68	0.72	0.53	0.7	0.7	0.76	0.67	0.68	0.8	1.07	0.63	0.65	0.81
193	2021-01-09	0.77	0.5	0.65	0.65	0.73	0.57	0.7	0.7	0.74	0.67	0.72	0.8	1.13	0.6	0.65	0.79
194	2021-01-09 01:00:00	0.78	0.5	0.65	0.6	0.75	0.5	0.7	0.72	0.72	0.67	0.68	0.75	1.15	0.57	0.65	0.74
195	2021-01-09 02:00:00	0.8	0.5	0.7	0.63	0.72	0.5	0.65	0.7	0.68	0.67	0.66	0.75	1.13	0.57	0.65	0.81
196	2021-01-09 03:00:00	0.8	0.5	0.73	0.67	0.7	0.5	0.68	0.6	0.68	0.63	0.66	0.75	1.07	0.57	0.65	0.79
197	2021-01-09 04:00:00	0.79	0.5	0.73	0.7	0.7	0.5	0.7	0.75	0.62	0.67	0.68	0.75	0.95	0.53	0.65	0.8
198	2021-01-09 05:00:00	0.81	0.6	0.73	0.67	0.7	0.57	0.7	0.55	0.64	0.67	0.7	0.75	0.95	0.53	0.65	0.81
199	2021-01-09 06:00:00	0.81	0.55	0.7	0.73	0.7	0.53	0.73	0.55	0.68	0.67	0.68	0.75	0.93	0.53	0.67	0.78
200	2021-01-09 07:00:00	0.8	0.55	0.7	0.7	0.7	0.5	0.73	0.65	0.7	0.67	0.7	0.75	0.95	0.53	0.7	0.79
201	2021-01-09 08:00:00	0.81	0.65	0.7	0.73	0.73	0.57	0.77	0.65	0.78	0.77	0.72	0.8	1.07	0.6	0.7	0.82
202	2021-01-09 09:00:00	0	0.67	0.8	0	0.77	0.6	0	0.8	0	0	0	0	0	0	0.75	0.86
203	2021-01-09 10:00:00	0.94	0.67	0.77	0.77	0.8	0.67	0.85	0.9	0.84	0.83	0.76	0.85	1.13	0.63	0.77	0.83
204	2021-01-09 11:00:00	0.92	0.65	0.8	0.85	0.76	0.67	0.82	0.95	0.88	0.87	0.74	0.88	1.1	0.63	0.8	0.83
205	2021-01-09 12:00:00	0.93	0.67	0.78	0.85	0.8	0.6	0.8	1	0.84	0.9	0.72	0.85	1.07	0.6	0.73	0.83
206	2021-01-09 13:00:00	0.92	0.65	0.75	0.82	0.88	0.6	0.8	0.67	0.86	0.83	0.72	0.9	1.15	0.67	0.75	0.84
207	2021-01-09 14:00:00	0.86	0.65	0.7	0.67	0.82	0.6	0.78	0.65	0.82	0.77	0.74	0.9	1.13	0.63	0.75	0.86
208	2021-01-09 15:00:00	0.82	0.65	0.75	0.7	0.82	0.63	0.78	0.68	0.78	0.73	0.66	0.82	1	0.63	0.77	0.88
209	2021-01-09 16:00:00	0.8	0.63	0.78	0.7	0.82	0.6	0.78	0.67	0.78	0.73	0.7	0.85	1.03	0.67	0.75	0.89
210	2021-01-09 17:00:00	0.76	0.65	0.75	0.7	0.76	0.67	0.8	0.75	0.78	0.8	0.72	0.85	1.07	0.67	0.75	0.86
211	2021-01-09 18:00:00	0.78	0.65	0.82	0.72	0.78	0.67	0.8	0.72	0.78	0.8	0.72	0.85	1.1	0.8	0.77	0.85
212	2021-01-09 19:00:00	0.81	0.65	0.88	0.78	0.78	0.67	0.82	0.75	0.82	0.8	0.7	0.88	1.58	0.83	0.85	0.88
213	2021-01-09 20:00:00	0.82	0.67	0.95	0.72	0.85	0.77	0.82	0.72	0.8	0.8	0.74	0.9	1.57	0.83	0.82	0.9
214	2021-01-09 21:00:00	0.82	0.65	0.93	0.72	0.85	0.67	0.85	0.78	0.76	0.8	0.78	0.9	1.5	0.93	0.75	0.87
215	2021-01-09 22:00:00	0.84	0.65	0.9	0.75	0.9	0.63	0.8	0.72	0.78	0.8	0.8	0.9	1.72	0.97	0.75	0.85
216	2021-01-09 23:00:00	0.84	0.65	0.92	0.75	0.92	0.63	0.8	0.7	0.78	0.77	0.8	0.9	2	0.77	0.73	0.85
217	2021-01-10	0.83	0.6	0.9	0.83	0.95	0.6	0.8	0.73	0.78	0.77	0.74	0.88	2.02	0.73	0.75	0.86
218	2021-01-10 01:00:00	0.83	0.6	0.9	0.8	0.95	0.6	0.8	0.75	0.78	0.77	0.72	0.85	1.85	0.73	0.75	0.82
219	2021-01-10 02:00:00	0.86	0.6	0.88	0.75	0.98	0.6	0.78	0.78	0.74	0.8	0.76	0.85	1.83	0.73	0.75	0.81
220	2021-01-10 03:00:00	0.85	0.65	0.82	0.77	1	0.63	0.78	0.75	0.72	0.8	0.78	0.85	1.7	0.7	0.75	0.81
221	2021-01-10 04:00:00	0.86	0.63	0.8	0.8	1.03	0.63	0.78	0.72	0.72	0.77	0.8	0.85	1.5	0.67	0.75	0.82
222	2021-01-10 05:00:00	0.9	0.63	0.82	0.8	1.03	0.63	0.8	0.75	0.74	0.77	0.74	0.85	1.4	0.67	0.75	0.83
223	2021-01-10 06:00:00	0.95	0.63	0.82	0.77	1.08	0.63	0.8	0.72	0.7	0.77	0.72	0.85	1.27	0.67	0.75	0.81
224	2021-01-10 07:00:00	0.97	0.65	0.82	0.85	1.07	0.63	0.82	0.83	0.7	0.8	0.8	0.88	1.32	0.67	0.77	0.82
225	2021-01-10 08:00:00	0.99	0.65	0.85	0.85	1.12	0.67	0.82	0.83	0.86	0.9	0.84	0.88	1.52	0.73	0.82	0.85
226	2021-01-10 09:00:00	1.02	0.7	0.85	0.93	1.23	0.73	0.93	0.85	0.94	0.97	0.84	0.95	1.55	0.77	0.93	0.89
227	2021-01-10 10:00:00	0.95	0.7	0.85	0.97	1.22	0.8	0.9	0.88	0.92	0.97	0.82	0.92	1.77	0.83	1.05	0.93
228	2021-01-10 11:00:00	0.75	0.68	0.88	0.97	1	0.77	0.88	0.85	0.88	0.93	0.88	0.95	2.2	0.9	1.07	0.95
229	2021-01-10 12:00:00	0.62	0.65	0.85	0.7	0.85	0.73	0.85	0.88	0.88	0.83	0.8	0.9	1.85	0.77	0.93	0.91
230	2021-01-10 13:00:00	0.6	0.65	0.8	0.47	0.55	0.7	0.8	0.83	0.88	0.8	0.76	0.82	1.9	0.6	0.77	0.89
231	2021-01-10 14:00:00	0.61	0.63	0.8	0.43	0.52	0.63	0.8	0.83	0.76	0.63	0.8	0.78	1.9	0.63	0.6	0.85
232	2021-01-10 15:00:00	0.59	0.63	0.88	0.43	0.5	0.53	0.75	0.78	0.68	0.6	0.8	0.7	1.25	0.63	0.53	0.82
233	2021-01-10 16:00:00	0.57	0.57	0.77	0.4	0.52	0.53	0.78	0.63	0.62	0.53	0.78	0.67	0.88	0.63	0.5	0.8
234	2021-01-10 17:00:00	0.54	0.53	0.73	0.4	0.48	0.53	0.75	0.65	0.64	0.53	0.76	0.67	0.8	0.63	0.53	0.78
235	2021-01-10 18:00:00	0.55	0.57	0.78	0.4	0.47	0.53	0.75	0.72	0.66	0.53	0.78	0.73	0.75	0.7	0.53	0.78
236	2021-01-10 19:00:00	0.64	0.7	0.82	0.5	0.63	0.6	0.82	0.72	0.74	0.57	0.8	0.73	0.93	0.77	0.6	0.81
237	2021-01-10 20:00:00	0.79	0.73	0.83	0.78	0.76	0.63	0.9	0.63	0.86	0.6	0.8	0.8	1.05	0.7	0.6	0.82
238	2021-01-10 21:00:00	0.84	0.7	0.8	0.88	0.7	0.63	0.82	0.68	0.8	0.63	0.74	0.82	1.05	0.7	0.6	0.83
239	2021-01-10 22:00:00	0.78	0.65	0.77	0.82	0.6	0.67	0.73	0.65	0.84	0.67	0.7	0.85	1.18	0.63	0.6	0.79
240	2021-01-10 23:00:00	0.77	0.6	0.75	0.82	0.5	0.6	0.63	0.63	0.76	0.67	0.66	0.82	1.18	0.57	0.6	0.77
241	2021-01-11	0.77	0.53	0.68	0.85	0.5	0.6	0.65	0.63	0.76	0.6	0.64	0.75	1.13	0.53	0.6	0.76
242	2021-01-11 01:00:00	0.77	0.47	0.68	0.78	0.5	0.6	0.65	0.6	0.76	0.57	0.58	0.75	1.15	0.47	0.63	0.7
243	2021-01-11 02:00:00	0.77	0.45	0.6	0.77	0.48	0.6	0.63	0.78	0.72	0.5	0.56	0.72	1.1	0.5	0.63	0.68
244	2021-01-11 03:00:00	0.79	0.45	0.65	0.82	0.48	0.6	0.73	0.92	0.74	0.5	0.54	0.72	1.03	0.47	0.65	0.67
245	2021-01-11 04:00:00	0.78	0.45	0.68	0.8	0.5	0.57	0.77	0.75	0.7	0.57	0.52	0.72	1	0.5	0.6	0.63
246	2021-01-11 05:00:00	0.78	0.45	0.68	0.82	0.52	0.53	0.73	0.6	0.62	0.53	0.52	0.7	0.78	0.47	0.6	0.64
247	2021-01-11 06:00:00	0.79	0.45	0.65	0.8	0.57	0.53	0.67	0.55	0.62	0.63	0.52	0.7	0.63	0.5	0.6	0.66
248	2021-01-11 07:00:00	0.82	0.47	0.7	0.85	0.62	0.53	0.67	0.55	0.64	0.73	0.56	0.75	0.67	0.47	0.65	0.66
249	2021-01-11 08:00:00	0.98	0.68	0.78	1.07	0.85	0.6	0.77	0.75	0.78	0.9	0.68	0.88	0.9	0.53	0.88	0.8
250	2021-01-11 09:00:00	1.25	0.63	0.88	1.45	1.17	0.83	0.82	0.97	0.92	1.2	0.82	1.15	1.08	0.53	1.25	0.85
251	2021-01-11 10:00:00	1.28	0.65	0.82	1.52	1.13	0.73	0.85	1	0.68	1.5	0.74	0.9	1.1	0.53	0.95	0.8
252	2021-01-11 11:00:00	0.95	0.55	0.75	1.02	0.97	0.53	0.75	0.57	0.6	1.5	0.62	0.83	0.57	0.5	0.6	0.7
253	2021-01-11 12:00:00	0.58	0.38	0.7	0.47	0.5	0.4	0.65	0.38	0.45	0.9	0.55	0.8	0.55	0.5	0.47	0.65
254	2021-01-11 13:00:00	0.47	0.33	0.65	0.43	0.48	0.4	0.6	0.28	0.42	0.53	0.54	0.72	0.95	0.47	0.45	0.63
255	2021-01-11 14:00:00	0.42	0.3	0.65	0.38	0.45	0.4	0.57	0.28	0.4	0.47	0.56	0.63	0.68	0.43	0.47	0.57
256	2021-01-11 15:00:00	0.44	0.35	0.6	0.38	0.43	0.35	0.55	0.28	0.42	0.47	0.5	0.57	0.35	0.43	0.47	0.56
257	2021-01-11 16:00:00	0.46	0.4	0.57	0.3	0.45	0.35	0.57	0.25	0.42	0.47	0	0.53	0.25	0	0.43	0.62
258	2021-01-11 17:00:00	0.47	0.35	0.6	0.3	0.45	0.35	0.6	0.3	0.42	0.47	0.46	0.53	0.33	0.43	0.45	0.53
259	2021-01-11 18:00:00	0.51	0.42	0.7	0.4	0.52	0.4	0.63	0.38	0.56	0.57	0.5	0.6	0.42	0.47	0.53	0.57
260	2021-01-11 19:00:00	0.58	0.52	0.82	0.47	0.62	0.53	0.78	0.5	0.72	0.7	0.64	0.85	0.6	0.67	0.87	0.64
261	2021-01-11 20:00:00	0.69	0.63	0.93	0.55	0.77	0.6	0.88	0.9	0.94	1.1	0.78	0.8	0.88	0.63	1	0.67
262	2021-01-11 21:00:00	0.78	0.78	0.95	0.65	0.93	0.85	1.2	0.88	1.22	1.23	0.98	0.93	1.13	0.63	0.88	0.71
263	2021-01-11 22:00:00	0.9	0.88	1.13	0.73	1.02	1	1.35	0.92	1.12	1.1	1.02	1.03	1.05	0.6	1.02	0.74
264	2021-01-11 23:00:00	0.96	1.32	0.95	0.7	0.97	1	1.13	0.98	1.06	0.97	0.88	0.95	0.98	0.57	1.02	0.8
265	2021-01-12	0.92	1.23	0.88	0.73	1	0.97	1.08	0.98	0.98	0.9	0.88	0.88	0.8	0.53	0.9	0.78
266	2021-01-12 01:00:00	0.86	1.13	0.88	0.77	0.9	0.77	0.97	0.95	0.88	0.8	0.82	0.67	0.82	0.5	0.85	0.76
267	2021-01-12 02:00:00	0.77	0.67	0.82	0.75	0.92	0.73	0.9	0.85	0.72	0.73	0.74	0.67	0.7	0.47	0.88	0.75
268	2021-01-12 03:00:00	0.7	0.75	0.68	0.75	0.83	0.7	0.88	0.82	0.6	0.73	0.78	0.58	0.63	0.43	0.8	0.68
269	2021-01-12 04:00:00	0.71	0.8	0.65	0.8	0.77	0.57	0.88	0.77	0.56	0.77	0.72	0.58	0.6	0.47	0.75	0.66
270	2021-01-12 05:00:00	0.76	0.8	0.65	0.8	0.77	0.57	0.85	0.75	0.56	0.83	0.66	0.58	0.6	0.5	0.8	0.7
271	2021-01-12 06:00:00	0.84	0.7	0.65	0.68	0.78	0.6	0.83	0.72	0.56	0.87	0.64	0.57	0.6	0.47	0.75	0.74
272	2021-01-12 07:00:00	0.82	0.7	0.63	0.85	0.83	0.63	0.83	0.78	0.66	0.9	0.68	0.7	0.63	0.43	0.85	0.76
273	2021-01-12 08:00:00	0.95	0.82	0.68	1.2	0.95	0.73	1.02	0.88	0.96	1.03	0.8	0.82	0.78	0.57	1	0.89
274	2021-01-12 09:00:00	1.3	1.03	0.77	1.27	1.03	1	1.18	1.1	1.08	1.33	0.94	0.88	0.88	0.63	1.15	1.03
275	2021-01-12 10:00:00	1.34	0.98	0.75	1.13	1.13	0.93	1.2	1.18	1.02	1.37	0.86	0.8	0.88	0.57	1.07	0.99
276	2021-01-12 11:00:00	1.09	0.78	0.8	0.95	0.98	0.77	1.18	1.23	0.84	1	0.82	0.8	0.73	0.63	0.88	0.83
277	2021-01-12 12:00:00	0.87	0.65	0.85	0.97	0.9	0.6	1	1	0.68	1.1	0.8	0.7	0.55	0.65	0.75	0.73
278	2021-01-12 13:00:00	0.72	0.5	0.7	0.83	0.87	0.5	0.9	0.77	0.64	0.77	0.72	0.6	0.53	0.57	0.65	0.64
279	2021-01-12 14:00:00	0.66	0.5	0.7	0.6	0.75	0.47	0.73	0.55	0.56	0.65	0.66	0.5	0.7	0.53	0.63	0.56
280	2021-01-12 15:00:00	0.62	0.47	0.6	0.53	0.7	0.47	0.7	0.67	0.54	0.57	0.55	0.57	0.4	0.53	0.57	0.5
281	2021-01-12 16:00:00	0.56	0.4	0.55	0.55	0.63	0.47	0.7	0.45	0.56	0.6	0.5	0.6	0.35	0.53	0.5	0.52
282	2021-01-12 17:00:00	0.57	0.4	0.63	0.55	0.65	0.45	0.65	0.48	0.56	0.67	0.48	0.63	0.42	0.53	0.53	0.54
283	2021-01-12 18:00:00	0.58	0.48	0.65	0.55	0.68	0.53	0.7	0.55	0.58	0.67	0.56	0.67	0.78	0.6	0.53	0.6
284	2021-01-12 19:00:00	0.68	0.7	0.8	0.63	0.83	0.87	1.13	0.7	0.8	0.83	0.8	0.7	1.2	0.7	0.85	0.73
285	2021-01-12 20:00:00	0.85	0.85	0.82	0.82	1.23	1	0.95	1	0.86	1.07	0.76	0.73	1.13	0.83	0.82	0.75
286	2021-01-12 21:00:00	1.05	0.93	0.85	1.02	1.37	0.93	0.82	1.1	0.8	1.43	0.86	0.8	1.07	0.9	1.1	0.73
287	2021-01-12 22:00:00	1.19	0.93	0.8	1	1.28	0.87	0.82	1.1	0.88	1.5	0.92	0.75	1	0.9	1.2	0.77
288	2021-01-12 23:00:00	1.26	1.1	0.75	1	1.17	0.77	0.78	1.05	0.9	1.37	0.96	0.75	0.98	0.8	1.08	0.74
289	2021-01-13	1.22	1.03	0.75	0.95	1.05	0.73	0.8	0.97	0.82	1.23	0.96	0.75	0.88	0.87	0.92	0.71
290	2021-01-13 01:00:00	1.22	0.8	0.75	1	1	0.63	0.8	0.95	0.72	1.1	0.9	0.67	0.78	0.9	0.85	0.68
291	2021-01-13 02:00:00	1.25	0.9	0.65	0.97	1	0.6	0.82	0.95	0.72	1.03	0.84	0.7	0.7	0.9	0.77	0.71
292	2021-01-13 03:00:00	1.21	1.12	0.63	0.77	0.97	0.57	0.82	0.93	0.68	1	0.76	0.7	0.63	0.87	0.75	0.72
293	2021-01-13 04:00:00	1.16	0.85	0.6	0.77	0.92	0.6	0.85	0.95	0.66	1	0.76	0.67	0.57	0.87	0.7	0.68
294	2021-01-13 05:00:00	1.08	0.8	0.65	0.77	0.95	0.6	0.8	0.98	0.68	0.93	0.76	0.65	0.57	0.87	0.7	0.68
295	2021-01-13 06:00:00	1.08	0.72	0.65	0.9	0.95	0.6	0.77	0.95	0.66	0.9	0.66	0.63	0.55	0.9	0.73	0.71
296	2021-01-13 07:00:00	1.07	0.85	0.72	0.9	0.97	0.6	0.78	0.98	0.74	0.97	0.66	0.73	0.65	0.87	0.8	0.75
297	2021-01-13 08:00:00	1.14	1	0.82	1	1.05	0.7	0.88	1.1	0.98	1.1	0.78	0.95	0.78	0.9	1	0.9
298	2021-01-13 09:00:00	1.33	1.2	0.95	1.3	1.18	0.87	1.07	1.2	1.12	1.27	1.1	1.15	0.9	1.07	1.2	1.09
299	2021-01-13 10:00:00	1.4	1.33	1.02	1.25	1.3	0.83	1.07	1.27	0.98	1.3	1	1.02	0.93	1.13	1.23	1.05
300	2021-01-13 11:00:00	1.37	0.98	1	1.2	1.2	0.83	1	1.27	0.82	1.1	0.82	1.08	1.07	1.03	1.25	0.96
301	2021-01-13 12:00:00	1.2	0.73	0.97	0.95	0.95	0.67	0.93	1.3	0.78	1.17	0.7	0.95	0.78	0.9	1.07	0.85
302	2021-01-13 13:00:00	1.05	0.63	0.77	0.63	0.88	0.6	0.9	1.1	0.68	1	0.66	0.93	0.7	0.8	0.82	0.75
303	2021-01-13 14:00:00	0.89	0.57	0.7	0.55	0.83	0.47	0.7	0.85	0.62	0.8	0.58	0.85	1.25	0.7	0.58	0.7
304	2021-01-13 15:00:00	0.79	0.5	0.65	0.65	0.73	0.37	0.77	0.9	0.6	0.67	0.48	0.83	1.5	0.63	0.6	0.63
305	2021-01-13 16:00:00	0.78	0.5	0.6	0.65	0.72	0.33	0.73	0.57	0.56	0.63	0.5	0.77	1.67	0.63	0.63	0.61
306	2021-01-13 17:00:00	0.79	0.5	0.65	0.72	0.7	0.4	0.7	0.5	0.6	0.57	0.5	0.73	1.13	0.63	0.65	0.61
307	2021-01-13 18:00:00	0.85	0.5	0.7	0.75	0.78	0.47	0.72	0.55	0.74	0.63	0.56	0.83	1.45	0.7	0.78	0.71
308	2021-01-13 19:00:00	0.98	0.72	0.9	1.05	1.14	0.8	1.07	0.72	1.36	1.1	0.72	1.5	2.55	0.9	1.23	0.91
309	2021-01-13 20:00:00	1.24	0.85	0.98	1.47	1.6	0.9	1.63	0.97	1.78	1.7	0.86	1.6	2.55	0.93	1.75	0.99
310	2021-01-13 21:00:00	1.5	0.88	1	1.68	1.66	1.03	1.88	1.17	1.66	1.8	1.04	1.38	2.6	1.03	1.63	1.11
311	2021-01-13 22:00:00	1.71	1.07	1.02	1.88	1.58	1.1	1.93	1.32	1.58	2.03	1.16	1.6	2.33	1	1.43	1.01
312	2021-01-13 23:00:00	1.84	0.82	0.97	1.48	1.48	1.03	1.8	1.23	1.54	1.87	1.12	1.5	1.88	0.93	1.27	1
313	2021-01-14	1.85	0.83	0.88	1.2	1.32	0.97	1.75	1.2	1.34	1.43	1.02	1.18	1.45	0.8	1.1	1.03
314	2021-01-14 01:00:00	1.7	0.83	0.82	1.2	1.18	0.9	1.57	1.3	1.08	1.2	1	1	1.03	0.73	1.03	0.99
315	2021-01-14 02:00:00	1.66	0.95	0.8	1.23	1.13	0.87	1.42	1.32	1.06	1.23	0.92	0.98	1.18	0.7	0.93	0.94
316	2021-01-14 03:00:00	1.52	0.9	0.8	1.13	1.03	0.77	1.25	1.23	0.98	1.03	0.82	0.88	1.05	0.63	0.93	0.93
317	2021-01-14 04:00:00	1.41	0.88	0.73	1.15	1.02	0.77	1	1.17	0.9	0.97	0.78	0.88	0.98	0.6	0.93	0.9
318	2021-01-14 05:00:00	1.32	0.82	0.75	1.13	1	0.67	1.07	1.15	0.82	0.97	0.76	0.77	1	0.6	0.88	0.86
319	2021-01-14 06:00:00	1.32	0.88	0.73	1.1	0.98	0.73	1.05	1.1	0.84	0.97	0.76	0.8	1	0.6	0.82	0.88
320	2021-01-14 07:00:00	1.33	0.9	0.72	1.2	1.03	0.7	1.05	1.13	0.92	1.03	0.78	0.8	1.05	0.6	0.93	0.87
321	2021-01-14 08:00:00	1.4	1.07	0.78	1.32	1.17	0.9	1.2	1.3	1.14	1.2	0.86	1	1.15	0.67	1.1	1.1
322	2021-01-14 09:00:00	1.76	1.67	0.93	1.73	1.4	1.13	1.35	1.5	1.3	1.47	1.02	1.3	1.25	0.77	1.32	1.19
323	2021-01-14 10:00:00	1.7	1.7	1	1.98	1.52	1.1	1.38	1.65	1.26	1.5	1.04	1.2	1.27	0.77	1.43	1.25
324	2021-01-14 11:00:00	1.59	1.37	1	1.75	1.42	0.9	1.32	1.73	1.14	1.3	0.86	1.1	1.23	0.73	1.5	1.18
325	2021-01-14 12:00:00	1.23	1.13	1.03	1.38	1.2	0.87	1.15	1.57	1.1	1.17	0.8	1.1	1.18	0.77	1.38	0.99
326	2021-01-14 13:00:00	0.99	0.8	0.8	1.05	1.15	0.8	1	1.38	0.96	1.17	0.74	1.05	0.98	0.73	1.02	0.82
327	2021-01-14 14:00:00	0.85	0.55	0.8	0.82	1.08	0.67	0.9	1.07	0.78	1	0.68	0.8	1	0.63	0.73	0.71
328	2021-01-14 15:00:00	0.78	0.52	0.7	0.77	1	0.53	0.85	0.68	0.66	0.73	0.66	0.73	1.35	0.63	0.7	0.66
329	2021-01-14 16:00:00	0.72	0.55	0.78	0.72	0.93	0.57	0.8	0.5	0.65	0.9	0.66	0.7	1.15	0.73	0.67	0.66
330	2021-01-14 17:00:00	0.69	0.53	0.75	0.72	0.88	0.53	0.8	0.45	0.65	0.8	0.6	0.68	1.13	0.77	0.7	0.66
331	2021-01-14 18:00:00	0.75	0.6	0.85	0.8	0.97	0.57	0.82	0.5	0.83	0.83	0.66	0.77	2.35	0.77	0.77	0.76
332	2021-01-14 19:00:00	0.95	0.75	0.88	1.02	1.22	0.93	0.97	1.1	1.55	1.23	0.84	1.18	2.98	0.9	1.15	0.96
333	2021-01-14 20:00:00	1.18	0.85	0.88	1.33	1.72	1.23	1.37	1.32	1.98	1.47	1	1.4	2.05	1.03	1.82	1.1
334	2021-01-14 21:00:00	1.33	1.02	0.97	1.13	1.83	1.17	2.1	1.5	1.77	1.57	1.28	1.38	1.9	1.1	1.7	1.1
335	2021-01-14 22:00:00	1.61	1	1.13	1.13	1.48	1.07	1.77	1.43	1.85	1.77	1.28	1.25	1.67	1	1.77	1.16
336	2021-01-14 23:00:00	1.92	1	1.05	1.1	1.47	0.97	1.6	1.38	1.44	1.67	1.22	1.15	1.4	1.07	1.55	1.09
337	2021-01-15	1.78	0.88	1.1	1.1	1.23	0.9	1.43	1.18	1.02	1.37	1.22	1.1	1.27	0.97	1.3	1.03
338	2021-01-15 01:00:00	1.51	0.88	1.07	1.05	1.18	0.73	1.27	1.1	0.94	1.23	1.12	0.97	1.2	0.87	1.02	1
339	2021-01-15 02:00:00	1.32	0.93	1.05	0.98	1.2	0.67	1.15	1.08	1	1.2	1.04	0.82	1.15	0.87	0.95	0.93
340	2021-01-15 03:00:00	1.24	1.15	1	0.93	1.18	0.63	1.03	1.13	0.94	1.3	1	0.8	1.03	0.8	0.98	0.88
341	2021-01-15 04:00:00	1.18	0.97	0.93	0.95	1.13	0.6	1.03	1.13	0.86	1.3	0.96	0.73	0.93	0.8	0.93	0.85
342	2021-01-15 05:00:00	1.14	0.78	0.93	0.95	1.13	0.6	0.95	1.13	0.82	1.3	0.94	0.75	0.9	0.83	0.93	0.81
343	2021-01-15 06:00:00	1.15	0.88	0.9	0.98	1.1	0.67	0.93	1.08	0.86	1.3	0.9	0.77	0.85	0.83	0.95	0.86
344	2021-01-15 07:00:00	1.2	0.9	0.9	1.05	1.13	0.73	1.03	1.1	0.92	1.33	0.9	0.88	0.88	0.8	1	0.94
345	2021-01-15 08:00:00	1.35	0.9	1	1.2	1.26	0.87	1.23	1.27	1.2	1.43	1	1.07	1.1	0.87	1.28	1.03
346	2021-01-15 09:00:00	1.64	1	0.9	1.27	1.6	1.1	1.35	1.4	1.46	1.5	1.32	1.35	1.3	0.9	1.52	1.16
347	2021-01-15 10:00:00	1.62	1.23	1.1	1.27	1.72	1.23	1.35	1.45	1.6	1.37	1.46	1.18	1.35	0.9	1.58	1.12
348	2021-01-15 11:00:00	1.48	1.05	1.15	1.15	1.5	1.3	1.4	1.4	1.5	1.4	1.4	1.02	1.3	0.87	1.4	1.08
349	2021-01-15 12:00:00	1.29	0.88	1.15	1.05	1.24	1.03	1.4	1.3	1.2	1.5	1.18	0.95	1.05	0.8	1.15	1
350	2021-01-15 13:00:00	1.12	0.78	0.88	1.02	1.08	0.85	1.32	1.27	1.02	1.2	1.08	0.85	1.98	0.77	0.97	0.95
351	2021-01-15 14:00:00	1	0.7	0.72	0.92	1.06	0.8	1.15	0.93	0.96	1.05	1	0.77	2.4	0.67	0.77	0.85
352	2021-01-15 15:00:00	0.84	0.65	0.68	0.77	0.86	0.73	1.05	0.67	0.85	0.97	0.9	0.75	2.08	0.6	0.77	0.8
353	2021-01-15 16:00:00	0.76	0.63	0.65	0.7	0.76	0.77	1.05	0.57	0.75	0.87	0.86	0.78	1.38	0.57	0.77	0.8
354	2021-01-15 17:00:00	0.67	0.63	0.67	0.63	0.78	0.73	0.97	0.55	0.77	0.87	0.88	0.78	1.48	0.6	0.77	0.81
355	2021-01-15 18:00:00	0.74	0.7	0.72	0.63	0.92	0.83	1	0.63	0.97	0.93	0.96	1	2.55	0.6	0.97	0.93
356	2021-01-15 19:00:00	0.92	0.8	0.95	0.8	1.32	1.13	1.13	0.8	1.88	1.7	1.22	1.68	4.05	0.73	1.5	1.21
357	2021-01-15 20:00:00	1.28	0.93	0.95	0.9	1.72	1.33	1.38	1.23	2.48	2.13	1.44	1.73	3.15	0.9	1.4	1.37
358	2021-01-15 21:00:00	1.47	1.23	1	1	1.84	1.37	1.77	1.15	1.92	1.83	1.32	1.73	2.77	0.93	1.38	1.41
359	2021-01-15 22:00:00	1.78	1.13	1.07	1.1	1.9	1.37	2.08	1.07	1.94	1.83	1.4	1.88	2.6	0.87	1.82	1.41
360	2021-01-15 23:00:00	1.69	1.17	1.18	1.18	1.6	1.4	2	1.15	1.74	2.43	1.4	1.88	2.2	0.83	1.6	1.36
361	2021-01-16	1.87	1.37	0.95	1.15	1.4	1.27	1.85	1.28	1.62	1.9	1.34	1.6	1.95	0.73	1.38	1.41
362	2021-01-16 01:00:00	1.75	1.28	0.95	1.07	1.2	1.17	1.73	1.38	1.46	1.43	1.32	1.5	1.85	0.73	1.27	1.39
363	2021-01-16 02:00:00	1.62	1.32	0.95	1.13	1.15	1.1	1.58	1.2	1.34	1.3	1.28	1.35	1.8	0.67	1.18	1.29
364	2021-01-16 03:00:00	1.47	1.25	0.9	1.2	1.17	1.07	1.5	1.18	1.12	1.3	1.22	1.3	1.65	0.63	1.15	1.2
365	2021-01-16 04:00:00	1.54	1.2	0.88	1.23	1.15	0.97	1.4	1.28	1.08	1.33	1.12	1.27	1.63	0.6	1.07	1.14
366	2021-01-16 05:00:00	1.46	1.07	0.93	1.17	1.12	0.97	1.4	1.3	1.1	1.33	1.28	1.18	1.58	0.6	1.02	1.1
367	2021-01-16 06:00:00	1.5	1.13	0.88	1.1	1.17	0.97	1.33	1.22	1.14	1.27	1.1	1.27	1.52	0.6	1.02	1.14
368	2021-01-16 07:00:00	1.45	1.1	0.88	1.15	1.2	0.97	1.43	1.27	1.16	1.27	1.1	1.3	1.6	0.6	1.05	1.16
369	2021-01-16 08:00:00	1.52	1.18	1.05	1.3	1.33	1.07	1.53	1.48	1.28	1.4	1.2	1.27	1.77	0.63	1.25	1.22
370	2021-01-16 09:00:00	1.6	1.45	1.15	1.32	1.47	1.23	1.7	1.6	1.38	1.53	1.24	1.4	2.1	0.63	1.53	1.31
371	2021-01-16 10:00:00	1.72	1.48	1.1	1.45	1.57	1.23	1.77	1.53	1.34	1.7	1.28	1.57	2.07	0.63	1.57	1.36
372	2021-01-16 11:00:00	1.79	1.55	1.1	1.52	1.35	1.4	1.8	1.8	1.28	1.8	1.42	1.73	2.1	0.67	1.4	1.42
373	2021-01-16 12:00:00	1.85	1.6	1.05	1.25	0.7	1.3	1.73	1.78	1.48	1.73	1.26	1.68	1.85	0.7	1.35	1.37
374	2021-01-16 13:00:00	1.65	1.58	1.05	0.8	0.63	1.2	1.7	1.52	1.42	1.4	1.16	1.57	1	0.67	1.48	1.34
375	2021-01-16 14:00:00	1.4	1.45	0.92	0.5	0.62	1.2	1.52	1.37	1.26	1.2	1.1	1.48	0.4	0.7	1.48	1.26
376	2021-01-16 15:00:00	1.09	1.3	0.8	0.43	0.63	1.07	1.52	1.25	1.06	1.27	1.1	1.17	0.35	0.73	1.28	1.29
377	2021-01-16 16:00:00	0.82	1.18	0.78	0.45	0.63	0.9	1.48	1.17	0.82	1.07	1.1	1.08	0.4	0.73	1.13	1.09
378	2021-01-16 17:00:00	0.58	1.13	0.85	0.45	0.67	0.67	1.43	1.08	0.68	0.87	1.14	1.05	0.43	0.77	1.02	1.15
379	2021-01-16 18:00:00	0.52	1.02	0.88	0.5	0.7	0.63	1.27	1.05	0.64	1.1	1.14	0.75	0.47	0.83	0.77	1.07
380	2021-01-16 19:00:00	0.54	0.92	0.9	0.5	0.7	0.67	1.25	1.05	0.62	1.33	1.2	0.65	0.47	0.87	0.75	1.08
381	2021-01-16 20:00:00	0.53	0.67	0.95	0.5	0.7	0.5	1.1	0.8	0.64	1.33	1.14	0.63	0.47	0.9	0.7	1.12
382	2021-01-16 21:00:00	0.52	0.63	0.97	0.5	0.77	0.43	1	0.72	0.56	0.73	1.06	0.63	0.4	0.7	0.63	1.11
383	2021-01-16 22:00:00	0.5	0.53	1.05	0.5	0.85	0.43	0.9	0.75	0.58	0.63	0.9	0.6	0.37	0.63	0.55	1.03
384	2021-01-16 23:00:00	0.48	0.47	0.98	0.47	0.78	0.37	0.8	0.5	0.54	0.53	0.82	0.57	0.33	0.6	0.47	0.85
385	2021-01-17	0.51	0.38	0.73	0.53	0.7	0.3	0.73	0.45	0.46	0.57	0.74	0.57	0.37	0.57	0.45	0.63
386	2021-01-17 01:00:00	0.47	0.4	0.55	0.5	0.67	0.3	0.68	0.45	0.46	0.6	0.58	0.55	0.43	0.53	0.45	0.56
387	2021-01-17 02:00:00	0.48	0.35	0.47	0.5	0.63	0.3	0.65	0.45	0.46	0.57	0.52	0.55	0.43	0.53	0.45	0.53
388	2021-01-17 03:00:00	0.48	0.3	0.45	0.53	0.63	0.3	0.65	0.4	0.46	0.57	0.52	0.5	0.47	0.53	0.45	0.53
389	2021-01-17 04:00:00	0.48	0.33	0.42	0.5	0.68	0.35	0.65	0.4	0.46	0.57	0.5	0.5	0.43	0.53	0.47	0.53
390	2021-01-17 05:00:00	0.45	0.3	0.52	0.53	0.67	0.3	0.63	0.4	0.46	0.53	0.46	0.5	0.43	0.53	0.53	0.53
391	2021-01-17 06:00:00	0.45	0.33	0.47	0.53	0.68	0.3	0.57	0.4	0.48	0.5	0.44	0.5	0.53	0.53	0.55	0.54
392	2021-01-17 07:00:00	0.48	0.35	0.5	0.55	0.7	0.4	0.6	0.42	0.54	0.57	0.5	0.57	0.7	0.53	0.55	0.55
393	2021-01-17 08:00:00	0.46	0.38	0.5	0.53	0.85	0.4	0.6	0.55	0.58	0.67	0.5	0.57	0.7	0.53	0.63	0.57
394	2021-01-17 09:00:00	0.54	0.45	0.57	0.58	0.97	0.5	0.7	0.57	0.78	0.77	0.54	0.7	0.97	0.57	0.72	0.57
395	2021-01-17 10:00:00	0.56	0.45	0.65	0.63	0.95	0.43	0.7	0.5	0.72	0.8	0.58	0.75	1.13	0.57	0.67	0.59
396	2021-01-17 11:00:00	0.58	0.42	0.7	0.55	0.78	0.47	0.7	0.47	0.68	0.73	0.56	0.7	1.6	0.53	0.63	0.61
397	2021-01-17 12:00:00	0.52	0.4	0.68	0.55	0.65	0.47	0.7	0.57	0.6	0.73	0.5	0.65	1.3	0.53	0.55	0.6
398	2021-01-17 13:00:00	0.44	0.35	0.63	0.5	0.53	0.43	0.65	0.65	0.56	0.63	0.46	0.57	0.93	0.53	0.5	0.61
399	2021-01-17 14:00:00	0.35	0.35	0.65	0.43	0.47	0.37	0.65	0.48	0.54	0.45	0.44	0.57	0.47	0.47	0.47	0.59
400	2021-01-17 15:00:00	0.34	0.33	0.63	0.38	0.45	0.33	0.63	0.37	0.48	0.35	0.42	0.53	0.73	0.47	0.47	0.59
401	2021-01-17 16:00:00	0.35	0.3	0.6	0.35	0.48	0.33	0.65	0.3	0.44	0.47	0.42	0.53	0.87	0.47	0.45	0.59
402	2021-01-17 17:00:00	0.33	0.33	0.55	0.35	0.45	0.33	0.65	0.3	0.44	0.5	0.4	0.53	0.73	0.4	0.47	0.59
403	2021-01-17 18:00:00	0.36	0.35	0.6	0.4	0.47	0.33	0.72	0.3	0.46	0.53	0.46	0.55	0.63	0.43	0.47	0.61
404	2021-01-17 19:00:00	0.42	0.38	0.65	0.45	0.57	0.47	0.75	0.33	0.58	0.6	0.5	0.68	1.08	0.57	0.72	0.62
405	2021-01-17 20:00:00	0.48	0.4	0.68	0.55	0.7	0.73	0.75	0.38	0.62	0.7	0.56	0.78	1.37	0.63	0.82	0.64
406	2021-01-17 21:00:00	0.52	0.4	0.68	0.55	0.77	0.67	0.8	0.57	0.6	0.67	0.62	0.7	1.18	0.73	0.7	0.66
407	2021-01-17 22:00:00	0.53	0.42	0.65	0.63	0.92	0.63	0.83	0.57	0.6	0.63	0.68	0.65	1.13	0.7	0.6	0.66
408	2021-01-17 23:00:00	0.59	0.42	0.65	0.63	0.87	0.9	0.85	0.57	0.58	0.6	0.66	0.7	1.02	0.67	0.6	0.66
409	2021-01-18	0.54	0.42	0.57	0.6	0.83	0.53	0.8	0.57	0.58	0.6	0.64	0.7	1.07	0.67	0.55	0.7
410	2021-01-18 01:00:00	0.51	0.45	0.63	0.55	0.87	0.47	0.8	0.5	0.6	0.57	0.66	0.63	0.9	0.6	0.55	0.71
411	2021-01-18 02:00:00	0.45	0.5	0.6	0.6	0.77	0.5	0.77	0.5	0.62	0.6	0.62	0.6	0.7	0.53	0.55	0.72
412	2021-01-18 03:00:00	0.45	0.47	0.55	0.58	0.77	0.53	0.75	0.43	0.6	0.67	0.6	0.63	0.63	0.5	0.55	0.73
413	2021-01-18 04:00:00	0.45	0.47	0.53	0.53	0.73	0.6	0.78	0.47	0.58	0.67	0.54	0.6	0.53	0.5	0.55	0.68
414	2021-01-18 05:00:00	0.48	0.47	0.55	0.55	0.67	0.6	0.8	0.47	0.62	0.6	0.54	0.6	0.5	0.5	0.55	0.64
415	2021-01-18 06:00:00	0.53	0.47	0.5	0.58	0.67	0.6	0.78	0.5	0.7	0.67	0.6	0.57	0.47	0.47	0.55	0.64
416	2021-01-18 07:00:00	0.61	0.53	0.55	0.7	0.7	0.6	0.8	0.55	0.7	0.77	0.6	0.6	0.6	0.5	0.65	0.64
417	2021-01-18 08:00:00	0.67	0.57	0.63	0.92	0.8	0.67	0.88	0.67	0.83	0.93	0.68	0.7	0.68	0.53	0.65	0.64
418	2021-01-18 09:00:00	0.95	0.65	0.65	1.13	0.98	0.77	1.02	0.83	0.93	1.2	0.72	0.75	0.78	0.63	0.65	0.67
419	2021-01-18 10:00:00	0.82	0.65	0.7	1.03	0.95	0.7	1.18	0.93	0.93	1.3	0.7	0.68	0.7	0.63	0.65	0.69
420	2021-01-18 11:00:00	0.72	0.6	0.7	0.82	0.85	0.7	1.23	0.78	0.97	1.07	0.7	0.7	0.57	0.63	0.65	0.73
421	2021-01-18 12:00:00	0.6	0.55	0.65	0.67	0.8	0.7	1.15	0.58	0.9	0.7	0.74	0.7	0.42	0.65	0.63	0.74
422	2021-01-18 13:00:00	0.5	0.48	0.6	0.53	0.8	0.63	1.08	0.6	0.7	0.55	0.64	0.63	0.53	0.5	0.6	0.73
423	2021-01-18 14:00:00	0.48	0.45	0.68	0.43	0.72	0.53	0.95	0.53	0.55	0.45	0.58	0.57	0.47	0.47	0.55	0.71
424	2021-01-18 15:00:00	0.46	0.45	0.75	0.4	0.65	0.43	0.87	0.42	0.57	0.5	0.5	0.53	0.43	0.5	0.53	0.71
425	2021-01-18 16:00:00	0.47	0.45	0.75	0.47	0.62	0.43	0.85	0.3	0.57	0.5	0.52	0.53	0.47	0.57	0.47	0.7
426	2021-01-18 17:00:00	0.47	0.42	0.65	0.45	0.63	0.47	0.87	0.33	0.55	0.5	0.52	0.55	0.45	0.57	0.47	0.72
427	2021-01-18 18:00:00	0.49	0.53	0.73	0.47	0.67	0.5	0.93	0.35	0.57	0.57	0.54	0.6	0.75	0.57	0.53	0.74
428	2021-01-18 19:00:00	0.56	0.62	0.78	0.55	0.73	0.53	1.2	0.5	0.83	0.7	0.6	0.73	1.35	0.6	0.57	0.86
429	2021-01-18 20:00:00	0.58	0.8	0.8	0.57	0.85	0.87	1.15	0.63	0.95	0.77	0.6	0.73	1.13	0.7	0.68	0.94
430	2021-01-18 21:00:00	0.62	0.88	0.9	0.55	0.98	0.93	0.98	0.82	0.88	0.87	0.66	0.68	0.95	0.77	0.7	0.91
431	2021-01-18 22:00:00	0.59	1.28	0.9	0.57	1.05	0.83	0.95	0.88	0.8	0.83	0.86	0.63	0.9	0.8	0.82	0.94
432	2021-01-18 23:00:00	0.62	0.9	1	0.65	1.1	0.8	1	0.82	0.74	0.63	0.9	0.63	0.92	0.8	0.8	0.96
433	2021-01-19	0.61	0.7	1.1	0.68	1.07	0.73	0.93	0.8	0.68	0.7	0.84	0.6	0.83	0.77	0.73	0.91
434	2021-01-19 01:00:00	0.59	0.75	0.95	0.7	0.96	0.7	0.97	0.77	0.64	0.83	0.78	0.63	0.75	0.7	0.65	0.88
435	2021-01-19 02:00:00	0.62	0.82	0.85	0.63	0.88	0.63	0.97	0.7	0.64	0.9	0.72	0.65	0.7	0.7	0.63	0.78
436	2021-01-19 03:00:00	0.65	1.05	0.8	0.6	0.84	0.6	0.95	0.7	0.62	0.87	0.72	0.63	0.6	0.67	0.63	0.82
437	2021-01-19 04:00:00	0.65	0.92	0.77	0.6	0.82	0.57	0.95	0.85	0.62	0.77	0.72	0.6	0.55	0.63	0.63	0.8
438	2021-01-19 05:00:00	0.65	0.8	0.8	0.63	0.82	0.67	0.95	0.8	0.62	0.77	0.78	0.55	0.52	0.67	0.63	0.8
439	2021-01-19 06:00:00	0.69	0.75	0.78	0.65	0.83	0.6	0.93	0.75	0.68	0.77	0.72	0.57	0.6	0.67	0.63	0.79
440	2021-01-19 07:00:00	0.72	0.93	0.9	0.63	0.9	0.63	0.95	0.77	0.7	0.8	0.72	0.68	0.75	0.67	0.73	0.8
441	2021-01-19 08:00:00	0.87	1.25	0.95	0.82	1	0.73	0.98	0.88	0.92	1.07	0.88	0.85	1.05	0.8	0.85	0.87
442	2021-01-19 09:00:00	1.06	1.23	1.05	1.13	1.2	0.97	1.05	1.07	1.02	1.27	0.92	1.05	1.4	0.83	1.03	0.96
443	2021-01-19 10:00:00	1.11	1.13	1	1	1.27	0.83	1.02	1.13	0.88	1.23	0.85	1.1	1.5	0.87	0.98	0.91
444	2021-01-19 11:00:00	1.05	0.77	1.1	0.95	1.18	0.7	0.97	1.15	0.8	1.2	0.94	0.97	1.67	0.83	1	0.88
445	2021-01-19 12:00:00	0.77	0.68	1.08	0.7	1.07	0.63	0.93	0.83	0.84	1	0.76	0.8	1.27	0.8	0.93	0.9
446	2021-01-19 13:00:00	0.62	0.57	1.15	0.53	0.8	0.57	0.93	0.7	0.9	0.8	0.76	0.75	1.47	0.8	0.77	0.9
447	2021-01-19 14:00:00	0.59	0.45	0.97	0.53	0.75	0.5	0.82	0.6	0.82	0.9	0.63	0.75	2.63	0.8	0.63	0.83
448	2021-01-19 15:00:00	0.59	0.38	0.9	0.53	0.68	0.47	0.82	0.57	0.74	0.67	0.66	0.75	2.53	0.77	0.6	0.78
449	2021-01-19 16:00:00	0.59	0.38	0.77	0.53	0.63	0.43	0.78	0.55	0.64	0.7	0.56	0.73	3.07	0.77	0.58	0.78
450	2021-01-19 17:00:00	0.61	0.38	0.77	0.53	0.6	0.43	0.8	0.55	0.62	0.7	0.54	0.75	1.73	0.77	0.6	0.78
451	2021-01-19 18:00:00	0.65	0.4	0.93	0.57	0.68	0.5	0.8	0.65	0.72	0.73	0.55	0.85	2.63	0.77	0.65	0.88
452	2021-01-19 19:00:00	0.69	0.55	1.23	0.75	0.97	0.73	0.95	0.57	1.38	0.77	0.7	1.08	4.3	0.9	0.88	1
453	2021-01-19 20:00:00	0.74	0.55	1.25	0.83	1.33	0.97	1.33	0.57	1.76	0.77	0.7	1.35	4.73	0.9	1.23	1.07
454	2021-01-19 21:00:00	0.78	0.55	1.15	0.98	1.5	1.1	1.57	0.65	1.44	0.8	0.76	1.28	3.7	0.93	1.2	1.11
455	2021-01-19 22:00:00	0.79	0.57	1.13	0.98	1.58	1.1	1.47	0.78	1.3	0.87	0.86	1.5	3.63	0.93	1	1.13
456	2021-01-19 23:00:00	0.82	0.57	0.87	0.95	1.4	1.07	1.5	0.83	1.24	0.83	0.82	1.18	3.3	0.77	0.95	1.11
457	2021-01-20	0.85	0.57	0.85	0.95	1.27	0.93	1.33	0.82	1.22	0.8	0.78	0.97	2.9	0.7	0.8	1.04
458	2021-01-20 01:00:00	0.91	0.57	0.77	0.97	1.25	0.87	1.25	0.9	1.1	0.83	0.78	1	1.9	0.67	0.77	0.92
459	2021-01-20 02:00:00	0.89	0.57	0.77	0.92	1.18	0.77	1.15	0.88	1.08	0.87	0.74	0.9	1.77	0.63	0.72	0.9
460	2021-01-20 03:00:00	0.82	0.57	0.72	0.82	1.15	0.8	1.15	0.83	1	0.83	0.68	0.85	1.5	0.63	0.72	0.88
461	2021-01-20 04:00:00	0.81	0.57	0.68	0.83	1.12	0.77	1.15	0.8	0.92	0.83	0.66	0.85	1.33	0.63	0.7	0.88
462	2021-01-20 05:00:00	0.8	0.57	0.7	0.83	1.07	0.73	1.13	0.8	0.82	0.83	0.64	0.88	1.1	0.63	0.75	0.84
463	2021-01-20 06:00:00	0.81	0.57	0.73	0.77	1.05	0.7	1.15	0.8	0.8	0.87	0.64	0.9	1.27	0.6	0.77	0.86
464	2021-01-20 07:00:00	0.8	0.68	0.7	0.8	1.17	0.73	1.18	0.8	0.82	0.93	0.66	0.95	1.47	0.63	0.85	0.91
465	2021-01-20 08:00:00	0.9	0.7	0.9	0.85	1.3	0.83	1.2	1	0.94	1.13	0.82	1.1	1.5	0.63	0.97	0.99
466	2021-01-20 09:00:00	1	0.82	1.03	0.9	1.4	1	1.23	1.18	1.02	1.17	0.88	1.2	1.73	0.67	1.02	1.07
467	2021-01-20 10:00:00	1.11	0.82	0.95	1	1.4	0.9	1.25	1.18	1.02	1.4	0.76	1.07	1.57	0.67	1	1.12
468	2021-01-20 11:00:00	1.03	0.67	0.93	1.07	1.35	0.93	1.23	1.32	1.05	1.25	0.72	1.05	1.53	0.73	1	1.14
469	2021-01-20 12:00:00	1.01	0.63	0.82	0.92	1.38	0.93	1.18	1.23	1.02	1.27	0.66	1.13	1.3	0.7	1.02	1.05
470	2021-01-20 13:00:00	0.98	0.53	0.77	0.9	1.37	0.8	1.18	0.88	1.06	1.23	0.57	1.05	1.2	0.7	0.95	1.02
471	2021-01-20 14:00:00	0.94	0.45	0.72	0.9	1.28	0.7	1.07	1.05	0.98	1.1	0.54	0.95	1.13	0.7	0.88	0.97
472	2021-01-20 15:00:00	0.88	0.4	0.7	0.9	1.2	0.7	1	1.13	0.92	1.07	0.52	0.9	1.08	0.7	0.83	0.92
473	2021-01-20 16:00:00	0.87	0.38	0.68	0.88	1.17	0.67	0.93	1.05	0.96	1.1	0.52	0.9	1.13	0.8	0.8	0.9
474	2021-01-20 17:00:00	0.93	0.47	0.72	0.9	1.27	0.8	0.83	1.03	0.92	1.1	0.56	0.95	1.1	0.8	0.8	0.96
475	2021-01-20 18:00:00	1.115	0.51	0.82	1.085	1.375	0.915	0.89	1.15	1.06	1.315	0.61	1.125	1.41	0.915	1.025	1.03
476	2021-01-20 19:00:00	1.3	0.55	0.92	1.27	1.48	1.03	0.95	1.27	1.2	1.53	0.66	1.3	1.72	1.03	1.25	1.1
477	2021-01-20 20:00:00	1.42	0.55	0.9	1.38	1.67	1.03	1.22	1.38	1.38	1.77	0.7	1.3	1.83	1.03	1.5	1.23
478	2021-01-20 21:00:00	1.46	0.6	0.95	1.42	1.57	1.03	1.35	1.45	1.62	1.87	0.74	1.38	1.98	0.93	1.55	1.4
479	2021-01-20 22:00:00	1.57	0.8	1	1.38	1.48	1.1	1.5	1.47	1.62	1.9	0.88	1.38	1.7	0.9	1.6	1.43
480	2021-01-20 23:00:00	1.61	0.85	0.88	1.4	1.48	1.1	1.5	1.6	1.44	1.9	0.92	1.47	1.72	0.8	1.43	1.34
481	2021-01-21	1.49	0.82	0.83	1.48	1.47	0.97	1.35	1.48	1.44	1.7	0.92	1.35	1.7	0.77	1.35	1.25
482	2021-01-21 01:00:00	1.36	0.88	0.78	1.42	1.43	0.97	1.3	1.32	1.32	1.77	0.9	1.35	1.65	0.73	1.3	1.02
483	2021-01-21 02:00:00	1.28	0.85	0.75	1.38	1.4	0.93	1.33	1.25	1.26	1.63	0.86	1.23	1.77	0.83	1.2	0.9
484	2021-01-21 03:00:00	1.24	0.7	0.7	1.43	1.47	0.87	1.2	1.25	1.24	1.53	0.84	1.13	1.55	0.73	1.13	0.87
485	2021-01-21 04:00:00	1.2	0.63	0.7	1.4	1.48	0.83	1.15	1.3	1.22	1.43	0.82	1.05	1.42	0.7	1.02	0.86
486	2021-01-21 05:00:00	1.16	0.6	0.72	1.3	1.48	0.87	1.1	1.65	1.26	1.27	1.04	1.05	1.38	0.63	0.97	0.8
487	2021-01-21 06:00:00	1.14	0.65	0.72	1.3	1.52	0.83	1.08	1.82	1.26	1.27	0.9	1.13	1.38	0.67	0.95	0.83
488	2021-01-21 07:00:00	1.12	0.72	0.75	1.45	1.58	0.87	1.1	1.72	1.3	1.37	0.8	1.18	1.38	0.63	0.95	0.86
489	2021-01-21 08:00:00	1.22	0.78	0.8	1.62	1.65	0.97	1.13	1.77	1.32	1.33	0.88	1.35	1.4	0.63	1	0.94
490	2021-01-21 09:00:00	1.31	1.07	1.03	1.85	1.8	1.1	1.2	1.85	1.36	1.4	1.04	1.4	1.35	0.67	1.15	1.05
491	2021-01-21 10:00:00	1.32	1.02	1.03	1.93	1.83	1.13	1.2	1.85	1.27	1.43	1.06	1.32	1.4	0.63	1.1	1.09
492	2021-01-21 11:00:00	1.27	1.03	0.95	1.6	1.78	1	1.23	1.55	1.23	1.4	1.04	1.35	1.4	0.63	0.97	1.09
493	2021-01-21 12:00:00	1.17	0.85	0.93	1.23	1.63	0.97	1.13	1.15	1.16	2.03	0.96	1.2	1.35	0.67	0.88	1.12
494	2021-01-21 13:00:00	0.88	0.72	0.93	1.07	1.45	0.85	1.07	0.98	1.04	1.87	0.9	1.15	1.08	0.6	0.8	1.03
495	2021-01-21 14:00:00	0.71	0.7	0.93	0.82	1.33	0.73	1.07	0.88	0.96	1.17	0.82	0.95	1.2	0.57	0.8	0.99
496	2021-01-21 15:00:00	0.65	0.6	0.88	0.75	1.13	0.7	1.03	0.6	0.9	0.87	0.74	0.8	1.13	0.57	0.75	0.95
497	2021-01-21 16:00:00	0.62	0.5	0.85	0.75	1.03	0.67	0.97	0.42	0.92	0.83	0.7	0.85	0.93	0.6	0.63	0.96
498	2021-01-21 17:00:00	0.61	0.55	0.88	0.75	0.96	0.73	0.9	0.4	0.92	0.67	0.68	0.85	0.98	0.6	0.6	0.92
499	2021-01-21 18:00:00	0.66	0.55	0.9	0.8	1.08	0.7	0.8	0.42	0.96	0.63	0.7	0.95	1.07	0.77	0.73	0.93
500	2021-01-21 19:00:00	0.82	0.68	0.97	0.98	1.36	0.97	0.83	0.47	1.06	0.7	0.84	1.02	1.13	1	0.85	0.97
501	2021-01-21 20:00:00	0.95	0.75	1.02	1.35	1.64	0.9	1.05	0.6	1.06	0.77	0.92	1.1	1.15	1.07	0.85	1.03
502	2021-01-21 21:00:00	0.99	0.82	0.93	1.27	1.72	0.87	1.2	0.75	1.08	0.83	1.08	1.1	1.25	1	0.83	0.98
503	2021-01-21 22:00:00	0.95	0.9	0.88	1.18	1.88	0.9	1.27	0.8	1.08	0.93	1.04	1.1	1.23	1	0.85	0.97
504	2021-01-21 23:00:00	0.91	0.93	0.88	1.02	1.78	1.03	1.2	0.78	1	0.93	1.04	1.1	1.2	0.9	0.85	1.02
505	2021-01-22	0.98	0.93	0.85	1.13	1.68	0.97	1.15	0.75	1.02	0.83	0.96	1.1	1.05	0.87	0.88	1.04
506	2021-01-22 01:00:00	0.94	0.95	0.88	1.13	1.52	0.83	1.13	0.7	1.04	0.9	0.94	1.17	0.93	0.9	0.85	1
507	2021-01-22 02:00:00	0.88	0.9	0.82	0.92	1.34	0.87	1.1	0.63	1.04	0.77	0.9	1.02	1.02	0.77	0.8	1.01
508	2021-01-22 03:00:00	0.79	0.88	0.73	0.92	1.07	0.87	1.1	0.65	1.04	0.67	0.86	1	1.02	0.77	0.75	1.01
509	2021-01-22 04:00:00	0.73	0.95	0.7	0.95	1.02	0.93	1.13	0.7	1.06	0.8	0.84	0.95	1.07	0.67	0.75	0.99
510	2021-01-22 05:00:00	0.73	1.2	0.75	0.97	0.98	0.87	1.03	0.7	1.04	0.9	0.84	0.9	1.1	0.6	0.83	0.99
511	2021-01-22 06:00:00	0.75	0.9	0.75	0.88	0.98	0.83	1.1	0.73	1.06	0.8	0.88	0.95	1.15	0.63	0.85	0.99
512	2021-01-22 07:00:00	0.77	1.03	0.8	0.8	0.98	0.9	1.1	0.73	1.14	0.8	0.92	1.02	1.15	0.6	0.85	0.99
513	2021-01-22 08:00:00	0.83	1.13	0.88	0.88	1	0.97	1.23	0.88	1.32	1	0.96	1.05	1.27	0.6	1.02	1.09
514	2021-01-22 09:00:00	1.01	1.1	0.9	1.18	1.18	1.13	1.27	1.17	1.42	1.1	1.12	1.2	1.38	0.6	1.13	1.17
515	2021-01-22 10:00:00	1.03	1.15	0.9	1.13	1.05	1.07	1.28	1.2	1.4	1.07	1.04	1.23	1.45	0.53	1.23	1.11
516	2021-01-22 11:00:00	1.02	0.9	0.85	0.97	0.97	1.1	1.15	0.93	1.3	0.97	0.9	1.2	1.63	0.6	1.18	1.02
517	2021-01-22 12:00:00	1.02	0.75	0.73	0.82	0.98	1.03	1.1	0.77	1.22	0.97	0.72	1.18	1.8	0.67	0.95	0.91
518	2021-01-22 13:00:00	0.85	0.68	0.75	0.75	0.9	0.93	0.93	0.63	1.14	0.8	0.64	1.02	1.67	0.7	0.9	0.85
519	2021-01-22 14:00:00	0.72	0.63	0.67	0.7	0.8	0.77	0.78	0.5	0.98	0.63	0.68	0.82	1.5	0.63	0.73	0.78
520	2021-01-22 15:00:00	0.63	0.53	0.75	0.7	0.72	0.77	0.72	0.47	0.9	0.6	0.58	0.88	1.25	0.6	0.65	0.7
521	2021-01-22 16:00:00	0.58	0.4	0.63	0.68	0.72	0.67	0.65	0.47	0.84	0.53	0.5	0.85	0.93	0.6	0.65	0.68
522	2021-01-22 17:00:00	0.58	0.38	0.65	0.7	0.9	0.6	0.68	0.47	0.86	0.53	0.48	0.77	0.9	0.77	0.65	0.7
523	2021-01-22 18:00:00	0.6	0.42	0.75	0.73	0.78	0.63	0.73	0.6	0.96	0.67	0.52	0.82	1.15	0.77	0.7	0.75
524	2021-01-22 19:00:00	0.7	0.53	0.85	0.85	0.87	1.23	0.82	0.63	1.4	0.8	0.62	0.95	1.8	0.83	0.82	0.92
525	2021-01-22 20:00:00	0.8	0.65	0.85	0.95	0.88	1.33	1.02	0.73	1.62	0.73	0.66	1.02	1.75	0.87	1	1.1
526	2021-01-22 21:00:00	0.8	0.7	0.77	0.88	0.85	1.33	0.95	0.75	1.22	0.7	0.84	1	1.52	0.9	0.98	1.06
527	2021-01-22 22:00:00	0.91	0.68	0.8	0.85	0.85	1.33	0.93	0.98	1.12	0.8	1	1	1.48	0.87	0.88	0.98
528	2021-01-22 23:00:00	0.93	0.7	0.82	0.82	0.83	1.2	0.88	1.2	1.2	0.9	0.92	0.97	1.4	0.9	0.93	0.9
529	2021-01-23	0.88	0.7	0.88	0.85	0.83	1	0.88	1	1.14	0.83	0.88	0.95	1.35	0.8	1.03	0.88
530	2021-01-23 01:00:00	0.83	0.68	0.85	0.85	0.85	0.93	0.88	1.05	1.12	0.87	0.9	0.92	1.23	0.77	0.9	0.86
531	2021-01-23 02:00:00	0.78	0.78	0.93	0.82	0.82	0.93	0.95	0.97	1.02	0.87	0.86	0.95	1.13	0.7	0.85	0.82
532	2021-01-23 03:00:00	0.79	0.78	0.9	0.85	0.8	1.07	0.85	0.85	1.02	0.93	0.84	0.97	1.07	0.7	0.82	0.81
533	2021-01-23 04:00:00	0.82	1.05	0.9	0.85	0.78	1.1	0.92	0.73	1.02	0.9	0.86	0.97	1.02	0.67	0.8	0.8
534	2021-01-23 05:00:00	0.81	0.8	0.88	0.82	0.78	0.97	0.88	0.73	1	0.8	0.8	0.97	0.95	0.67	0.83	0.79
535	2021-01-23 06:00:00	0.85	0.78	0.93	0.85	0.8	0.97	0.9	0.73	1	0.8	0.74	0.95	0.88	0.63	0.8	0.78
536	2021-01-23 07:00:00	0.85	0.8	0.93	0.9	0.82	0.93	0.9	0.85	0.98	0.97	0.74	1	0.88	0.67	0.85	0.8
537	2021-01-23 08:00:00	0.93	0.9	0.97	0.92	0.85	1.07	0.95	1.02	1.02	1.17	0.8	1.1	1.1	0.73	1	0.85
538	2021-01-23 09:00:00	1.01	1.27	1.02	1	0.92	1.07	1.08	1.07	1.08	1.23	0.88	1.23	1.2	0.8	1.13	0.93
539	2021-01-23 10:00:00	1.12	1.15	1.02	1.05	0.9	0.93	1.02	1.2	1.06	1.37	1	1.3	1.1	0.87	1.13	0.92
540	2021-01-23 11:00:00	1.07	0.95	1.02	0.92	0.85	0.93	0.97	1.27	1.04	1.17	0.96	1.18	1	0.83	0.97	0.89
541	2021-01-23 12:00:00	0.98	0.82	1.03	0.88	0.88	0.93	0.97	1.02	1.04	1	0.94	1.05	0.93	0.9	0.93	0.86
542	2021-01-23 13:00:00	0.9	0.8	1.03	0.85	0.85	0.9	0.95	0.85	1.02	0.97	0.94	1	0.93	1	0.9	0.88
543	2021-01-23 14:00:00	0.82	0.8	1.05	0.85	0.83	0.87	0.92	0.8	1	0.87	0.9	1.05	0.75	1	0.83	0.83
544	2021-01-23 15:00:00	0.85	0.68	1.07	0.8	0.82	0.87	0.88	0.82	0.94	0.83	0.84	1.07	0.5	1.03	0.77	0.82
545	2021-01-23 16:00:00	0.84	0.72	1.07	0.77	0.82	0.87	0.88	0.78	0.96	0.9	0.82	1.1	0.5	1	0.77	0.82
546	2021-01-23 17:00:00	0.83	0.7	1.05	0.83	0.88	0.87	0.92	0.8	1.06	0.93	0.8	1.18	0.52	1	0.82	0.83
547	2021-01-23 18:00:00	0.86	0.72	1.07	0.83	0.9	1	0.95	0.8	1.32	0.97	0.82	1.23	1.15	1	0.85	0.93
548	2021-01-23 19:00:00	0.93	0.82	1.18	0.88	1.06	1.2	1.02	0.78	1.5	1	0.88	1.2	2.07	1.07	0.9	1.01
549	2021-01-23 20:00:00	0.97	0.77	1.15	0.97	1.07	1.4	1.1	0.8	1.52	1	0.9	1.15	2.5	1.13	0.95	1.12
550	2021-01-23 21:00:00	0.98	0.9	1.2	0.97	1.13	1.37	1.13	0.82	1.3	1.03	1.04	1.13	2	1.1	1.02	1.13
551	2021-01-23 22:00:00	1.01	1.07	1.2	1	1.07	1.23	1.13	0.85	1.32	1.1	1.12	1.08	1.7	1.03	1.08	1.12
552	2021-01-23 23:00:00	1.02	1.03	1.15	1.1	1.07	1.2	1.07	0.85	1.52	1.07	1.12	1.05	1.95	1.07	1.18	1.06
553	2021-01-24	1.05	1.18	1.07	1.05	1.03	1.03	1.07	0.85	1.4	1.13	1.12	1.05	1.63	1.03	0.97	1.06
554	2021-01-24 01:00:00	1.12	0.85	1.05	1.02	1.02	1.07	1.08	0.82	1.3	1.33	1.12	1.23	1.23	1.07	0.95	0.99
555	2021-01-24 02:00:00	1.16	0.95	1	0.97	1.02	1	1.1	0.77	1.28	1.23	1.06	1.13	1.23	1.1	0.95	0.98
556	2021-01-24 03:00:00	1.17	0.9	0.95	1.02	0.98	1	1.1	0.77	1.2	1.1	1.02	0.97	1.25	1.03	0.93	0.95
557	2021-01-24 04:00:00	1.15	0.95	0.93	0.97	0.92	1.1	1	0.82	1.14	1.03	1	0.97	1.05	1	0.97	0.96
558	2021-01-24 05:00:00	1.15	0.9	0.93	1	0.93	1.03	0.97	0.77	1.18	0.97	0.94	1.02	0.92	0.9	0.93	0.94
559	2021-01-24 06:00:00	1.14	0.85	0.95	1.02	0.93	1	1.1	0.82	1.2	0.93	0.96	1	0.95	0.93	0.95	0.93
560	2021-01-24 07:00:00	1.12	0.9	1	1.18	0.9	0.97	1.17	0.85	1.22	0.93	0.96	1.1	1.02	0.9	0.97	0.94
561	2021-01-24 08:00:00	1.16	1.07	1.23	1.27	0.9	1.03	1.17	0.9	1.2	1.03	1.12	1.23	1.15	0.9	1.15	0.99
562	2021-01-24 09:00:00	1.17	1.23	1.05	1.25	0.9	1.07	1.1	1.05	1.28	1.17	1.3	1.25	1.38	0.93	1.33	1
563	2021-01-24 10:00:00	1.28	1.1	1.07	1.15	0.88	1.2	1.17	1.13	1.28	1.13	1.34	1.35	1.38	0.97	1.32	1.01
564	2021-01-24 11:00:00	1.31	1.03	1.02	1.07	0.85	1.2	1.23	1.23	1.3	1.23	1.22	1.32	1.07	0.97	1.38	1.04
565	2021-01-24 12:00:00	1.25	1.22	1.13	1	0.83	1.17	1.2	1.55	1.26	1.2	1.16	1.3	1	0.9	1.33	1.02
566	2021-01-24 13:00:00	1.18	1.25	1.03	0.88	0.82	1.15	1.2	2.03	1.2	1.07	1.04	1.23	0.98	0.9	1.22	0.97
567	2021-01-24 14:00:00	1.14	1.13	1.02	0.77	0.85	1	1.13	1.38	1.16	1.03	0.96	1	0.98	0.97	1.08	0.91
568	2021-01-24 15:00:00	1.11	1.02	1.03	0.75	0.82	1	1	0.88	1.1	0.9	0.94	0.9	0.9	0.97	1.02	0.89
569	2021-01-24 16:00:00	1.06	0.93	1	0.77	0.76	1.03	0.93	0.6	1.08	0.97	0.88	0.85	0.85	1.07	0.97	0.86
570	2021-01-24 17:00:00	0.94	0.9	1.05	0.8	0.77	1	1	0.65	1	0.97	0.92	0.82	0.82	1.1	0.97	0.85
571	2021-01-24 18:00:00	0.84	1	1.13	0.8	0.8	1	1	0.75	0.98	0.93	0.94	0.88	0.98	1.2	0.95	0.88
572	2021-01-24 19:00:00	0.81	1.08	1.23	0.8	0.87	1.03	1.05	0.9	0.98	1.07	1.02	0.92	1.05	1.33	0.97	0.91
573	2021-01-24 20:00:00	0.83	1.13	1.3	0.8	0.88	1.03	1.03	0.98	0.98	1.13	0.98	0.88	0.97	1.37	0.93	0.92
574	2021-01-24 21:00:00	0.83	1.03	1.25	0.85	0.9	0.93	0.98	1.03	0.96	1.1	1.04	0.85	0.88	1.17	0.95	0.89
575	2021-01-24 22:00:00	0.79	0.9	1.27	0.85	0.9	0.83	0.95	1.03	0.96	1	1.12	0.85	0.88	1.07	0.93	0.88
576	2021-01-24 23:00:00	0.79	0.88	1.23	0.85	0.9	0.77	0.93	1.05	0.94	0.83	1.14	0.85	0.93	1	0.93	0.89
577	2021-01-25	0.8	0.85	1.25	0.85	0.93	0.73	0.93	0.92	0.96	0.8	1.16	0.82	0.98	0.97	0.83	0.86
578	2021-01-25 01:00:00	0.83	0.8	1.15	0.85	0.93	0.8	0.9	0.73	1	0.8	1.06	0.78	0.93	0.97	0.75	0.85
579	2021-01-25 02:00:00	0.88	0.75	1.02	0.88	0.95	0.8	0.9	0.7	1	0.73	1.14	0.78	0.93	0.9	0.75	0.84
580	2021-01-25 03:00:00	0.86	0.75	0.93	0.9	0.93	0.9	0.82	0.73	1	0.77	0.92	0.77	0.9	0.8	0.77	0.84
581	2021-01-25 04:00:00	0.86	0.67	0.9	0.93	0.92	0.97	0.8	0.63	1.02	0.83	0.9	0.75	0.9	0.77	0.85	0.88
582	2021-01-25 05:00:00	0.84	0.67	0.88	0.95	0.98	1	0.75	0.63	1.08	0.87	0.94	0.8	0.93	0.77	0.85	0.9
583	2021-01-25 06:00:00	0.86	0.65	0.9	0.97	1.02	1	0.75	0.65	1.12	0.77	0.92	0.9	0.9	0.73	0.93	0.86
584	2021-01-25 07:00:00	0.97	0.7	0.85	1	1.05	1.03	0.85	0.65	1.14	0.9	0.92	1	0.93	0.73	0.93	0.87
585	2021-01-25 08:00:00	1.02	0.72	0.82	1.15	1.15	1.13	1.03	0.73	1.22	0.87	0.9	1.1	0.95	0.77	1.1	0.91
586	2021-01-25 09:00:00	1.12	0.8	0.82	1.27	1.33	1.27	1.1	0.88	1.32	1.03	0.88	1.3	1.05	0.87	1.22	0.89
587	2021-01-25 10:00:00	1.12	0.9	0.9	1.25	1.33	1.27	1.08	0.9	1.42	1.07	0.92	1.25	1	0.93	1.23	0.91
588	2021-01-25 11:00:00	1.01	0.85	0.98	1.2	1.27	1.13	1.25	0.8	1.28	1.1	1.24	1.3	0.95	0.93	1.13	0.95
589	2021-01-25 12:00:00	0.97	0.82	1.08	1.2	0.98	0.8	1.2	0.78	0.94	1.07	0.92	1.23	1.03	1.03	1.1	0.97
590	2021-01-25 13:00:00	0.94	0.8	1.05	1.13	0.85	0.57	1.2	0.78	0.78	1.17	0.9	1.2	1.05	1	1.08	0.96
591	2021-01-25 14:00:00	0.92	0.72	0.95	0.97	0.85	0.53	1.1	0.95	0.84	1.1	0.93	1.1	1.05	0.93	0.88	0.95
592	2021-01-25 15:00:00	0.93	0.7	0.95	0.95	0.82	0.63	1	0.7	0.84	1.07	0.86	1.02	1.07	0.9	0.67	0.93
593	2021-01-25 16:00:00	0.91	0.65	0.93	0.85	0.8	0.57	0.83	0.47	1.08	0.97	0.84	1.02	1.05	0.83	0.73	0.95
594	2021-01-25 17:00:00	0.92	0.53	0.95	0.85	0.77	0.6	0.8	0.5	1.2	0.93	0.86	1.02	1.1	0.83	0.77	0.92
595	2021-01-25 18:00:00	0.94	0.47	0.98	0.88	0.78	0.73	0.8	0.57	1.2	0.93	0.88	1.02	1.15	0.83	0.9	0.97
596	2021-01-25 19:00:00	1.02	0.6	1.07	0.95	0.85	0.93	1.2	0.68	1.3	1.07	0.96	1.13	1.42	1	0.97	1.05
597	2021-01-25 20:00:00	1.1	0.68	1.15	0.97	0.9	1.1	1.5	0.65	1.28	1.17	1.02	1.13	1.53	1.03	0.97	1.07
598	2021-01-25 21:00:00	1.2	0.8	1.07	0.97	0.95	1.13	1.57	0.68	1.32	1.13	0.95	1.13	1.5	0.97	1.08	1.05
599	2021-01-25 22:00:00	1.26	0.88	1.07	1	1	1.27	1.73	0.82	1.36	1.13	1.02	1.23	1.55	0.93	1.1	1.08
600	2021-01-25 23:00:00	1.36	1.13	1.07	1.05	1.08	1.13	1.67	0.88	1.38	1.2	1.1	1.2	1.6	0.97	1.1	1.05
601	2021-01-26	1.37	0.92	1.02	1.1	1.08	1.07	1.6	0.88	1.36	1.4	1.02	1.18	1.55	0.83	1.07	1.04
602	2021-01-26 01:00:00	1.35	0.93	0.98	1.08	1.03	1.1	1.43	0.85	1.28	1.33	1	1.2	1.57	0.8	1.05	1.03
603	2021-01-26 02:00:00	1.21	0.93	0.9	1.02	0.97	1.03	1.37	0.85	1.22	1.27	0.98	1.1	1.48	0.77	1	1.03
604	2021-01-26 03:00:00	1.19	0.88	0.88	1.05	0.95	1.07	1.27	0.92	1.2	1.2	0.96	1.08	1.32	0.73	1	0.98
605	2021-01-26 04:00:00	1.2	0.85	0.9	1.05	0.97	1.03	1.17	0.88	1.2	1.13	0.96	1.08	1.25	0.73	0.95	0.97
606	2021-01-26 05:00:00	1.18	0.85	0.93	1.05	1.02	1	1.1	0.9	1.18	1.03	0.9	1.05	1.17	0.7	0.95	0.95
607	2021-01-26 06:00:00	1.15	0.88	0.9	1.03	1.02	1.07	1.07	0.82	1.22	1.13	0.9	1.02	1.15	0.7	0.97	0.96
608	2021-01-26 07:00:00	1.18	0.9	0.93	1.05	1.05	1	1.1	0.82	1.24	1.03	0.88	1.07	1.08	0.73	1	0.98
609	2021-01-26 08:00:00	1.2	1.05	1.05	1.1	1.1	1.1	1.13	0.92	1.28	1.2	0.96	1.18	1.13	0.73	1.15	1.06
610	2021-01-26 09:00:00	1.41	1.17	1.08	1.23	1.22	1.17	1.27	1.15	1.32	1.33	1.14	1.18	1.15	0.83	1.28	1.11
611	2021-01-26 10:00:00	1.35	1.15	1.15	1.3	1.28	1.23	1.3	1.1	1.4	1.47	1.14	1.18	1.1	0.9	1.3	1.13
612	2021-01-26 11:00:00	1.29	1.27	1.13	1.13	1.17	1.37	1.2	1.1	1.4	1.5	1.14	1.15	1.08	0.93	1.25	1.14
613	2021-01-26 12:00:00	1.09	1.23	1.07	1.02	1.07	1.27	1.13	1.3	1.42	1.45	1.14	1.23	1.03	0.83	1.25	1.17
614	2021-01-26 13:00:00	0.99	1.15	1.13	0.92	1.02	1.13	1.13	1.37	1.4	1.2	1.02	1.27	1.07	0.83	1.1	1.15
615	2021-01-26 14:00:00	0.89	1.03	1.2	0.82	0.93	1.1	1.03	1.23	1.32	1.07	1	1.2	1.07	0.8	1	1.14
616	2021-01-26 15:00:00	0.77	0.98	1.15	0.82	0.83	1.03	0.9	0.97	1.32	0.9	0.9	1.18	1.1	0.7	0.93	1.08
617	2021-01-26 16:00:00	0.73	0.9	1.13	0.83	0.78	0.97	1	0.87	1.24	0.65	1.66	1.15	1.1	0.7	0.95	1.02
618	2021-01-26 17:00:00	0.69	0.85	1.02	0.82	0.82	0.95	1.1	0.82	1.14	0.73	0.84	1.18	1.13	0.73	0.95	1.03
619	2021-01-26 18:00:00	0.73	0.9	1.07	0.82	0.88	1.03	1.27	0.8	1.2	0.8	0.94	1.18	1.17	0.8	1	1
620	2021-01-26 19:00:00	0.8	0.95	1.18	1.02	0.93	1.17	1.4	0.82	1.36	0.83	0.96	1.25	1.3	0.9	1.1	1.03
621	2021-01-26 20:00:00	0.89	0.98	1.2	1.05	1.05	1.23	1.57	1.1	1.38	0.83	0.98	1.25	1.23	1	1.13	1.07
622	2021-01-26 21:00:00	0.91	1.03	1.18	1.05	1.03	1.23	1.63	0.88	1.3	0.9	1.06	1.3	1.15	1.03	1.13	1.09
623	2021-01-26 22:00:00	0.93	1.05	1.13	0.9	0.95	1.33	1.6	0.88	1.24	0.93	1.04	1.3	1.07	1.07	1.2	1.09
624	2021-01-26 23:00:00	0.94	1.1	1.1	0.9	0.98	1.37	1.5	0.88	1.2	0.97	1.1	1.27	0.93	1.07	1.23	1.06
625	2021-01-27	0.97	1.05	1.08	0.85	1	1.17	1.43	0.9	1.16	0.93	1.04	1.2	0.85	1.07	1.18	1.03
626	2021-01-27 01:00:00	0.98	1.07	1.1	0.85	0.9	1.13	1.45	0.85	1.1	0.97	1.06	1.13	0.82	1	1.13	0.99
627	2021-01-27 02:00:00	0.94	1.1	1.07	0.95	0.87	1.07	1.45	0.88	1.06	0.93	1.1	1.08	0.8	0.97	1.13	0.96
628	2021-01-27 03:00:00	0.92	1.13	1.05	0.95	0.83	1.03	1.48	0.85	1.04	0.93	1.06	1.05	0.8	0.93	1.15	0.95
629	2021-01-27 04:00:00	0.91	1.1	0.98	0.95	0.83	1	1.45	0.88	1	1	1.06	1.02	0.75	0.9	1.13	0.95
630	2021-01-27 05:00:00	0.91	1.08	0.9	0.93	0.83	1	1.45	0.88	0.96	0.97	1.06	1.02	0.78	0.93	1.08	0.94
631	2021-01-27 06:00:00	0.93	1.08	0.88	0.9	0.85	0.93	1.48	0.85	0.96	0.93	1.06	1.02	0.78	0.9	1.08	0.94
632	2021-01-27 07:00:00	0.97	1.13	0.93	0.9	0.9	0.93	1.55	0.9	0.98	0.93	1.08	1.02	0.8	0.9	1.08	0.96
633	2021-01-27 08:00:00	1.05	1.18	1	0.92	0.98	0.93	1.57	0.92	1.08	1.03	1.1	1.05	0.88	0.93	1.1	1.02
634	2021-01-27 09:00:00	1.11	1.15	1.02	1	1.12	1.03	1.63	1.05	1.1	1.2	1.28	1.13	1.03	0.97	1.1	1.06
635	2021-01-27 10:00:00	1.12	1.13	1.02	1.13	1.07	0.97	1.6	1.1	1.08	1.13	1.28	1.08	1.1	0.97	1.1	1.05
636	2021-01-27 11:00:00	1.15	1.1	0.95	0.95	0.95	0.93	1.55	1.1	1.05	1.07	1.12	1.08	1.05	1	1.1	1.03
637	2021-01-27 12:00:00	1.1	1.05	0.95	0.92	0.9	0.93	1.47	1.15	1.05	1.07	1.08	1.05	1.1	1	1.08	1
638	2021-01-27 13:00:00	1.07	0.98	0.97	0.9	0.93	0.8	1.2	1.6	1	0.97	0.92	1.1	1.15	0.93	1.05	0.99
639	2021-01-27 14:00:00	1.04	0.9	0.97	0.88	0.83	0.87	1.05	0.93	0.94	0.9	0.9	1.08	1.05	0.9	1.08	0.97
640	2021-01-27 15:00:00	0.98	0.85	1	0.85	0.73	0.83	1.02	1.42	0.96	0.93	0.9	1.08	0.95	0.9	1.07	0.95
641	2021-01-27 16:00:00	0.97	0.82	1.02	0.8	0.67	0.9	0.98	1	0.96	0.9	0.9	1.05	1	0.9	1.05	0.98
642	2021-01-27 17:00:00	0.95	0.85	1.02	0.77	0.67	0.87	0.98	0.95	1	0.9	0.92	1.05	1.02	0.97	1.02	0.99
643	2021-01-27 18:00:00	0.92	0.95	1.02	0.77	0.77	0.9	1	0.95	1.04	0.93	0.92	1.1	1.1	1.07	1.05	1.02
644	2021-01-27 19:00:00	0.99	1.2	1.1	0.92	0.83	1.13	1.1	1.02	1.18	1.17	0.98	1.23	1.32	1.07	1.3	1.02
645	2021-01-27 20:00:00	1.15	1.4	1.1	1.05	0.95	1.33	1.17	1.25	1.28	1.33	1.98	1.27	1.55	1.1	1.65	1.1
646	2021-01-27 21:00:00	1.25	1.35	1.18	1.17	1.08	1.33	1.15	1.25	1.52	1.27	1.1	1.35	1.55	1.13	1.48	1.14
647	2021-01-27 22:00:00	1.32	1.05	1.17	1.23	1.18	1.13	1.2	1.2	1.54	1.23	1.06	1.43	1.8	1.13	1.55	1.16
648	2021-01-27 23:00:00	1.36	0.97	1.13	1.1	1.17	1.2	1.3	1.2	1.52	1.27	1.16	1.25	1.93	1	1.35	1.16
649	2021-01-28	1.37	0.97	1.15	1.2	1.13	1.2	1.3	1.28	1.42	1.37	1.1	1.25	1.85	0.9	1.33	1.14
650	2021-01-28 01:00:00	1.29	1.02	1.07	1.1	1.07	1.23	1.23	1.25	1.42	1.33	1.12	1.2	1.73	0.87	1.25	1.13
651	2021-01-28 02:00:00	1.25	1.1	1	1.13	1.1	1.13	1.2	1.23	1.32	1.23	1.06	1.23	1.52	0.8	1.22	1.07
652	2021-01-28 03:00:00	1.21	1.18	0.9	1.2	1.07	1.1	1.15	1.18	1.2	1.2	0.96	1.18	1.48	0.8	1.22	1.05
653	2021-01-28 04:00:00	1.19	1.13	0.88	1.2	1.05	1.1	1.17	1.22	1.2	1.13	0.94	1.08	1.42	0.8	1.15	1.09
654	2021-01-28 05:00:00	1.17	1.2	0.92	1.23	1.07	1.07	1.1	1.2	1.14	1.17	0.96	1.02	1.4	0.8	1.15	1.09
655	2021-01-28 06:00:00	1.25	1.15	0.88	1.22	1.07	1.07	1.1	1.15	1.2	1.17	0.9	1.02	1.32	0.77	1.1	1.07
656	2021-01-28 07:00:00	1.28	1.18	0.9	1.22	1.07	1.1	1.18	1.15	1.18	1.2	0.92	1.05	1.35	0.77	1.1	1.09
657	2021-01-28 08:00:00	1.31	1.35	1.03	1.18	1.15	1.23	1.25	1.18	1.24	1.43	0.98	1.13	1.4	0.8	1.25	1.08
658	2021-01-28 09:00:00	1.69	1.4	1.05	1.25	1.22	1.37	1.35	1.2	1.32	1.6	1.13	1.1	1.43	0.93	1.47	1.13
659	2021-01-28 10:00:00	1.58	1.3	1.05	1.2	1.23	1.3	1.32	1.23	1.25	1.5	1.07	1.08	1.43	0.87	1.33	1.11
660	2021-01-28 11:00:00	1.42	1.35	1.07	1.15	1.12	1.17	1.35	1.15	1.25	1.57	1.12	1.35	1.28	0.97	1.27	1.07
661	2021-01-28 12:00:00	1.35	1.35	1.1	1.07	1.08	1.25	1.27	1.1	1.24	1.55	0.85	1.15	1.17	0.95	1.3	1
662	2021-01-28 13:00:00	1.22	1.2	1.02	1.07	1.1	1.13	1.22	1.08	1.06	1.17	0.88	1.13	1.08	0.9	1.1	0.95
663	2021-01-28 14:00:00	1.15	1.1	1	1.15	1.1	1.13	1.18	1.08	1.04	1.1	0.82	1.05	1	0.87	0.97	0.92
664	2021-01-28 15:00:00	1.05	1.03	0.95	1.05	1.02	1.1	1.13	1.05	1.02	1.03	0.8	0.95	0.88	0.97	0.9	0.9
665	2021-01-28 16:00:00	0.94	0.98	0.95	1	0.9	1.07	1.05	1.1	1.02	1	0.76	0.95	0.77	0.97	0.85	0.9
666	2021-01-28 17:00:00	0.84	0.88	0.98	0.9	0.88	1	1.02	1.1	1.04	1	0.72	0.92	0.88	0.9	0.88	0.85
667	2021-01-28 18:00:00	0.83	0.85	0.98	0.95	0.88	1.07	1.07	1.07	1.12	0.97	0.76	0.95	1.25	1	0.92	0.96
668	2021-01-28 19:00:00	0.89	0.95	1.02	0.87	0.97	1.13	1.1	1.15	1.22	1.1	0.76	1.08	1.82	0.97	1.02	1.05
669	2021-01-28 20:00:00	0.93	1.02	1.18	0.95	1.03	1.33	1.2	1.27	1.32	1.23	0.84	1.25	1.77	0.97	1.13	1.1
670	2021-01-28 21:00:00	0.99	0.97	1.1	1.07	1.02	1.4	1.25	1.38	1.56	1.4	0.9	1.63	1.52	0.97	1.17	1.11
671	2021-01-28 22:00:00	1.02	0.97	1.1	0.9	1.03	1.4	1.3	1.33	1.68	1.33	0.96	1.32	1.42	1	1.43	1.13
672	2021-01-28 23:00:00	1.07	1.05	1.1	0.93	1.08	1.47	1.28	1.37	1.64	1.17	0.96	1.23	1.25	0.97	1.4	1.13
673	2021-01-29	1.07	1.05	1.05	0.97	1.1	1.37	1.3	1.35	1.58	1.17	1	1.17	1.1	0.93	1.35	1.07
674	2021-01-29 01:00:00	1.07	1.08	1.13	1	1.05	1.3	1.23	1.32	1.38	1.1	0.98	1.1	1	0.97	1.2	1.04
675	2021-01-29 02:00:00	1.04	1.03	1.07	0.93	1.03	1.23	1.25	1.25	1.2	1.13	0.96	1.03	0.92	0.9	1.07	1
676	2021-01-29 03:00:00	1.03	1	1.03	0.9	1	1.17	1.23	1.2	1.12	1.17	0.92	0.92	0.82	0.93	1.05	0.98
677	2021-01-29 04:00:00	1.02	1.03	1.05	0.9	0.97	1.17	1.23	1.18	1.1	1.1	0.94	0.9	0.78	0.9	1.05	0.99
678	2021-01-29 05:00:00	0.98	1	1.02	0.87	1	1.17	1.2	1.1	1	1.1	0.94	0.83	0.73	0.9	1.05	0.97
679	2021-01-29 06:00:00	0.98	1	0.97	0.87	0.98	1.1	1.23	1.1	0.92	1.13	0.9	0.83	0.68	0.87	1.05	0.96
680	2021-01-29 07:00:00	0.98	1.05	1.02	0.87	1.03	1.07	1.23	1.13	0.96	1.23	0.94	0.88	0.68	0.87	1.07	0.95
681	2021-01-29 08:00:00	1.02	1.13	1.1	0.93	1.07	1.1	1.27	1.15	1.02	1.4	1	0.97	0.78	0.87	1.15	1.03
682	2021-01-29 09:00:00	1.06	1.2	1.05	1	1.13	1.27	1.38	1.15	1.07	1.4	1.06	1.1	0.83	0.97	1.25	1.09
683	2021-01-29 10:00:00	1.12	1.17	1.2	1.2	1.18	1.2	1.35	1.27	1.08	1.43	1.14	1.07	0.82	1	1.32	1.1
684	2021-01-29 11:00:00	1.1	1.25	1.05	1.23	1.08	1.1	1.3	1.28	1.05	1.3	1.14	1.1	0.85	1.03	1.3	1.07
685	2021-01-29 12:00:00	1.08	1.15	1.02	1.13	0.98	1.13	1.3	1.2	1.02	1.37	1.1	1.08	0.77	1.07	1.32	1.03
686	2021-01-29 13:00:00	1.07	1.13	1	1.13	0.92	1.23	1.3	1.25	1.05	1.33	1.06	1.05	0.77	1.03	1.15	0.95
687	2021-01-29 14:00:00	1.02	1.1	0.98	1.1	0.88	1.13	1.3	1.2	0.98	1.27	1.06	0.97	0.68	1.13	1	0.86
688	2021-01-29 15:00:00	0.98	1.05	1.07	1.07	0.9	1.13	1.25	1.13	0.94	1.23	1.06	1.05	0.68	1.1	1.05	0.82
689	2021-01-29 16:00:00	0.98	0.95	1	1.1	0.92	1.03	1.17	1.13	0.96	1.17	1.02	1	0.6	1.07	1.05	0.77
690	2021-01-29 17:00:00	0.96	0.93	1.02	1.02	0.83	1.03	1.17	1.15	0.94	1.13	1.04	1	0.65	1.07	1.08	0.74
691	2021-01-29 18:00:00	0.99	0.9	1.05	1.03	0.87	1	1.17	1.15	0.94	1.17	1.1	1	0.9	1.17	1.08	0.76
692	2021-01-29 19:00:00	1.1	0	0	0.9	1	0	0	1.2	0.95	0	1	0	0	0	0	0.75
693	2021-01-29 20:00:00	1.06	1	1.15	1.02	1.02	1.13	1.2	1.27	0.98	1.1	1.18	1	1.73	1.17	1.08	0.87
694	2021-01-29 21:00:00	1.08	1.03	1.1	1.02	1.05	1.1	1.18	1.23	1	1.13	1.1	1	1.72	1.13	1.08	0.86
695	2021-01-29 22:00:00	1.11	1.05	1.35	1.07	1.08	1.07	1.15	1.25	1	1.33	1.06	0.95	1.73	1.17	1.08	0.88
696	2021-01-29 23:00:00	1.11	0.95	1.3	1.13	1.12	1.03	1.08	1.2	1.02	1.33	0.96	0.92	1.48	1.1	1.08	0.87
697	2021-01-30	1.12	0.9	1.13	1.1	1.15	1.03	1.02	1.03	0.94	1.27	0.82	1.03	1.3	1.1	1.05	0.87
698	2021-01-30 01:00:00	1.15	0.9	1.07	1.13	1.13	1	1	0.88	0.86	1.2	0.78	1.08	1.13	1.03	1.05	0.87
699	2021-01-30 02:00:00	1.12	0.9	1.05	1.1	1.08	1.03	0.98	0.82	0.88	1.03	0.74	1	1.07	1	1	0.86
700	2021-01-30 03:00:00	1.08	0.88	1.02	1.07	1	1	0.95	0.8	0.86	1.03	0.78	0.88	1.02	0.97	1	0.85
701	2021-01-30 04:00:00	1.04	0.82	1.02	1.07	0.93	0.97	0.95	0.82	0.86	1	0.8	0.88	0.95	0.87	0.95	0.85
702	2021-01-30 05:00:00	0.98	0.85	1.07	1.05	0.93	1	0.98	0.8	0.86	0.93	0.86	0.9	0.93	0.83	0.92	0.83
703	2021-01-30 06:00:00	0.98	0.8	1.02	1.07	0.92	1.03	1	0.82	0.86	0.93	0.88	0.92	0.9	0.87	0.95	0.81
704	2021-01-30 07:00:00	1	0.88	1.02	1.13	0.92	0.97	1.1	0.85	0.92	0.97	0.86	0.97	1	0.83	0.95	0.84
705	2021-01-30 08:00:00	1.03	0.98	1.1	1.18	1.03	1.07	1.13	0.92	1.1	1.03	0.9	1.05	1.05	0.8	1.05	0.94
706	2021-01-30 09:00:00	1.12	1.03	1.1	1.25	1.13	1.2	1.2	1	1.24	1.2	0.92	1.23	1.2	0.87	1.18	1.03
707	2021-01-30 10:00:00	1.12	0.98	1.13	1.3	1.25	1.2	1.25	0.97	1.28	1.27	1	1.18	1.2	0.9	1.27	1.06
708	2021-01-30 11:00:00	1.05	1	1.1	1.23	1.1	1.13	1.27	1.13	1.14	1.23	0.94	1.07	1.23	0.9	1.25	1.06
709	2021-01-30 12:00:00	0.97	0.95	1.03	1.13	0.93	0.95	1.27	1.05	1.04	1.2	0.82	1.07	1.52	0.87	1.18	1.02
710	2021-01-30 13:00:00	0.88	0.88	0.93	0.97	0.75	0.9	1.25	0.9	1.02	1.13	0.7	1.02	1.7	0.8	1.17	0.96
711	2021-01-30 14:00:00	0.79	0.72	0.85	0.72	0.6	0.93	1.1	0.85	1.02	1.13	0.72	0.95	1.73	0.73	1.1	0.87
712	2021-01-30 15:00:00	0.7	0.63	0.82	0.53	0.54	0.9	0.98	0.78	0.95	0.87	0.62	0.9	1.7	0.67	1.02	0.77
713	2021-01-30 16:00:00	0.65	0.6	0.8	0.53	0.5	0.8	0.83	0.68	0.9	0.77	0.6	0.88	1.3	0.63	0.82	0.74
714	2021-01-30 17:00:00	0.62	0.6	0.8	0.5	0.55	0.73	0.8	0.65	0.88	0.73	0.68	0.85	1.07	0.63	0.72	0.76
715	2021-01-30 18:00:00	0.65	0.63	0.88	0.5	0.56	0.77	0.83	0.67	0.9	0.8	0.72	0.88	0.98	0.67	0.78	0.83
716	2021-01-30 19:00:00	0.72	0.8	0.98	0.55	0.63	0.97	1.07	0.78	1.02	0.93	0.8	1	1.1	0.77	0.9	0.92
717	2021-01-30 20:00:00	0.79	0.88	1.08	0.6	0.83	1.03	1.3	0.9	1.2	1	0.88	1.4	1.32	0.83	1.02	1
718	2021-01-30 21:00:00	0.82	0.9	1.15	0.7	1.02	1.03	1.07	1.05	1.4	1.13	0.86	1.48	1.23	0.8	1.4	1.09
719	2021-01-30 22:00:00	0.82	1.05	1.27	0.8	1.12	1.2	1.13	1.07	1.46	0.93	0.86	1.38	1.2	0.77	1.32	1.05
720	2021-01-30 23:00:00	0.82	0.97	1.23	0.78	1.08	1.17	1.07	0.97	1.42	0.93	0.8	1.42	1.23	0.73	1.13	1.08
721	2021-01-31	0.83	1	1.18	0.78	1.03	1.03	0.97	1	1.12	0.97	0.74	1.48	1.15	0.73	1.05	1.07
722	2021-01-31 01:00:00	0.86	0.98	1.1	0.8	0.98	1.03	1.03	0.97	1.06	1.1	0.72	1.13	1.13	0.7	1	1.05
723	2021-01-31 02:00:00	0.85	0.95	1.1	0.75	0.88	1.07	1.07	0.97	1.02	1.13	0.7	1.08	1.05	0.7	0.92	1.04
724	2021-01-31 03:00:00	0.82	0.9	1.02	0.77	0.85	0.9	1.07	0.97	0.94	1.07	0.68	1.05	1.02	0.63	0.9	1
725	2021-01-31 04:00:00	0.81	0.8	0.97	0.8	0.83	0.87	1.03	0.95	0.84	1.1	0.62	1.05	0.97	0.63	0.95	0.91
726	2021-01-31 05:00:00	0.82	0.78	0.93	0.77	0.82	0.9	1.07	0.92	0.86	1	0.58	1	0.93	0.63	0.88	0.9
727	2021-01-31 06:00:00	0.84	0.78	0.85	0.8	0.78	0.9	1.1	0.98	0.92	0.93	0.62	1	0.95	0.63	0.88	0.87
728	2021-01-31 07:00:00	0.88	0.72	0.85	0.8	0.83	0.93	1.13	1	0.94	1	0.62	0.97	0.95	0.6	0.9	0.86
729	2021-01-31 08:00:00	0.88	0.75	0.85	0.93	0.93	1	1.2	1.1	1.08	1.1	0.64	1.05	1.07	0.63	1.02	0.88
730	2021-01-31 09:00:00	1	0.83	0.88	1.13	1.07	1.13	1.33	1.22	1.2	1.2	0.68	1.3	1.15	0.67	1.15	0.89
731	2021-01-31 10:00:00	1.07	0.78	0.9	1.02	1.15	1.2	1.3	1.27	1.24	1.2	0.7	1.32	1.25	0.67	1.18	0.97
732	2021-01-31 11:00:00	0.96	0.7	0.9	0.88	0.97	1.1	1.17	1.23	1.2	1	0.64	1.27	1.2	0.63	1.18	0.92
733	2021-01-31 12:00:00	0.85	0.7	0.85	0.75	0.77	1	1.1	1.18	1.14	1	0.64	1.18	1.13	0.63	1.05	0.91
734	2021-01-31 13:00:00	0.69	0.65	0.85	0.6	0.65	1	1.1	0.85	1.1	0.93	0.6	1.18	1.07	0.6	0.97	0.88
735	2021-01-31 14:00:00	0.6	0.63	0.8	0.53	0.58	0.9	0.97	0.72	1.1	0.83	0.6	1.15	0.92	0.53	0.88	0.84
736	2021-01-31 15:00:00	0.55	0.57	0.78	0.53	0.53	0.83	0.9	0.63	1.08	0.7	0.54	1.08	0.8	0.53	0.82	0.83
737	2021-01-31 16:00:00	0.54	0.55	0.78	0.5	0.53	0.77	0.87	0.55	1	0.7	0.56	1.05	0.55	0.57	0.78	0.84
738	2021-01-31 17:00:00	0.53	0.6	0.78	0.53	0.53	0.77	0.87	0.5	1	0.67	0.54	0.97	0.52	0.53	0.78	0.85
739	2021-01-31 18:00:00	0.58	0.63	0.8	0.55	0.57	0.8	0.88	0.53	1.06	0.73	0.6	1	0.55	0.53	0.8	0.87
740	2021-01-31 19:00:00	0.64	0.68	0.9	0.6	0.63	1	0.98	0.6	1.2	0.83	0.66	1.17	0.77	0.6	1	0.93
741	2021-01-31 20:00:00	0.64	0.75	0.93	0.7	0.73	1.17	0.98	0.65	1.62	0.83	0.7	1.65	1.05	0.7	1.32	0.98
742	2021-01-31 21:00:00	0.68	0.75	0.95	0.75	0.8	1.2	1.02	0.7	1.82	0.9	0.78	1.65	1.13	0.73	1.55	0.99
743	2021-01-31 22:00:00	0.75	0.78	0.98	0.8	0.77	1.17	1.02	0.77	1.78	0.97	0.82	1.63	1.08	0.7	1.32	0.98
744	2021-01-31 23:00:00	0.79	0.88	0.98	0.77	0.8	1.1	1.05	0.85	1.66	1.1	0.86	1.5	1.13	0.7	1.27	1.01
745	2021-02-01	0.75	0.9	1.03	0.75	0.82	1.17	1.18	0.93	1.33	1.2	0.86	1.35	0.97	0.6	1.15	1.04
746	2021-02-01 01:00:00	0.81	0.9	0.98	0.8	0.85	1.07	1.18	0.97	1.36	1.17	0.88	1.32	0.9	0.57	1.2	1.05
747	2021-02-01 02:00:00	0.77	0.93	0.93	0.77	0.87	1.1	1.1	0.8	1.22	1.2	0.8	1.35	0.9	0.57	1.07	0.98
748	2021-02-01 03:00:00	0.86	0.88	0.92	0.75	0.83	1.07	1.05	0.8	1.26	1.1	0.78	1.2	0.9	0.5	1	0.97
749	2021-02-01 04:00:00	0.85	0.9	0.88	0.8	0.83	1.07	1.05	0.83	1.2	1.07	0.76	1.1	0.82	0.5	0.97	0.95
750	2021-02-01 05:00:00	0.78	0.9	0.82	0.77	0.82	1.07	1.05	0.88	1.16	0.97	0.7	1.08	0.8	0.5	0.92	0.94
751	2021-02-01 06:00:00	0.85	0.93	0.82	0.75	0.82	1	1.08	0.88	1.12	1	0.68	1.05	0.8	0.5	1	0.94
752	2021-02-01 07:00:00	0.9	0.93	0.82	0.83	0.85	0.97	1.15	0.9	1.1	0.97	0.7	1.02	0.8	0.47	1.02	0.98
753	2021-02-01 08:00:00	1	1.1	0.88	0.9	0.98	1.1	1.27	1.02	1.18	1.17	0.75	1.1	0.88	0.5	1.2	1.04
754	2021-02-01 09:00:00	1.22	1.45	0.9	1	1.13	1.27	1.4	1.18	1.26	1.43	0.95	1.13	1	0.53	1.4	1.08
755	2021-02-01 10:00:00	1.23	1.47	0.88	1.07	1.13	1.27	1.32	1.08	1.34	1.13	0.95	1.25	1.13	0.53	1.5	1.07
756	2021-02-01 11:00:00	1.07	1.3	0.98	1	0.95	1.17	1.32	1.08	1.4	1.13	0.82	1.33	1.43	0.5	1.32	1.06
757	2021-02-01 12:00:00	1.02	1.13	0.98	0.9	0.93	1.27	1.13	1.13	1.36	1.2	0.76	1.18	1.7	0.5	1.13	1.04
758	2021-02-01 13:00:00	0.83	0.85	0.95	0.73	0.92	1.17	1	0.93	1.26	1.07	0.72	1.13	1.75	0.43	1	0.99
759	2021-02-01 14:00:00	0.71	0.68	0.85	0.63	0.87	0.97	0.88	0.67	1.04	0.87	0.66	0.93	1.82	0.43	0.92	0.94
760	2021-02-01 15:00:00	0.63	0.63	0.78	0.53	0.78	0.83	0.82	0.53	0.88	0.83	0.54	0.72	1.68	0.43	0.78	0.86
761	2021-02-01 16:00:00	0.6	0.63	0.67	0.55	0.76	0.73	0.83	0.55	0.72	0.8	0.5	0.65	1.4	0.5	0.7	0.71
762	2021-02-01 17:00:00	0.59	0.55	0.65	0.55	0.76	0.6	0.8	0.6	0.8	0.77	0.54	0.7	1.23	0.4	0.7	0.7
763	2021-02-01 18:00:00	0.63	0.57	0.7	0.63	0.78	0.7	0.8	0.65	0.92	0.87	0.58	0.77	1.3	0.47	0.72	0.77
764	2021-02-01 19:00:00	0.69	0.68	0.8	0.65	0.85	0.8	0.9	0.7	1.36	0.93	0.64	0.97	2	0.53	0.85	0.89
765	2021-02-01 20:00:00	0.8	0.82	0.85	0.72	1	1.13	1	0.75	1.56	1.03	0.76	1.15	2.42	0.6	0.95	0.96
766	2021-02-01 21:00:00	0.88	0.85	0.9	0.75	1	1.23	1.08	0.82	1.64	1.07	1.06	1.35	1.83	0.63	1.4	0.96
767	2021-02-01 22:00:00	0.95	0.95	1.02	0.7	1.03	1.23	1.13	0.85	1.58	1.07	1.14	1.48	1.67	0.67	1.63	0.96
768	2021-02-01 23:00:00	0.95	0.97	1.02	0.68	1.07	1.23	1.23	0.98	1.4	1.2	1	1.4	1.63	0.67	1.4	0.94
769	2021-02-02	0.89	0.97	0.97	0.68	1.08	1.37	1.18	1.1	1.22	1.17	1.02	1.2	1.52	0.57	1.13	0.93
770	2021-02-02 01:00:00	0.82	1.05	0.95	0.78	1.03	1.03	1.13	1.03	1.1	1.23	0.9	1.1	1.4	0.57	0.98	0.87
771	2021-02-02 02:00:00	0.82	1.13	0.95	0.8	1.03	1	1.13	1	1.04	1.13	0.84	1.02	1.3	0.53	0.88	0.84
772	2021-02-02 03:00:00	0.86	1	0.93	0.83	1	0.9	1.05	1.08	0.96	1.1	0.8	0.95	1.23	0.53	0.83	0.81
773	2021-02-02 04:00:00	0.87	0.98	0.88	0.8	0.97	0.9	1.02	1.02	0.88	1.13	0.86	0.85	1.1	0.53	0.82	0.77
774	2021-02-02 05:00:00	0.87	0.9	0.9	0.8	0.97	0.9	1.02	0.98	0.82	1.1	0.86	0.83	1.05	0.5	0.8	0.79
775	2021-02-02 06:00:00	0.94	0.9	0.95	0.75	0.93	0.9	1.05	0.95	0.82	1.07	0.74	0.83	1.05	0.47	0.77	0.81
776	2021-02-02 07:00:00	0.94	0.93	0.98	0.82	0.93	0.9	1.07	0.97	0.88	1.07	0.78	0.88	1	0.5	0.85	0.84
777	2021-02-02 08:00:00	0.96	0.97	1.15	0.9	0.98	0.97	1.1	1.07	1	1.23	0.94	0.97	1.05	0.53	0.95	0.94
778	2021-02-02 09:00:00	1.08	1.18	1.23	1.07	1.07	1.03	1.23	1.13	1.02	1.37	1.04	1.13	1.1	0.53	1.22	1.03
779	2021-02-02 10:00:00	1.11	1.32	1.23	1.07	1	0.9	1.18	1.25	1.06	1.57	0.98	1.25	1.23	0.6	1.15	1.13
780	2021-02-02 11:00:00	1.12	1.17	1.25	0.93	0.93	0.9	1.15	1.18	1.02	1.25	1.08	1.13	1.2	0.67	1.02	1.09
781	2021-02-02 12:00:00	1.04	0.95	1.18	0.9	0.83	0.9	1.13	1.13	1.04	1.3	1.02	1	1.23	0.67	0.98	1.1
782	2021-02-02 13:00:00	1.02	0.85	1.1	0.93	0.83	0.9	1.05	0.8	1.04	1.13	0.96	1.08	1.18	0.65	0.8	1.05
783	2021-02-02 14:00:00	1	0.8	1.05	0.87	0.78	0.83	0.93	0.67	0.98	0.93	0.82	1.02	1.2	0.7	0.7	1.01
784	2021-02-02 15:00:00	1.05	0.75	1.02	0.85	0.83	0.7	0.9	0.6	0.96	0.73	0.78	0.97	1.13	0.7	0.63	0.97
785	2021-02-02 16:00:00	1.05	0.72	1.05	0.8	0.86	0.7	0.85	0.6	0.84	0.73	0.74	0.97	1.05	0.73	0.63	0.97
786	2021-02-02 17:00:00	1.05	0.67	1.07	0.8	0.84	0.7	0.77	0.63	0.78	0.73	0.74	1.02	0.97	0.77	0.6	0.92
787	2021-02-02 18:00:00	1.13	0.75	1.07	0.9	0.88	0.73	0.9	0.68	0.86	0.8	0.82	1.1	0.95	0.87	0.68	0.99
788	2021-02-02 19:00:00	1.2	0.75	1.13	0.97	0.92	0.93	0.98	0.72	1.06	0.97	0.8	1.2	1.18	0.9	0.8	1.05
789	2021-02-02 20:00:00	1.3	0.82	1.2	1	1	0.97	1	0.72	1.08	0.97	0.82	1.35	1.5	0.9	0.8	1.06
790	2021-02-02 21:00:00	1.34	0.82	1.15	0.98	1.08	1.13	1.08	0.78	1.06	0.97	0.82	1.45	1.58	0.93	0.88	1.07
791	2021-02-02 22:00:00	1.44	0.88	1.18	1.15	1.17	1.27	1.02	0.85	1.14	1	0.92	1.43	1.55	0.97	0.92	1.08
792	2021-02-02 23:00:00	1.46	0.83	1.2	1.28	1.23	1.07	1.02	0.88	1.14	1.07	0.98	1.52	1.52	0.93	0.92	1.07
793	2021-02-03	1.48	0.97	1.23	1.15	1.2	1.07	1.08	0.93	1.22	1.13	0.94	1.43	1.45	0.9	0.9	1.06
794	2021-02-03 01:00:00	1.5	1	1.2	1.28	1.17	1.1	1.13	0.9	1.2	1.23	0.9	1.3	1.5	0.83	0.88	1.03
795	2021-02-03 02:00:00	1.43	0.9	1.18	1.3	1.17	1.1	1.07	0.9	1.16	1.13	0.92	1.2	1.48	0.73	0.85	0.99
796	2021-02-03 03:00:00	1.43	0.77	1.15	1.2	1.12	1	1.05	0.93	1.16	1.1	0.86	1.15	1.38	0.73	0.82	0.99
797	2021-02-03 04:00:00	1.4	0.83	1.15	1.15	1.08	1	1.05	0.97	1.18	1.1	0.84	1.08	1.2	0.7	0.8	1.01
798	2021-02-03 05:00:00	1.39	0.83	1.18	1.07	1.07	1	1.07	0.95	1.12	1.03	0.78	1.02	1.15	0.63	0.77	1.09
799	2021-02-03 06:00:00	1.32	0.9	1.2	1.05	1.07	0.9	1.08	0.95	1.04	1.03	0.8	1	1.15	0.67	0.82	1.1
800	2021-02-03 07:00:00	1.3	0.93	1.22	1.08	1.1	0.97	1.07	0.97	1.08	1.07	0.84	1	1.18	0.7	0.88	1
801	2021-02-03 08:00:00	1.33	1.03	1.3	1.13	1.17	0.97	1.15	1.05	1.14	1.17	0.96	1.08	1.4	0.77	0.98	1.11
802	2021-02-03 09:00:00	1.43	1.33	1.38	1.27	1.25	1.1	1.25	1.2	1.13	1.3	1.1	1.18	1.43	0.83	1.1	1.21
803	2021-02-03 10:00:00	1.41	1.3	1.33	1.3	1.18	1.03	1.32	1.3	1.18	1.53	1.2	1.25	1.43	0.9	1.08	1.16
804	2021-02-03 11:00:00	1.33	1.32	1.33	1.1	1.15	0.87	1.32	1.2	1.14	1.5	1.14	1.17	1.7	0.9	1.05	1.21
805	2021-02-03 12:00:00	1.22	1.4	1.2	1.03	1.08	0.83	1.27	0.97	1.04	1.1	1.12	1.13	1.6	0.9	0.95	1.18
806	2021-02-03 13:00:00	1.07	1.27	1.2	1	1	0.9	1.1	0.83	1.06	0.87	1.04	1.23	1.6	0.93	0.95	1.12
807	2021-02-03 14:00:00	0.98	0.98	1.13	0.93	0.93	0.93	0.95	0.77	1	0.8	0.98	1.13	1.5	0.93	0.83	1.01
808	2021-02-03 15:00:00	0.93	0.93	1	0.85	0.88	0.83	0.92	0.9	1.02	0.77	1.04	1.07	2.63	0.9	0.85	0.95
809	2021-02-03 16:00:00	0.9	0.85	0.97	0.78	0.88	0.77	0.93	0.93	1.02	0.77	0.98	1.07	2.45	0.93	0.75	0.91
810	2021-02-03 17:00:00	0.9	0.82	1.23	0.83	0.9	0.8	0.95	0.73	1.02	0.8	0.94	1.07	2.1	1	0.75	0.85
811	2021-02-03 18:00:00	0.95	0.75	0.97	0.93	0.94	0.8	0.93	0.77	1.07	0.87	0.98	1.15	2.05	0.85	0.8	0.86
812	2021-02-03 19:00:00	0.98	0.78	1.2	1.05	1.02	0.93	0.95	0.83	1.27	0.93	1.04	1.27	1.8	1	0.9	1.01
813	2021-02-03 20:00:00	1.08	0.82	1.3	1.13	1.12	1.03	0.93	1.07	1.75	0.9	1.16	1.45	2	1	1	1.12
814	2021-02-03 21:00:00	1.15	0.85	1.32	1.38	1.23	1.03	1.02	0.93	2.05	1.1	1.12	1.5	2.45	0.97	1.1	1.19
815	2021-02-03 22:00:00	1.21	0.83	1.43	1.42	1.3	1.07	1.05	1.03	2.13	1.2	1.18	1.48	2.57	1	1.15	1.23
816	2021-02-03 23:00:00	1.25	0.7	1.38	1.42	1.3	1.17	1.05	1.13	2.17	1.17	1.2	1.53	2.8	0.97	1.15	1.28
817	2021-02-04	1.27	0.7	1.4	1.32	1.28	1.13	1.1	1.1	1.73	1.1	1.24	1.5	2.6	0.9	1.02	1.28
818	2021-02-04 01:00:00	1.28	0.72	1.3	1.33	1.22	1.1	1.07	1.07	1.5	1.1	1.16	1.5	2.6	0.87	1.02	1.24
819	2021-02-04 02:00:00	1.24	0.75	1.23	1.28	1.22	1.13	1.03	1	1.33	1.07	1.06	1.42	2.42	0.83	0.95	1.16
820	2021-02-04 03:00:00	1.22	0.75	1.25	1.35	1.13	1.07	0.97	1	1.27	1.13	1.06	1.38	2.2	0.77	0.9	1.14
821	2021-02-04 04:00:00	1.18	0.7	1.2	1.23	1.12	1.03	0.97	1	1.3	1.07	1.08	1.25	2.03	0.77	0.9	1.13
822	2021-02-04 05:00:00	1.18	0.72	1.25	1.22	1.12	1.03	0.95	1.07	1.27	1.07	1.02	1.2	1.88	0.73	0.88	1.09
823	2021-02-04 06:00:00	1.19	0.72	1.2	1.22	1.12	1.03	1	1	1.17	1.13	1.08	1.2	1.8	0.7	0.88	1.13
824	2021-02-04 07:00:00	1.2	0.7	1.3	1.25	1.15	1.03	1.03	1	1.28	1.13	1.14	1.25	1.83	0.7	1	1.19
825	2021-02-04 08:00:00	1.28	0.78	1.3	1.4	1.23	1.13	1.15	1.07	1.42	1.23	1.18	1.38	1.9	0.73	1.13	1.21
826	2021-02-04 09:00:00	1.39	1.02	1.4	1.63	1.38	1.2	1.27	1.17	1.35	1.4	1.28	1.57	2.1	0.8	1.13	1.27
827	2021-02-04 10:00:00	1.58	1.1	1.37	1.7	1.4	1.27	1.35	1.38	1.4	1.5	1.32	1.77	2.25	0.8	1.25	1.31
828	2021-02-04 11:00:00	1.66	1.1	1.35	1.6	1.44	1.27	1.48	1.53	1.52	1.4	1.3	1.6	2.1	0.83	1.27	1.32
829	2021-02-04 12:00:00	1.65	1.05	1.23	1.48	1.3	1.43	1.6	1.35	1.54	1.33	1.26	1.58	2.1	0.8	1.23	1.35
830	2021-02-04 13:00:00	1.63	1	1.2	1.45	1.22	1.13	1.63	1.25	1.48	1.33	0.94	1.45	1.98	0.87	1.15	1.39
831	2021-02-04 14:00:00	1.48	0.9	1.15	1.23	1.08	1.03	1.5	0.88	1.36	1.2	0.88	1.28	2.08	0.8	1.1	1.25
832	2021-02-04 15:00:00	1.4	0.9	1.18	1.1	0.83	1.03	1.32	0.78	1.28	1.03	0.76	1.2	2.2	0.8	1.1	1.22
833	2021-02-04 16:00:00	1.28	0.87	1.13	0.97	0.7	0.93	1.1	0.78	1.2	0.97	0.76	1.18	1.67	0.8	1.02	1.07
834	2021-02-04 17:00:00	1.24	0.85	0.97	0.82	0.6	0.87	1.03	0.78	1.1	0.93	0.82	1.1	0.97	0.9	0.98	1.02
835	2021-02-04 18:00:00	1.26	0.85	1.03	0.8	0.6	0.87	1	0.85	1.08	1	0.83	1.13	0.82	0.97	0.95	0.98
836	2021-02-04 19:00:00	1.27	0.8	1.07	0.77	0.57	0.9	1.07	0.88	0.96	1.1	0.9	0.97	0.68	1.07	0.95	0.93
837	2021-02-04 20:00:00	1.28	0.85	1.17	0.68	0.6	0.97	1.07	0.88	0.9	1.3	0.96	0.9	0.7	1	0.95	0.85
838	2021-02-04 21:00:00	1.19	0.9	0.6	0.65	0.6	0.97	1.07	0.88	0.78	1.37	1.02	1.02	0.6	0.9	0.9	0.84
839	2021-02-04 22:00:00	1.02	0.95	0.78	0.6	0.67	0.97	1.1	0.88	0.78	1.3	1.1	0.95	0.63	0.8	0.9	0.83
840	2021-02-04 23:00:00	0.89	0.78	0.78	0.57	0.67	0.93	1.1	0.85	0.8	1.3	1.04	0.92	0.63	0.77	0.88	0.8
841	2021-02-05	0.83	0.75	0.85	0.63	0.67	0.87	1.02	0.8	0.76	1.37	0.9	0.9	0.65	0.77	0.88	0.83
842	2021-02-05 01:00:00	0.78	0.7	0.97	0.68	0.73	0.83	1.02	0.8	0.74	1.33	0.82	0.95	0.57	0.77	0.82	0.79
843	2021-02-05 02:00:00	0.76	0.7	0.97	0.68	0.75	0.73	0.95	0.8	0.72	1.2	0.78	0.95	0.55	0.77	0.75	0.83
844	2021-02-05 03:00:00	0.75	0.7	0.88	0.65	0.77	0.63	0.93	0.77	0.66	1.1	0.74	0.9	0.55	0.7	0.78	0.84
845	2021-02-05 04:00:00	0.78	0.72	0.78	0.63	0.72	0.63	0.9	0.8	0.66	1.07	0.74	0.85	0.53	0.7	0.73	0.87
846	2021-02-05 05:00:00	0.83	0.72	0.75	0.63	0.72	0.63	0.9	0.9	0.62	1.07	0.76	0.85	0.5	0.67	0.7	0.84
847	2021-02-05 06:00:00	0.87	0.72	0.72	0.67	0.68	0.63	0.88	0.9	0.64	1.07	0.76	0.88	0.48	0.67	0.73	0.85
848	2021-02-05 07:00:00	0.86	0.75	0.7	0.73	0.7	0.67	0.85	0.88	0.74	1.17	0.8	0.93	0.55	0.67	0.82	0.88
849	2021-02-05 08:00:00	0.95	0.88	0.65	0.88	0.82	0.73	0.93	0.87	0.78	1.17	0.88	0.97	0.65	0.67	0.95	0.93
850	2021-02-05 09:00:00	1.13	1.18	0.75	1.1	0.9	1	1.15	1.05	0.82	1.23	0.98	1.1	0.83	0.73	1.1	1.01
851	2021-02-05 10:00:00	1.22	1.07	0.75	1.1	1.12	0.87	1.15	1.2	0.76	1.37	1	1.13	0.83	0.73	1.25	0.99
852	2021-02-05 11:00:00	1.07	0.83	0.6	0.73	1.05	0.63	0.93	1.15	0.72	1.27	0.9	0.9	0.77	0.77	1.03	0.97
853	2021-02-05 12:00:00	0.9	0.78	0.65	0.7	0.85	0.57	0.9	1.07	0.72	1.07	0.84	0.82	0.73	0.77	0.68	0.93
854	2021-02-05 13:00:00	0.73	0.7	0.63	0.63	0.8	0.5	0.85	0.75	0.66	0.67	0.78	0.7	1.3	0.7	0.57	0.87
855	2021-02-05 14:00:00	0.65	0.63	0.5	0.6	0.75	0.47	0.77	0.63	0.6	0.57	0.72	0.65	1.27	0.63	0.53	0.84
856	2021-02-05 15:00:00	0.59	0.57	0.52	0.53	0.62	0.5	0.7	0.53	0.58	0.57	0.78	0.63	0.9	0.53	0.5	0.8
857	2021-02-05 16:00:00	0.56	0.53	0.52	0.45	0.54	0.47	0.65	0.43	0.54	0.53	0.68	0.65	0.77	0.53	0.5	0.8
858	2021-02-05 17:00:00	0.55	0.47	0.55	0.4	0.54	0.47	0.63	0.45	0.52	0.57	0.68	0.63	0.73	0.53	0.43	0.8
859	2021-02-05 18:00:00	0.57	0.47	0.6	0.43	0.56	0.5	0.6	0.47	0.56	0.57	0.72	0.68	0.67	0.53	0.47	0.86
860	2021-02-05 19:00:00	0.63	0.6	0.7	0.65	0.73	0.67	0.75	0.75	0.78	0.63	0.78	0.9	0.8	0.63	0.63	0.98
861	2021-02-05 20:00:00	0.85	0.7	0.75	0.68	0.93	0.83	0.8	0.85	1.48	0.73	0.84	1.43	1.43	0.67	0.9	1.03
862	2021-02-05 21:00:00	1.05	0.83	0.75	0.65	1.26	1	0.93	0.8	1.56	0.8	0.92	1.4	1.23	0.67	0.9	1.16
863	2021-02-05 22:00:00	1.13	0.83	0.78	0.58	1.15	1.03	0.9	0.8	1.44	0.97	1.02	1.42	1.2	0.63	1	1.24
864	2021-02-05 23:00:00	1.22	0.78	0.78	0.75	0.98	1	0.95	0.73	1.26	1.43	1.02	1.3	1.13	0.67	1.07	1.22
865	2021-02-06	1.26	0.88	0.72	0.93	0.93	1.07	0.98	0.78	1.18	1.07	1.02	1.18	1	0.7	0.8	1.17
866	2021-02-06 01:00:00	1.27	0.9	0.75	0.83	0.88	1.03	0.98	0.78	1.06	0.97	1.02	1.07	0.97	0.63	0.63	1.18
867	2021-02-06 02:00:00	1.18	0.88	0.72	0.77	0.85	0.93	1	0.75	0.9	0.9	1	0.93	0.87	0.57	0.68	1.07
868	2021-02-06 03:00:00	1.1	0.9	0.68	0.72	0.83	0.83	0.98	0.77	0.88	0.87	0.96	0.8	0.77	0.53	0.65	1.04
869	2021-02-06 04:00:00	1.09	0.88	0.63	0.68	0.8	0.8	0.98	0.77	0.8	0.87	0.9	0.75	0.77	0.5	0.63	1
870	2021-02-06 05:00:00	1.13	0.88	0.65	0.63	0.73	0.77	0.95	0.75	0.74	0.8	0.92	0.7	0.7	0.47	0.63	0.96
871	2021-02-06 06:00:00	1.09	0.88	0.6	0.55	0.72	0.83	0.95	0.75	0.72	0.8	0.92	0.7	0.63	0.47	0.63	0.96
872	2021-02-06 07:00:00	1.03	0.9	0.63	0.6	0.75	0.77	0.98	0.75	0.7	0.8	0.94	0.75	0.7	0.47	0.7	0.97
873	2021-02-06 08:00:00	1.01	1.02	0.63	0.75	0.75	0.8	1.02	0.78	0.74	0.93	1.02	0.83	0.8	0.5	0.8	1.01
874	2021-02-06 09:00:00	1.06	1.1	0.78	0.82	0.92	0.93	1.13	0.75	0.82	1.13	1	0.98	0.93	0.5	0.93	1
875	2021-02-06 10:00:00	1.12	1.08	0.8	0.85	0.97	1	1.2	0.8	0.78	1.2	1.13	1	0.97	0.53	0.98	0.99
876	2021-02-06 11:00:00	1.02	0.95	0.8	0.8	0.77	0.83	1.15	0.82	0.76	0.97	1.14	0.9	0.97	0.63	0.9	0.93
877	2021-02-06 12:00:00	0.88	0.85	0.8	0.65	0.72	0.73	1.05	0.78	0.78	0.9	1.07	0.85	0.87	0.6	0.85	0.88
878	2021-02-06 13:00:00	0.78	0.73	0.78	0.53	0.68	0.7	0.95	0.75	0.72	0.83	1	0.8	0.73	0.57	0.75	0.81
879	2021-02-06 14:00:00	0.73	0.6	0.7	0.47	0.67	0.63	0.88	0.73	0.67	0.77	0.93	0.8	0.63	0.53	0.73	0.78
880	2021-02-06 15:00:00	0.67	0.55	0.65	0.5	0.58	0.57	0.8	0.65	0.73	0.7	0.78	0.78	0.53	0.5	0.63	0.77
881	2021-02-06 16:00:00	0.65	0.45	0.57	0.5	0.57	0.53	0.77	0.6	0.7	0.67	0.68	0.78	0.53	0.57	0.63	0.75
882	2021-02-06 17:00:00	0.65	0.47	0.57	0.5	0.54	0.53	0.77	0.6	0.7	0.7	0.7	0.75	0.57	0.6	0.65	0.77
883	2021-02-06 18:00:00	0.67	0.5	0.68	0.53	0.56	0.5	0.77	0.68	0.75	0.73	0.74	0.85	0.9	0.63	0.68	0.8
884	2021-02-06 19:00:00	0.71	0.6	0.72	0.6	0.72	0.63	0.85	0.68	1.03	0.7	0.8	0.95	2.07	0.67	0.75	0.9
885	2021-02-06 20:00:00	0.78	0.6	0.9	0.75	1	0.9	0.88	0.72	1.28	0.8	0.92	1.33	1.83	0.77	0.93	0.99
886	2021-02-06 21:00:00	0.85	0.65	0.95	1.02	1.25	0.93	0.88	0.75	1.44	0.77	1.04	1.6	1.43	0.8	1.23	0.99
887	2021-02-06 22:00:00	0.97	0.65	0.97	1	1.17	1.03	0.95	0.75	1.36	0.77	1.18	1.63	1.43	0.7	1.27	0.97
888	2021-02-06 23:00:00	1.04	0.7	0.95	0.98	1.08	1	1.02	0.72	1.22	0.77	1.1	1.48	1.23	0.67	1.07	0.99
889	2021-02-07	1.11	0.72	1.08	0.93	0.97	0.93	1	0.8	1.1	0.8	1.04	1.4	1.13	0.63	0.93	0.98
890	2021-02-07 01:00:00	1.18	0.78	0.97	0.85	0.95	0.83	0.98	0.82	0.98	0.93	1.02	1.23	1	0.63	0.9	0.96
891	2021-02-07 02:00:00	1.13	0.8	0.95	0.78	0.87	0.77	1.02	0.88	0.82	0.87	0.9	1.13	0.83	0.6	0.82	0.96
892	2021-02-07 03:00:00	1.12	0.77	0.93	0.8	0.82	0.73	1	0.82	0.82	0.8	0.92	0.93	0.73	0.6	0.8	0.97
893	2021-02-07 04:00:00	1.12	0.8	0.9	0.75	0.78	0.73	1.03	0.77	0.84	0.77	0.9	0.95	0.77	0.6	0.77	0.97
894	2021-02-07 05:00:00	1.11	0.72	0.95	0.8	0.75	0.77	1	0.78	0.82	0.73	0.88	0.88	0.77	0.6	0.72	0.97
895	2021-02-07 06:00:00	1.08	0.7	0.83	0.73	0.77	0.77	1.05	0.75	0.84	0.77	0.86	0.88	0.77	0.6	0.77	0.98
896	2021-02-07 07:00:00	1.01	0.8	0.83	0.67	0.77	0.73	1.07	0.8	0.92	0.87	0.9	0.95	0.8	0.57	0.77	0.96
897	2021-02-07 08:00:00	1.07	1	0.88	0.82	0.85	0.83	1.18	0.9	1.02	1.1	0.98	1	1.13	0.57	0.88	1.07
898	2021-02-07 09:00:00	1.23	1.2	0.93	1.15	0.95	1.03	1.2	1.05	1.06	1.03	1.16	1.2	1.03	0.63	1.17	1.16
899	2021-02-07 10:00:00	1.33	1.18	1.02	1.13	1.07	0.97	1.27	1.25	1.06	1.27	1.24	1.4	1.13	0.63	1.27	1.16
900	2021-02-07 11:00:00	1.15	1.07	1.05	0.95	1.05	0.8	1.27	1.18	1	1.1	1.12	1.13	1.1	0.63	1.25	1.1
901	2021-02-07 12:00:00	0.98	0.75	1	0.77	0.9	0.87	1.15	1	0.98	1.07	0.92	1	1	0.63	1.13	1.04
902	2021-02-07 13:00:00	0.86	0.63	0.78	0.7	0.77	0.7	0.9	0.9	0.94	0.97	0.78	0.88	1.13	0.6	0.88	0.94
903	2021-02-07 14:00:00	0.72	0.6	0.55	0.57	0.63	0.63	0.82	0.72	0.82	0.8	0.72	0.8	1.47	0.5	0.67	0.83
904	2021-02-07 15:00:00	0.65	0.53	0.5	0.47	0.6	0.6	0.75	0.65	0.74	0.53	0.7	0.8	1.07	0.4	0.63	0.76
905	2021-02-07 16:00:00	0.61	0.55	0.45	0.4	0.5	0.57	0.77	0.57	0.68	0.57	0.68	0.75	0.93	0.4	0.6	0.74
906	2021-02-07 17:00:00	0.57	0.47	0.57	0.4	0.5	0.5	0.75	0.53	0.68	0.53	0.68	0.8	0.63	0.4	0.57	0.77
907	2021-02-07 18:00:00	0.59	0.45	0.63	0.43	0.52	0.53	0.75	0.63	0.66	0.53	0.72	0.88	0.73	0.47	0.6	0.81
908	2021-02-07 19:00:00	0.74	0.55	0.78	0.57	0.6	0.67	0.93	0.7	1.02	0.77	0.8	1.28	1.15	0.5	0.8	1.01
909	2021-02-07 20:00:00	0.89	0.68	0.88	0.6	0.88	1	1.15	0.9	1.62	1	0.82	1.52	1.32	0.57	1.15	1.07
910	2021-02-07 21:00:00	1.08	0.75	0.73	0.78	1.1	1.13	1.5	1.02	1.72	1.3	0.88	1.75	1.1	0.6	1.27	1.13
911	2021-02-07 22:00:00	1.32	0.77	0.88	0.93	1.18	1.17	1.57	1.02	1.5	1.67	0.94	1.65	1.08	0.63	1.35	1.22
912	2021-02-07 23:00:00	1.38	1.08	0.88	0.95	1.02	1.07	1.4	1	1.34	1.53	1	1.33	1.1	0.6	1.25	1.11
913	2021-02-08	1.42	1.13	0.93	0.88	0.92	1.07	1.43	1.17	1.12	1.1	1.04	1.23	0.92	0.5	1.1	1.05
914	2021-02-08 01:00:00	1.42	1.2	1	0.75	0.83	0.97	1.35	1.05	1.04	1.07	1.04	1.07	0.8	0.5	0.95	1.11
915	2021-02-08 02:00:00	1.44	1.02	1.05	0.75	0.78	0.9	1.27	0.97	0.88	1.03	1.04	1.1	0.78	0.5	0.82	1.07
916	2021-02-08 03:00:00	1.27	0.93	0.88	0.72	0.78	0.8	1.15	0.97	0.84	0.93	1	1.03	0.7	0.47	0.75	1.07
917	2021-02-08 04:00:00	1.23	0.85	0.73	0.7	0.73	0.73	1.1	0.97	0.76	0.87	0.96	0.93	0.65	0.43	0.77	1.13
918	2021-02-08 05:00:00	1.13	0.93	0.7	0.65	0.7	0.8	1.03	0.93	0.76	0.9	0.94	0.83	0.63	0.4	0.75	1.13
919	2021-02-08 06:00:00	1.02	0.93	0.7	0.63	0.65	0.9	1.02	0.88	0.72	0.87	0.9	0.83	0.63	0.4	0.77	1.09
920	2021-02-08 07:00:00	1.02	0.98	0.67	0.63	0.68	0.8	1	0.95	0.72	0.9	0.88	0.87	0.65	0.37	0.77	1.05
921	2021-02-08 08:00:00	1.02	1.05	0.8	0.68	0.77	0.87	0.98	1	0.78	0.97	0.94	1	0.78	0.4	0.85	1.12
922	2021-02-08 09:00:00	1.11	1.3	0.8	0.75	0.93	1.17	1.05	1.13	0.86	1.2	0.96	1.15	0.93	0.43	1.1	1.13
923	2021-02-08 10:00:00	1.13	1.27	0.9	0.7	0.97	1	1.15	1.13	0.82	1.23	1.06	1.17	0.9	0.43	1.02	1.12
924	2021-02-08 11:00:00	1.1	1.3	0.82	0.65	0.7	0.87	1.3	1.38	0.8	1.07	1	1.08	0.85	0.45	1.17	1.05
925	2021-02-08 12:00:00	1.12	1.05	0.77	0.65	0.63	0.77	1.3	1.23	0.74	0.93	0.93	1.03	0.78	0.5	1.07	1.05
926	2021-02-08 13:00:00	0.98	0.95	0.67	0.57	0.58	0.7	1.13	1.23	0.78	1	0.93	0.95	0.73	0.5	0.82	0.98
927	2021-02-08 14:00:00	0.91	0.82	0.7	0.57	0.58	0.7	1.02	0.92	0.8	0.9	0.93	1	0.73	0.53	0.8	0.94
928	2021-02-08 15:00:00	0.84	0.77	0.6	0.57	0.57	0.67	0.98	1	0.84	0.77	0.9	1.02	0.65	0.57	0.77	0.92
929	2021-02-08 16:00:00	0.79	0.8	0.55	0.57	0.48	0.67	0.95	1.1	0.84	0.77	0.86	0.98	0.57	0.6	0.75	0.9
930	2021-02-08 17:00:00	0.75	0.77	0.7	0.57	0.47	0.65	0.98	1.05	0.84	0.83	0.82	0.97	0.88	0.63	0.68	0.87
931	2021-02-08 18:00:00	0.8	0.78	0.77	0.57	0.52	0.7	0.98	0.97	0.9	0.87	0.86	1.05	1.33	0.63	0.73	0.9
932	2021-02-08 19:00:00	0.85	0.95	0.9	0.68	0.65	0.93	1.1	0.97	1.3	1.1	0.96	1.4	2	0.7	0.85	1.01
933	2021-02-08 20:00:00	0.96	1	0.98	0.77	0.8	1.07	1.1	1.32	1.74	1.37	1.04	2	2.22	0.73	1.2	1.07
934	2021-02-08 21:00:00	1.05	1.13	0.98	0.8	0.97	1.13	1.42	1.27	1.72	1.27	1.1	1.85	1.82	0.73	1.25	1.08
935	2021-02-08 22:00:00	1.14	1.18	1.05	0.75	1.05	1.27	1.55	1.2	1.66	1.47	1.14	1.68	1.43	0.73	1.05	1.14
936	2021-02-08 23:00:00	1.18	1.15	1.05	0.75	0.98	1.27	1.55	1.27	1.5	1.4	1.18	1.57	1.18	0.7	1.03	1.14
937	2021-02-09	1.16	1.13	1.02	0.85	0.97	1.13	1.42	1.3	1.42	1.27	1.12	1.48	1.1	0.73	1.02	1.1
938	2021-02-09 01:00:00	1.07	1.23	1.02	0.83	0.9	1.13	1.35	1.35	1.26	1.27	1.14	1.3	1	0.63	1.05	1.03
939	2021-02-09 02:00:00	1.13	1.22	1	0.75	0.88	1.1	1.27	1.22	1.2	1.13	1.08	1.13	0.82	0.6	1.05	0.95
940	2021-02-09 03:00:00	1.13	1.15	0.95	0.78	0.82	1.1	1.23	1.22	1.18	1.13	1.18	1.03	0.75	0.6	0.93	0.97
941	2021-02-09 04:00:00	1.15	1.17	0.95	0.73	0.78	1.03	1.15	1.2	1.12	1.07	1.14	1.03	0.72	0.57	0.9	0.9
942	2021-02-09 05:00:00	1.14	1.23	0.9	0.68	0.82	0.97	1.18	1.2	1.02	1.03	0.98	0.87	0.65	0.53	0.8	0.88
943	2021-02-09 06:00:00	1.12	1.08	0.93	0.7	0.78	0.93	1.18	1.2	0.96	0.97	0.98	0.83	0.6	0.53	0.8	0.84
944	2021-02-09 07:00:00	1.12	1.18	0.93	0.72	0.8	0.9	1.18	1.23	0.88	1.07	0.98	0.87	0.57	0.5	0.82	0.81
945	2021-02-09 08:00:00	1.12	1.23	0.92	0.78	0.8	0.97	1.25	1.23	0.88	1.03	1.02	1	0.65	0.53	0.93	0.87
946	2021-02-09 09:00:00	1.08	1.47	1.02	0.8	0.88	0.97	1.28	1.35	0.96	1.2	1.18	1.27	0.83	0.53	1.13	0.97
947	2021-02-09 10:00:00	1.21	1.9	1.05	0.83	0.83	0.93	1.35	1.43	0.94	1.2	1.08	1.25	0.82	0.57	1.27	1
948	2021-02-09 11:00:00	1.24	1.8	1.05	0.88	0.82	0.8	1.4	1.6	0.97	1.2	0.97	1.25	0.83	0.57	1.07	0.88
949	2021-02-09 12:00:00	1.21	1.32	1.07	0.85	0.9	0.85	1.3	1.37	0.9	1.17	1.06	1.02	0.78	0.63	1.08	0.78
950	2021-02-09 13:00:00	1.02	1.18	0.95	0.82	0.97	0.85	1.18	1.38	0.94	1.1	1.02	0.95	0.9	0.67	0.98	0.67
951	2021-02-09 14:00:00	0.92	1.07	0.93	0.77	0.87	0.75	1.15	1	0.92	1	1.12	0.92	1.47	0.7	0.9	0.64
952	2021-02-09 15:00:00	0.88	1.1	0.9	0.77	0.83	0.7	1.18	0.85	0.88	0.87	1.14	0.85	1.07	0.7	0.82	0.61
953	2021-02-09 16:00:00	0.81	1.05	0.88	0.7	0.83	0.7	1.13	0.73	0.82	0.8	1.13	0.75	0.88	0.7	0.77	0.62
954	2021-02-09 17:00:00	0.78	1	0.85	0.75	0.87	0.7	1.05	0.73	0.82	0.87	1.04	0.75	0.83	0.73	0.75	0.64
955	2021-02-09 18:00:00	0.78	1	0.85	0.82	0.92	0.7	1.05	0.73	0.86	0.97	1.02	0.83	1.1	0.73	0.77	0.73
956	2021-02-09 19:00:00	0.81	1.02	1.07	0.9	1.02	0.8	1.07	0.78	1.08	1.03	1.06	1.23	1.83	0.83	0.82	0.8
957	2021-02-09 20:00:00	0.86	1.18	1.17	0.9	1.12	0.9	1.32	0.98	1.7	1.13	1.14	1.63	2.03	0.87	0.88	0.99
958	2021-02-09 21:00:00	0.89	1.4	1.27	1	1.38	0.9	1.68	0.97	1.84	1.23	1.18	1.63	1.45	0.9	1.15	1
959	2021-02-09 22:00:00	0.89	1.63	1.2	1.05	1.33	1.07	1.73	0.95	1.7	1	1.3	1.57	1.38	0.87	1.25	1.03
960	2021-02-09 23:00:00	0.89	1.55	1.4	0.93	1.3	1.03	1.57	1.05	1.56	1	1.32	1.45	1.3	0.83	1.35	0.97
961	2021-02-10	0.92	1.5	1.48	0.85	1.22	0.97	1.65	1.02	1.34	1.03	1.24	1.52	1.1	0.8	1.13	0.98
962	2021-02-10 01:00:00	0.9	1.38	1.3	0.88	1.22	0.97	1.55	1.1	1.24	1.03	1.22	1.35	0.92	0.8	1	0.95
963	2021-02-10 02:00:00	0.83	1.25	1.15	0.9	1.15	1	1.43	1.02	1.12	1.07	1.16	1.23	0.88	0.73	0.95	0.91
964	2021-02-10 03:00:00	0.84	1.18	1	0.9	1.13	0.93	1.38	0.97	1.04	1	1.18	0.97	0.82	0.73	0.9	0.87
965	2021-02-10 04:00:00	0.84	1.08	0.95	0.85	1.1	1.03	1.32	0.95	0.98	0.93	1.14	0.87	0.73	0.7	0.88	0.82
966	2021-02-10 05:00:00	0.82	0.95	1	0.85	1.1	0.93	1.27	0.97	0.94	0.93	1.08	0.83	0.7	0.67	0.85	0.8
967	2021-02-10 06:00:00	0.85	0.98	0.93	0.78	1.1	0.93	1.25	0.93	0.94	1	1.06	0.77	0.73	0.67	0.88	0.77
968	2021-02-10 07:00:00	0.87	1.05	0.97	0.88	1.12	0.83	1.2	1	0.94	0.93	1.04	0.85	0.75	0.67	0.9	0.77
969	2021-02-10 08:00:00	0.95	1.23	0.97	1	1.13	0.83	1.27	1.07	1.06	1.03	1.08	0.95	0.85	0.73	0.98	0.83
970	2021-02-10 09:00:00	1.15	1.38	1.07	1.18	1.2	0.87	1.38	1.13	1.22	1.07	1	1.23	0.97	0.73	1.13	0.95
971	2021-02-10 10:00:00	1.17	1.3	1.28	1.2	1.22	0.85	1.52	1.3	1.22	1.35	1.04	1.35	1.1	0.77	1.2	0.94
972	2021-02-10 11:00:00	1.15	1.37	1.07	0.97	1.13	1.03	1.65	1.43	1.18	1.3	1.04	1.13	1.08	0.77	1.25	0.91
973	2021-02-10 12:00:00	1.09	1.3	1.08	0.9	1.1	1.03	1.5	1.32	1.16	1.2	0.98	1.08	1.05	0.8	1.15	0.93
974	2021-02-10 13:00:00	0.95	1.03	1	0.9	1.05	0.9	1.28	1.07	1.04	1.2	0.82	1.05	0.93	0.73	1.05	0.87
975	2021-02-10 14:00:00	0.81	0.8	0.73	0.77	0.98	0.8	1.15	0.75	0.88	1.07	0.6	0.93	1.4	0.7	0.8	0.74
976	2021-02-10 15:00:00	0.75	0.6	0.68	0.77	0.93	0.67	1.15	0.82	0.72	0.83	0.58	0.8	1.35	0.63	0.8	0.68
977	2021-02-10 16:00:00	0.71	0.6	0.47	0.73	0.88	0.63	1	0.63	0.72	0.8	0.62	0.8	1	0.6	0.7	0.69
978	2021-02-10 17:00:00	0.69	0.65	0.5	0.77	0.88	0.6	0.98	0.55	0.7	0.73	0.62	0.77	1	0.6	0.6	0.7
979	2021-02-10 18:00:00	0.67	0.68	0.57	0.77	0.83	0.57	0.92	0.6	0.76	0.77	0.58	1.23	1.47	0.65	0.65	0.73
980	2021-02-10 19:00:00	0.75	0.68	0.8	0.8	0.9	0.7	1.02	0.68	1.08	0.9	0.74	1.48	2.77	0.65	0.75	0.82
981	2021-02-10 20:00:00	0.82	0.8	0.93	0.88	1.07	1	1.55	0.95	1.52	1.07	0.82	1.68	2.37	0.75	0.85	0.88
982	2021-02-10 21:00:00	0.94	0.82	0.8	0.88	1.08	1	1.73	0.95	1.62	1.07	0.92	1.4	2	0.73	1.38	0.96
983	2021-02-10 22:00:00	1.05	0.8	0.8	0.95	1.17	1	1.9	0.88	1.56	1.13	1.02	1.57	1.97	0.77	1.45	0.97
984	2021-02-10 23:00:00	1.06	1.03	0.88	1.03	1.15	1.03	1.97	0.93	1.5	1.23	1	1.63	1.5	0.73	1.25	0.96
985	2021-02-11	1.12	1.1	0.88	1.1	1.15	1	1.55	0.93	1.38	1.33	1.02	1.43	1.25	0.7	1.15	0.97
986	2021-02-11 01:00:00	1.07	1.15	0.85	1.05	1.12	0.97	1.38	0.95	1.12	1.27	0.98	1.33	1.25	0.73	1.07	0.96
987	2021-02-11 02:00:00	1.08	1.1	0.8	1.02	1.12	0.97	1.35	1	1.06	1.07	0.96	1.1	1.1	0.67	0.93	0.94
988	2021-02-11 03:00:00	1.06	1	0.75	1	1.07	0.87	1.3	0.9	1	1.13	0.94	0.97	1.02	0.67	0.95	0.87
989	2021-02-11 04:00:00	1.03	0.95	0.75	0.97	1.07	0.87	1.2	0.82	0.98	1.07	0.88	0.93	0.97	0.63	0.9	0.84
990	2021-02-11 05:00:00	1.01	0.98	0.72	0.92	1.03	0.83	1.13	0.8	0.96	1.03	0.86	0.83	0.9	0.63	0.82	0.79
991	2021-02-11 06:00:00	0.96	0.93	0.67	0.9	1.03	0.83	1.13	0.8	0.86	1.03	0.84	0.83	0.82	0.6	0.82	0.77
992	2021-02-11 07:00:00	0.94	0.93	0.7	0.92	1	0.9	1.15	0.83	0.88	1	0.9	0.87	0.8	0.63	0.85	0.76
993	2021-02-11 08:00:00	0.98	0.93	0.72	0.88	1.03	0.8	1.22	0.83	0.92	0.93	0.88	1	0.88	0.63	0.9	0.81
994	2021-02-11 09:00:00	0.99	1.17	0.8	0.92	1.13	0.83	1.32	0.92	0.98	0.97	0.94	1.27	1.1	0.67	1.05	0.84
995	2021-02-11 10:00:00	1.05	1.05	0.88	0.92	1.2	0.9	1.35	1	1.02	1.13	1	1.35	1.18	0.73	1.22	0.9
996	2021-02-11 11:00:00	1.05	0.95	0.75	0.9	1.1	0.87	1.38	1.05	1.04	1.2	1	1.23	1.25	0.73	1.15	0.84
997	2021-02-11 12:00:00	0.99	1.05	0.68	0.83	0.97	0.97	1.35	1.05	1.06	1.2	1.08	1.3	1.5	0.8	1.15	0.71
998	2021-02-11 13:00:00	0.9	1.03	0.57	0.75	0.8	0.87	1.18	0.93	1.04	1.13	1.14	1.18	1.65	0.7	1.1	0.63
999	2021-02-11 14:00:00	0.77	1.05	0.5	0.68	0.8	0.87	1	0.9	0.97	1.1	1.1	1	1.9	0.7	1	0.5
1000	2021-02-11 15:00:00	0.68	1.1	0.55	0.7	0.78	0.73	0.85	0.92	0.98	1.1	1.14	0.97	1.9	0.7	0.9	0.46
1001	2021-02-11 16:00:00	0.65	1.1	0.58	0.68	0.78	0.67	0.85	0.92	0.86	1.03	0.98	0.92	1.6	0.7	0.85	0.43
1002	2021-02-11 17:00:00	0.63	1	0.68	0.7	0.75	0.53	0.9	0.95	0.76	1.03	0.94	0.82	1.55	0.7	0.82	0.43
1003	2021-02-11 18:00:00	0.67	1.05	0.82	0.68	0.78	0.47	1.05	0.95	0.74	1	0.94	0.82	1.77	0.73	0.93	0.47
1004	2021-02-11 19:00:00	0.78	1.03	0.97	0.65	0.82	0.6	1.23	1.03	0.78	1.03	1.02	0.8	2.4	0.77	1	0.53
1005	2021-02-11 20:00:00	0.82	1.13	1	0.6	0.83	0.73	1.23	1.17	1.04	1.17	1.04	0.9	2.38	0.83	1.1	0.56
1006	2021-02-11 21:00:00	0.88	1.2	0.9	0.72	0.82	0.8	1.33	1.2	1.36	1.2	1.14	1.13	2	0.73	1.23	0.64
1007	2021-02-11 22:00:00	0.89	1.13	0.93	0.8	0.88	0.87	1.4	1.2	1.34	1.23	1.1	1.4	2	0.77	1.2	0.8
1008	2021-02-11 23:00:00	0.88	1.17	0.9	0.8	1.05	0.97	1.4	1.28	1.34	1.23	1.06	1.42	1.88	0.77	1.25	0.74
1009	2021-02-12	0.92	1.1	0.82	0.8	1.08	0.93	1.4	1.3	1.16	1.33	1.02	1.32	1.67	0.7	1.15	0.78
1010	2021-02-12 01:00:00	0.9	1	0.92	0.77	1.12	1.03	1.4	1.3	1.18	1.37	1	1.27	1.35	0.75	1.13	0.73
1011	2021-02-12 02:00:00	0.86	1	0.93	0.77	1.13	0.97	1.4	1.23	1.08	1.33	0.92	1.23	1.07	0.65	1.08	0.73
1012	2021-02-12 03:00:00	0.88	0.95	0.85	0.7	1.12	0.93	1.5	1.23	0.98	1.27	0.88	1.02	0.9	0.65	1.05	0.74
1013	2021-02-12 04:00:00	0.91	0.95	0.8	0.75	1.15	0.9	1.38	1.15	0.88	1.23	0.82	0.92	0.8	0.6	1.05	0.75
1014	2021-02-12 05:00:00	0.88	1.02	0.75	0.75	1.12	0.83	1.35	1.15	0.86	1.2	0.82	0.82	0.75	0.6	0.97	0.71
1015	2021-02-12 06:00:00	0.88	0.98	0.72	0.75	1.12	0.8	1.32	1.13	0.9	1.23	0.8	0.85	0.75	0.55	0.98	0.7
1016	2021-02-12 07:00:00	0.9	1	0.72	0.67	1.12	0.77	1.3	1.13	0.84	1.23	0.8	0.8	0.7	0.5	1	0.71
1017	2021-02-12 08:00:00	0.92	1.02	0.78	0.77	1.13	0.77	1.3	1.13	0.86	1.27	0.82	0.85	0.77	0.5	1	0.72
1018	2021-02-12 09:00:00	0.98	1.05	0.8	0.85	1.18	0.8	1.32	1.13	0.9	1.3	0.88	1.02	0.8	0.5	1.02	0.82
1019	2021-02-12 10:00:00	1.02	1.02	0.8	0.88	1.22	0.83	1.35	1.23	0.98	1.3	0.92	1.2	0.82	0.5	1.08	0.83
1020	2021-02-12 11:00:00	1.02	1	0.77	0.9	1.15	0.83	1.4	1.3	0.98	1.27	0.9	1.15	0.82	0.55	1.08	0.84
1021	2021-02-12 12:00:00	0.97	0.95	0.65	0.95	1.02	0.83	1.4	1.27	0.86	1.37	0.9	0.98	1	0.57	1.08	0.75
1022	2021-02-12 13:00:00	0.91	0.9	0.57	0.77	0.8	0.77	1.25	1.32	0.72	1.2	0.84	0.78	1.15	0.67	1.02	0.6
1023	2021-02-12 14:00:00	0.79	0.68	0.57	0.7	0.65	0.63	1	1.2	0.68	1.03	0.78	0.63	0.73	0.6	0.98	0.5
1024	2021-02-12 15:00:00	0.71	0.63	0.4	0.68	0.6	0.53	0.97	0.95	0.6	0.93	0.72	0.55	0.57	0.7	1	0.47
1025	2021-02-12 16:00:00	0.64	0.55	0.38	0.6	0.58	0.47	0.98	0.73	0.54	0.83	0.68	0.55	0.73	0.7	0.92	0.45
1026	2021-02-12 17:00:00	0.61	0.55	0.4	0.55	0.58	0.43	0.95	0.73	0.56	0.77	0.64	0.55	0.55	0.73	0.73	0.43
1027	2021-02-12 18:00:00	0.62	0.6	0.3	0.55	0.58	0.47	0.85	0.73	0.58	0.77	0.6	0.65	0.8	0.83	0.68	0.48
1028	2021-02-12 19:00:00	0.68	0.73	0.4	0.57	0.63	0.57	0.9	0.82	0.72	0.83	0.64	0.75	1.3	0.83	0.8	0.53
1029	2021-02-12 20:00:00	0.74	0.8	0.55	0.57	0.7	0.73	1.18	1.05	0.86	0.97	0.78	1.05	1.18	0.9	1.3	0.58
1030	2021-02-12 21:00:00	0.78	0.93	0.55	0.67	0.75	0.83	1.33	1	1.1	1.03	0.9	1	1.05	0.87	1.3	0.63
1031	2021-02-12 22:00:00	0.82	1.02	0.6	0.72	0.75	0.83	1.1	1.05	1	1.13	1.02	1.13	0.98	0.9	1.13	0.65
1032	2021-02-12 23:00:00	0.87	0.9	0.7	0.7	0.75	0.73	1	1.05	0.9	1.2	1	1.1	0.8	0.87	1.02	0.67
1033	2021-02-13	0.82	0.88	0.67	0.65	0.77	0.63	0.95	1.08	0.82	1.13	0.96	1	0.75	0.9	0.95	0.67
1034	2021-02-13 01:00:00	0.75	0.78	0.65	0.68	0.75	0.53	0.93	1.05	0.68	1.07	0.96	0.9	0.73	0.9	0.95	0.63
1035	2021-02-13 02:00:00	0.75	0.7	0.65	0.65	0.72	0.53	0.93	1.03	0.64	1.07	0.98	0.8	0.65	0.87	0.88	0.63
1036	2021-02-13 03:00:00	0.72	0.68	0.6	0.65	0.72	0.5	0.85	0.97	0.62	1.1	0.9	0.73	0.57	0.83	0.82	0.62
1037	2021-02-13 04:00:00	0.66	0.65	0.55	0.63	0.7	0.67	0.8	0.95	0.64	1.03	0.9	0.73	0.5	0.77	0.8	0.61
1038	2021-02-13 05:00:00	0.65	0.6	0.55	0.63	0.68	0.5	0.8	0.9	0.64	0.93	0.98	0.7	0.48	0.77	0.75	0.58
1039	2021-02-13 06:00:00	0.62	0.6	0.5	0.63	0.65	0.5	0.8	0.82	0.64	0.93	0.9	0.7	0.48	0.77	0.73	0.56
1040	2021-02-13 07:00:00	0.62	0.6	0.53	0.63	0.67	0.5	0.77	0.85	0.62	0.9	0.78	0.68	0.5	0.77	0.73	0.57
1041	2021-02-13 08:00:00	0.6	0.63	0.57	0.57	0.62	0.5	0.77	0.82	0.64	0.87	0.82	0.8	0.55	0.77	0.7	0.58
1042	2021-02-13 09:00:00	0.58	0.7	0.68	0.5	0.55	0.5	0.82	0.78	0.62	0.87	0.86	0.88	0.7	0.77	0.68	0.66
1043	2021-02-13 10:00:00	0.58	0.83	0.8	0.5	0.52	0.5	0.88	0.8	0.64	0.87	0.96	0.7	0.7	0.8	0.65	0.7
1044	2021-02-13 11:00:00	0.5	0.83	0.8	0.47	0.43	0.5	0.93	0.78	0.58	0.87	0.9	0.7	0.77	0.83	0.65	0.79
1045	2021-02-13 12:00:00	0.46	0.85	0.65	0.38	0.38	0.4	0.98	0.78	0.54	0.9	0.86	0.73	0.8	0.83	0.63	0.8
1046	2021-02-13 13:00:00	0.4	0.68	0.68	0.35	0.38	0.37	0.88	0.82	0.46	0.9	0.8	0.73	0.85	0.83	0.63	0.8
1047	2021-02-13 14:00:00	0.34	0.5	0.63	0.38	0.38	0.37	0.75	0.75	0.46	0.8	0.8	0.68	0.68	0.8	0.53	0.76
1048	2021-02-13 15:00:00	0.32	0.48	0.63	0.38	0.33	0.3	0.68	0.73	0.46	0.8	0.72	0.68	0.65	0.77	0.45	0.76
1049	2021-02-13 16:00:00	0.3	0.38	0.62	0.38	0.33	0.3	0.63	0.7	0.46	0.8	0.74	0.68	1.08	0.63	0.43	0.74
1050	2021-02-13 17:00:00	0.33	0.38	0.55	0.38	0.35	0.3	0.6	0.73	0.46	0.83	0.76	0.68	0.88	0.6	0.4	0.72
1051	2021-02-13 18:00:00	0.35	0.42	0.57	0.4	0.35	0.37	0.63	0.73	0.48	0.8	0.76	0.68	0.88	0.57	0.4	0.72
1052	2021-02-13 19:00:00	0.45	0.42	0.65	0.42	0.37	0.37	0.67	0.73	0.54	0.83	0.82	0.85	0.97	0.63	0.5	0.76
1053	2021-02-13 20:00:00	0.52	0.52	0.7	0.45	0.45	0.47	0.72	0.78	0.63	0.9	0.86	0.9	1	0.63	0.6	0.83
1054	2021-02-13 21:00:00	0.58	0.52	0.75	0.47	0.5	0.6	0.75	0.9	0.82	1	0.92	0.9	0.95	0.67	0.63	0.83
1055	2021-02-13 22:00:00	0.58	0.72	0.78	0.5	0.57	0.77	0.77	0.95	0.84	1.07	0.94	0.88	1	0.6	0.6	0.87
1056	2021-02-13 23:00:00	0.6	0.68	0.8	0.55	0.5	0.57	0.8	0.93	0.88	1.13	0.92	0.85	0.9	0.6	0.65	0.87
1057	2021-02-14	0.61	0.67	0.78	0.57	0.48	0.6	0.82	1	0.8	1.03	0.88	0.77	0.9	0.6	0.63	0.85
1058	2021-02-14 01:00:00	0.63	0.83	0.72	0.57	0.53	0.57	0.93	0.95	0.72	1.1	0.84	0.77	0.93	0.6	0.65	0.83
1059	2021-02-14 02:00:00	0.65	0.73	0.67	0.57	0.57	0.53	0.95	0.9	0.72	1.03	0.82	0.75	0.78	0.57	0.67	0.81
1060	2021-02-14 03:00:00	0.64	0.65	0.67	0.6	0.55	0.57	0.9	0.85	0.7	1.03	0.82	0.75	0.65	0.57	0.63	0.78
1061	2021-02-14 04:00:00	0.65	0.7	0.65	0.57	0.52	0.47	0.9	0.8	0.66	1	0.8	0.73	0.57	0.53	0.65	0.75
1062	2021-02-14 05:00:00	0.62	0.57	0.65	0.57	0.52	0.5	0.85	0.8	0.64	0.93	0.78	0.68	0.5	0.53	0.6	0.73
1063	2021-02-14 06:00:00	0.62	0.57	0.6	0.63	0.53	0.57	0.9	0.8	0.62	0.93	0.76	0.68	0.5	0.53	0.6	0.71
1064	2021-02-14 07:00:00	0.65	0.57	0.6	0.63	0.52	0.53	0.82	0.8	0.6	0.93	0.76	0.63	0.53	0.53	0.63	0.75
1065	2021-02-14 08:00:00	0.66	0.63	0.57	0.65	0.57	0.57	0.85	0.88	0.66	0.9	0.78	0.68	0.5	0.53	0.6	0.74
1066	2021-02-14 09:00:00	0.71	0.7	0.62	0.68	0.6	0.6	0.93	0.85	0.72	0.93	0.78	0.8	0.58	0.53	0.68	0.77
1067	2021-02-14 10:00:00	0.82	0.78	0.62	0.7	0.63	0.6	1	0.88	0.76	1.03	0.78	0.88	0.55	0.57	0.73	0.79
1068	2021-02-14 11:00:00	0.77	0.75	0.62	0.7	0.6	0.6	1	0.97	0.78	1.07	0.84	0.82	0.68	0.6	0.8	0.75
1069	2021-02-14 12:00:00	0.74	0.75	0.67	0.68	0.53	0.67	0.95	0.95	0.76	1.1	0.86	0.77	1.1	0.63	0.85	0.72
1070	2021-02-14 13:00:00	0.59	0.77	0.67	0.63	0.52	0.6	0.95	0.85	0.74	1.13	0.82	0.65	1.1	0.63	0.68	0.64
1071	2021-02-14 14:00:00	0.45	0.65	0.65	0.53	0.5	0.53	0.85	0.8	0.64	0.97	0.78	0.63	1.07	0.53	0.55	0.58
1072	2021-02-14 15:00:00	0.45	0.5	0.7	0.47	0.48	0.47	0.8	0.78	0.6	0.83	0.78	0.63	1.1	0.6	0.53	0.58
1073	2021-02-14 16:00:00	0.44	0.42	0.73	0.47	0.47	0.47	0.8	0.78	0.55	0.8	0.74	0.63	0.8	0.63	0.53	0.6
1074	2021-02-14 17:00:00	0.41	0.4	0.68	0.5	0.47	0.47	0.77	0.67	0.55	0.83	0.72	0.6	0.53	0.63	0.53	0.62
1075	2021-02-14 18:00:00	0.42	0.37	0.55	0.47	0.47	0.47	0.75	0.73	0.55	0.83	0.78	0.6	0.55	0.67	0.47	0.67
1076	2021-02-14 19:00:00	0.45	0.5	0.8	0.47	0.52	0.5	0.82	0.75	0.62	0.93	0.82	0.68	1.18	0.7	0.57	0.68
1077	2021-02-14 20:00:00	0.53	0.5	0.93	0.55	0.6	0.5	0.82	0.82	0.62	1.17	0.94	0.7	1.05	0.7	0.65	0.71
1078	2021-02-14 21:00:00	0.53	0.57	0.88	0.57	0.63	0.47	0.8	0.85	0.64	1.7	0.86	0.7	0.97	0.73	0.65	0.7
1079	2021-02-14 22:00:00	0.54	0.6	0.82	0.55	0.67	0.5	0.8	0.88	0.6	1.67	0.92	0.68	0.95	0.77	0.6	0.73
1080	2021-02-14 23:00:00	0.53	0.58	0.82	0.55	0.7	0.47	0.75	0.95	0.58	1.23	1.02	0.68	0.92	0.77	0.63	0.71
1081	2021-02-15	0.55	0.45	0.82	0.55	0.7	0.43	0.7	0.93	0.56	1.17	0.98	0.7	0.8	0.77	0.53	0.69
1082	2021-02-15 01:00:00	0.53	0.47	0.75	0.53	0.67	0.43	0.7	1	0.56	1.03	0.82	0.65	0.68	0.67	0.53	0.69
1083	2021-02-15 02:00:00	0.53	0.5	0.67	0.57	0.62	0.43	0.7	0.95	0.52	1	0.74	0.65	0.6	0.63	0.5	0.67
1084	2021-02-15 03:00:00	0.49	0.47	0.58	0.55	0.63	0.47	0.7	0.9	0.5	0.93	0.72	0.63	0.5	0.6	0.5	0.64
1085	2021-02-15 04:00:00	0.47	0.47	0.55	0.55	0.62	0.47	0.65	0.77	0.5	0.8	0.7	0.65	0.45	0.63	0.5	0.63
1086	2021-02-15 05:00:00	0.46	0.5	0.57	0.55	0.6	0.4	0.65	0.65	0.48	0.67	0.72	0.65	0.4	0.53	0.5	0.63
1087	2021-02-15 06:00:00	0.42	0.57	0.65	0.5	0.47	0.4	0.68	0.65	0.46	0.67	0.7	0.65	0.43	0.53	0.45	0.63
1088	2021-02-15 07:00:00	0.42	0.57	0.68	0.43	0.42	0.43	0.68	0.68	0.48	0.67	0.72	0.6	0.4	0.53	0.45	0.65
1089	2021-02-15 08:00:00	0.4	0.53	0.75	0.38	0.4	0.43	0.68	0.65	0.5	0.67	0.72	0.55	0.37	0.5	0.45	0.61
1090	2021-02-15 09:00:00	0.38	0.57	0.72	0.38	0.43	0.4	0.68	0.57	0.46	0.73	0.76	0.58	0.43	0.57	0.45	0.65
1091	2021-02-15 10:00:00	0.38	0.53	0.75	0.38	0.43	0.5	0.68	0.57	0.5	0.8	0.68	0.58	0.5	0.57	0.45	0.67
1092	2021-02-15 11:00:00	0.37	0.4	0.67	0.43	0.45	0.4	0.68	0.6	0.48	0.8	0.68	0.63	0.5	0.53	0.45	0.66
1093	2021-02-15 12:00:00	0.4	0.33	0.63	0.4	0.48	0.4	0.68	0.63	0.5	0.73	0.66	0.65	0.47	0.53	0.45	0.65
1094	2021-02-15 13:00:00	0.38	0.33	0.5	0.38	0.43	0.3	0.6	0.55	0.5	0.63	0.58	0.6	0.47	0.5	0.43	0.6
1095	2021-02-15 14:00:00	0.34	0.33	0.45	0.38	0.42	0.33	0.57	0.47	0.44	0.6	0.47	0.48	0.43	0.47	0.43	0.56
1096	2021-02-15 15:00:00	0.34	0.35	0.43	0.38	0.37	0.33	0.55	0.5	0.44	0.6	0.44	0.45	0.43	0.47	0.4	0.52
1097	2021-02-15 16:00:00	0.33	0.3	0.43	0.35	0.37	0.27	0.55	0.45	0.44	0.6	0.36	0.42	0.43	0.43	0.38	0.5
1098	2021-02-15 17:00:00	0.33	0.3	0.45	0.28	0.35	0.27	0.55	0.45	0.44	0.6	0.36	0.45	0.47	0.47	0.38	0.5
1099	2021-02-15 18:00:00	0.31	0.35	0.45	0.32	0.37	0.27	0.55	0.45	0.44	0.57	0.36	0.48	0.5	0.47	0.4	0.51
1100	2021-02-15 19:00:00	0.36	0.38	0.47	0.38	0.4	0.33	0.55	0.45	0.44	0.63	0.4	0.48	0.53	0.5	0.4	0.51
1101	2021-02-15 20:00:00	0.36	0.47	0.5	0.4	0.48	0.37	0.57	0.45	0.46	0.67	0.44	0.48	0.57	0.43	0.4	0.51
1102	2021-02-15 21:00:00	0.38	0.42	0.53	0.55	0.48	0.37	0.57	0.55	0.44	0.7	0.44	0.48	0.57	0.43	0.43	0.53
1103	2021-02-15 22:00:00	0.4	0.42	0.55	0.47	0.57	0.37	0.57	0.72	0.44	0.73	0.54	0.48	0.42	0.37	0.55	0.5
1104	2021-02-15 23:00:00	0.41	0.38	0.55	0.47	0.55	0.37	0.57	0.85	0.44	0.77	0.6	0.48	0.42	0.37	0.45	0.5
1105	2021-02-16	0.42	0.38	0.55	0.47	0.52	0.37	0.55	0.95	0.44	0.8	0.64	0.48	0.42	0.37	0.4	0.47
1106	2021-02-16 01:00:00	0.42	0.33	0.58	0.47	0.53	0.37	0.57	1.2	0.46	0.73	0.58	0.48	0.45	0.33	0.43	0.46
1107	2021-02-16 02:00:00	0.44	0.3	0.53	0.47	0.52	0.33	0.55	0.85	0.44	0.67	0.6	0.48	0.4	0.33	0.4	0.47
1108	2021-02-16 03:00:00	0.42	0.25	0.47	0.45	0.52	0.33	0.55	0.53	0.46	0.63	0.54	0.48	0.47	0.33	0.4	0.46
1109	2021-02-16 04:00:00	0.41	0.25	0.45	0.38	0.52	0.37	0.55	0.47	0.44	0.57	0.48	0.48	0.47	0.27	0.4	0.46
1110	2021-02-16 05:00:00	0.39	0.22	0.5	0.38	0.48	0.37	0.53	0.47	0.42	0.53	0.5	0.48	0.43	0.3	0.4	0.46
1111	2021-02-16 06:00:00	0.37	0.25	0.4	0.38	0.45	0.3	0.53	0.4	0.42	0.53	0.5	0.48	0.47	0.3	0.4	0.47
1112	2021-02-16 07:00:00	0.39	0.3	0.42	0.38	0.47	0.3	0.55	0.4	0.44	0.53	0.52	0.5	0.43	0.3	0.4	0.5
1113	2021-02-16 08:00:00	0.4	0.35	0.43	0.38	0.47	0.33	0.57	0.43	0.48	0.57	0.5	0.58	0.5	0.33	0.4	0.5
1114	2021-02-16 09:00:00	0.42	0.4	0.47	0.45	0.55	0.37	0.63	0.47	0.52	0.57	0.52	0.63	0.57	0.3	0.47	0.55
1115	2021-02-16 10:00:00	0.47	0.42	0.53	0.47	0.58	0.4	0.65	0.53	0.56	0.6	0.52	0.65	0.53	0.33	0.55	0.55
1116	2021-02-16 11:00:00	0.43	0.33	0.5	0.47	0.53	0.37	0.63	0.75	0.56	0.6	0.56	0.6	0.5	0.37	0.55	0.64
1117	2021-02-16 12:00:00	0.38	0.33	0.5	0.47	0.45	0.33	0.63	0.88	0.52	0.57	0.52	0.55	0.47	0.35	0.43	0.59
1118	2021-02-16 13:00:00	0.35	0.3	0.47	0.4	0.4	0.3	0.57	0.82	0.48	0.53	0.5	0.53	0.47	0.37	0.38	0.57
1119	2021-02-16 14:00:00	0.33	0.2	0.45	0.38	0.38	0.3	0.55	0.65	0.44	0.47	0.5	0.53	0.75	0.33	0.35	0.56
1120	2021-02-16 15:00:00	0.32	0.2	0.45	0.32	0.38	0.3	0.55	0.6	0.44	0.5	0.38	0.53	0.95	0.33	0.35	0.54
1121	2021-02-16 16:00:00	0.32	0.23	0.45	0.3	0.38	0.27	0.55	0.45	0.42	0.55	0.38	0.5	1.05	0.3	0.37	0.49
1122	2021-02-16 17:00:00	0.29	0.33	0.43	0.3	0.38	0.27	0.55	0.42	0.42	0.53	0.38	0.5	0.83	0.3	0.35	0.49
1123	2021-02-16 18:00:00	0.29	0.35	0.4	0.32	0.38	0.3	0.55	0.42	0.44	0.5	0.4	0.53	0.47	0.33	0.38	0.5
1124	2021-02-16 19:00:00	0.28	0.35	0.43	0.38	0.42	0.4	0.6	0.47	0.5	0.53	0.44	0.63	0.55	0.37	0.45	0.54
1125	2021-02-16 20:00:00	0.35	0.42	0.55	0.5	0.53	0.47	0.67	0.75	0.56	0.8	0.48	0.73	1.07	0.43	0.5	0.59
1126	2021-02-16 21:00:00	0.48	0.42	0.57	0.63	0.78	0.47	0.7	0.72	0.58	1	0.5	0.88	1.4	0.4	0.7	0.59
1127	2021-02-16 22:00:00	0.52	0.42	0.6	0.6	0.8	0.5	0.72	0.73	0.58	1.07	0.58	0.93	1.18	0.4	0.95	0.62
1128	2021-02-16 23:00:00	0.56	0.42	0.58	0.57	0.82	0.47	0.7	0.75	0.6	1	0.66	0.82	1.02	0.43	0.7	0.63
1129	2021-02-17	0.59	0.4	0.58	0.6	0.77	0.5	0.72	0.68	0.64	0.9	0.68	0.85	0.95	0.4	0.57	0.75
1130	2021-02-17 01:00:00	0.65	0.45	0.63	0.68	0.8	0.5	0.72	0.73	0.66	0.83	0.62	0.82	0.78	0.37	0.5	0.75
1131	2021-02-17 02:00:00	0.58	0.47	0.6	0.68	0.67	0.5	0.72	0.68	0.66	0.8	0.45	0.77	0.75	0.3	0.5	0.72
1132	2021-02-17 03:00:00	0.5	0.48	0.53	0.6	0.67	0.5	0.82	0.68	0.64	0.73	0.43	0.65	0.68	0.3	0.53	0.68
1133	2021-02-17 04:00:00	0.43	0.48	0.47	0.47	0.6	0.5	0.8	0.65	0.56	0.73	0.43	0.58	0.6	0.3	0.53	0.64
1134	2021-02-17 05:00:00	0.42	0.42	0.47	0.47	0.58	0.5	0.85	0.6	0.54	0.7	0.43	0.58	0.57	0.3	0.63	0.64
1135	2021-02-17 06:00:00	0.42	0.45	0.47	0.43	0.55	0.47	0.77	0.6	0.6	0.7	0.43	0.58	0.57	0.3	0.57	0.6
1136	2021-02-17 07:00:00	0.43	0.45	0.47	0.43	0.58	0.47	0.75	0.57	0.6	0.73	0.42	0.6	0.63	0.27	0.53	0.69
1137	2021-02-17 08:00:00	0.46	0.45	0.5	0.5	0.62	0.5	0.72	0.65	0.66	0.8	0.45	0.63	0.63	0.3	0.63	0.63
1138	2021-02-17 09:00:00	0.52	0.52	0.55	0.63	0.63	0.5	0.78	0.7	0.7	0.87	0.47	0.78	0.65	0.33	0.65	0.71
1139	2021-02-17 10:00:00	0.55	0.57	0.6	0.72	0.6	0.53	0.77	0.77	0.76	0.9	0.5	0.75	0.75	0.33	0.65	0.71
1140	2021-02-17 11:00:00	0.5	0.52	0.6	0.6	0.6	0.5	0.78	0.92	0.68	0.95	0.7	0.7	0.75	0.33	0.6	0.66
1141	2021-02-17 12:00:00	0.48	0.52	0.55	0.5	0.53	0.5	0.75	1.1	0.62	0.9	0.64	0.65	0.63	0.3	0.55	0.62
1142	2021-02-17 13:00:00	0.42	0.53	0.5	0.5	0.55	0.4	0.72	0.63	0.6	0.8	0.58	0.6	0.57	0.3	0.45	0.6
1143	2021-02-17 14:00:00	0.39	0.48	0.5	0.45	0.53	0.3	0.77	0.6	0.5	0.7	0.58	0.55	0.5	0.3	0.38	0.59
1144	2021-02-17 15:00:00	0.35	0.47	0.53	0.43	0.52	0.33	0.8	0.53	0.5	0.63	0.47	0.53	0.4	0.3	0.38	0.58
1145	2021-02-17 16:00:00	0.35	0.5	0.6	0.35	0.5	0.33	0.72	0.53	0.5	0.63	0.5	0.53	0.43	0.3	0.38	0.58
1146	2021-02-17 17:00:00	0.35	0.42	0.6	0.35	0.45	0.37	0.67	0.53	0.48	0.63	0.52	0.55	0.53	0.37	0.38	0.56
1147	2021-02-17 18:00:00	0.5	0.48	0.6	0.35	0.5	0.37	0.68	0.6	0.48	0.63	0.52	0.58	0.78	0.47	0.4	0.58
1148	2021-02-17 19:00:00	0.42	0.5	0.7	0.45	0.53	0.43	0.82	0.63	0.62	0.63	0.6	0.63	1.63	0.57	0.45	0.7
1149	2021-02-17 20:00:00	0.4	0.57	0.95	0.47	0.57	0.47	0.9	0.63	0.84	0.63	0.6	0.75	1.5	0.6	0.55	0.82
1150	2021-02-17 21:00:00	0.42	0.6	0.9	0.45	0.5	0.6	1	0.65	0.92	0.73	0.66	1	1.52	0.63	0.57	0.91
1151	2021-02-17 22:00:00	0.42	0.6	0.88	0.4	0.47	0.67	1.03	0.7	0.84	0.73	0.68	1.1	1.23	0.53	0.75	0.92
1152	2021-02-17 23:00:00	0.39	0.6	0.92	0.35	0.47	0.67	1.13	0.75	0.88	0.73	0.74	1.05	1.08	0.43	0.72	0.93
1153	2021-02-18	0.39	0.6	0.9	0.35	0.48	0.67	1.03	0.8	0.88	0.73	0.7	0.97	1	0.3	0.6	0.86
1154	2021-02-18 01:00:00	0.4	0.63	0.77	0.35	0.47	0.63	0.97	0.8	0.78	0.63	0.68	0.85	0.9	0.37	0.5	0.91
1155	2021-02-18 02:00:00	0.37	0.6	0.68	0.35	0.47	0.6	0.9	0.7	0.64	0.57	0.66	0.9	0.78	0.3	0.47	0.81
1156	2021-02-18 03:00:00	0.38	0.55	0.6	0.35	0.48	0.53	0.82	0.63	0.62	0.57	0.7	0.8	0.65	0.3	0.45	0.77
1157	2021-02-18 04:00:00	0.38	0.45	0.6	0.4	0.47	0.57	0.77	0.55	0.62	0.53	0.7	0.68	0.63	0.3	0.42	0.84
1158	2021-02-18 05:00:00	0.37	0.45	0.67	0.4	0.47	0.47	0.67	0.5	0.58	0.53	0.74	0.68	0.6	0.3	0.4	0.8
1159	2021-02-18 06:00:00	0.38	0.45	0.67	0.43	0.47	0.4	0.7	0.5	0.6	0.53	0.64	0.68	0.55	0.3	0.4	0.74
1160	2021-02-18 07:00:00	0.38	0.57	0.7	0.45	0.48	0.4	0.7	0.5	0.6	0.53	0.66	0.7	0.57	0.3	0.42	0.71
1161	2021-02-18 08:00:00	0.43	0.55	0.67	0.45	0.52	0.43	0.72	0.55	0.68	0.6	0.7	0.78	0.65	0.3	0.47	0.65
1162	2021-02-18 09:00:00	0.48	0.57	0.68	0.53	0.63	0.47	0.7	0.65	0.76	0.7	0.68	0.82	0.75	0.33	0.6	0.66
1163	2021-02-18 10:00:00	0.49	0.8	0.77	0.47	0.62	0.5	0.75	0.65	0.66	0.7	0.64	0.75	0.7	0.33	0.63	0.61
1164	2021-02-18 11:00:00	0.48	0.62	0.7	0.47	0.63	0.47	0.8	0.6	0.6	0.77	0.6	0.75	0.9	0.3	0.6	0.58
1165	2021-02-18 12:00:00	0.44	0.57	0.73	0.47	0.55	0.4	0.75	0.53	0.57	0.77	0.54	0.68	0.9	0.25	0.47	0.56
1166	2021-02-18 13:00:00	0.42	0.45	0.57	0.45	0.48	0.37	0.75	0.47	0.5	0.57	0.52	0.58	1.2	0.27	0.38	0.54
1167	2021-02-18 14:00:00	0.36	0.3	0.55	0.42	0.45	0.35	0.67	0.45	0.44	0.53	0.47	0.53	1.13	0.3	0.35	0.53
1168	2021-02-18 15:00:00	0.33	0.35	0.53	0.38	0.45	0.27	0.65	0.43	0.42	0.57	1.42	0.48	0.63	0.33	0.35	0.54
1169	2021-02-18 16:00:00	0.34	0.38	0.5	0.35	0.45	0.27	0.67	0.4	0.38	0.53	0.46	0.42	0.53	0.33	0.38	0.45
1170	2021-02-18 17:00:00	0.34	0.35	0.43	0.33	0.47	0.27	0.7	0.4	0.42	0.53	0.48	0.37	0.5	0.33	0.35	0.43
1171	2021-02-18 18:00:00	0.35	0.4	0.4	0.33	0.42	0.27	0.67	0.45	0.42	0.6	0.46	0.38	0.47	0.37	0.35	0.46
1172	2021-02-18 19:00:00	0.38	0.45	0.5	0.4	0.47	0.37	0.67	0.5	0.5	0.7	0.54	0.53	0.57	0.37	0.43	0.53
1173	2021-02-18 20:00:00	0.41	0.48	0.7	0.43	0.57	0.5	0.68	0.5	0.6	0.87	0.58	0.75	0.63	0.43	0.45	0.63
1174	2021-02-18 21:00:00	0.42	0.48	0.68	0.47	0.72	0.6	0.8	0.53	0.7	0.87	0.74	0.97	0.6	0.43	0.5	0.79
1175	2021-02-18 22:00:00	0.45	0.48	0.75	0.57	0.82	0.6	0.87	0.6	0.88	0.83	0.74	0.98	0.6	0.37	0.63	0.95
1176	2021-02-18 23:00:00	0.51	0.5	0.7	0.6	0.77	0.6	0.9	0.63	0.84	0.77	0.74	0.7	0.6	0.4	0.57	0.85
1177	2021-02-19	0.495	0.535	0.665	0.615	0.725	0.6	0.885	0.64	0.76	0.77	0.69	0.675	0.575	0.4	0.56	0.805
1178	2021-02-19 01:00:00	0.48	0.57	0.63	0.63	0.68	0.6	0.87	0.65	0.68	0.77	0.64	0.65	0.55	0.4	0.55	0.76
1179	2021-02-19 02:00:00	0.48	0.52	0.6	0.65	0.63	0.6	0.85	0.6	0.64	0.77	0.64	0.6	0.52	0.37	0.5	0.74
1180	2021-02-19 03:00:00	0.49	0.5	0.57	0.57	0.62	0.57	0.82	0.58	0.6	0.77	0.64	0.6	0.52	0.37	0.47	0.7
1181	2021-02-19 04:00:00	0.48	0.5	0.63	0.6	0.6	0.53	0.8	0.58	0.54	0.8	0.64	0.53	0.5	0.37	0.45	0.64
1182	2021-02-19 05:00:00	0.45	0.5	0.63	0.6	0.55	0.5	0.77	0.58	0.52	0.77	0.68	0.47	0.47	0.37	0.45	0.66
1183	2021-02-19 06:00:00	0.44	0.52	0.57	0.57	0.57	0.5	0.8	0.58	0.52	0.77	0.6	0.45	0.47	0.37	0.45	0.67
1184	2021-02-19 07:00:00	0.46	0.57	0.6	0.6	0.58	0.5	0.85	0.58	0.56	0.8	0.58	0.47	0.47	0.37	0.47	0.77
1185	2021-02-19 08:00:00	0.5	0.7	0.68	0.72	0.63	0.53	0.9	0.7	0.62	0.87	0.6	0.57	0.5	0.37	0.55	0.8
1186	2021-02-19 09:00:00	0.58	0.95	0.75	0.8	0.73	0.73	1	0.72	0.76	0.87	0.76	0.8	0.52	0.4	0.7	0.81
1187	2021-02-19 10:00:00	0.57	1.05	0.78	0.7	0.7	0.77	1	0.72	0.76	0.87	0.72	0.7	0.55	0.4	0.65	0.77
1188	2021-02-19 11:00:00	0.51	0.67	0.7	0.67	0.6	0.53	1	0.97	0.8	0.83	0.62	0.65	0.5	0.37	0.57	0.77
1189	2021-02-19 12:00:00	0.44	0.55	0.55	0.55	0.58	0.47	0.97	0.55	0.64	0.83	0.56	0.63	0.55	0.4	0.42	0.75
1190	2021-02-19 13:00:00	0.42	0.45	0.5	0.43	0.52	0.43	0.88	0.47	0.48	0.67	0.46	0.53	0.52	0.4	0.4	0.64
1191	2021-02-19 14:00:00	0.37	0.38	0.47	0.43	0.52	0.37	0.78	0.45	0.46	0.63	0.42	0.45	0.75	0.4	0.38	0.55
1192	2021-02-19 15:00:00	0.36	0.38	0.43	0.43	0.52	0.37	0.75	0.45	0.44	0.6	0.42	0.45	0.9	0.4	0.38	0.49
1193	2021-02-19 16:00:00	0.36	0.4	0.4	0.43	0.5	0.37	0.7	0.45	0.48	0.53	0.38	0.43	0.68	0.37	0.38	0.43
1194	2021-02-19 17:00:00	0.37	0.47	0.4	0.4	0.52	0.37	0.7	0.45	0.5	0.57	0.4	0.43	0.68	0.37	0.38	0.44
1195	2021-02-19 18:00:00	0.36	0.45	0.43	0.43	0.52	0.37	0.7	0.45	0.52	0.6	0.42	0.45	0.65	0.43	0.35	0.45
1196	2021-02-19 19:00:00	0.4	0.5	0.55	0.45	0.53	0.47	0.73	0.53	0.6	0.63	0.46	0.63	1.25	0.47	0.42	0.53
1197	2021-02-19 20:00:00	0.5	0.55	0.73	0.6	0.65	0.53	0.8	0.53	0.82	0.7	0.48	0.97	1.6	0.5	0.53	0.67
1198	2021-02-19 21:00:00	0.53	0.6	0.63	0.7	0.72	0.7	0.97	0.58	1.04	0.77	0.56	1.1	1.5	0.53	0.53	0.79
1199	2021-02-19 22:00:00	0.56	0.82	0.7	0.68	0.85	0.83	1.1	0.63	1.24	0.83	0.7	1.18	1.25	0.53	0.68	0.86
1200	2021-02-19 23:00:00	0.67	0.92	0.77	0.65	0.9	0.83	1.18	0.68	1.2	0.87	0.72	1.18	0.95	0.5	0.68	0.92
1201	2021-02-20	0.72	0.98	0.75	0.75	0.82	0.73	1.02	0.73	1.1	0.93	0.64	0.97	0.75	0.47	0.65	0.87
1202	2021-02-20 01:00:00	0.71	0.85	0.7	0.75	0.74	0.77	0.93	0.75	0.88	1	0.68	0.82	0.75	0.43	0.63	0.87
1203	2021-02-20 02:00:00	0.66	0.85	0.65	0.72	0.72	0.7	0.93	0.7	0.8	0.9	0.66	0.73	0.65	0.43	0.6	0.86
1204	2021-02-20 03:00:00	0.63	0.85	0.57	0.67	0.68	0.7	0.88	0.67	0.7	0.97	0.62	0.7	0.63	0.4	0.55	0.79
1205	2021-02-20 04:00:00	0.64	0.8	0.53	0.65	0.65	0.67	0.85	0.67	0.72	0.9	0.62	0.7	0.63	0.4	0.6	0.79
1206	2021-02-20 05:00:00	0.67	0.78	0.47	0.63	0.62	0.67	0.85	0.68	0.64	0.83	0.6	0.63	0.57	0.4	0.53	0.83
1207	2021-02-20 06:00:00	0.65	0.7	0.43	0.63	0.63	0.7	0.8	0.72	0.68	0.83	0.58	0.58	0.57	0.4	0.55	0.79
1208	2021-02-20 07:00:00	0.72	0.73	0.4	0.7	0.63	0.67	0.8	0.73	0.72	0.83	0.56	0.65	0.6	0.37	0.55	0.74
1209	2021-02-20 08:00:00	0.73	0.8	0.47	0.72	0.7	0.7	0.85	0.8	0.76	0.97	0.6	0.7	0.7	0.4	0.65	0.74
1210	2021-02-20 09:00:00	0.88	1.43	0.57	0.77	0.8	0.93	1.05	0.92	0.8	1	0.66	0.72	0.78	0.47	0.8	0.83
1211	2021-02-20 10:00:00	0.97	1.32	0.55	0.82	0.82	0.97	1.1	0.9	0.8	0.87	0.58	0.7	0.73	0.43	0.65	0.82
1212	2021-02-20 11:00:00	0.78	0.88	0.52	0.8	0.73	0.93	0.92	1.07	0.78	0.87	0.58	0.65	0.78	0.47	0.63	0.77
1213	2021-02-20 12:00:00	0.68	0.7	0.5	0.75	0.63	0.73	0.82	0.88	0.68	0.77	0.56	0.65	0.68	0.47	0.5	0.79
1214	2021-02-20 13:00:00	0.56	0.53	0.5	0.55	0.63	0.53	0.75	0.75	0.58	0.7	0.54	0.55	0.65	0.47	0.45	0.79
1215	2021-02-20 14:00:00	0.48	0.43	0.38	0.45	0.57	0.43	0.73	0.6	0.5	0.63	0.58	0.5	0.52	0.47	0.45	0.76
1216	2021-02-20 15:00:00	0.47	0.43	0.3	0.45	0.55	0.4	0.73	0.58	0.58	0.63	0.5	0.53	0.5	0.47	0.4	0.66
1217	2021-02-20 16:00:00	0.45	0.43	0.33	0.45	0.52	0.4	0.73	0.55	0.56	0.63	0.44	0.53	0.47	0.47	0.4	0.6
1218	2021-02-20 17:00:00	0.44	0.45	0.47	0.45	0.55	0.43	0.68	0.55	0.52	0.67	0.42	0.55	0.45	0.47	0.38	0.57
1219	2021-02-20 18:00:00	0.45	0.45	0.4	0.47	0.6	0.5	0.7	0.55	0.54	0.73	0.45	0.63	1.05	0.47	0.4	0.6
1220	2021-02-20 19:00:00	0.52	0.53	0.7	0.55	0.72	0.63	0.82	0.63	0.68	0.8	0.52	0.82	2.1	0.57	0.47	0.71
1221	2021-02-20 20:00:00	0.58	0.7	0.68	0.57	0.97	0.8	1.07	0.65	1.2	0.87	0.62	1.13	2.1	0.6	0.75	0.9
1222	2021-02-20 21:00:00	0.65	0.72	0.68	0.73	1.07	0.9	1.57	0.78	1.36	0.9	0.72	1.1	1.9	0.6	1.02	0.96
1223	2021-02-20 22:00:00	0.73	0.9	0.85	0.78	1.04	0.97	1.68	0.88	1.24	1.13	0.9	1.35	1.55	0.6	0.88	0.92
1224	2021-02-20 23:00:00	0.79	1.05	1.18	0.87	0.98	0.97	1.53	0.93	1.14	0.97	0.8	1.33	1.25	0.6	0.78	0.91
1225	2021-02-21	0.89	1	0.9	0.88	0.85	0.93	1.2	0.88	1.02	0.97	0.8	1.07	1.02	0.6	0.75	0.88
1226	2021-02-21 01:00:00	0.88	1.02	0.78	0.8	0.8	0.77	1.18	0.85	0.88	1.03	0.82	0.98	0.9	0.57	0.7	0.87
1227	2021-02-21 02:00:00	0.87	1	0.72	0.73	0.78	0.77	1.1	0.78	0.82	1	0.74	0.88	0.82	0.53	0.63	0.87
1228	2021-02-21 03:00:00	0.86	0.88	0.75	0.73	0.75	0.67	1.02	0.78	0.78	0.97	0.74	0.75	0.75	0.47	0.63	0.85
1229	2021-02-21 04:00:00	0.84	0.85	0.68	0.7	0.73	0.67	0.93	0.75	0.72	0.93	0.68	0.7	0.68	0.47	0.57	0.81
1230	2021-02-21 05:00:00	0.76	0.83	0.68	0.65	0.73	0.63	0.93	0.77	0.7	0.87	0.74	0.65	0.65	0.47	0.53	0.76
1231	2021-02-21 06:00:00	0.72	0.85	0.65	0.68	0.73	0.57	0.9	0.75	0.62	0.83	0.66	0.63	0.63	0.47	0.53	0.79
1232	2021-02-21 07:00:00	0.74	0.9	0.67	0.7	0.73	0.57	0.95	0.83	0.62	0.9	0.66	0.65	0.65	0.47	0.57	0.81
1233	2021-02-21 08:00:00	0.83	0.95	0.75	0.73	0.78	0.63	0.97	0.95	0.7	1.1	0.72	0.68	0.73	0.47	0.7	0.9
1234	2021-02-21 09:00:00	0.93	1.05	0.8	0.8	0.88	0.9	1.08	1.02	0.82	1.13	0.76	0.93	0.82	0.5	0.93	0.9
1235	2021-02-21 10:00:00	1.01	1.13	0.85	0.72	0.85	0.7	1.08	1.1	0.82	1.13	0.82	0.8	0.8	0.5	0.85	0.9
1236	2021-02-21 11:00:00	0.95	0.88	0.77	0.65	0.72	0.63	0.95	1.32	0.76	1.2	0.72	0.77	0.93	0.47	0.7	0.83
1237	2021-02-21 12:00:00	0.78	0.65	0.77	0.65	0.63	0.6	0.97	1	0.72	1.07	0.68	0.72	0.7	0.5	0.57	0.76
1238	2021-02-21 13:00:00	0.65	0.47	0.7	0.6	0.58	0.53	0.88	0.9	0.7	0.97	0.58	0.68	0.68	0.5	0.47	0.74
1239	2021-02-21 14:00:00	0.58	0.47	0.7	0.6	0.57	0.4	0.78	0.73	0.6	0.77	0.5	0.63	0.8	0.53	0.45	0.7
1240	2021-02-21 15:00:00	0.55	0.45	0.63	0.57	0.58	0.37	0.75	0.65	0.56	0.73	0.5	0.63	1.02	0.53	0.45	0.69
1241	2021-02-21 16:00:00	0.49	0.5	0.67	0.55	0.58	0.37	0.75	0.63	0.56	0.73	0.5	0.6	1.03	0.53	0.45	0.64
1242	2021-02-21 17:00:00	0.51	0.47	0.65	0.53	0.57	0.37	0.73	0.65	0.56	0.73	0.53	0.6	0.8	0.53	0.45	0.66
1243	2021-02-21 18:00:00	0.52	0.53	0.63	0.57	0.6	0.4	0.75	0.65	0.58	0.73	0.62	0.63	1.2	0.57	0.47	0.72
1244	2021-02-21 19:00:00	0.62	0.57	0.97	0.6	0.67	0.53	0.85	0.78	0.76	0.87	0.64	0.85	2.35	0.6	0.63	0.85
1245	2021-02-21 20:00:00	0.72	0.65	0.95	0.73	0.92	0.73	1.18	1.07	1.78	1	0.72	1.2	2.33	0.67	1.25	1.09
1246	2021-02-21 21:00:00	0.89	0.78	0.93	0.95	1.07	0.87	1.65	1.05	1.56	1.07	0.82	1.32	1.88	0.7	1.02	1.25
1247	2021-02-21 22:00:00	1.01	0.95	0.97	0.9	1.15	0.8	1.48	1	1.36	1.37	1	1.38	1.52	0.7	1.07	1.14
1248	2021-02-21 23:00:00	1.15	1.23	1.15	0.82	1.12	0.87	1.67	1.13	1.28	1.4	1.02	1.38	1.18	0.7	1.2	1.14
1249	2021-02-22	1.22	0.95	1	0.93	0.92	0.83	1.48	1.05	1.06	1.27	0.94	1.25	1	0.7	0.85	1.12
1250	2021-02-22 01:00:00	1.16	0.92	1.1	0.88	0.87	0.77	1.27	1.1	0.9	1.2	0.92	1.1	0.95	0.63	0.78	1.13
1251	2021-02-22 02:00:00	1.14	0.93	1.1	0.82	0.78	0.73	1.03	0.95	0.84	1.17	0.82	0.9	0.88	0.63	0.68	1.06
1252	2021-02-22 03:00:00	1.09	0.85	1	0.82	0.73	0.73	0.97	0.88	0.8	1.17	0.84	0.82	0.8	0.63	0.6	1
1253	2021-02-22 04:00:00	1.05	0.82	0.77	0.8	0.72	0.67	0.95	0.9	0.76	1.1	0.8	0.7	0.8	0.6	0.63	1
1254	2021-02-22 05:00:00	0.98	0.85	0.8	0.75	0.7	0.63	1	0.9	0.76	1.07	0.78	0.67	0.75	0.6	0.65	0.95
1255	2021-02-22 06:00:00	0.92	0.78	0.82	0.73	0.68	0.77	1.03	0.88	0.72	1	0.82	0.68	0.73	0.6	0.6	0.95
1256	2021-02-22 07:00:00	1.02	0.73	0.82	0.75	0.68	0.63	1.03	0.92	0.76	1.07	0.76	0.68	0.75	0.6	0.6	0.94
1257	2021-02-22 08:00:00	1.04	0.88	0.9	0.82	0.82	0.83	1.18	0.97	0.84	1.23	0.78	0.77	0.85	0.63	0.72	1.06
1258	2021-02-22 09:00:00	1.23	1.28	1	1.05	0.95	0.9	1.23	1.1	1.04	1.37	0.88	1.05	1	0.7	0.97	1.23
1259	2021-02-22 10:00:00	1.28	1.33	1.05	1.18	1.02	0.87	1.13	1.15	1.02	1.5	0.84	0.97	0.97	0.67	1.05	1.13
1260	2021-02-22 11:00:00	1.13	1	1.07	1.05	0.85	0.73	1.25	1.2	0.86	1.3	0.9	0.77	0.9	0.67	0.95	1.03
1261	2021-02-22 12:00:00	0.9	0.9	0.95	0.88	0.72	0.67	1.17	1.23	0.84	1.2	0.82	0.78	0.63	0.75	0.78	0.96
1262	2021-02-22 13:00:00	0.77	0.82	0.8	0.72	0.67	0.5	1	1.13	0.82	1.1	0.86	0.77	0.68	0.7	0.63	0.91
1263	2021-02-22 14:00:00	0.66	0.6	0.63	0.55	0.67	0.4	0.9	0.88	0.72	1	0.8	0.72	1.02	0.63	0.47	0.82
1264	2021-02-22 15:00:00	0.61	0.55	0.7	0.55	0.63	0.4	0.82	0.75	0.7	0.9	0.75	0.75	1.15	0.63	0.47	0.77
1265	2021-02-22 16:00:00	0.6	0.6	0.72	0.55	0.63	0.4	0.8	0.75	0.64	0.9	0.78	0.72	0.85	0.63	0.47	0.72
1266	2021-02-22 17:00:00	0.59	0.72	0.65	0.57	0.6	0.47	0.77	0.73	0.62	0.93	0.74	0.72	1.07	0.63	0.47	0.73
1267	2021-02-22 18:00:00	0.61	0.67	0.65	0.57	0.62	0.53	0.77	0.73	0.64	0.93	0.7	0.72	1.48	0.67	0.47	0.77
1268	2021-02-22 19:00:00	0.64	0.78	0.9	0.65	0.72	0.63	0.73	0.82	0.88	1.07	0.76	0.82	2.4	0.8	0.7	0.86
1269	2021-02-22 20:00:00	0.71	0.85	1.22	0.73	0.8	0.8	0.75	0.88	1.16	1.1	0.8	1	2.05	0.8	0.85	1.01
1270	2021-02-22 21:00:00	0.75	0.77	1.05	0.85	0.93	0.87	0.77	1.02	1.02	1.13	1.02	1.2	1.77	0.8	1	1.07
1271	2021-02-22 22:00:00	0.75	0.73	1.15	0.88	0.97	0.87	0.82	1.2	1.2	1.43	1.06	1.13	1.4	0.77	0.85	1.01
1272	2021-02-22 23:00:00	0.85	0.88	1.18	0.9	0.97	0.83	0.85	1.23	1.22	1.33	1.12	1.18	1.18	0.73	0.85	1
1273	2021-02-23	0.94	0.77	1.18	0.9	0.83	0.77	0.85	1.23	1.1	1.5	1.14	1.22	1.02	0.67	0.75	1.03
1274	2021-02-23 01:00:00	0.94	0.8	1.05	0.8	0.8	0.73	0.88	1.18	1.02	1.47	1.06	1.08	0.85	0.67	0.7	1.07
1275	2021-02-23 02:00:00	0.98	0.78	0.93	0.85	0.8	0.63	0.97	1.02	0.9	1.33	0.92	0.92	0.75	0.63	0.68	1
1276	2021-02-23 03:00:00	0.96	0.75	1	0.85	0.8	0.6	0.93	1.15	0.72	1.23	0.94	0.9	0.68	0.63	0.7	0.95
1277	2021-02-23 04:00:00	0.96	0.73	0.93	0.85	0.75	0.6	0.9	1.13	0.72	1.17	0.84	0.9	0.65	0.6	0.68	0.96
1278	2021-02-23 05:00:00	0.97	0.7	0.87	0.85	0.72	0.63	0.83	1	0.72	1.2	0.86	0.88	0.65	0.6	0.6	0.9
1279	2021-02-23 06:00:00	0.93	0.7	0.9	0.8	0.72	0.63	0.95	1.07	0.76	1.23	0.88	0.88	0.58	0.53	0.63	0.87
1280	2021-02-23 07:00:00	0.93	0.78	0.87	0.85	0.77	0.67	1.02	1.3	0.82	1.37	0.84	0.85	0.55	0.53	0.68	0.88
1281	2021-02-23 08:00:00	1	1.02	0.83	1	0.88	0.77	1.1	1.13	0.88	1.37	0.92	0.97	0.55	0.53	0.85	0.98
1282	2021-02-23 09:00:00	1.18	1.47	1.15	1.2	1.02	0.85	1.3	1.3	1.05	1.43	1	1	0.53	0.6	1.08	1.05
1283	2021-02-23 10:00:00	1.21	1.13	1.17	1.17	1.03	0.6	1.4	1.7	1	1.47	1.08	1.07	0.5	0.57	1.07	1.09
1284	2021-02-23 11:00:00	1.05	1.03	1.1	0.98	0.8	0.8	1.27	1.67	1	1.27	1.14	0.97	0.55	0.6	0.93	1.09
1285	2021-02-23 12:00:00	0.88	0.73	0.98	0.8	0.78	0.63	0.97	1.52	0.93	1.17	0.9	0.83	0.53	0.57	0.82	1.07
1286	2021-02-23 13:00:00	0.79	0.63	0.72	0.63	0.72	0.57	0.9	1.27	0.88	1.07	0.94	0.77	0.55	0.65	0.6	1
1287	2021-02-23 14:00:00	0.68	0.57	0.67	0.63	0.7	0.5	0.8	1.1	0.72	1.03	0.8	0.77	0.45	0.65	0.53	0.91
1288	2021-02-23 15:00:00	0.62	0.57	0.67	0.6	0.68	0.5	0.8	0.8	0.74	0.85	0.7	0.77	0.42	0.67	0.55	0.82
1289	2021-02-23 16:00:00	0.58	0.57	0.67	0.55	0.68	0.5	0.77	0.7	0.7	0.85	0.7	0.75	0.42	0.67	0.55	0.8
1290	2021-02-23 17:00:00	0.58	0.57	0.7	0.6	0.67	0.67	0.77	0.68	0.72	0.87	0.7	0.68	0.37	0.67	0.55	0.72
1291	2021-02-23 18:00:00	0.59	0.63	0.75	0.63	0.7	0.7	0.8	0.68	0.72	0.9	0.7	0.68	0.48	0.73	0.55	0.72
1292	2021-02-23 19:00:00	0.66	0.65	0.75	0.73	0.8	0.67	0.9	0.82	0.76	1.1	0.78	0.65	0.63	0.77	0.63	0.74
1293	2021-02-23 20:00:00	0.77	0.82	0.93	0.77	0.98	0.67	1	1.15	0.78	1.2	0.96	0.65	0.78	0.83	0.65	0.75
1294	2021-02-23 21:00:00	0.85	1	1.1	0.75	0.92	0.67	1.07	1.2	0.76	1.13	1.12	0.63	0.8	0.87	0.7	0.73
1295	2021-02-23 22:00:00	0.95	1.1	1.1	0.85	0.8	0.6	1.07	1.05	0.72	1.27	1.16	0.65	0.8	0.87	0.72	0.7
1296	2021-02-23 23:00:00	0.92	1.1	1.05	0.73	0.75	0.63	0.97	1.1	0.72	1.43	1.04	0.6	0.8	0.87	0.73	0.71
1297	2021-02-24	0.98	0.98	1.02	0.68	0.72	0.5	0.95	1.07	0.7	1.37	1.1	0.57	0.8	0.8	0.7	0.64
1298	2021-02-24 01:00:00	0.95	0.93	1	0.67	0.72	0.5	0.93	1.15	0.68	1.37	1.02	0.57	0.82	0.8	0.65	0.59
1299	2021-02-24 02:00:00	1.02	0.88	1.02	0.67	0.72	0.5	0.9	1.02	0.68	1.2	0.96	0.57	0.68	0.73	0.65	0.66
1300	2021-02-24 03:00:00	1	0.82	0.95	0.63	0.7	0.47	0.88	0.95	0.66	1.1	0.94	0.57	0.65	0.73	0.6	0.65
1301	2021-02-24 04:00:00	0.86	0.77	0.9	0.63	0.67	0.47	0.9	0.8	0.6	1.07	0.86	0.57	0.6	0.7	0.55	0.7
1302	2021-02-24 05:00:00	0.78	0.75	0.85	0.63	0.67	0.5	0.85	0.82	0.6	1.07	0.86	0.57	0.6	0.7	0.55	0.76
1303	2021-02-24 06:00:00	0.77	0.82	0.8	0.6	0.67	0.47	0.85	0.82	0.6	1.07	0.86	0.57	0.57	0.7	0.55	0.74
1304	2021-02-24 07:00:00	0.74	0.95	0.8	0.63	0.67	0.53	0.9	0.82	0.62	1.17	0.9	0.68	0.68	0.73	0.55	0.76
1305	2021-02-24 08:00:00	0.77	0.92	0.8	0.63	0.73	0.53	0.95	0.85	0.68	1.17	1.02	0.82	0.93	0.73	0.63	0.83
1306	2021-02-24 09:00:00	0.8	1.02	0.88	0.7	0.77	0.53	0.93	0.9	0.74	1.2	1.04	1.1	1.15	0.83	0.63	0.87
1307	2021-02-24 10:00:00	0.8	0.98	0.8	0.73	0.82	0.53	0.93	1.05	0.72	1.13	1.06	1.2	1.35	0.9	0.63	0.87
1308	2021-02-24 11:00:00	0.78	0.8	0.83	0.7	0.8	0.47	0.83	0.9	0.74	1.05	1.06	0.95	1.32	0.97	0.6	0.79
1309	2021-02-24 12:00:00	0.77	0.78	0.85	0.68	0.72	0.55	0.83	0.85	0.72	1	1.04	0.97	1.25	0.9	0.55	0.73
1310	2021-02-24 13:00:00	0.77	0.78	0.88	0.65	0.7	0.53	0.78	0.83	0.76	0.93	0.96	0.93	0.82	0.8	0.55	0.67
1311	2021-02-24 14:00:00	0.73	0.78	0.77	0.63	0.7	0.53	0.78	0.75	0.74	0.93	0.95	0.77	0.73	0.75	0.53	0.67
1312	2021-02-24 15:00:00	0.72	0.78	0.7	0.63	0.7	0.5	0.73	0.75	0.74	0.87	0.92	0.68	0.72	0.67	0.55	0.62
1313	2021-02-24 16:00:00	0.72	0.8	0.65	0.63	0.72	0.45	0.65	0.72	0.72	0.8	0.86	0.68	0.78	0.63	0.53	0.63
1314	2021-02-24 17:00:00	0.7	0.9	0.8	0.63	0.73	0.5	0.63	0.72	0.74	0.9	0.78	0.68	0.75	0.67	0.55	0.62
1315	2021-02-24 18:00:00	0.7	0.73	0.78	0.63	0.73	0.53	0.68	0.72	0.82	0.87	0.76	0.72	0.7	0.7	0.6	0.7
1316	2021-02-24 19:00:00	0.76	0.67	0.85	0.65	0.78	0.63	0.73	0.78	0.86	1	0.82	0.75	0.68	0.8	0.63	0.8
1317	2021-02-24 20:00:00	0.79	0.75	1.05	0.65	0.77	0.63	0.78	0.85	0.86	1.1	0.86	0.78	0.77	0.83	0.63	0.85
1318	2021-02-24 21:00:00	0.75	0.85	1.23	0.7	0.77	0.63	0.68	0.9	0.88	1.13	1.06	0.78	0.85	0.8	0.63	0.88
1319	2021-02-24 22:00:00	0.72	0.82	1.27	0.7	0.77	0.6	0.65	0.92	0.84	1.3	1.16	0.75	0.85	0.77	0.65	0.89
1320	2021-02-24 23:00:00	0.69	0.7	1.1	0.63	0.77	0.57	0.63	1	0.82	1.23	1.24	0.75	0.7	0.8	0.6	0.87
1321	2021-02-25	0.7	0.65	1	0.63	0.75	0.57	0.63	0.93	0.8	1.13	1.08	0.72	0.58	0.73	0.55	0.86
1322	2021-02-25 01:00:00	0.68	0.63	0.88	0.63	0.72	0.57	0.63	0.9	0.78	0.97	0.96	0.68	0.55	0.67	0.55	0.8
1323	2021-02-25 02:00:00	0.68	0.63	0.78	0.63	0.67	0.57	0.63	0.85	0.76	0.87	0.84	0.63	0.53	0.7	0.55	0.77
1324	2021-02-25 03:00:00	0.68	0.63	0.7	0.6	0.67	0.57	0.63	0.75	0.7	0.83	0.82	0.63	0.43	0.7	0.55	0.76
1325	2021-02-25 04:00:00	0.67	0.6	0.65	0.55	0.67	0.5	0.63	0.65	0.7	0.83	0.74	0.63	0.38	0.63	0.55	0.75
1326	2021-02-25 05:00:00	0.64	0.63	0.72	0.6	0.67	0.5	0.6	0.72	0.68	0.8	0.76	0.6	0.35	0.53	0.55	0.71
1327	2021-02-25 06:00:00	0.63	0.63	0.72	0.6	0.68	0.5	0.6	0.65	0.7	0.8	0.78	0.6	0.35	0.57	0.55	0.7
1328	2021-02-25 07:00:00	0.63	0.65	0.68	0.6	0.68	0.5	0.6	0.65	0.68	0.77	0.76	0.6	0.38	0.53	0.55	0.7
1329	2021-02-25 08:00:00	0.64	0.65	0.63	0.63	0.7	0.5	0.6	0.65	0.72	0.73	0.78	0.6	0.38	0.53	0.55	0.74
1330	2021-02-25 09:00:00	0.68	0.72	0.57	0.63	0.72	0.45	0.6	0.65	0.7	0.73	0.78	0.63	0.42	0.57	0.58	0.79
1331	2021-02-25 10:00:00	0.71	0.7	0.7	0.63	0.78	0.45	0.6	0.6	0.7	0.77	0.78	0.6	0.45	0.6	0.53	0.77
1332	2021-02-25 11:00:00	0.75	0.67	0.63	0.68	0.8	0.4	0.6	0.63	0.7	0.87	0.76	0.6	0.47	0.6	0.55	0.72
1333	2021-02-25 12:00:00	0.75	0.63	0.73	0.7	0.8	0.5	0.6	0.63	0.68	0.83	0.7	0.57	0.47	0.6	0.6	0.71
1334	2021-02-25 13:00:00	0.72	0.57	0.65	0.7	0.78	0.5	0.6	0.57	0.72	0.77	0.64	0.65	0.5	0.6	0.63	0.68
1335	2021-02-25 14:00:00	0.72	0.55	0.6	0.73	0.8	0.5	0.6	0.57	0.7	0.77	0.62	0.6	0.47	0.6	0.57	0.62
1336	2021-02-25 15:00:00	0.74	0.55	0.63	0.73	0.78	0.5	0.55	0.57	0.63	0.77	0.72	0.57	0.47	0.53	0.55	0.62
1337	2021-02-25 16:00:00	0.76	0.55	0.68	0.73	0.78	0.45	0.57	0.57	0.66	0.77	0.74	0.55	0.43	0.53	0.53	0.61
1338	2021-02-25 17:00:00	0.73	0.68	0.8	0.73	0.75	0.5	0.6	0.65	0.68	0.77	0.66	0.55	0.43	0.53	0.53	0.61
1339	2021-02-25 18:00:00	0.74	0.67	0.72	0.73	0.75	0.5	0.6	0.65	0.68	0.77	0.68	0.57	0.47	0.57	0.53	0.6
1340	2021-02-25 19:00:00	0.75	0.63	0.7	0.7	0.75	0.5	0.6	0.65	0.68	0.87	0.68	0.57	0.47	0.6	0.53	0.58
1341	2021-02-25 20:00:00	0.79	0.65	0.67	0.75	0.78	0.57	0.57	0.73	0.68	0.83	0.72	0.57	0.47	0.6	0.55	0.59
1342	2021-02-25 21:00:00	0.8	0.65	0.65	0.83	0.82	0.57	0.57	0.75	0.68	0.8	0.68	0.55	0.47	0.6	0.58	0.57
1343	2021-02-25 22:00:00	0.82	0.65	0.7	0.88	0.73	0.53	0.57	0.67	0.62	0.8	0.74	0.55	0.47	0.6	0.58	0.58
1344	2021-02-25 23:00:00	0.81	0.57	0.6	0.77	0.68	0.53	0.53	0.6	0.6	0.77	0.82	0.55	0.42	0.57	0.55	0.56
1345	2021-02-26	0.76	0.55	0.65	0.65	0.68	0.53	0.53	0.6	0.6	0.73	0.74	0.53	0.42	0.53	0.6	0.55
1346	2021-02-26 01:00:00	0.7	0.55	0.67	0.6	0.65	0.5	0.53	0.63	0.58	0.77	0.66	0.53	0.4	0.57	0.6	0.55
1347	2021-02-26 02:00:00	0.69	0.55	0.65	0.6	0.62	0.47	0.53	0.65	0.54	0.77	0.64	0.53	0.4	0.53	0.6	0.56
1348	2021-02-26 03:00:00	0.72	0.55	0.72	0.6	0.62	0.47	0.53	0.67	0.56	0.77	0.6	0.5	0.4	0.57	0.55	0.56
1349	2021-02-26 04:00:00	0.71	0.57	0.7	0.63	0.6	0.47	0.55	0.67	0.54	0.73	0.58	0.53	0.4	0.53	0.55	0.54
1350	2021-02-26 05:00:00	0.69	0.57	0.57	0.6	0.6	0.47	0.57	0.65	0.54	0.73	0.6	0.53	0.4	0.53	0.6	0.54
1351	2021-02-26 06:00:00	0.68	0.65	0.55	0.63	0.58	0.5	0.57	0.63	0.58	0.77	0.62	0.5	0.42	0.53	0.63	0.56
1352	2021-02-26 07:00:00	0.68	0.68	0.58	0.6	0.58	0.57	0.6	0.65	0.6	0.77	0.62	0.53	0.45	0.57	0.65	0.54
1353	2021-02-26 08:00:00	0.69	0.68	0.7	0.6	0.6	0.57	0.6	0.65	0.66	0.83	0.62	0.55	0.48	0.57	0.63	0.56
1354	2021-02-26 09:00:00	0.74	0.78	0.65	0.65	0.6	0.53	0.63	0.67	0.7	0.83	0.68	0.6	0.55	0.63	0.65	0.61
1355	2021-02-26 10:00:00	0.75	0.75	0.65	0.67	0.58	0.5	0.65	0.65	0.7	0.83	0.7	0.6	0.63	0.67	0.55	0.65
1356	2021-02-26 11:00:00	0.75	0.63	0.7	0.57	0.58	0.5	0.57	0.63	0.64	0.77	0.7	0.6	0.68	0.67	0.53	0.68
1357	2021-02-26 12:00:00	0.75	0.63	0.67	0.55	0.58	0.57	0.57	0.63	0.64	0.73	0.66	0.6	0.47	0.63	0.53	0.66
1358	2021-02-26 13:00:00	0.73	0.6	0.68	0.5	0.57	0.47	0.57	0.63	0.62	0.67	0.66	0.6	0.4	0.63	0.47	0.66
1359	2021-02-26 14:00:00	0.7	0.57	0.68	0.5	0.57	0.47	0.57	0.57	0.62	0.63	0.62	0.6	0.38	0.63	0.47	0.64
1360	2021-02-26 15:00:00	0.66	0.57	0.63	0.5	0.5	0.47	0.55	0.63	0.64	0.63	0.6	0.6	0.38	0.63	0.47	0.64
1361	2021-02-26 16:00:00	0.63	0.57	0.63	0.5	0.58	0.53	0.55	0.63	0.62	0.63	0.6	0.57	0.35	0.63	0.5	0.62
1362	2021-02-26 17:00:00	0.65	0.63	0.6	0.5	0.63	0.53	0.55	0.57	0.6	0.63	0.62	0.55	0.35	0.6	0.53	0.63
1363	2021-02-26 18:00:00	0.65	0.57	0.68	0.5	0.6	0.5	0.55	0.57	0.6	0.7	0.6	0.53	0.4	0.6	0.53	0.64
1364	2021-02-26 19:00:00	0.68	0.57	0.7	0.55	0.62	0.53	0.55	0.57	0.62	0.77	0.6	0.55	0.4	0.6	0.53	0.65
1365	2021-02-26 20:00:00	0.67	0.57	0.7	0.57	0.63	0.47	0.55	0.57	0.6	0.77	0.62	0.55	0.53	0.6	0.53	0.63
1366	2021-02-26 21:00:00	0.71	0.57	0.6	0.6	0.65	0.5	0.55	0.53	0.62	0.83	0.62	0.57	0.55	0.63	0.53	0.63
1367	2021-02-26 22:00:00	0.67	0.57	0.6	0.57	0.67	0.47	0.55	0.55	0.6	0.8	0.62	0.57	0.55	0.6	0.47	0.61
1368	2021-02-26 23:00:00	0.66	0.57	0.6	0.57	0.65	0.47	0.55	0.57	0.6	0.77	0.62	0.53	0.55	0.53	0.47	0.6
1369	2021-02-27	0.65	0.57	0.65	0.57	0.65	0.47	0.55	0.63	0.6	0.77	0.6	0.53	0.57	0.53	0.53	0.59
1370	2021-02-27 01:00:00	0.65	0.55	0.65	0.55	0.63	0.47	0.55	0.65	0.6	0.73	0.6	0.5	0.53	0.53	0.5	0.58
1371	2021-02-27 02:00:00	0.68	0.55	0.65	0.5	0.6	0.47	0.55	0.63	0.54	0.73	0.6	0.5	0.47	0.53	0.45	0.57
1372	2021-02-27 03:00:00	0.65	0.55	0.63	0.5	0.58	0.47	0.55	0.63	0.56	0.73	0.64	0.47	0.45	0.53	0.45	0.56
1373	2021-02-27 04:00:00	0.64	0.55	0.63	0.5	0.57	0.47	0.53	0.55	0.5	0.73	0.64	0.43	0.38	0.53	0.45	0.56
1374	2021-02-27 05:00:00	0.64	0.55	0.65	0.47	0.57	0.47	0.53	0.53	0.5	0.67	0.7	0.43	0.4	0.53	0.45	0.57
1375	2021-02-27 06:00:00	0.65	0.55	0.63	0.47	0.55	0.47	0.53	0.55	0.48	0.67	0.6	0.45	0.4	0.53	0.45	0.56
1376	2021-02-27 07:00:00	0.65	0.55	0.65	0.47	0.55	0.47	0.55	0.6	0.5	0.7	0.62	0.47	0.45	0.53	0.47	0.59
1377	2021-02-27 08:00:00	0.68	0.53	0.67	0.5	0.53	0.47	0.55	0.63	0.52	0.77	0.64	0.53	0.53	0.53	0.47	0.62
1378	2021-02-27 09:00:00	0.71	0.6	0.7	0.57	0.53	0.5	0.55	0.63	0.6	0.77	0.74	0.55	0.6	0.6	0.53	0.63
1379	2021-02-27 10:00:00	0.71	0.65	0.68	0.57	0.57	0.5	0.55	0.65	0.6	0.8	0.82	0.57	0.57	0.6	0.53	0.63
1380	2021-02-27 11:00:00	0.72	0.58	0.67	0.57	0.55	0.5	0.55	0.63	0.62	0.73	0.78	0.6	0.65	0.6	0.53	0.66
1381	2021-02-27 12:00:00	0.73	0.65	0.67	0.55	0.55	0.5	0.57	0.63	0.66	0.73	0.68	0.57	0.75	0.63	0.53	0.66
1382	2021-02-27 13:00:00	0.72	0.6	0.67	0.5	0.55	0.53	0.57	0.6	0.66	0.73	0.7	0.6	0.75	0.6	0.53	0.63
1383	2021-02-27 14:00:00	0.72	0.53	0.63	0.47	0.55	0.53	0.57	0.6	0.6	0.7	0.64	0.55	0.68	0.6	0.55	0.63
1384	2021-02-27 15:00:00	0.7	0.57	0.57	0.47	0.57	0.6	0.57	0.63	0.62	0.77	0.64	0.55	0.6	0.6	0.55	0.61
1385	2021-02-27 16:00:00	0.7	0.57	0.55	0.47	0.55	0.57	0.57	0.63	0.6	0.67	0.68	0.53	0.47	0.63	0.53	0.61
1386	2021-02-27 17:00:00	0.7	0.53	0.55	0.5	0.57	0.5	0.55	0.63	0.62	0.7	0.66	0.53	0.42	0.63	0.53	0.62
1387	2021-02-27 18:00:00	0.71	0.6	0.6	0.5	0.54	0.5	0.57	0.63	0.62	0.77	0.7	0.53	0.45	0.63	0.53	0.66
1388	2021-02-27 19:00:00	0.69	0.6	0.7	0.57	0.6	0.5	0.63	0.65	0.64	0.77	0.72	0.55	0.57	0.63	0.55	0.62
1389	2021-02-27 20:00:00	0.69	0.58	0.72	0.57	0.6	0.5	0.6	0.65	0.66	0.77	0.8	0.55	0.7	0.63	0.57	0.59
1390	2021-02-27 21:00:00	0.68	0.58	0.82	0.57	0.6	0.5	0.57	0.63	0.64	0.77	0.78	0.55	0.75	0.63	0.55	0.59
1391	2021-02-27 22:00:00	0.68	0.53	0.8	0.57	0.6	0.47	0.57	0.63	0.6	0.73	0.74	0.55	0.68	0.63	0.53	0.58
1392	2021-02-27 23:00:00	0.66	0.5	0.7	0.53	0.58	0.47	0.55	0.63	0.58	0.67	0.76	0.55	0.63	0.63	0.47	0.57
1393	2021-02-28	0.65	0.5	0.68	0.5	0.62	0.43	0.55	0.63	0.58	0.67	0.76	0.53	0.6	0.63	0.43	0.55
1394	2021-02-28 01:00:00	0.66	0.55	0.67	0.5	0.62	0.4	0.53	0.63	0.54	0.67	0.63	0.53	0.63	0.57	0.43	0.55
1395	2021-02-28 02:00:00	0.62	0.55	0.65	0.53	0.62	0.4	0.47	0.6	0.52	0.7	0.6	0.5	0.57	0.53	0.43	0.53
1396	2021-02-28 03:00:00	0.6	0.5	0.65	0.53	0.6	0.4	0.47	0.55	0.5	0.67	0.6	0.53	0.47	0.53	0.43	0.53
1397	2021-02-28 04:00:00	0.62	0.53	0.65	0.53	0.57	0.4	0.45	0.58	0.5	0.67	0.54	0.53	0.45	0.53	0.43	0.52
1398	2021-02-28 05:00:00	0.59	0.5	0.63	0.53	0.55	0.4	0.45	0.6	0.5	0.63	0.54	0.53	0.35	0.53	0.43	0.52
1399	2021-02-28 06:00:00	0.58	0.53	0.57	0.47	0.55	0.4	0.45	0.58	0.52	0.6	0.6	0.53	0.38	0.53	0.43	0.54
1400	2021-02-28 07:00:00	0.59	0.6	0.55	0.47	0.53	0.4	0.45	0.58	0.54	0.6	0.54	0.53	0.42	0.53	0.43	0.55
1401	2021-02-28 08:00:00	0.63	0.57	0.6	0.55	0.57	0.47	0.5	0.6	0.58	0.67	0.56	0.55	0.47	0.53	0.47	0.58
1402	2021-02-28 09:00:00	0.68	0.7	0.6	0.57	0.63	0.5	0.53	0.63	0.64	0.7	0.54	0.57	0.55	0.57	0.55	0.61
1403	2021-02-28 10:00:00	0.71	0.7	0.63	0.57	0.65	0.5	0.55	0.63	0.66	0.67	0.64	0.63	0.6	0.57	0.55	0.63
1404	2021-02-28 11:00:00	0.72	0.67	0.6	0.57	0.63	0.5	0.55	0.63	0.66	0.67	0.64	0.63	0.63	0.53	0.53	0.64
1405	2021-02-28 12:00:00	0.72	0.63	0.57	0.57	0.62	0.5	0.55	0.6	0.66	0.7	0.58	0.65	0.6	0.53	0.53	0.65
1406	2021-02-28 13:00:00	0.72	0.72	0.57	0.57	0.62	0.5	0.55	0.55	0.68	0.63	0.58	0.65	0.57	0.53	0.53	0.65
1407	2021-02-28 14:00:00	0.71	0.72	0.58	0.57	0.58	0.5	0.55	0.55	0.66	0.63	0.6	0.65	0.57	0.53	0.55	0.65
1408	2021-02-28 15:00:00	0.71	0.65	0.6	0.55	0.57	0.5	0.55	0.53	0.68	0.67	0.56	0.63	0.57	0.53	0.55	0.65
1409	2021-02-28 16:00:00	0.68	0.6	0.6	0.55	0.57	0.53	0.55	0.53	0.66	0.67	0.6	0.6	0.55	0.53	0.53	0.64
1410	2021-02-28 17:00:00	0.68	0.68	0.58	0.53	0.55	0.5	0.55	0.53	0.66	0.67	0.54	0.6	0.53	0.53	0.53	0.67
1411	2021-02-28 18:00:00	0.68	0.55	0.73	0.55	0.56	0.6	0.55	0.57	0.66	0.7	0.56	0.63	0.55	0.53	0.53	0.69
1412	2021-02-28 19:00:00	0.68	0.55	0.73	0.53	0.57	0.53	0.6	0.6	0.66	0.73	0.58	0.7	0.6	0.57	0.55	0.74
1413	2021-02-28 20:00:00	0.68	0.55	0.67	0.5	0.57	0.57	0.55	0.63	0.7	0.7	0.66	0.7	0.58	0.6	0.53	0.76
1414	2021-02-28 21:00:00	0.66	0.57	0.68	0.53	0.48	0.57	0.55	0.63	0.66	0.7	0.62	0.65	0.55	0.57	0.53	0.75
1415	2021-02-28 22:00:00	0.66	0.55	0.7	0.53	0.52	0.5	0.6	0.63	0.66	0.67	0.54	0.6	0.55	0.5	0.53	0.77
1416	2021-02-28 23:00:00	0.65	0.55	0.63	0.5	0.53	0.5	0.57	0.63	0.66	0.67	0.54	0.6	0.53	0.5	0.5	0.73
1417	2021-03-01	0.68	0.55	0.58	0.57	0.53	0.5	0.57	0.63	0.66	0.67	0.52	0.6	0.53	0.5	0.43	0.69
1418	2021-03-01 01:00:00	0.65	0.55	0.6	0.57	0.57	0.47	0.55	0.55	0.6	0.67	0.54	0.6	0.53	0.47	0.43	0.67
1419	2021-03-01 02:00:00	0.66	0.53	0.6	0.57	0.58	0.37	0.53	0.55	0.5	0.6	0.54	0.57	0.53	0.43	0.43	0.65
1420	2021-03-01 03:00:00	0.65	0.47	0.6	0.57	0.6	0.37	0.5	0.53	0.46	0.6	0.54	0.6	0.53	0.43	0.43	0.63
1421	2021-03-01 04:00:00	0.66	0.47	0.6	0.53	0.6	0.37	0.48	0.53	0.46	0.57	0.52	0.57	0.53	0.43	0.45	0.61
1422	2021-03-01 05:00:00	0.65	0.5	0.53	0.53	0.6	0.4	0.45	0.45	0.46	0.6	0.5	0.6	0.53	0.43	0.45	0.64
1423	2021-03-01 06:00:00	0.63	0.5	0.57	0.57	0.58	0.37	0.45	0.45	0.46	0.57	0.5	0.57	0.5	0.47	0.45	0.62
1424	2021-03-01 07:00:00	0.64	0.55	0.57	0.6	0.62	0.27	0.53	0.53	0.48	0.6	0.52	0.57	0.6	0.43	0.5	0.64
1425	2021-03-01 08:00:00	0.68	0.6	0.6	0.65	0.7	0.3	0.6	0.63	0.56	0.7	0.6	0.67	0.77	0.47	0.55	0.77
1426	2021-03-01 09:00:00	0.75	0.6	0.6	0.6	0.72	0.33	0.68	0.77	0.56	0.8	0.6	0.68	0.88	0.5	0.68	0.79
1427	2021-03-01 10:00:00	0.78	0.57	0.63	0.6	0.72	0.37	0.73	0.82	0.5	0.83	0.58	0.55	0.9	0.5	0.6	0.73
1428	2021-03-01 11:00:00	0.75	0.57	0.6	0.65	0.58	0.3	0.7	0.8	0.44	0.67	0.56	0.53	0.65	0.5	0.55	0.67
1429	2021-03-01 12:00:00	0.68	0.57	0.65	0.6	0.52	0.23	0.4	0.7	0.44	0.63	0.58	0.5	0.55	0.5	0.45	0.6
1430	2021-03-01 13:00:00	0.59	0.5	0.6	0.6	0.47	0.17	0.35	0.65	0.46	0.53	0.58	0.45	0.47	0.47	0.38	0.55
1431	2021-03-01 14:00:00	0.57	0.5	0.53	0.5	0.47	0.17	0.27	0.55	0.44	0.53	0.55	0.45	0.45	0.5	0.38	0.52
1432	2021-03-01 15:00:00	0.54	0.5	0.47	0.47	0.48	0.2	0.35	0.45	0.46	0.53	0.48	0.45	0.4	0.5	0.35	0.57
1433	2021-03-01 16:00:00	0.54	0.47	0.45	0.47	0.48	0.23	0.35	0.43	0.46	0.53	0.36	0.53	0.35	0.43	0.38	0.55
1434	2021-03-01 17:00:00	0.55	0.47	0.45	0.5	0.48	0.23	0.3	0.43	0.5	0.65	0.38	0.53	0.47	0.53	0.38	0.57
1435	2021-03-01 18:00:00	0.56	0.5	0.55	0.53	0.52	0.3	0.27	0.43	0.52	0.63	0.4	0.53	0.72	0.5	0.43	0.62
1436	2021-03-01 19:00:00	0.59	0.5	0.6	0.5	0.57	0.53	0.4	0.5	0.7	0.67	0.5	0.6	0.68	0.47	0.53	0.64
1437	2021-03-01 20:00:00	0.67	0.5	0.6	0.53	0.6	0.53	0.53	0.5	0.78	0.67	0.58	0.73	0.72	0.53	0.65	0.68
1438	2021-03-01 21:00:00	0.69	0.5	0.6	0.57	0.63	0.43	0.55	0.53	0.6	0.67	0.62	0.75	0.7	0.53	0.78	0.69
1439	2021-03-01 22:00:00	0.76	0.47	0.67	0.6	0.63	0.5	0.5	0.65	0.6	0.67	0.62	0.75	0.7	0.53	0.57	0.69
1440	2021-03-01 23:00:00	0.8	0.5	0.6	0.65	0.7	0.47	0.47	0.57	0.64	0.7	0.58	0.78	0.65	0.53	0.53	0.69
1441	2021-03-02	0.82	0.55	0.58	0.7	0.67	0.47	0.47	0.6	0.64	0.67	0.56	0.72	0.67	0.5	0.45	0.69
1442	2021-03-02 01:00:00	0.79	0.5	0.55	0.6	0.7	0.47	0.47	0.63	0.66	0.67	0.5	0.67	0.7	0.43	0.5	0.71
1443	2021-03-02 02:00:00	0.78	0.5	0.55	0.5	0.68	0.47	0.45	0.6	0.64	0.67	0.5	0.63	0.78	0.43	0.5	0.69
1444	2021-03-02 03:00:00	0.78	0.52	0.55	0.57	0.67	0.47	0.43	0.6	0.66	0.67	0.48	0.6	0.7	0.43	0.5	0.7
1445	2021-03-02 04:00:00	0.76	0.57	0.53	0.57	0.65	0.47	0.45	0.63	0.66	0.7	0.46	0.6	0.7	0.43	0.5	0.7
1446	2021-03-02 05:00:00	0.75	0.55	0.55	0.6	0.65	0.47	0.47	0.57	0.66	0.73	0.48	0.6	0.7	0.43	0.45	0.75
1447	2021-03-02 06:00:00	0.76	0.6	0.53	0.63	0.67	0.47	0.5	0.63	0.66	0.73	0.5	0.63	0.65	0.43	0.47	0.71
1448	2021-03-02 07:00:00	0.78	0.6	0.6	0.65	0.73	0.47	0.55	0.73	0.7	0.8	0.5	0.63	0.72	0.43	0.5	0.76
1449	2021-03-02 08:00:00	0.86	0.68	0.63	0.85	0.8	0.57	0.63	0.8	0.8	0.93	0.56	0.77	0.82	0.43	0.67	0.78
1450	2021-03-02 09:00:00	0.96	0.72	0.67	0.88	0.97	0.63	0.65	0.95	0.84	1.03	0.64	0.85	0.82	0.5	0.72	0.79
1451	2021-03-02 10:00:00	0.94	0.68	0.65	0.8	0.85	0.7	0.63	0.97	0.84	0.97	0.66	0.8	0.75	0.5	0.65	0.81
1452	2021-03-02 11:00:00	0.85	0.6	0.63	0.68	0.68	0.6	0.65	0.87	0.8	0.93	0.66	0.73	0.65	0.47	0.55	0.77
1453	2021-03-02 12:00:00	0.77	0.6	0.67	0.57	0.67	0.6	0.67	0.85	0.74	0.87	0.58	0.68	0.55	0.45	0.53	0.75
1454	2021-03-02 13:00:00	0.63	0.57	0.63	0.47	0.58	0.6	0.63	0.73	0.78	0.9	0.56	0.65	0.53	0.47	0.47	0.7
1455	2021-03-02 14:00:00	0.55	0.57	0.58	0.43	0.55	0.57	0.5	0.6	0.88	0.77	0.54	0.63	0.55	0.43	0.47	0.7
1456	2021-03-02 15:00:00	0.52	0.55	0.55	0.42	0.52	0.57	0.53	0.65	0.9	0.7	0.48	0.65	0.63	0.43	0.43	0.71
1457	2021-03-02 16:00:00	0.52	0.55	0.53	0.47	0.52	0.6	0.55	0.47	0.8	0.73	0.5	0.63	0.57	0.43	0.45	0.72
1458	2021-03-02 17:00:00	0.53	0.55	0.58	0.47	0.5	0.7	0.5	0.45	0.76	0.73	0.46	0.63	0.53	0.5	0.43	0.75
1459	2021-03-02 18:00:00	0.58	0.53	0.63	0.5	0.57	0.87	0.53	0.45	0.8	0.73	0.46	0.65	0.58	0.43	0.47	0.84
1460	2021-03-02 19:00:00	0.58	0.57	0.65	0.5	0.62	0.9	0.6	0.48	0.84	0.77	0.52	0.75	0.65	0.5	0.5	0.85
1461	2021-03-02 20:00:00	0.61	0.57	0.75	0.53	0.63	0.73	0.6	0.55	0.74	0.77	0.58	0.75	0.65	0.53	0.53	0.84
1462	2021-03-02 21:00:00	0.63	0.55	0.7	0.57	0.67	0.73	0.6	0.6	0.76	0.8	0.58	0.7	0.72	0.57	0.53	0.81
1463	2021-03-02 22:00:00	0.63	0.63	0.72	0.63	0.68	0.67	0.65	0.65	0.76	0.77	0.62	0.67	0.73	0.53	0.55	0.78
1464	2021-03-02 23:00:00	0.64	0.63	0.75	0.6	0.65	0.63	0.67	0.63	0.74	0.73	0.62	0.65	0.73	0.57	0.58	0.76
1465	2021-03-03	0.67	0.63	0.75	0.6	0.62	0.63	0.67	0.63	0.72	0.77	0.64	0.65	0.73	0.5	0.58	0.74
1466	2021-03-03 01:00:00	0.68	0.63	0.72	0.6	0.62	0.63	0.67	0.65	0.72	0.77	0.62	0.65	0.65	0.5	0.58	0.75
1467	2021-03-03 02:00:00	0.64	0.63	0.72	0.58	0.63	0.67	0.67	0.63	0.72	0.77	0.6	0.65	0.68	0.47	0.58	0.74
1468	2021-03-03 03:00:00	0.61	0.63	0.73	0.55	0.65	0.67	0.7	0.65	0.72	0.73	0.58	0.63	0.67	0.47	0.55	0.73
1469	2021-03-03 04:00:00	0.61	0.63	0.67	0.55	0.63	0.67	0.7	0.63	0.72	0.67	0.58	0.63	0.63	0.47	0.58	0.73
1470	2021-03-03 05:00:00	0.62	0.65	0.7	0.6	0.65	0.67	0.7	0.63	0.72	0.67	0.58	0.63	0.57	0.5	0.57	0.72
1471	2021-03-03 06:00:00	0.62	0.7	0.73	0.63	0.67	0.67	0.7	0.65	0.72	0.7	0.6	0.65	0.6	0.47	0.6	0.74
1472	2021-03-03 07:00:00	0.67	0.7	0.8	0.68	0.7	0.67	0.67	0.75	0.8	0.73	0.64	0.65	0.63	0.47	0.65	0.75
1473	2021-03-03 08:00:00	0.72	0.75	0.88	0.77	0.73	0.77	0.72	0.93	0.88	0.87	0.76	0.75	0.87	0.5	0.77	0.82
1474	2021-03-03 09:00:00	0.78	0.78	0.9	0.82	0.82	1.03	0.72	1	1	0.97	0.86	0.75	1	0.53	0.83	0.89
1475	2021-03-03 10:00:00	0.79	0.75	0.75	0.73	0.8	0.93	0.72	0.95	0.94	0.87	0.88	0.72	1.35	0.53	0.63	0.88
1476	2021-03-03 11:00:00	0.71	0.78	0.77	0.65	0.78	0.9	0.7	0.77	0.9	0.75	0.7	0.78	1.5	0.5	0.6	0.81
1477	2021-03-03 12:00:00	0.69	0.73	0.75	0.6	0.68	0.77	0.72	0.8	0.86	0.67	0.56	0.8	1.38	0.5	0.58	0.78
1478	2021-03-03 13:00:00	0.67	0.68	0.7	0.57	0.63	0.7	0.7	0.68	0.82	0.67	0.56	0.75	1	0.53	0.5	0.78
1479	2021-03-03 14:00:00	0.62	0.65	0.63	0.55	0.63	0.6	0.67	0.68	0.76	0.67	0.47	0.67	0.67	0.53	0.5	0.74
1480	2021-03-03 15:00:00	0.61	0.6	0.63	0.55	0.63	0.6	0.65	0.65	0.7	0.67	0.5	0.65	0.78	0.53	0.47	0.76
1481	2021-03-03 16:00:00	0.61	0.63	0.63	0.55	0.65	0.63	0.6	0.6	0.7	0.67	0.5	0.63	0.95	0.53	0.5	0.74
1482	2021-03-03 17:00:00	0.61	0.63	0.67	0.57	0.65	0.6	0.63	0.6	0.68	0.67	0.46	0.65	0.93	0.5	0.5	0.73
1483	2021-03-03 18:00:00	0.62	0.63	0.72	0.6	0.67	0.6	0.65	0.63	0.7	0.67	0.52	0.65	0.9	0.55	0.5	0.76
1484	2021-03-03 19:00:00	0.65	0.63	0.72	0.68	0.73	0.7	0.67	0.68	0.74	0.77	0.56	0.75	0.85	0.63	0.5	0.79
1485	2021-03-03 20:00:00	0.75	0.7	0.83	0.68	0.78	0.77	0.7	0.68	0.78	0.77	0.56	0.8	1	0.6	0.53	0.86
1486	2021-03-03 21:00:00	0.82	0.77	0.8	0.77	0.87	0.73	0.75	0.68	0.9	0.77	1.52	0.88	1.1	0.57	0.55	0.92
1487	2021-03-03 22:00:00	0.86	0.75	0.85	0.75	0.87	0.77	0.72	0.68	0.92	0.77	0.66	0.95	1.07	0.53	0.55	0.97
1488	2021-03-03 23:00:00	0.9	0.8	0.82	0.77	0.88	0.73	0.75	0.72	1.1	0.93	0.7	0.95	1	0.57	0.65	0.96
1489	2021-03-04	0.89	0.82	0.77	0.75	0.88	0.77	0.75	0.72	1	0.87	0.72	0.93	1	0.53	0.65	1.02
1490	2021-03-04 01:00:00	0.82	0.82	0.75	0.7	0.82	0.73	0.78	0.75	0.9	0.83	0.74	0.88	0.93	0.53	0.6	1
1491	2021-03-04 02:00:00	0.78	0.85	0.7	0.8	0.83	0.77	0.72	0.75	0.88	0.77	0.72	0.8	0.9	0.53	0.58	0.98
1492	2021-03-04 03:00:00	0.75	0.8	0.7	0.83	0.8	0.7	0.75	0.7	0.84	0.87	0.68	0.78	0.85	0.53	0.53	0.96
1493	2021-03-04 04:00:00	0.75	0.82	0.7	0.75	0.78	0.7	0.75	0.7	0.82	0.9	0.68	0.7	0.8	0.53	0.55	1
1494	2021-03-04 05:00:00	0.71	0.85	0.75	0.72	0.78	0.73	0.78	0.72	0.78	0.87	0.7	0.67	0.75	0.53	0.5	0.92
1495	2021-03-04 06:00:00	0.71	0.93	0.73	0.73	0.77	0.7	0.75	0.72	0.8	0.87	0.7	0.67	0.77	0.53	0.53	0.89
1496	2021-03-04 07:00:00	0.78	0.97	0.75	0.8	0.8	0.73	0.8	0.77	0.8	0.9	0.7	0.73	0.77	0.57	0.6	0.95
1497	2021-03-04 08:00:00	0.85	1.02	0.83	0.88	0.88	0.93	0.95	0.82	0.86	1.07	0.84	0.9	0.9	0.6	0.77	1.06
1498	2021-03-04 09:00:00	0.94	1.02	0.8	1	0.93	0.97	1.07	0.88	0.96	1.17	0.98	0.92	0.93	0.6	0.77	1.12
1499	2021-03-04 10:00:00	1.07	0.98	0.77	1.07	0.92	0.93	0.97	0.85	0.88	1.1	0.94	0.77	0.85	0.63	0.7	1
1500	2021-03-04 11:00:00	1.09	0.85	0.8	0.9	0.87	0.87	0.82	0.85	0.84	1	0.88	0.73	0.72	0.7	0.68	0.96
1501	2021-03-04 12:00:00	1.06	0.78	0.78	0.87	0.88	0.73	0.73	0.77	0.8	0.9	0.84	0.73	0.65	0.7	0.6	0.87
1502	2021-03-04 13:00:00	0.99	0.75	0.7	0.8	0.92	0.7	0.7	0.8	0.74	0.87	0.82	0.65	0.6	0.8	0.58	0.76
1503	2021-03-04 14:00:00	0.98	0.75	0.75	0.75	0.9	0.7	0.63	0.85	0.72	0.87	0.8	0.63	0.53	0.67	0.53	0.7
1504	2021-03-04 15:00:00	0.91	0.63	0.7	0.75	0.85	0.63	0.63	0.82	0.72	0.87	0.78	0.63	0.47	0.67	0.5	0.66
1505	2021-03-04 16:00:00	0.9	0.63	0.7	0.72	0.82	0.55	0.6	0.8	0.66	0.83	0.66	0.6	0.47	0.67	0.47	0.67
1506	2021-03-04 17:00:00	0.88	0.63	0.7	0.72	0.82	0.6	0.63	0.8	0.68	0.87	0.64	0.6	0.47	0.67	0.47	0.7
1507	2021-03-04 18:00:00	0.91	0.63	0.72	0.77	0.83	0.6	0.67	0.77	0.7	0.87	0.66	0.6	0.55	0.7	0.47	0.73
1508	2021-03-04 19:00:00	0.93	0.65	0.85	0.77	0.82	0.67	0.77	0.75	0.7	0.87	0.72	0.7	0.9	0.8	0.58	0.82
1509	2021-03-04 20:00:00	0.91	0.65	1.02	0.72	0.8	0.7	0.77	0.85	0.8	0.97	0.8	0.88	1.5	0.8	0.6	0.9
1510	2021-03-04 21:00:00	0.89	0.7	0.95	0.72	0.77	0.73	0.8	0.82	0.78	1	0.82	1.05	1.1	0.8	0.68	1.04
1511	2021-03-04 22:00:00	0.88	0.73	0.97	0.7	0.82	0.65	0.77	0.77	0.73	1.03	0.78	1.25	1.1	0.77	0.68	1.16
1512	2021-03-04 23:00:00	0.85	0.7	0.95	0.7	0.87	0.63	0.77	0.82	0.74	1.07	0.82	1.13	1.13	0.77	0.68	1.02
1513	2021-03-05	0.83	0.7	0.95	0.67	0.85	0.63	0.73	0.82	0.76	1.03	0.78	0.88	1	0.73	0.65	1.03
1514	2021-03-05 01:00:00	0.85	0.73	0.9	0.7	0.82	0.63	0.7	0.85	0.72	1.03	0.74	0.8	0.93	0.67	0.58	0.97
1515	2021-03-05 02:00:00	0.85	0.7	0.82	0.85	0.83	0.63	0.67	0.88	0.72	1.07	0.72	0.75	0.9	0.67	0.5	0.9
1516	2021-03-05 03:00:00	0.86	0.7	0.75	0.88	0.78	0.63	0.7	0.8	0.72	1	0.7	0.73	0.93	0.67	0.53	0.91
1517	2021-03-05 04:00:00	0.87	0.7	0.72	0.8	0.77	0.63	0.7	0.73	0.66	0.9	0.74	0.7	0.88	0.65	0.58	0.9
1518	2021-03-05 05:00:00	0.96	0.73	0.72	0.8	0.8	0.63	0.7	0.75	0.66	0.97	0.7	0.7	0.78	0.67	0.6	0.86
1519	2021-03-05 06:00:00	0.98	0.65	0.7	0.8	0.8	0.63	0.7	0.77	0.68	0.9	0.7	0.67	0.77	0.63	0.63	0.84
1520	2021-03-05 07:00:00	1.01	0.65	0.72	0.85	0.83	0.63	0.73	0.77	0.72	0.97	0.76	0.75	0.9	0.63	0.65	0.83
1521	2021-03-05 08:00:00	1.06	0.75	0.85	0.9	0.95	0.7	0.85	0.85	0.86	1.07	0.82	0.85	1.18	0.67	0.73	0.9
1522	2021-03-05 09:00:00	1.12	0.82	0.88	1	1.08	0.73	0.85	1.02	1.04	1.17	0.92	0.92	1.42	0.73	0.8	0.96
1523	2021-03-05 10:00:00	1.03	0.88	0.85	0.97	1.03	0.7	0.82	1.15	1	1.13	0.94	0.93	1.25	0.7	0.9	0.93
1524	2021-03-05 11:00:00	0.94	0.85	0.85	0.85	1.05	0.7	0.88	1.37	0.84	1.13	0.8	0.9	1.23	0.67	0.77	0.9
1525	2021-03-05 12:00:00	0.83	0.78	0.85	0.77	1.02	0.67	0.82	1.17	0.84	0.97	0.74	0.9	1.15	0.67	0.63	0.86
1526	2021-03-05 13:00:00	0.75	0.65	0.8	0.68	0.97	0.67	0.77	0.9	0.84	0.93	0.7	0.88	1.23	0.67	0.58	0.85
1527	2021-03-05 14:00:00	0.7	0.63	0.77	0.57	0.95	0.67	0.77	0.82	0.76	0.87	0.64	0.82	1.23	0.67	0.55	0.83
1528	2021-03-05 15:00:00	0.66	0.63	0.73	0.57	0.78	0.63	0.7	0.72	0.66	0.87	0.62	0.85	0.88	0.63	0.55	0.83
1529	2021-03-05 16:00:00	0.65	0.6	0.67	0.57	0.7	0.57	0.7	0.65	0.68	0.8	0.6	0.75	0.75	0.57	0.5	0.78
1530	2021-03-05 17:00:00	0.65	0.65	0.75	0.57	0.6	0.57	0.7	0.7	0.68	0.77	0.64	0.75	0.7	0.57	0.58	0.77
1531	2021-03-05 18:00:00	0.66	0.65	0.83	0.6	0.65	0.63	0.7	0.7	0.72	0.8	0.64	0.75	0.75	0.57	0.58	0.77
1532	2021-03-05 19:00:00	0.68	0.67	0.9	0.68	0.68	0.73	0.78	0.73	0.8	0.83	0.68	0.82	0.82	0.67	0.63	0.87
1533	2021-03-05 20:00:00	0.72	0.72	0.95	0.75	0.8	0.83	0.82	0.73	0.88	0.93	0.72	0.75	0.93	0.7	0.68	0.99
1534	2021-03-05 21:00:00	0.79	0.85	1	0.73	0.83	0.8	0.77	0.75	0.86	0.93	0.76	0.75	1.08	0.77	0.7	1.09
1535	2021-03-05 22:00:00	0.82	0.88	1	0.7	0.9	0.9	0.78	0.8	0.92	0.97	0.82	0.85	1.25	0.77	0.8	1.17
1536	2021-03-05 23:00:00	0.89	0.82	1	0.65	0.92	0.9	0.75	0.82	0.92	1	0.94	0.8	1.23	0.7	0.83	1.16
1537	2021-03-06	0.89	0.82	0.97	0.67	0.82	0.83	0.75	0.82	0.84	1	0.9	0.82	1.2	0.6	0.83	1.05
1538	2021-03-06 01:00:00	0.89	0.97	0.95	0.7	0.77	0.83	0.75	0.82	0.78	0.87	0.9	0.82	1.18	0.6	0.65	0.96
1539	2021-03-06 02:00:00	0.88	1.02	0.88	0.75	0.77	0.77	0.77	0.73	0.78	0.73	0.88	0.78	1.13	0.57	0.6	0.9
1540	2021-03-06 03:00:00	0.82	0.9	0.88	0.8	0.77	0.73	0.77	0.65	0.78	0.73	0.78	0.78	1	0.53	0.58	0.87
1541	2021-03-06 04:00:00	0.74	0.8	0.85	0.73	0.75	0.67	0.75	0.6	0.76	0.73	0.76	0.78	1	0.53	0.58	0.87
1542	2021-03-06 05:00:00	0.72	0.8	0.85	0.68	0.77	0.7	0.73	0.55	0.76	0.7	0.76	0.78	1.02	0.5	0.58	0.84
1543	2021-03-06 06:00:00	0.7	0.73	0.85	0.65	0.77	0.67	0.67	0.5	0.76	0.63	0.78	0.78	1	0.47	0.5	0.83
1544	2021-03-06 07:00:00	0.69	0.7	0.88	0.65	0.77	0.63	0.73	0.5	0.78	0.67	0.74	0.82	1.07	0.5	0.55	0.87
1545	2021-03-06 08:00:00	0.71	0.6	1	0.73	0.78	0.77	0.75	0.55	0.86	0.7	0.7	0.85	1.18	0.53	0.58	0.92
1546	2021-03-06 09:00:00	0.78	0.7	1.08	0.85	0.85	0.8	0.73	0.58	0.86	0.77	0.6	0.93	1.15	0.57	0.63	0.97
1547	2021-03-06 10:00:00	0.8	0.82	1.05	0.85	0.87	0.8	0.73	0.58	0.88	0.73	0.58	0.85	1.2	0.53	0.67	1.06
1548	2021-03-06 11:00:00	0.76	0.73	1.02	0.8	0.87	0.73	0.75	0.58	0.84	0.7	0.6	0.9	1.03	0.53	0.63	1.05
1549	2021-03-06 12:00:00	0.74	0.77	0.93	0.8	0.77	0.63	0.77	0.58	0.82	0.63	0.62	0.88	1	0.53	0.6	1.08
1550	2021-03-06 13:00:00	0.68	0.67	0.9	0.65	0.63	0.6	0.75	0.6	0.82	0.6	0.6	0.85	1	0.53	0.5	1.07
1551	2021-03-06 14:00:00	0.63	0.63	0.8	0.47	0.58	0.57	0.7	0.53	0.84	0.57	0.58	0.85	0.93	0.47	0.5	1.02
1552	2021-03-06 15:00:00	0.55	0.53	0.8	0.4	0.52	0.63	0.7	0.55	0.8	0.53	0.56	0.88	0.85	0.47	0.45	1.01
1553	2021-03-06 16:00:00	0.52	0.6	0.75	0.38	0.52	0.63	0.67	0.58	0.7	0.53	0.56	0.8	0.78	0.43	0.43	0.97
1554	2021-03-06 17:00:00	0.52	0.58	0.77	0.4	0.5	0.7	0.67	0.6	0.6	0.53	0.58	0.78	0.7	0.4	0.43	0.98
1555	2021-03-06 18:00:00	0.58	0.53	0.77	0.43	0.48	0.7	0.7	0.75	0.6	0.57	0.6	0.7	0.65	0.43	0.43	0.98
1556	2021-03-06 19:00:00	0.64	0.55	0.83	0.55	0.5	0.8	0.83	0.92	0.68	0.7	0.66	0.78	0.82	0.5	0.5	1.02
1557	2021-03-06 20:00:00	0.69	0.55	0.8	0.5	0.5	0.8	0.77	1.05	0.72	0.83	0.7	0.8	0.9	0.5	0.53	1.02
1558	2021-03-06 21:00:00	0.78	0.57	0.85	0.4	0.48	0.6	0.77	0.98	0.7	0.7	0.74	0.78	0.77	0.5	0.47	1.04
1559	2021-03-06 22:00:00	0.8	0.58	0.88	0.47	0.48	0.53	0.82	0.88	0.7	0.73	0.76	0.72	0.7	0.5	0.5	1.02
1560	2021-03-06 23:00:00	0.82	0.55	0.9	0.5	0.48	0.53	0.92	0.65	0.66	0.77	0.76	0.72	0.68	0.43	0.5	0.99
1561	2021-03-07	0.76	0.55	0.93	0.47	0.47	0.53	0.85	0.65	0.62	0.8	0.74	0.68	0.63	0.43	0.55	0.92
1562	2021-03-07 01:00:00	0.7	0.55	0.85	0.5	0.48	0.57	0.85	0.7	0.6	0.7	0.68	0.65	0.6	0.4	0.6	0.88
1563	2021-03-07 02:00:00	0.65	0.55	0.82	0.5	0.5	0.53	0.82	0.77	0.58	0.63	0.7	0.65	0.55	0.47	0.63	0.84
1564	2021-03-07 03:00:00	0.63	0.58	0.82	0.55	0.5	0.53	0.82	0.8	0.56	0.6	0.62	0.65	0.52	0.43	0.63	0.81
1565	2021-03-07 04:00:00	0.6	0.55	0.77	0.53	0.53	0.53	0.82	0.65	0.56	0.6	0.66	0.63	0.55	0.4	0.5	0.8
1566	2021-03-07 05:00:00	0.57	0.55	0.8	0.47	0.55	0.57	0.8	0.63	0.56	0.63	0.62	0.6	0.5	0.43	0.45	0.79
1567	2021-03-07 06:00:00	0.58	0.55	0.8	0.5	0.57	0.53	0.75	0.58	0.56	0.7	0.6	0.63	0.5	0.4	0.45	0.83
1568	2021-03-07 07:00:00	0.58	0.55	0.85	0.53	0.62	0.57	0.77	0.58	0.56	0.73	0.62	0.65	0.5	0.43	0.47	0.81
1569	2021-03-07 08:00:00	0.63	0.58	0.88	0.55	0.67	0.57	0.8	0.58	0.6	0.8	0.68	0.65	0.65	0.43	0.5	0.85
1570	2021-03-07 09:00:00	0.68	0.63	0.88	0.63	0.67	0.73	0.8	0.67	0.64	0.8	0.72	0.72	0.73	0.47	0.5	0.84
1571	2021-03-07 10:00:00	0.64	0.63	0.88	0.55	0.57	0.63	0.82	0.7	0.74	0.87	0.84	0.72	0.75	0.53	0.53	0.85
1572	2021-03-07 11:00:00	0.59	0.57	0.9	0.47	0.48	0.67	0.92	0.72	0.7	0.8	0.78	0.7	0.52	0.53	0.53	0.86
1573	2021-03-07 12:00:00	0.56	0.55	0.88	0.43	0.48	0.73	0.9	0.7	0.72	0.73	0.64	0.65	0.47	0.57	0.6	0.84
1574	2021-03-07 13:00:00	0.57	0.47	0.82	0.43	0.5	0.73	0.82	0.67	0.82	0.73	0.56	0.7	0.47	0.5	0.6	0.8
1575	2021-03-07 14:00:00	0.6	0.47	0.8	0.4	0.52	0.77	0.8	0.67	0.9	0.77	0.64	0.65	0.45	0.5	0.55	0.76
1576	2021-03-07 15:00:00	0.58	0.47	0.77	0.45	0.5	0.83	0.72	0.67	0.9	0.7	0.62	0.68	0.4	0.5	0.53	0.74
1577	2021-03-07 16:00:00	0.56	0.53	0.75	0.45	0.43	0.83	0.77	0.65	0.9	0.67	0.56	0.68	0.33	0.47	0.55	0.73
1578	2021-03-07 17:00:00	0.55	0.55	0.78	0.47	0.5	0.83	0.8	0.65	0.84	0.67	0.54	0.63	0.32	0.5	0.53	0.76
1579	2021-03-07 18:00:00	0.58	0.53	0.73	0.47	0.48	0.83	0.78	0.63	0.8	0.73	0.6	0.55	0.33	0.57	0.63	0.77
1580	2021-03-07 19:00:00	0.66	0.58	0.85	0.53	0.53	0.77	0.8	0.63	0.72	0.77	0.68	0.57	0.33	0.57	0.63	0.77
1581	2021-03-07 20:00:00	0.68	0.65	0.9	0.57	0.52	0.8	0.8	0.65	0.72	0.77	0.66	0.57	0.38	0.47	0.65	0.74
1582	2021-03-07 21:00:00	0.72	0.67	0.9	0.57	0.55	0.8	0.88	0.65	0.68	0.83	0.66	0.57	0.4	0.47	0.68	0.7
1583	2021-03-07 22:00:00	0.75	0.65	0.9	0.55	0.52	0.77	0.88	0.67	0.64	0.8	0.64	0.55	0.4	0.47	0.73	0.68
1584	2021-03-07 23:00:00	0.75	0.65	0.9	0.57	0.53	0.77	0.9	0.65	0.6	0.83	0.6	0.47	0.47	0.5	0.68	0.67
1585	2021-03-08	0.75	0.65	0.83	0.57	0.53	0.73	0.9	0.7	0.6	0.77	0.58	0.45	0.45	0.5	0.7	0.61
1586	2021-03-08 01:00:00	0.72	0.65	0.83	0.57	0.52	0.63	0.85	0.67	0.56	0.77	0.58	0.45	0.43	0.47	0.7	0.63
1587	2021-03-08 02:00:00	0.7	0.67	0.88	0.55	0.52	0.6	0.85	0.65	0.58	0.77	0.58	0.47	0.45	0.5	0.7	0.6
1588	2021-03-08 03:00:00	0.67	0.6	0.85	0.55	0.52	0.53	0.85	0.65	0.56	0.77	0.58	0.45	0.35	0.5	0.68	0.58
1589	2021-03-08 04:00:00	0.66	0.6	0.82	0.55	0.52	0.53	0.82	0.65	0.56	0.73	0.58	0.45	0.35	0.47	0.68	0.58
1590	2021-03-08 05:00:00	0.66	0.6	0.7	0.55	0.5	0.53	0.8	0.65	0.58	0.73	0.58	0.45	0.38	0.47	0.73	0.56
1591	2021-03-08 06:00:00	0.67	0.63	0.7	0.55	0.5	0.5	0.8	0.65	0.58	0.77	0.58	0.45	0.38	0.47	0.7	0.58
1592	2021-03-08 07:00:00	0.72	0.73	0.72	0.55	0.52	0.53	0.8	0.67	0.6	0.8	0.62	0.5	0.47	0.47	0.75	0.6
1593	2021-03-08 08:00:00	0.79	0.75	0.82	0.57	0.53	0.6	0.85	0.7	0.66	0.93	0.8	0.6	0.65	0.5	0.77	0.65
1594	2021-03-08 09:00:00	0.8	0.82	0.82	0.6	0.57	0.6	0.83	0.85	0.66	0.97	0.8	0.63	0.72	0.6	0.75	0.72
1595	2021-03-08 10:00:00	0.78	0.82	0.8	0.6	0.55	0.6	0.83	0.82	0.62	0.9	0.72	0.57	0.53	0.57	0.75	0.68
1596	2021-03-08 11:00:00	0.77	0.88	0.75	0.6	0.52	0.5	0.83	0.8	0.6	0.9	0.72	0.53	0.4	0.57	0.7	0.67
1597	2021-03-08 12:00:00	0.76	0.82	0.7	0.57	0.5	0.53	0.8	0.77	0.56	0.9	0.72	0.43	0.38	0.6	0.63	0.63
1598	2021-03-08 13:00:00	0.76	0.77	0.73	0.57	0.48	0.57	0.77	0.72	0.6	0.87	0.74	0.47	0.33	0.6	0.65	0.62
1599	2021-03-08 14:00:00	0.78	0.77	0.72	0.55	0.5	0.53	0.77	0.67	0.62	0.83	0.72	0.53	0.33	0.57	0.63	0.6
1600	2021-03-08 15:00:00	0.8	0.8	0.75	0.55	0.5	0.53	0.77	0.65	0.62	0.8	0.7	0.53	0.32	0.57	0.6	0.62
1601	2021-03-08 16:00:00	0.8	0.8	0.8	0.55	0.52	0.57	0.8	0.63	0.62	0.73	0.68	0.47	0.3	0.57	0.6	0.62
1602	2021-03-08 17:00:00	0.8	0.82	0.72	0.57	0.55	0.53	0.77	0.67	0.62	0.83	0.7	0.5	0.35	0.57	0.6	0.65
1603	2021-03-08 18:00:00	0.81	0.82	0.82	0.63	0.55	0.53	0.75	0.67	0.62	0.87	0.72	0.5	0.38	0.6	0.6	0.64
1604	2021-03-08 19:00:00	0.82	0.9	0.85	0.68	0.6	0.6	0.8	0.73	0.72	0.93	0.8	0.57	0.47	0.67	0.63	0.68
1605	2021-03-08 20:00:00	0.88	0.83	0.85	0.7	0.62	0.63	0.77	0.73	0.8	0.97	0.82	0.55	0.7	0.67	0.7	0.78
1606	2021-03-08 21:00:00	0.96	0.83	0.8	0.75	0.75	0.7	0.78	0.77	0.76	0.97	0.84	0.55	0.75	0.73	0.75	0.86
1607	2021-03-08 22:00:00	1.04	0.78	0.88	0.77	0.83	0.7	0.8	0.77	0.7	1.07	0.9	0.53	0.7	0.7	0.78	0.79
1608	2021-03-08 23:00:00	1.16	0.8	0.88	0.8	0.92	0.73	0.8	0.75	0.66	1.07	0.88	0.55	0.68	0.67	0.78	0.75
1609	2021-03-09	1.19	0.7	0.88	0.78	0.87	0.83	0.73	0.77	0.66	1.03	0.84	0.55	0.6	0.7	0.75	0.73
1610	2021-03-09 01:00:00	1.17	0.7	0.85	0.75	0.82	0.7	0.7	0.8	0.7	1.03	0.84	0.6	0.6	0.67	0.67	0.67
1611	2021-03-09 02:00:00	1.12	0.75	0.95	0.85	0.8	0.7	0.73	0.77	0.66	1	0.84	0.55	0.52	0.67	0.65	0.62
1612	2021-03-09 03:00:00	1.05	0.73	0.93	0.83	0.78	0.6	0.7	0.75	0.6	0.97	0.88	0.47	0.47	0.6	0.65	0.61
1613	2021-03-09 04:00:00	1.01	0.75	0.9	0.8	0.72	0.53	0.67	0.73	0.58	0.97	0.84	0.53	0.43	0.6	0.65	0.61
1614	2021-03-09 05:00:00	0.97	0.7	0.9	0.8	0.72	0.6	0.67	0.75	0.58	0.97	0.78	0.57	0.43	0.6	0.65	0.61
1615	2021-03-09 06:00:00	0.91	0.77	0.9	0.77	0.72	0.6	0.67	0.73	0.6	0.9	0.78	0.65	0.38	0.57	0.67	0.64
1616	2021-03-09 07:00:00	0.89	0.8	0.88	0.83	0.72	0.57	0.7	0.82	0.62	0.9	0.82	0.68	0.43	0.6	0.75	0.69
1617	2021-03-09 08:00:00	0.96	1	1	0.97	0.78	0.6	0.8	0.88	0.7	1	0.9	0.73	0.63	0.63	0.83	0.74
1618	2021-03-09 09:00:00	1.07	1.02	0.95	1.1	0.88	0.73	0.82	0.97	0.73	1.2	1	0.8	0.8	0.73	0.82	0.78
1619	2021-03-09 10:00:00	1.1	0.83	1	0.93	0.9	0.77	0.77	0.93	0.7	1.17	0.94	0.65	0.65	0.73	0.7	0.76
1620	2021-03-09 11:00:00	1.05	0.7	0.9	0.82	0.75	0.67	0.67	1.1	0.7	1	0.86	0.68	0.6	0.77	0.7	0.73
1621	2021-03-09 12:00:00	0.94	0.65	0.8	0.82	0.65	0.6	0.67	1	0.7	0.95	0.84	0.65	0.57	0.7	0.68	0.68
1622	2021-03-09 13:00:00	0.9	0.63	0.75	0.83	0.6	0.57	0.7	0.9	0.7	0.75	0.82	0.65	0.55	0.73	0.63	0.68
1623	2021-03-09 14:00:00	0.82	0.63	0.72	0.8	0.6	0.53	0.65	0.85	0.62	0.7	0.74	0.63	0.53	0.7	0.57	0.67
1624	2021-03-09 15:00:00	0.73	0.55	0.72	0.7	0.57	0.53	0.6	0.85	0.6	0.77	0.74	0.65	0.55	0.67	0.5	0.64
1625	2021-03-09 16:00:00	0.68	0.55	0.7	0.68	0.58	0.5	0.53	0.8	0.6	0.8	0.75	0.63	0.6	0.67	0.5	0.64
1626	2021-03-09 17:00:00	0.68	0.55	0.7	0.68	0.58	0.5	0.53	0.82	0.6	0.77	0.78	0.57	0.63	0.73	0.5	0.65
1627	2021-03-09 18:00:00	0.69	0.58	0.78	0.63	0.62	0.5	0.57	0.83	0.6	0.77	0.78	0.57	0.65	0.7	0.5	0.66
1628	2021-03-09 19:00:00	0.74	0.63	0.82	0.68	0.67	0.6	0.63	0.88	0.76	0.87	0.92	0.65	0.88	0.77	0.6	0.73
1629	2021-03-09 20:00:00	0.84	0.65	0.85	0.68	0.67	0.67	0.57	0.88	0.82	0.93	0.92	0.68	1.45	0.77	0.63	0.79
1630	2021-03-09 21:00:00	0.93	0.63	0.88	0.73	0.73	0.7	0.65	0.88	0.76	0.97	0.88	0.68	1.4	0.77	0.57	0.84
1631	2021-03-09 22:00:00	0.98	0.7	0.9	0.78	0.75	0.83	0.67	0.88	0.76	1	0.88	0.7	1	0.73	0.6	0.88
1632	2021-03-09 23:00:00	0.93	0.72	0.93	0.85	0.73	0.7	0.7	0.82	0.78	0.97	0.9	0.6	0.88	0.73	0.68	0.83
1633	2021-03-10	0.92	0.73	0.88	0.88	0.68	0.7	0.72	0.82	0.82	0.93	0.78	0.65	0.8	0.77	0.68	0.81
1634	2021-03-10 01:00:00	0.9	0.73	0.85	0.85	0.63	0.7	0.65	0.85	0.74	0.9	0.72	0.65	0.75	0.73	0.63	0.84
1635	2021-03-10 02:00:00	0.86	0.73	0.85	0.77	0.72	0.7	0.63	0.8	0.72	0.8	0.7	0.6	0.7	0.73	0.57	0.76
1636	2021-03-10 03:00:00	0.81	0.72	0.8	0.73	0.68	0.67	0.63	0.77	0.72	0.77	0.72	0.57	0.65	0.73	0.53	0.7
1637	2021-03-10 04:00:00	0.77	0.63	0.8	0.68	0.68	0.67	0.6	0.8	0.62	0.77	0.86	0.57	0.65	0.67	0.53	0.68
1638	2021-03-10 05:00:00	0.75	0.6	0.8	0.63	0.66	0.7	0.6	0.8	0.6	0.83	0.74	0.57	0.63	0.63	0.47	0.69
1639	2021-03-10 06:00:00	0.7	0.6	0.8	0.65	0.66	0.63	0.6	0.82	0.6	0.83	0.62	0.57	0.63	0.67	0.5	0.69
1640	2021-03-10 07:00:00	0.7	0.65	0.75	0.65	0.64	0.6	0.67	0.88	0.6	0.9	0.62	0.68	0.7	0.67	0.55	0.7
1641	2021-03-10 08:00:00	0.74	0.67	0.83	0.65	0.62	0.73	0.72	0.95	0.74	0.93	0.68	0.75	0.93	0.67	0.7	0.75
1642	2021-03-10 09:00:00	0.75	0.7	0.85	0.7	0.7	0.73	0.7	1.02	0.76	1	0.74	0.93	0.98	0.8	0.73	0.82
1643	2021-03-10 10:00:00	0.76	0.65	0.7	0.63	0.68	0.77	0.73	0.97	0.82	0.97	0.76	0.93	0.88	0.73	0.7	0.78
1644	2021-03-10 11:00:00	0.78	0.67	0.73	0.57	0.76	0.8	0.73	0.97	0.82	0.93	0.74	0.85	0.88	0.7	0.65	0.75
1645	2021-03-10 12:00:00	0.74	0.65	0.7	0.53	0.86	0.87	0.72	0.95	0.84	0.83	0.74	0.7	0.87	0.7	0.68	0.76
1646	2021-03-10 13:00:00	0.69	0.63	0.75	0.5	0.57	0.67	0.72	0.93	0.8	0.7	0.74	0.63	0.8	0.73	0.6	0.75
1647	2021-03-10 14:00:00	0.62	0.58	0.88	0.5	0.54	0.7	0.7	0.9	0.76	0.7	0.74	0.65	0.77	0.77	0.6	0.72
1648	2021-03-10 15:00:00	0.58	0.55	0.78	0.47	0.58	0.7	0.7	0.85	0.76	0.63	0.74	0.63	0.6	0.77	0.55	0.7
1649	2021-03-10 16:00:00	0.57	0.55	0.75	0.43	0.6	0.63	0.65	0.8	0.7	0.7	0.72	0.55	0.52	0.7	0.6	0.71
1650	2021-03-10 17:00:00	0.61	0.58	0.73	0.45	0.58	0.63	0.65	0.8	0.68	0.73	1.2	0.6	0.48	0.73	0.57	0.71
1651	2021-03-10 18:00:00	0.61	0.63	0.75	0.47	0.6	0.8	0.65	0.82	0.68	0.77	0.76	0.63	0.55	0.73	0.57	0.71
1652	2021-03-10 19:00:00	0.66	0.7	0.8	0.55	0.64	0.67	0.7	0.92	0.76	0.87	0.8	0.7	0.6	0.73	0.63	0.72
1653	2021-03-10 20:00:00	0.74	0.73	0.9	0.57	0.68	0.73	0.73	0.88	0.74	0.9	0.8	0.7	0.63	0.77	0.7	0.73
1654	2021-03-10 21:00:00	0.8	0.7	0.9	0.65	0.72	0.67	0.75	0.83	0.76	0.97	0.76	0.7	0.65	0.8	0.82	0.76
1655	2021-03-10 22:00:00	0.88	0.7	0.93	0.68	0.7	0.67	0.78	0.9	0.76	0.93	0.8	0.72	0.6	0.8	0.82	0.79
1656	2021-03-10 23:00:00	0.84	0.68	0.95	0.73	0.72	0.67	0.8	0.87	0.82	0.8	0.84	0.72	0.57	0.8	0.78	0.83
1657	2021-03-11	0.84	0.65	0.95	0.68	0.72	0.7	0.8	0.9	0.85	0.77	0.84	0.75	0.57	0.8	0.68	0.83
1658	2021-03-11 01:00:00	0.82	0.7	0.88	0.65	0.72	0.7	0.82	0.93	0.7	0.73	0.8	0.72	0.5	0.77	0.65	0.85
1659	2021-03-11 02:00:00	0.82	0.73	0.85	0.68	0.72	0.7	0.8	1.02	0.7	0.73	0.78	0.7	0.5	0.73	0.6	0.84
1660	2021-03-11 03:00:00	0.84	0.73	0.85	0.68	0.72	0.7	0.8	1.08	0.73	0.73	0.76	0.68	0.47	0.73	0.57	0.84
1661	2021-03-11 04:00:00	0.85	0.73	0.82	0.7	0.72	0.73	0.8	1.05	0.75	0.77	0.76	0.65	0.43	0.73	0.55	0.81
1662	2021-03-11 05:00:00	0.82	0.73	0.85	0.68	0.74	0.7	0.78	0.98	0.73	0.77	0.8	0.65	0.45	0.73	0.53	0.85
1663	2021-03-11 06:00:00	0.81	0.75	0.8	0.68	0.72	0.73	0.77	0.95	0.73	0.77	0.74	0.65	0.5	0.77	0.55	0.89
1664	2021-03-11 07:00:00	0.85	0.78	0.85	0.75	0.72	0.73	0.75	1.02	0.77	0.83	0.8	0.68	0.6	0.73	0.63	0.92
1665	2021-03-11 08:00:00	0.94	0.9	1.05	0.9	0.82	0.77	0.93	1.13	0.82	1.03	0.88	0.85	0.88	0.8	0.77	0.99
1666	2021-03-11 09:00:00	1.12	1	1.02	0.88	0.88	0.83	0.97	1.1	0.95	1.17	0.9	0.9	1	0.8	0.78	1.04
1667	2021-03-11 10:00:00	1.12	0.88	0.78	0.85	0.88	0.87	0.97	1.1	0.9	1.03	0.86	0.82	0.88	0.83	0.7	0.97
1668	2021-03-11 11:00:00	0.95	0.8	0.97	0.8	0.88	0.83	0.78	0.97	0.82	0.87	0.88	0.72	0.65	0.87	0.63	0.87
1669	2021-03-11 12:00:00	0.82	0.73	0.75	0.73	0.88	0.8	0.7	0.9	0.8	0.77	0.8	0.65	0.57	0.8	0.57	0.81
1670	2021-03-11 13:00:00	0.69	0.63	0.75	0.73	0.84	0.83	0.67	0.85	0.73	0.73	0.8	0.6	0.47	0.7	0.55	0.74
1671	2021-03-11 14:00:00	0.68	0.55	0.68	0.73	0.82	0.63	0.65	0.72	0.6	0.73	0.8	0.55	0.57	0.7	0.5	0.7
1672	2021-03-11 15:00:00	0.68	0.47	0.57	0.7	0.82	0.6	0.6	0.68	0.6	0.67	0.74	0.55	0.83	0.7	0.5	0.65
1673	2021-03-11 16:00:00	0.69	0.45	0.47	0.67	0.8	0.53	0.6	0.68	0.58	0.73	0.7	0.57	0.72	0.73	0.47	0.63
1674	2021-03-11 17:00:00	0.69	0.53	0.47	0.68	0.8	0.57	0.6	0.68	0.56	0.87	0.66	0.57	0.55	0.8	0.53	0.65
1675	2021-03-11 18:00:00	0.73	0.58	0.68	0.68	0.82	0.63	0.63	0.7	0.54	0.8	0.66	0.57	0.78	0.8	0.55	0.74
1676	2021-03-11 19:00:00	0.79	0.58	0.77	0.73	0.88	0.63	0.67	0.73	0.62	0.77	0.8	0.73	1.02	0.8	0.57	0.82
1677	2021-03-11 20:00:00	0.85	0.58	0.77	0.7	0.93	0.63	0.67	0.73	1.17	0.8	1	0.82	1.48	0.77	0.6	0.88
1678	2021-03-11 21:00:00	0.85	0.58	0.83	0.75	0.92	0.77	0.7	0.85	1.38	0.73	1.02	0.98	1.45	0.83	0.65	0.92
1679	2021-03-11 22:00:00	0.89	0.58	0.88	0.77	0.94	0.73	0.72	0.95	1.23	0.77	1.06	1.15	1.3	0.75	0.73	0.92
1680	2021-03-11 23:00:00	0.87	0.65	0.88	0.77	0.94	0.8	0.72	1.02	1.12	0.77	1.1	1.15	1.15	0.67	0.85	0.95
1681	2021-03-12	0.9	0.7	0.88	0.8	0.96	0.77	0.8	0.97	0.94	0.83	1.04	1.02	0.97	0.67	0.73	0.9
1682	2021-03-12 01:00:00	0.92	0.7	0.77	0.8	0.94	0.77	0.78	0.85	0.8	0.87	1.02	0.83	0.85	0.7	0.7	0.86
1683	2021-03-12 02:00:00	0.91	0.67	0.82	0.82	0.94	0.73	0.75	0.83	0.78	0.83	1.04	0.75	0.68	0.7	0.65	0.85
1684	2021-03-12 03:00:00	0.87	0.67	0.85	0.82	0.92	0.73	0.67	0.88	0.78	0.83	0.96	0.7	0.63	0.67	0.63	0.85
1685	2021-03-12 04:00:00	0.88	0.65	0.82	0.8	0.9	0.7	0.65	0.85	0.78	0.83	0.92	0.63	0.57	0.67	0.6	0.83
1686	2021-03-12 05:00:00	0.88	0.65	0.78	0.77	0.88	0.67	0.65	0.88	0.7	0.87	0.94	0.57	0.57	0.7	0.6	0.82
1687	2021-03-12 06:00:00	0.89	0.67	0.82	0.8	0.86	0.67	0.65	0.93	0.66	0.9	0.92	0.6	0.57	0.67	0.63	0.85
1688	2021-03-12 07:00:00	0.95	0.77	0.85	0.82	0.9	0.67	0.67	1.02	0.72	0.97	0.98	0.68	0.7	0.67	0.68	0.89
1689	2021-03-12 08:00:00	1.06	0.95	0.97	0.95	0.96	0.83	0.85	1.23	0.8	1.17	1.06	0.82	0.88	0.77	0.83	0.98
1690	2021-03-12 09:00:00	1.2	1.1	0.95	0.98	1.06	0.9	0.77	1.4	0.94	1.2	1.16	1	0.9	0.83	0.85	0.99
1691	2021-03-12 10:00:00	1.05	0.92	0.88	1	1.04	0.83	0.73	1.13	0.94	1.07	1.02	0.85	0.8	0.8	0.7	0.87
1692	2021-03-12 11:00:00	0.98	0.73	0.85	0.92	1	0.87	0.73	0.93	0.8	1.1	0.86	0.7	0.57	0.8	0.6	0.83
1693	2021-03-12 12:00:00	0.95	0.65	0.9	0.95	1	0.7	0.67	0.82	0.72	1	0.94	0.83	0.5	0.73	0.57	0.79
1694	2021-03-12 13:00:00	0.92	0.63	0.8	0.9	0.98	0.67	0.67	0.82	0.66	0.8	1.02	0.7	0.4	0.73	0.53	0.79
1695	2021-03-12 14:00:00	0.91	0.53	0.72	0.88	0.98	0.57	0.63	0.8	0.6	0.73	0.8	0.57	0.35	0.77	0.53	0.74
1696	2021-03-12 15:00:00	0.92	0.53	0.83	0.85	0.92	0.57	0.63	0.75	0.6	0.77	0.72	0.57	0.33	0.77	0.53	0.71
1697	2021-03-12 16:00:00	0.95	0.5	0.68	0.8	0.9	0.57	0.57	0.78	0.74	0.77	0.7	0.57	0.35	0.8	0.55	0.73
1698	2021-03-12 17:00:00	0.99	0.55	0.73	0.8	0.82	0.57	0.63	0.75	0.66	0.77	0.68	0.63	0.4	0.8	0.53	0.74
1699	2021-03-12 18:00:00	1.02	0.55	0.65	0.8	0.76	0.6	0.65	0.8	0.65	0.83	0.72	0.65	0.63	0.8	0.55	0.73
1700	2021-03-12 19:00:00	0.98	0.6	0.88	0.85	0.76	0.6	0.65	0.82	0.62	1	0.76	0.77	0.93	0.8	0.57	0.78
1701	2021-03-12 20:00:00	0.92	0.68	1.03	0.88	0.78	0.7	0.65	0.85	0.7	1.13	0.86	1.05	1.47	0.73	0.63	0.86
1702	2021-03-12 21:00:00	0.96	0.57	0.83	0.85	0.78	0.73	0.65	0.82	0.72	1.13	0.84	1.07	1.52	0.77	0.6	0.87
1703	2021-03-12 22:00:00	1.03	0.57	0.85	0.73	0.8	0.67	0.65	0.8	0.72	1.03	0.86	1.15	1.73	0.77	0.6	0.81
1704	2021-03-12 23:00:00	0.98	0.55	0.95	0.7	0.82	0.63	0.65	0.78	0.77	1.03	0.92	1.45	1.18	0.83	0.6	0.82
1705	2021-03-13	0.93	0.57	0.93	0.77	0.86	0.63	0.7	0.8	0.75	1.03	0.96	1.43	1.1	0.77	0.57	0.82
1706	2021-03-13 01:00:00	0.92	0.67	0.88	0.8	0.88	0.63	0.73	0.8	0.66	1.07	0.86	1.15	1.02	0.73	0.57	0.84
1707	2021-03-13 02:00:00	0.98	0.73	0.88	0.8	0.78	0.63	0.63	0.8	0.64	1.03	0.8	0.83	0.97	0.73	0.57	0.89
1708	2021-03-13 03:00:00	1	0.7	0.88	0.75	0.73	0.63	0.65	0.8	0.64	1.03	0.8	0.8	0.93	0.73	0.63	0.88
1709	2021-03-13 04:00:00	1	0.75	0.9	0.88	0.78	0.67	0.65	0.82	0.62	0.97	0.88	0.78	0.95	0.73	0.63	0.86
1710	2021-03-13 05:00:00	1.01	0.75	1.02	0.88	0.85	0.63	0.65	0.93	0.62	0.93	0.82	0.72	0.98	0.77	0.63	0.83
1711	2021-03-13 06:00:00	1.01	0.73	0.9	0.88	0.92	0.67	0.67	1	0.6	1	0.84	0.7	1.07	0.77	0.63	0.8
1712	2021-03-13 07:00:00	1.03	0.75	0.88	0.95	0.92	0.63	0.7	1.07	0.6	1.1	0.92	0.75	1.07	0.77	0.68	0.86
1713	2021-03-13 08:00:00	1.13	0.95	0.98	0.97	1.1	0.73	0.85	1.05	0.76	1.37	1.02	0.9	1.23	0.83	0.78	0.96
1714	2021-03-13 09:00:00	1.31	1	1.08	1.1	1.2	0.77	0.9	1.08	0.93	1.37	1.18	1	1.23	1	0.93	1.06
1715	2021-03-13 10:00:00	1.24	0.82	0.97	1	1.15	0.73	0.8	1.08	0.86	1.2	1.06	0.85	1.17	0.8	0.78	0.99
1716	2021-03-13 11:00:00	1.12	0.7	0.93	0.9	0.92	0.7	0.75	0.97	0.8	1.17	0.96	0.88	1	0.8	0.63	1.01
1717	2021-03-13 12:00:00	0.99	0.67	0.88	0.82	0.72	0.6	0.67	0.9	0.76	1.07	0.84	0.85	1.07	0.8	0.57	0.97
1718	2021-03-13 13:00:00	0.89	0.6	0.8	0.7	0.78	0.57	0.67	0.85	0.68	0.87	0.78	0.7	1.13	0.8	0.53	0.92
1719	2021-03-13 14:00:00	0.83	0.55	0.68	0.63	0.73	0.53	0.63	0.82	0.6	0.83	0.74	0.65	1	0.8	0.53	0.84
1720	2021-03-13 15:00:00	0.78	0.53	0.77	0.67	0.7	0.53	0.63	0.78	0.62	0.8	0.68	0.63	1	0.8	0.53	0.82
1721	2021-03-13 16:00:00	0.74	0.5	0.77	0.7	0.7	0.53	0.63	0.73	0.64	0.8	0.68	0.6	1.1	0.83	0.53	0.67
1722	2021-03-13 17:00:00	0.76	0.55	0.7	0.75	0.75	0.53	0.63	0.7	0.7	0.77	0.68	0.6	0.93	0.83	0.53	0.66
1723	2021-03-13 18:00:00	0.81	0.55	0.72	0.8	0.77	0.53	0.65	0.7	0.64	0.83	0.68	0.68	1.25	0.87	0.53	0.65
1724	2021-03-13 19:00:00	0.95	0.63	0.75	0.85	0.85	0.6	0.73	0.8	0.76	0.93	0.78	0.72	2.13	0.93	0.55	0.71
1725	2021-03-13 20:00:00	1.08	0.73	0.85	0.88	0.9	0.73	0.85	1.05	1.04	0.93	0.84	1.1	1.75	0.97	0.85	0.86
1726	2021-03-13 21:00:00	1.2	0.9	1.02	0.88	0.93	0.9	1.18	0.95	1.36	0.9	1.06	1.3	1.15	0.97	0.77	0.92
1727	2021-03-13 22:00:00	1.29	0.93	1.2	0.93	0.98	1.03	1.4	0.93	1.34	0.97	1.04	1.27	1.27	0.93	0.65	0.96
1728	2021-03-13 23:00:00	1.38	0.88	1.23	0.88	1	0.97	1.1	1.05	1.2	1.03	1.12	1.23	1	0.9	0.7	0.98
1729	2021-03-14	1.39	0.88	1.27	0.85	1	0.87	0.9	1.07	1.16	0.97	1.04	0.98	0.88	0.9	0.8	0.96
1730	2021-03-14 01:00:00	1.47	0.77	0.98	0.9	1.02	0.8	0.8	0.98	0.98	0.93	1.06	1	0.77	0.9	0.8	0.94
1731	2021-03-14 02:00:00	1.46	0.67	0.97	0.9	0.98	0.8	0.73	0.93	0.84	0.97	1	0.88	0.73	0.87	0.65	0.93
1732	2021-03-14 03:00:00	1.35	0.7	0.92	0.9	1.02	0.77	0.7	0.93	0.8	0.93	0.94	0.78	0.63	0.83	0.6	0.88
1733	2021-03-14 04:00:00	1.24	0.7	0.9	0.9	0.98	0.73	0.7	0.95	0.82	0.93	0.86	0.73	0.55	0.83	0.6	0.86
1734	2021-03-14 05:00:00	1.19	0.7	0.88	0.9	0.98	0.73	0.73	0.93	0.82	0.97	0.88	0.65	0.52	0.83	0.63	0.84
1735	2021-03-14 06:00:00	1.09	0.7	0.88	0.92	1	0.7	0.75	0.93	0.78	1.03	0.84	0.65	0.5	0.83	0.58	0.84
1736	2021-03-14 07:00:00	1.06	0.73	0.82	0.92	1.05	0.7	0.77	0.95	0.82	1.13	0.88	0.7	0.57	0.83	0.65	0.86
1737	2021-03-14 08:00:00	1.15	0.82	0.9	1.02	1.08	0.73	0.85	1.03	0.92	1.2	0.94	0.8	0.75	0.87	0.73	0.89
1738	2021-03-14 09:00:00	1.17	0.9	0.95	1	1.07	0.87	0.88	1.05	0.94	1.13	0.98	0.88	0.7	0.9	0.82	0.94
1739	2021-03-14 10:00:00	1.21	0.82	0.95	0.97	0.9	0.77	0.88	1	0.88	1.2	1	0.8	0.65	0.97	0.85	0.9
1740	2021-03-14 11:00:00	1.23	0.75	0.93	0.9	0.83	0.73	0.82	1	0.82	1.23	0.96	0.75	0.55	1	0.75	0.8
1741	2021-03-14 12:00:00	1.13	0.7	0.9	0.83	0.82	0.7	0.8	1	0.82	1.23	0.94	0.72	0.52	1.03	0.68	0.76
1742	2021-03-14 13:00:00	0.95	0.65	0.93	0.72	0.75	0.67	0.77	0.95	0.76	1.2	0.88	0.7	0.75	1	0.63	0.72
1743	2021-03-14 14:00:00	0.82	0.65	0.9	0.68	0.73	0.63	0.78	0.95	0.74	1.17	0.72	0.68	1.23	1.03	0.6	0.71
1744	2021-03-14 15:00:00	0.77	0.6	0.85	0.68	0.67	0.63	0.78	0.9	0.72	1.1	0.68	0.65	1.52	0.9	0.63	0.69
1745	2021-03-14 16:00:00	0.72	0.6	0.83	0.68	0.65	0.63	0.7	0.88	0.72	1.13	0.68	0.68	1.98	0.87	0.6	0.69
1746	2021-03-14 17:00:00	0.71	0.65	0.92	0.68	0.65	0.63	0.7	0.9	0.72	1	0.74	0.65	2.45	0.87	0.6	0.72
1747	2021-03-14 18:00:00	0.74	0.65	0.98	0.68	0.68	0.63	0.72	1	0.74	0.93	0.78	0.68	2.4	0.87	0.6	0.75
1748	2021-03-14 19:00:00	0.79	0.63	1.07	0.7	0.8	0.63	0.75	1	0.74	0.83	0.78	0.7	2.77	0.9	0.6	0.8
1749	2021-03-14 20:00:00	0.83	0.55	0.95	0.77	0.97	0.67	0.67	0.9	0.78	0.83	0.8	0.72	3.1	0.9	0.6	0.79
1750	2021-03-14 21:00:00	0.96	0.6	0.88	0.85	1.05	0.7	0.7	0.88	0.82	0.9	0.82	0.72	2.4	0.87	0.6	0.77
1751	2021-03-14 22:00:00	1.07	0.6	0.9	0.98	1.17	0.67	0.7	0.9	0.86	0.87	0.88	0.82	2.05	0.87	0.6	0.77
1752	2021-03-14 23:00:00	1.15	0.65	0.82	0.93	1.2	0.7	0.7	0.88	0.98	0.93	0.98	0.8	1.55	0.83	0.6	0.8
1753	2021-03-15	1.1	0.65	0.78	0.9	1.13	0.63	0.7	0.85	0.92	0.87	0.92	0.82	1.2	0.77	0.63	0.83
1754	2021-03-15 01:00:00	1.05	0.67	0.8	0.97	1.02	0.63	0.7	0.92	0.8	0.83	0.84	0.88	0.97	0.73	0.63	0.86
1755	2021-03-15 02:00:00	1.02	0.75	0.82	0.97	0.98	0.63	0.7	0.93	0.76	0.83	0.82	0.78	0.85	0.73	0.6	0.8
1756	2021-03-15 03:00:00	1.05	0.75	0.85	0.97	0.92	0.63	0.7	0.95	0.76	0.93	0.78	0.7	0.8	0.73	0.68	0.74
1757	2021-03-15 04:00:00	0.99	0.8	0.88	1.02	0.95	0.63	0.75	1.05	0.76	0.9	0.8	0.73	0.78	0.7	0.68	0.7
1758	2021-03-15 05:00:00	0.93	0.8	0.9	0.93	0.93	0.67	0.75	1.1	0.72	0.87	0.86	0.73	0.72	0.7	0.7	0.75
1759	2021-03-15 06:00:00	0.98	0.8	0.92	1	0.9	0.7	0.73	1.08	0.78	0.9	0.82	0.7	0.78	0.7	0.7	0.77
1760	2021-03-15 07:00:00	1.05	0.8	0.95	1.02	0.98	0.8	0.82	1	0.94	1	0.86	0.7	0.95	0.67	0.72	0.84
1761	2021-03-15 08:00:00	1.18	0.95	1.1	1.18	1.1	0.93	0.9	1.1	1.2	1.17	0.92	0.8	1.23	0.77	0.97	0.92
1762	2021-03-15 09:00:00	1.32	1.1	1.18	1.3	1.28	1.33	1.05	1.2	1.26	1.1	1.08	0.82	1.4	0.8	0.92	1.08
1763	2021-03-15 10:00:00	1.24	0.95	1.05	1.15	1.1	1.13	0.97	1.13	1.14	1	1	0.75	1.43	0.8	0.87	1.02
1764	2021-03-15 11:00:00	1.14	0.82	0.9	1.08	0.88	0.8	0.8	1.02	0.9	1	0.9	0.72	2.5	0.73	0.82	0.99
1765	2021-03-15 12:00:00	0.97	0.7	0.83	0.92	0.88	0.7	0.77	0.95	0.86	0.93	0.84	0.7	2.83	0.87	0.72	0.93
1766	2021-03-15 13:00:00	0.89	0.67	0.83	0.8	0.82	0.6	0.85	0.9	0.9	0.9	0.77	0.75	1.77	0.63	0.65	0.88
1767	2021-03-15 14:00:00	0.83	0.6	0.8	0.75	0.75	0.57	0.82	0.85	0.72	0.83	0.78	0.68	1.35	0.6	0.63	0.86
1768	2021-03-15 15:00:00	0.82	0.6	0.78	0.73	0.7	0.6	0.77	0.78	0.68	0.83	0.7	0.68	0.8	0.57	0.57	0.84
1769	2021-03-15 16:00:00	0.84	0.63	0.78	0.7	0.68	0.6	0.75	0.78	0.7	0.8	0.68	0.68	0.9	0.53	0.57	0.81
1770	2021-03-15 17:00:00	0.83	0.57	0.75	0.7	0.7	0.6	0.75	0.75	0.72	0.73	0.66	0.68	0.88	0.5	0.6	0.75
1771	2021-03-15 18:00:00	0.77	0.6	0.85	0.7	0.72	0.67	0.75	0.78	0.78	0.73	0.64	0.7	1.27	0.63	0.6	0.77
1772	2021-03-15 19:00:00	1.11	0.63	0.93	0.8	0.82	0.7	0.8	0.82	0.88	0.77	0.7	0.95	2.27	0.73	0.68	0.81
1773	2021-03-15 20:00:00	1.34	0.67	1	0.85	0.95	0.8	0.92	0.9	1.06	0.97	0.78	1.3	3.1	0.83	0.93	0.93
1774	2021-03-15 21:00:00	1.37	0.8	1.07	1.1	1.18	1.07	1.15	1.13	1.18	1.3	0.86	1.3	2.35	0.8	1.32	1.07
1775	2021-03-15 22:00:00	1.49	0.95	1.13	1.18	1.37	1.07	1.43	1.15	1.5	1.57	0.94	1.35	2.08	0.8	1.2	1.09
1776	2021-03-15 23:00:00	1.8	1.07	1.13	1.2	1.27	1.07	1.48	1.05	1.52	1.27	1.02	1.3	1.58	0.73	1.03	1.21
1777	2021-03-16	1.82	1.03	1.13	1.07	1.27	0.97	1.25	1.07	1.4	1.33	0.96	1.13	1.35	0.7	0.88	1.26
1778	2021-03-16 01:00:00	1.72	0.93	1.1	1.15	1.12	0.9	1.18	1	1.16	1.2	0.9	0.97	1.2	0.7	0.85	1.19
1779	2021-03-16 02:00:00	1.68	0.9	1.08	1.15	1.03	0.97	1.1	1	1.06	1.17	0.88	0.9	1.15	0.63	0.82	1.13
1780	2021-03-16 03:00:00	1.51	0.88	0.98	1.2	0.98	0.93	1	1.02	1.02	1.07	0.82	0.82	1.02	0.63	0.75	1.14
1781	2021-03-16 04:00:00	1.51	0.88	1	1.02	0.93	0.83	0.93	0.92	0.96	1.03	0.86	0.78	0.9	0.6	0.72	1.13
1782	2021-03-16 05:00:00	1.45	0.88	0.98	1	0.9	0.83	0.97	0.9	0.9	1	0.86	0.75	0.93	0.57	0.77	1.12
1783	2021-03-16 06:00:00	1.36	0.9	0.97	1	0.92	0.87	0.97	0.95	0.92	1.07	0.84	0.78	0.83	0.5	0.83	1.1
1784	2021-03-16 07:00:00	1.39	0.97	1.03	1.05	0.92	0.8	1	1.08	0.98	1.03	0.84	0.8	0.93	0.53	0.9	1.09
1785	2021-03-16 08:00:00	1.47	1.08	1.13	1.1	1.05	0.87	1.08	1.15	1.04	1.1	0.94	0.95	1.15	0.53	0.98	1.21
1786	2021-03-16 09:00:00	1.56	1.4	1.15	1.08	1.15	0.87	1.15	1.33	1.06	1.33	1.14	1	1.3	0.57	1.1	1.28
1787	2021-03-16 10:00:00	1.62	1.25	1.13	1.1	1.03	0.77	1.2	1.3	0.98	1.3	1.06	0.97	1.18	0.5	0.87	1.18
1788	2021-03-16 11:00:00	1.53	0.95	1.13	1	0.87	0.77	1.1	1.13	0.94	1.17	0.94	1.05	1.1	0.5	0.8	1.12
1789	2021-03-16 12:00:00	1.33	0.85	1.13	0.92	0.87	0.73	0.97	1	0.9	1.07	0.84	0.95	1.03	0.53	0.67	1.11
1790	2021-03-16 13:00:00	1.08	0.67	1.07	0.82	0.88	0.7	0.93	0.95	0.85	1	0.86	0.95	0.82	0.6	0.65	1.02
1791	2021-03-16 14:00:00	0.92	0.63	1	0.8	0.82	0.63	0.82	0.88	0.78	0.85	0.76	0.97	0.6	0.63	0.6	0.94
1792	2021-03-16 15:00:00	0.85	0.63	0.95	0.8	0.77	0.63	0.72	0.85	0.78	0.77	0.72	0.85	0.5	0.6	0.6	0.89
1793	2021-03-16 16:00:00	0.79	0.63	0.98	0.75	0.75	0.7	0.72	0.78	0.78	0.73	0.66	0.8	0.65	0.63	0.55	0.84
1794	2021-03-16 17:00:00	0.78	0.6	1	0.75	0.72	0.8	0.72	0.73	0.76	0.73	0.66	0.8	0.55	0.63	0.57	0.84
1795	2021-03-16 18:00:00	0.82	0.63	1.02	0.73	0.75	0.7	0.8	0.7	0.68	0.9	0.72	0.8	0.57	0.67	0.57	0.83
1796	2021-03-16 19:00:00	0.87	0.67	0.95	0.73	0.8	0.7	0.88	0.83	0.66	0.87	0.74	0.72	0.57	0.77	0.75	0.8
1797	2021-03-16 20:00:00	0.91	0.8	0.85	0.73	0.92	0.6	0.85	0.95	0.74	0.97	0.8	0.7	0.65	0.83	0.75	0.8
1798	2021-03-16 21:00:00	0.9	0.8	0.87	0.8	1.05	0.6	0.82	1.02	0.9	1	0.92	0.78	0.72	0.87	0.77	0.77
1799	2021-03-16 22:00:00	0.91	0.73	0.9	0.82	1.05	0.7	0.78	1.15	0.78	0.97	0.96	0.78	0.88	0.83	0.73	0.74
1800	2021-03-16 23:00:00	0.92	0.73	0.88	0.85	1.08	0.77	0.75	1.07	0.76	0.93	0.94	0.7	0.85	0.8	0.65	0.78
1801	2021-03-17	0.93	0.72	0.88	0.85	0.97	0.73	0.67	0.93	0.8	0.97	0.92	0.7	0.83	0.8	0.53	0.76
1802	2021-03-17 01:00:00	0.97	0.7	0.9	0.82	0.87	0.63	0.63	0.95	0.78	0.93	0.84	0.7	0.7	0.77	0.5	0.73
1803	2021-03-17 02:00:00	0.94	0.63	0.85	0.9	0.77	0.6	0.63	0.93	0.74	0.97	0.78	0.7	0.72	0.77	0.5	0.71
1804	2021-03-17 03:00:00	0.91	0.55	0.85	0.85	0.78	0.6	0.63	0.93	0.72	0.97	0.78	0.7	0.65	0.7	0.47	0.67
1805	2021-03-17 04:00:00	0.84	0.55	0.82	0.82	0.8	0.63	0.65	0.93	0.72	0.93	0.72	0.7	0.65	0.7	0.47	0.69
1806	2021-03-17 05:00:00	0.77	0.57	0.82	0.83	0.8	0.63	0.65	0.93	0.72	0.93	0.72	0.8	0.63	0.7	0.5	0.69
1807	2021-03-17 06:00:00	0.75	0.57	0.85	0.83	0.82	0.67	0.65	0.93	0.76	0.93	0.74	0.72	0.7	0.7	0.5	0.72
1808	2021-03-17 07:00:00	0.76	0.6	0.85	0.77	0.85	0.83	0.7	0.93	0.78	0.87	0.74	0.82	0.82	0.73	0.53	0.77
1809	2021-03-17 08:00:00	0.83	0.65	0.93	0.83	0.87	0.83	0.8	0.95	0.8	0.9	0.8	0.85	1	0.8	0.67	0.83
1810	2021-03-17 09:00:00	0.88	0.7	0.98	0.85	0.88	0.77	0.85	0.92	0.88	0.93	0.94	0.9	1.13	0.8	0.63	0.91
1811	2021-03-17 10:00:00	0.89	0.72	0.97	0.8	0.88	0.73	0.8	0.88	0.93	0.97	0.88	0.9	1.13	0.83	0.55	0.89
1812	2021-03-17 11:00:00	0.9	0.7	0.95	0.85	0.87	0.73	0.77	0.9	0.9	0.85	0.9	0.9	1.05	0.87	0.57	0.84
1813	2021-03-17 12:00:00	0.9	0.73	0.95	0.82	0.85	0.77	0.75	0.93	0.9	0.83	0.84	0.88	0.93	0.83	0.6	0.83
1814	2021-03-17 13:00:00	0.88	0.7	0.93	0.78	0.83	0.73	0.73	0.9	0.9	0.8	0.76	0.85	0.9	0.77	0.55	0.81
1815	2021-03-17 14:00:00	0.85	0.7	0.9	0.75	0.78	0.7	0.7	0.77	0.82	0.73	0.72	0.83	0.72	0.73	0.53	0.77
1816	2021-03-17 15:00:00	0.81	0.63	0.9	0.7	0.77	0.67	0.7	0.77	0.8	0.7	0.72	0.78	0.68	0.73	0.53	0.75
1817	2021-03-17 16:00:00	0.76	0.57	0.88	0.73	0.78	0.7	0.7	0.77	0.78	0.77	0.74	0.8	0.63	0.73	0.5	0.75
1818	2021-03-17 17:00:00	0.81	0.57	0.83	0.73	0.78	0.75	0.7	0.82	0.8	0.77	0.7	0.82	0.6	0.73	0.57	0.76
1819	2021-03-17 18:00:00	0.82	0.6	0.87	0.7	0.78	0.7	0.75	0.82	0.82	0.83	0.72	0.8	0.72	0.77	0.6	0.74
1820	2021-03-17 19:00:00	0.84	0.63	0.93	0.7	0.83	0.73	0.77	0.85	0.9	0.97	0.76	0.8	0.82	0.8	0.63	0.8
1821	2021-03-17 20:00:00	0.83	0.63	0.95	0.7	0.82	0.73	0.8	0.88	0.86	0.9	0.9	0.77	0.8	0.77	0.63	0.82
1822	2021-03-17 21:00:00	0.81	0.67	1	0.7	0.83	0.73	0.8	0.9	0.82	0.9	0.92	0.88	0.8	0.77	0.63	0.83
1823	2021-03-17 22:00:00	0.78	0.67	0.98	0.7	0.78	0.7	0.8	0.9	0.8	0.83	1.02	0.85	0.88	0.73	0.63	0.78
1824	2021-03-17 23:00:00	0.74	0.67	0.95	0.7	0.8	0.67	0.77	0.88	0.8	0.83	0.94	0.82	0.8	0.73	0.6	0.8
1825	2021-03-18	0.73	0.65	0.95	0.7	0.78	0.67	0.73	0.85	0.76	0.77	0.84	0.77	0.8	0.7	0.57	0.78
1826	2021-03-18 01:00:00	0.72	0.65	0.9	0.68	0.78	0.67	0.73	0.85	0.74	0.73	0.78	0.73	0.78	0.7	0.57	0.81
1827	2021-03-18 02:00:00	0.75	0.65	0.9	0.68	0.77	0.67	0.73	0.82	0.74	0.73	0.78	0.73	0.73	0.67	0.57	0.77
1828	2021-03-18 03:00:00	0.75	0.57	0.85	0.68	0.77	0.63	0.73	0.8	0.74	0.7	0.76	0.7	0.65	0.63	0.57	0.74
1829	2021-03-18 04:00:00	0.75	0.55	0.85	0.7	0.77	0.63	0.73	0.8	0.72	0.67	0.84	0.68	0.57	0.63	0.6	0.74
1830	2021-03-18 05:00:00	0.78	0.57	0.82	0.68	0.75	0.63	0.73	0.8	0.7	0.67	0.8	0.7	0.55	0.63	0.63	0.74
1831	2021-03-18 06:00:00	0.76	0.57	0.82	0.7	0.75	0.63	0.73	0.78	0.72	0.7	0.78	0.7	0.6	0.63	0.6	0.77
1832	2021-03-18 07:00:00	0.8	0.65	0.85	0.73	0.83	0.63	0.73	0.78	0.74	0.7	0.88	0.75	0.68	0.63	0.67	0.84
1833	2021-03-18 08:00:00	0.88	0.8	0.9	0.8	0.85	0.73	0.82	0.77	0.78	0.8	0.9	0.92	0.9	0.7	0.7	0.96
1834	2021-03-18 09:00:00	0.96	0.9	0.9	0.8	0.87	0.77	0.8	0.82	0.78	0.77	0.93	1.13	0.88	0.77	0.75	1.02
1835	2021-03-18 10:00:00	0.92	0.88	0.9	0.72	0.85	0.73	0.8	0.78	0.8	0.77	1.07	1.07	0.88	0.73	0.77	1.02
1836	2021-03-18 11:00:00	0.85	0.77	0.85	0.68	0.82	0.73	0.8	0.8	0.78	0.77	0.9	1.07	0.75	0.7	0.73	1.04
1837	2021-03-18 12:00:00	0.8	0.63	0.87	0.65	0.82	0.73	0.8	0.75	0.77	0.7	0.88	1	0.7	0.73	0.68	1.04
1838	2021-03-18 13:00:00	0.76	0.65	0.85	1.9	0.8	0.73	0.77	0.73	0.82	0.67	0.88	0.82	0.7	0.7	0.65	0.99
1839	2021-03-18 14:00:00	0.75	0.6	0.9	0.65	0.8	0.67	0.75	0.73	0.78	0.67	0.86	0.8	0.7	0.57	0.6	0.96
1840	2021-03-18 15:00:00	0.74	0.6	0.85	0.65	0.77	0.7	0.75	0.73	0.8	0.7	0.88	0.82	0.65	0.57	0.6	0.99
1841	2021-03-18 16:00:00	0.74	0.63	0.83	0.65	0.77	0.7	0.75	0.73	0.8	0.67	0.82	0.83	0.63	0.57	0.6	0.95
1842	2021-03-18 17:00:00	0.76	0.57	0.87	0.65	0.8	0.7	0.73	0.73	0.7	0.73	0.78	0.88	0.6	0.57	0.6	0.92
1843	2021-03-18 18:00:00	0.77	0.63	0.93	0.65	1.4	0.73	0.73	0.73	0.78	0.77	0.78	0.85	0.7	0.63	0.63	0.94
1844	2021-03-18 19:00:00	0.77	0.67	1.05	0.7	0.97	0.73	0.77	0.75	0.8	0.77	0.8	0.85	0.65	0.63	0.65	0.94
1845	2021-03-18 20:00:00	0.78	0.65	1.05	0.65	0.97	0.73	0.77	0.82	0.78	0.8	0.98	0.82	0.7	0.63	0.68	0.93
1846	2021-03-18 21:00:00	0.81	0.65	1.07	0.65	0.97	0.8	0.77	0.95	0.74	0.77	1.04	0.82	0.6	0.63	0.68	0.91
1847	2021-03-18 22:00:00	0.82	0.65	1.15	0.65	0.95	0.73	0.75	0.92	0.7	0.73	1	0.8	0.65	0.63	0.68	0.9
1848	2021-03-18 23:00:00	0.8	0.65	1.2	0.65	0.95	0.73	0.77	0.85	0.7	0.73	0.92	0.75	0.65	0.63	0.65	0.88
1849	2021-03-19	0.81	0.65	1.13	0.65	0.93	0.7	0.82	0.77	0.64	0.7	0.88	0.68	0.57	0.67	0.6	0.83
1850	2021-03-19 01:00:00	0.79	0.65	1.02	0.65	0.92	0.67	0.82	0.73	0.62	0.67	0.78	0.65	0.55	0.67	0.6	0.81
1851	2021-03-19 02:00:00	0.78	0.65	0.92	0.63	0.9	0.67	0.82	0.7	0.6	0.7	0.8	0.57	0.5	0.6	0.6	0.8
1852	2021-03-19 03:00:00	0.78	0.67	0.92	0.63	0.9	0.6	0.82	0.7	0.6	0.7	0.78	0.57	0.47	0.6	0.6	0.79
1853	2021-03-19 04:00:00	0.75	0.67	0.87	0.63	0.9	0.6	0.82	0.73	0.58	0.73	0.9	0.57	0.45	0.6	0.6	0.78
1854	2021-03-19 05:00:00	0.76	0.65	0.87	0.63	0.9	0.6	0.77	0.75	0.56	0.7	0.88	0.57	0.45	0.6	0.6	0.78
1855	2021-03-19 06:00:00	0.75	0.65	0.9	0.63	0.92	0.63	0.77	0.75	0.58	0.7	0.88	0.57	0.47	0.63	0.6	0.79
1856	2021-03-19 07:00:00	0.73	0.65	0.95	0.68	0.93	0.67	0.77	0.8	0.64	0.77	0.84	0.63	0.53	0.67	0.67	0.82
1857	2021-03-19 08:00:00	0.78	0.65	1.02	0.68	0.97	0.67	0.8	0.82	0.7	0.77	0.92	0.7	0.7	0.7	0.67	0.88
1858	2021-03-19 09:00:00	0.81	0.63	1.02	0.65	0.95	0.7	0.8	0.85	0.7	0.77	1	0.77	0.72	0.73	0.67	0.92
1859	2021-03-19 10:00:00	0.82	0.67	1	0.67	0.9	0.73	0.77	0.82	0.66	0.77	1.04	0.73	0.68	0.67	0.6	0.9
1860	2021-03-19 11:00:00	0.82	0.7	1	0.65	0.88	0.67	0.77	0.87	0.65	0.77	0.92	0.73	0.6	0.67	0.6	0.89
1861	2021-03-19 12:00:00	0.77	0.65	1	0.57	0.87	0.63	0.77	0.82	0.66	0.8	0.86	0.73	0.52	0.63	0.6	0.88
1862	2021-03-19 13:00:00	0.75	0.65	0.93	0.57	0.85	0.63	0.75	0.82	0.64	0.8	0.8	0.8	0.47	0.6	0.6	0.86
1863	2021-03-19 14:00:00	0.71	0.63	0.83	0.57	0.87	0.63	0.73	0.8	0.6	0.83	0.8	0.68	0.43	0.6	0.6	0.82
1864	2021-03-19 15:00:00	0.68	0.63	0.83	0.57	0.88	0.6	0.73	0.8	0.6	0.77	0.96	0.7	0.43	0.6	0.6	0.82
1865	2021-03-19 16:00:00	0.7	0.63	0.83	0.57	0.9	0.63	0.73	0.85	0.58	0.8	0.9	0.65	0.4	0.57	0.5	0.81
1866	2021-03-19 17:00:00	0.72	0.58	0.8	0.6	0.93	0.6	0.73	0.85	0.6	0.73	0.86	0.6	0.35	0.57	0.53	0.81
1867	2021-03-19 18:00:00	0.74	0.55	0.88	0.65	0.9	0.6	0.73	0.85	0.58	0.73	0.88	0.6	0.38	0.6	0.55	0.79
1868	2021-03-19 19:00:00	0.79	0.55	0.8	0.7	0.82	0.63	0.7	0.82	0.56	0.73	0.9	0.55	0.38	0.57	0.6	0.79
1869	2021-03-19 20:00:00	0.82	0.55	0.7	0.65	0.78	0.63	0.65	0.75	0.56	0.77	0.84	0.53	0.38	0.57	0.57	0.73
1870	2021-03-19 21:00:00	0.84	0.55	0.7	0.7	0.68	0.63	0.67	0.75	0.56	0.77	0.8	0.47	0.38	0.57	0.57	0.72
1871	2021-03-19 22:00:00	0.81	0.53	0.72	0.5	0.57	0.63	0.65	0.75	0.56	0.73	0.76	0.5	0.38	0.6	0.57	0.68
1872	2021-03-19 23:00:00	0.72	0.5	0.7	0.35	0.55	0.6	0.65	0.75	0.54	0.7	0.7	0.47	0.38	0.57	0.55	0.66
1873	2021-03-20	0.58	0.53	0.68	0.3	0.53	0.6	0.63	0.65	0.48	0.7	0.64	0.5	0.38	0.57	0.57	0.6
1874	2021-03-20 01:00:00	0.55	0.53	0.63	0.33	0.55	0.63	0.63	0.65	0.48	0.7	0.64	0.5	0.38	0.57	0.53	0.59
1875	2021-03-20 02:00:00	0.56	0.53	0.6	0.5	0.55	0.57	0.63	0.7	0.48	0.67	0.64	0.47	0.43	0.57	0.43	0.57
1876	2021-03-20 03:00:00	0.56	0.53	0.45	0.43	0.62	0.47	0.63	0.67	0.48	0.67	0.66	0.47	0.45	0.57	0.35	0.59
1877	2021-03-20 04:00:00	0.57	0.47	0.47	0.38	0.62	0.4	0.53	0.67	0.48	0.63	0.66	0.55	0.38	0.57	0.33	0.56
1878	2021-03-20 05:00:00	0.61	0.4	0.47	0.35	0.55	0.37	0.45	0.65	0.48	0.6	0.68	0.53	0.38	0.53	0.27	0.58
1879	2021-03-20 06:00:00	0.6	0.35	0.47	0.3	0.47	0.33	0.43	0.58	0.48	0.67	0.66	0.47	0.38	0.53	0.27	0.58
1880	2021-03-20 07:00:00	0.53	0.38	0.53	0.27	0.47	0.33	0.43	0.6	0.46	0.63	0.66	0.5	0.4	0.53	0.27	0.59
1881	2021-03-20 08:00:00	0.45	0.35	0.55	0.27	0.48	0.33	0.5	0.63	0.38	0.67	0.78	0.47	0.43	0.53	0.35	0.6
1882	2021-03-20 09:00:00	0.42	0.38	0.57	0.27	0.48	0.33	0.5	0.67	0.28	0.73	0.64	0.47	0.5	0.57	0.3	0.64
1883	2021-03-20 10:00:00	0.45	0.38	0.6	0.25	0.48	0.33	0.47	0.75	0.28	0.47	0.44	0.47	0.5	0.53	0.28	0.63
1884	2021-03-20 11:00:00	0.45	0.35	0.63	0.25	0.5	0.33	0.45	0.63	0.3	0.33	0.4	0.5	0.5	0.57	0.22	0.63
1885	2021-03-20 12:00:00	0.45	0.33	0.57	0.25	0.5	0.33	0.43	0.4	0.32	0.33	0.4	0.47	0.5	0.5	0.22	0.63
1886	2021-03-20 13:00:00	0.45	0.33	0.53	0.27	0.48	0.33	0.43	0.3	0.34	0.33	0.36	0.43	0.5	0.43	0.22	0.61
1887	2021-03-20 14:00:00	0.44	0.3	0.5	0.27	0.47	0.33	0.43	0.3	0.32	0.33	0.36	0.4	0.35	0.43	0.22	0.59
1888	2021-03-20 15:00:00	0.44	0.3	0.43	0.3	0.45	0.33	0.43	0.28	0.32	0.3	0.36	0.4	0.28	0.37	0.22	0.56
1889	2021-03-20 16:00:00	0.42	0.33	0.45	0.25	0.48	0.33	0.4	0.28	0.32	0.33	0.36	0.4	0.3	0.33	0.22	0.57
1890	2021-03-20 17:00:00	0.42	0.35	0.5	0.25	0.5	0.33	0.4	0.33	0.34	0.33	0.36	0.43	0.3	0.33	0.25	0.6
1891	2021-03-20 18:00:00	0.43	0.27	0.53	0.25	0.52	0.37	0.4	0.3	0.36	0.33	0.42	0.4	0.37	0.33	0.28	0.61
1892	2021-03-20 19:00:00	0.43	0.27	0.5	0.25	0.42	0.4	0.43	0.33	0.36	0.43	0.42	0.4	0.4	0.33	0.28	0.61
1893	2021-03-20 20:00:00	0.43	0.27	0.47	0.25	0.47	0.4	0.4	0.33	0.36	0.43	0.44	0.38	0.4	0.3	0.25	0.6
1894	2021-03-20 21:00:00	0.42	0.25	0.43	0.33	0.48	0.4	0.4	0.33	0.34	0.37	0.44	0.35	0.33	0.33	0.22	0.61
1895	2021-03-20 22:00:00	0.39	0.25	0.43	0.33	0.47	0.4	0.4	0.33	0.34	0.4	0.38	0.35	0.27	0.23	0.22	0.6
1896	2021-03-20 23:00:00	0.39	0.27	0.38	0.38	0.5	0.37	0.35	0.3	0.32	0.37	0.38	0.38	0.27	0.23	0.22	0.57
1897	2021-03-21	0.39	0.22	0.4	0.33	0.55	0.37	0.35	0.38	0.28	0.33	0.36	0.38	0.27	0.23	0.22	0.54
1898	2021-03-21 01:00:00	0.43	0.22	0.4	0.33	0.53	0.37	0.35	0.38	0.26	0.3	0.36	0.35	0.25	0.23	0.22	0.52
1899	2021-03-21 02:00:00	0.42	0.25	0.33	0.35	0.57	0.37	0.35	0.28	0.26	0.33	0.36	0.33	0.25	0.3	0.22	0.5
1900	2021-03-21 03:00:00	0.42	0.25	0.3	0.35	0.57	0.37	0.35	0.3	0.26	0.37	0.34	0.33	0.25	0.25	0.22	0.48
1901	2021-03-21 04:00:00	0.44	0.2	0.3	0.33	0.57	0.37	0.33	0.33	0.24	0.37	0.3	0.33	0.2	0.25	0.22	0.52
1902	2021-03-21 05:00:00	0.44	0.18	0.3	0.33	0.55	0.33	0.33	0.3	0.22	0.33	0.28	0.3	0.2	0.25	0.22	0.48
1903	2021-03-21 06:00:00	0.45	0.2	0.3	0.38	0.52	0.37	0.33	0.28	0.24	0.37	0.28	0.3	0.28	0.25	0.22	0.47
1904	2021-03-21 07:00:00	0.48	0.18	0.35	0.47	0.55	0.37	0.35	0.33	0.24	0.4	0.3	0.3	0.3	0.25	0.22	0.49
1905	2021-03-21 08:00:00	0.5	0.25	0.35	0.5	0.62	0.4	0.35	0.35	0.28	0.43	0.32	0.3	0.45	0.25	0.27	0.51
1906	2021-03-21 09:00:00	0.57	0.3	0.33	0.53	0.68	0.43	0.35	0.43	0.3	0.47	0.36	0.38	0.4	0.3	0.3	0.49
1907	2021-03-21 10:00:00	0.58	0.3	0.38	0.53	0.55	0.43	0.35	0.43	0.32	0.4	0.42	0.35	0.4	0.25	0.25	0.49
1908	2021-03-21 11:00:00	0.59	0.3	0.35	0.53	0.5	0.43	0.35	0.43	0.34	0.43	0.4	0.33	0.33	0.25	0.22	0.46
1909	2021-03-21 12:00:00	0.57	0.27	0.37	0.4	0.45	0.4	0.38	0.4	0.34	0.4	0.4	0.35	0.35	0.25	0.25	0.47
1910	2021-03-21 13:00:00	0.51	0.27	0.35	0.33	0.45	0.4	0.43	0.4	0.32	0.4	0.42	0.38	0.32	0.27	0.25	0.47
1911	2021-03-21 14:00:00	0.49	0.3	0.35	0.25	0.38	0.4	0.43	0.38	0.32	0.37	0.42	0.35	0.3	0.23	0.27	0.5
1912	2021-03-21 15:00:00	0.47	0.3	0.42	0.2	0.38	0.4	0.4	0.4	0.3	0.37	0.38	0.35	0.28	0.23	0.27	0.5
1913	2021-03-21 16:00:00	0.47	0.27	0.35	0.18	0.42	0.43	0.4	0.42	0.3	0.37	0.38	0.33	0.25	0.23	0.33	0.49
1914	2021-03-21 17:00:00	0.45	0.27	0.4	0.2	0.38	0.37	0.4	0.47	0.3	0.43	0.3	0.38	0.38	0.23	0.28	0.51
1915	2021-03-21 18:00:00	0.48	0.3	0.43	0.2	0.44	0.43	0.43	0.38	0.26	0.4	0.3	0.4	0.3	0.2	0.25	0.51
1916	2021-03-21 19:00:00	0.5	0.33	0.45	0.25	0.45	0.4	0.45	0.35	0.3	0.4	0.4	0.43	0.4	0.23	0.28	0.52
1917	2021-03-21 20:00:00	0.5	0.33	0.4	0.28	0.43	0.43	0.45	0.38	0.32	0.47	0.42	0.43	0.4	0.23	0.22	0.52
1918	2021-03-21 21:00:00	0.5	0.27	0.43	0.3	0.4	0.43	0.43	0.4	0.3	0.37	0.42	0.43	0.6	0.23	0.25	0.51
1919	2021-03-21 22:00:00	0.5	0.27	0.45	0.27	0.42	0.47	0.4	0.43	0.36	0.37	0.38	0.43	0.6	0.23	0.33	0.51
1920	2021-03-21 23:00:00	0.48	0.27	0.4	0.3	0.43	0.37	0.4	0.38	0.36	0.37	0.34	0.43	0.53	0.23	0.33	0.48
1921	2021-03-22	0.45	0.22	0.35	0.27	0.43	0.37	0.38	0.4	0.34	0.37	0.36	0.45	0.5	0.2	0.28	0.46
1922	2021-03-22 01:00:00	0.48	0.22	0.4	0.27	0.45	0.33	0.38	0.43	0.36	0.37	0.36	0.45	0.68	0.17	0.25	0.46
1923	2021-03-22 02:00:00	0.5	0.25	0.37	0.3	0.45	0.33	0.4	0.4	0.34	0.43	0.36	0.4	0.73	0.17	0.25	0.47
1924	2021-03-22 03:00:00	0.5	0.25	0.35	0.33	0.47	0.37	0.4	0.45	0.36	0.4	0.34	0.4	0.72	0.17	0.25	0.45
1925	2021-03-22 04:00:00	0.52	0.25	0.38	0.35	0.48	0.4	0.4	0.43	0.34	0.47	0.34	0.38	0.63	0.17	0.33	0.45
1926	2021-03-22 05:00:00	0.51	0.25	0.35	0.33	0.48	0.37	0.45	0.43	0.32	0.47	0.36	0.38	0.72	0.13	0.33	0.44
1927	2021-03-22 06:00:00	0.55	0.27	0.35	0.33	0.53	0.37	0.45	0.43	0.36	0.47	0.38	0.38	0.75	0.17	0.33	0.45
1928	2021-03-22 07:00:00	0.56	0.27	0.4	0.35	0.53	0.4	0.45	0.47	0.38	0.5	0.36	0.4	0.72	0.23	0.35	0.49
1929	2021-03-22 08:00:00	0.72	0.35	0.45	0.53	0.67	0.53	0.47	0.5	0.52	0.63	0.4	0.45	0.82	0.27	0.5	0.51
1930	2021-03-22 09:00:00	0.77	0.38	0.5	0.55	0.67	0.53	0.55	0.55	0.52	0.63	0.44	0.45	0.85	0.3	0.43	0.54
1931	2021-03-22 10:00:00	0.76	0.4	0.45	0.5	0.6	0.5	0.47	0.55	0.46	0.63	0.42	0.43	0.63	0.27	0.33	0.53
1932	2021-03-22 11:00:00	0.66	0.4	0.4	0.38	0.57	0.33	0.45	0.5	0.44	0.63	0.45	0.43	0.5	0.27	0.33	0.52
1933	2021-03-22 12:00:00	0.58	0.33	0.43	0.27	0.5	0.43	0.43	0.47	0.42	0.53	0.4	0.4	0.35	0.27	0.33	0.52
1934	2021-03-22 13:00:00	0.53	0.27	0.43	0.27	0.48	0.4	0.42	0.45	0.4	0.43	0.36	0.4	0.38	0.3	0.3	0.49
1935	2021-03-22 14:00:00	0.48	0.27	0.4	0.27	0.45	0.43	0.4	0.38	0.38	0.37	0.36	0.38	0.78	0.27	0.22	0.5
1936	2021-03-22 15:00:00	0.48	0.27	0.35	0.3	0.43	0.43	0.43	0.38	0.38	0.37	0.38	0.4	0.5	0.27	0.25	0.5
1937	2021-03-22 16:00:00	0.45	0.3	0.35	0.3	0.47	0.43	0.43	0.35	0.36	0.37	0.32	0.4	0.35	0.3	0.23	0.49
1938	2021-03-22 17:00:00	0.45	0.33	0.35	0.27	0.48	0.43	0.43	0.38	0.34	0.37	0.34	0.4	0.35	0.33	0.27	0.5
1939	2021-03-22 18:00:00	0.45	0.33	0.4	0.33	0.52	0.43	0.45	0.4	0.4	0.4	0.34	0.45	0.42	0.37	0.33	0.52
1940	2021-03-22 19:00:00	0.5	0.33	0.47	0.35	0.55	0.57	0.47	0.4	0.44	0.4	0.38	0.5	0.43	0.4	0.33	0.55
1941	2021-03-22 20:00:00	0.54	0.38	0.38	0.4	0.57	0.53	0.47	0.43	0.54	0.43	0.38	0.55	0.47	0.37	0.33	0.6
1942	2021-03-22 21:00:00	0.55	0.38	0.47	0.38	0.57	0.5	0.5	0.43	0.58	0.5	0.46	0.5	0.7	0.4	0.35	0.63
1943	2021-03-22 22:00:00	0.55	0.38	0.5	0.38	0.6	0.5	0.53	0.47	0.62	0.47	0.48	0.53	0.77	0.4	0.35	0.64
1944	2021-03-22 23:00:00	0.55	0.38	0.43	0.38	0.58	0.57	0.5	0.47	0.58	0.47	0.5	0.53	0.75	0.37	0.35	0.69
1945	2021-03-23	0.53	0.38	0.43	0.35	0.58	0.5	0.47	0.47	0.54	0.5	0.46	0.53	0.7	0.37	0.33	0.69
1946	2021-03-23 01:00:00	0.53	0.4	0.5	0.33	0.58	0.4	0.5	0.47	0.54	0.5	0.48	0.5	0.68	0.37	0.35	0.68
1947	2021-03-23 02:00:00	0.52	0.45	0.5	0.38	0.58	0.37	0.5	0.43	0.5	0.47	0.48	0.52	0.63	0.37	0.35	0.67
1948	2021-03-23 03:00:00	0.53	0.45	0.5	0.43	0.6	0.37	0.5	0.47	0.52	0.43	0.48	0.47	0.57	0.33	0.38	0.66
1949	2021-03-23 04:00:00	0.53	0.4	0.63	0.43	0.57	0.37	0.55	0.47	0.5	0.5	0.5	0.47	0.6	0.33	0.38	0.68
1950	2021-03-23 05:00:00	0.54	0.45	0.73	0.4	0.58	0.4	0.55	0.47	0.44	0.47	0.44	0.47	0.57	0.33	0.33	0.73
1951	2021-03-23 06:00:00	0.56	0.45	0.7	0.47	0.6	0.4	0.55	0.43	0.4	0.47	0.46	0.47	0.65	0.3	0.38	0.74
1952	2021-03-23 07:00:00	0.6	0.47	0.6	0.53	0.65	0.5	0.6	0.47	0.5	0.53	0.48	0.5	0.68	0.3	0.43	0.77
1953	2021-03-23 08:00:00	0.76	0.6	0.67	0.75	0.73	0.7	0.68	0.6	0.66	0.8	0.6	0.63	0.82	0.4	0.6	0.84
1954	2021-03-23 09:00:00	0.89	0.63	0.7	0.77	0.8	0.8	0.7	0.77	0.75	0.9	0.6	0.68	0.97	0.37	0.57	0.86
1955	2021-03-23 10:00:00	0.75	0.53	0.6	0.63	0.72	0.6	0.63	0.73	0.62	0.7	0.5	0.6	2.15	0.37	0.47	0.8
1956	2021-03-23 11:00:00	0.67	0.38	0.53	0.57	0.67	0.43	0.53	0.67	0.48	0.53	0.42	0.55	2.5	0.37	0.43	0.68
1957	2021-03-23 12:00:00	0.6	0.33	0.43	0.5	0.68	0.37	0.53	0.53	0.48	0.43	0.4	0.47	1.43	0.37	0.4	0.62
1958	2021-03-23 13:00:00	0.57	0.3	0.43	0.4	0.62	0.33	0.47	0.47	0.43	0.43	0.36	0.43	0.98	0.37	0.38	0.57
1959	2021-03-23 14:00:00	0.55	0.27	0.43	0.45	0.6	0.33	0.47	0.42	0.46	0.37	0.33	0.4	0.97	0.37	0.38	0.57
1960	2021-03-23 15:00:00	0.54	0.25	0.48	0.45	0.6	0.3	0.47	0.42	0.42	0.37	0.36	0.4	0.7	0.37	0.35	0.55
1961	2021-03-23 16:00:00	0.53	0.3	0.57	0.43	0.6	0.3	0.47	0.42	0.42	0.4	0.36	0.4	0.63	0.4	0.33	0.56
1962	2021-03-23 17:00:00	0.51	0.3	0.6	0.45	0.62	0.3	0.45	0.42	0.42	0.35	0.36	0.43	0.6	0.43	0.33	0.55
1963	2021-03-23 18:00:00	0.52	0.3	0.6	0.47	0.57	0.37	0.45	0.42	0.44	0.47	0.38	0.43	0.57	0.43	0.33	0.53
1964	2021-03-23 19:00:00	0.52	0.35	0.65	0.45	0.6	0.45	0.47	0.45	0.5	0.47	0.42	0.5	0.53	0.43	0.35	0.62
1965	2021-03-23 20:00:00	0.62	0.38	0.65	0.57	0.68	0.5	0.57	0.57	0.62	0.57	0.42	0.7	0.65	0.47	0.4	0.71
1966	2021-03-23 21:00:00	0.84	0.43	0.7	0.47	0.75	0.67	0.68	0.7	0.7	0.63	0.52	0.95	0.8	0.53	0.4	0.8
1967	2021-03-23 22:00:00	0.82	0.5	0.8	0.47	0.73	0.63	0.6	0.7	0.78	0.77	0.7	0.73	0.8	0.5	0.45	0.87
1968	2021-03-23 23:00:00	0.78	0.53	0.75	0.47	0.72	0.77	0.55	0.75	0.86	0.73	0.76	0.63	0.77	0.5	0.4	0.91
1969	2021-03-24	0.71	0.5	0.68	0.53	0.68	0.63	0.53	0.75	0.78	0.67	0.66	0.55	0.7	0.5	0.4	0.95
1970	2021-03-24 01:00:00	0.69	0.47	0.68	0.53	0.7	0.53	0.55	0.68	0.7	0.53	0.56	0.53	0.73	0.5	0.35	0.87
1971	2021-03-24 02:00:00	0.68	0.5	0.65	0.5	0.68	0.6	0.55	0.63	0.62	0.53	0.56	0.55	0.63	0.47	0.4	0.83
1972	2021-03-24 03:00:00	0.65	0.47	0.68	0.5	0.63	0.57	0.57	0.6	0.58	0.53	0.54	0.47	0.57	0.47	0.4	0.78
1973	2021-03-24 04:00:00	0.63	0.47	0.67	0.47	0.62	0.5	0.57	0.6	0.52	0.53	0.62	0.47	0.55	0.43	0.43	0.75
1974	2021-03-24 05:00:00	0.66	0.5	0.7	0.45	0.62	0.5	0.57	0.63	0.5	0.53	0.64	0.45	0.53	0.43	0.43	0.73
1975	2021-03-24 06:00:00	0.68	0.5	0.72	0.47	0.63	0.5	0.6	0.68	0.54	0.63	0.52	0.47	0.53	0.43	0.43	0.72
1976	2021-03-24 07:00:00	0.75	0.55	0.73	0.53	0.65	0.5	0.67	0.72	0.52	0.7	0.6	0.53	0.63	0.47	0.45	0.75
1977	2021-03-24 08:00:00	0.88	0.8	0.78	0.57	0.7	0.6	0.8	0.82	0.62	0.93	0.78	0.65	0.8	0.53	0.6	0.84
1978	2021-03-24 09:00:00	0.96	0.75	0.75	0.53	0.73	0.6	0.93	0.85	0.53	1.1	0.88	0.7	0.8	0.6	0.6	0.96
1979	2021-03-24 10:00:00	0.77	0.67	0.72	0.6	0.73	0.53	0.8	0.77	0.57	0.87	0.72	0.6	0.67	0.67	0.5	0.79
1980	2021-03-24 11:00:00	0.7	0.65	0.72	0.57	0.68	0.47	0.77	0.77	0.56	0.73	0.78	0.53	0.6	0.7	0.45	0.69
1981	2021-03-24 12:00:00	0.66	0.57	0.7	0.47	0.66	0.5	0.73	0.72	0.54	0.63	0.64	0.53	0.47	0.63	0.47	0.61
1982	2021-03-24 13:00:00	0.68	0.45	0.75	0.45	0.63	0.4	0.67	0.68	0.5	0.67	0.56	0.55	0.45	0.57	0.4	0.57
1983	2021-03-24 14:00:00	0.65	0.38	0.72	0.43	0.63	0.35	0.63	0.65	0.5	0.57	0.54	0.45	0.42	0.57	0.4	0.54
1984	2021-03-24 15:00:00	0.65	0.4	0.7	0.43	0.63	0.33	0.63	0.63	0.46	0.57	0.52	0.45	0.38	0.57	0.43	0.56
1985	2021-03-24 16:00:00	0.64	0.4	0.65	0.43	0.62	0.33	0.57	0.63	0.44	0.57	0.5	0.5	0.43	0.5	0.43	0.55
1986	2021-03-24 17:00:00	0.67	0.42	0.65	0.43	0.63	0.33	0.6	0.65	0.42	0.57	0.5	0.47	0.4	0.57	0.43	0.54
1987	2021-03-24 18:00:00	0.67	0.4	0.7	0.45	0.7	0.37	0.6	0.68	0.44	0.67	0.5	0.53	0.63	0.6	0.43	0.56
1988	2021-03-24 19:00:00	0.67	0.45	0.73	0.45	0.72	0.37	0.67	0.7	0.54	0.67	0.62	0.57	1.73	0.63	0.47	0.64
1989	2021-03-24 20:00:00	0.72	0.42	0.85	0.55	0.78	0.37	0.67	0.7	0.6	0.67	0.72	0.63	2.02	0.63	0.47	0.7
1990	2021-03-24 21:00:00	0.72	0.47	0.82	0.55	0.83	0.37	0.63	0.7	0.56	0.67	0.68	0.85	1.43	0.63	0.45	0.79
1991	2021-03-24 22:00:00	0.75	0.45	0.85	0.6	0.87	0.37	0.63	0.7	0.56	0.67	0.66	1.18	1.13	0.63	0.5	0.83
1992	2021-03-24 23:00:00	0.76	0.45	0.9	0.57	0.93	0.37	0.63	0.7	0.56	0.67	0.66	1.15	0.92	0.67	0.53	0.84
1993	2021-03-25	0.78	0.45	0.78	0.55	0.9	0.37	0.6	0.68	0.5	0.67	0.72	1.07	0.75	0.63	0.53	0.85
1994	2021-03-25 01:00:00	0.82	0.5	0.73	0.6	0.87	0.37	0.6	0.68	0.48	0.73	0.72	0.78	0.6	0.6	0.53	0.78
1995	2021-03-25 02:00:00	0.82	0.5	0.65	0.7	0.87	0.37	0.63	0.65	0.44	0.67	0.62	0.68	0.57	0.57	0.45	0.78
1996	2021-03-25 03:00:00	0.81	0.5	0.67	0.63	0.87	0.37	0.6	0.7	0.5	0.67	0.6	0.65	0.57	0.57	0.43	0.75
1997	2021-03-25 04:00:00	0.8	0.5	0.7	0.63	0.88	0.37	0.63	0.65	0.53	0.67	0.62	0.65	0.57	0.57	0.43	0.74
1998	2021-03-25 05:00:00	0.78	0.53	0.68	0.67	0.87	0.4	0.63	0.6	0.5	0.73	0.64	0.67	0.52	0.53	0.43	0.75
1999	2021-03-25 06:00:00	0.8	0.5	0.7	0.68	0.88	0.37	0.63	0.6	0.54	0.77	0.68	0.57	0.57	0.53	0.45	0.78
[truncated: 24,281 more rows]
