# Supplementary material for: Regional PM2.5 pollution forecasting using a hybrid model based on multi-scales feature fusion and deep learning algorithms
Source: PLoS One. 2025 Oct 9;20(10):e0333489. doi: 10.1371/journal.pone.0333489 (PMC12510565; doi:10.1371/journal.pone.0333489)
Supplement: S1 Data — (ZIP) [file pone.0333489.s001.zip › S1 Data/pollution/NO2.xlsx]

## Sheet: Sheet1
	date	Chengdu	Zigong	Luzhou	Deyang	Mianyang	Suining	Neijiang	Leshan	Nanchong	Meishan	Yibin	Guang'an	Dazhou	Ya'an	Ziyang	Chongqing
1	2021-01-01	60	63	44	56	46	41	56	37	54	46	53	36	38	34	44	34
2	2021-01-01 01:00:00	56	55	40	54	46	40	53	31	49	43	51	36	33	21	47	34
3	2021-01-01 02:00:00	0	0	0	0	0	0	0	0	0	0	0	0	32	0	0	0
4	2021-01-01 03:00:00	50	35	36	52	45	34	48	37	44	37	38	38	32	18	41	33
5	2021-01-01 04:00:00	49	34	31	53	41	33	47	32	40	31	38	34	33	22	38	32
6	2021-01-01 05:00:00	46.6667	35.6667	30.3333	53.3333	38.6667	31.3333	44	27.6667	38.6667	27	38	31.6667	32.3333	20.6667	34.3333	31.6667
7	2021-01-01 06:00:00	44.3333	37.3333	29.6667	53.6667	36.3333	29.6667	41	23.3333	37.3333	23	38	29.3333	31.6667	19.3333	30.6667	31.3333
8	2021-01-01 07:00:00	42	39	29	54	34	28	38	19	36	19	38	27	31	18	27	31
9	2021-01-01 08:00:00	43	41	31	53	33	28	37	23	36	22	39	29	32	17	26	31
10	2021-01-01 09:00:00	45	41	32	53	33	31	36	25	33	25	40	30	31	15	27	31
11	2021-01-01 10:00:00	50	42	29	52	34	34	41	24	31	26	42	30	31	16	29	31
12	2021-01-01 11:00:00	52	42	27	51	35	37	40	22	30	33	41	32	35	16	34	33
13	2021-01-01 12:00:00	50	37	25	56	34	35	35	18	36	35	35	33	33	20	36	34
14	2021-01-01 13:00:00	43	31	24	51	37	30	29	16	34	32	29	31	29	19	27	34
15	2021-01-01 14:00:00	43	24.5	25	41.5	34	23.5	25	15.5	29.5	25	28.5	27.5	36	19	24	35
16	2021-01-01 15:00:00	43	18	26	32	31	17	21	15	25	18	28	24	43	19	21	36
17	2021-01-01 16:00:00	49	16	25	34	29	16	26	17	21	25	26	23	52	19	20	34
18	2021-01-01 17:00:00	48	20	27	38	30	18	28	19	22	28	29	25	57	29	25	34
19	2021-01-01 18:00:00	53	24	33	38	30	24	31	26	29	38	36	28	60	32	38	39
20	2021-01-01 19:00:00	62	37	45	47	37	35	37	30	38	45	42	31	73	37	46	50
21	2021-01-01 20:00:00	64	42	56	37	34	37	43	33	43	54	49	35	69	49	40	53
22	2021-01-01 21:00:00	66	58	52	34	34	36	53	36	41	48	59	32	65	50	36	51
23	2021-01-01 22:00:00	64	56	55	40	34	38	48	43	46	54	64	29	62	52	32	47
24	2021-01-01 23:00:00	62	54	53	45	40	36	39	38	51	56	61	33	57	50	29	44
25	2021-01-02	59	60	52	45	40	31	40	31	45	58	58	29	51	45	25	42
26	2021-01-02 01:00:00	57	55	46	41	40	32	37	35	40	53	61	28	47	40	26	40
27	2021-01-02 02:00:00	54	53	45	38	38	25	36	38	33	49	60	24	46	35	26	37
28	2021-01-02 03:00:00	50	46	43	39	37	26	31	29	27	48	56	17	43	35	28	36
29	2021-01-02 04:00:00	46	46	42	31	34	21	30	25	29	44	53	16	43	35	25	35
30	2021-01-02 05:00:00	47	45	39	29	32	24	29	24	29	39	50	16	39	32	23	34
31	2021-01-02 06:00:00	45	41	43	36	29	26	33	25	24	36	49	14	39	31	24	33
32	2021-01-02 07:00:00	48	42	46	41	30	27	33	34	23	36	48	16	37	30	29	34
33	2021-01-02 08:00:00	49	45	44	45	33	32	37	38	34	36	48	20	39	32	31	36
34	2021-01-02 09:00:00	49	45	45	45	35	31	41	35	33	36	45	28	40	35	33	38
35	2021-01-02 10:00:00	49	45	45	43	38	34	40	36	28	41	44	30	42	40	35	37
36	2021-01-02 11:00:00	52	40	44	46	37	35	37	41	29	42	44	33	47	44	38	38
37	2021-01-02 12:00:00	53	37	44	48	37	34	36	43	29	43	42	35	51	44	34	39
38	2021-01-02 13:00:00	52	34	41	52	33	29	35	38	28	46	38	32	54	44	29	39
39	2021-01-02 14:00:00	53	34	39	53	22	29	33	37	25	50	34	24	57	41	24	39
40	2021-01-02 15:00:00	55	32	39	52	19	31	33	36	23	43	40	24	61	42	24	40
41	2021-01-02 16:00:00	59	34	43	39	16	33	32	34	25	39	49	26	59	35	27	42
42	2021-01-02 17:00:00	61	37	46	32	18	36	34	34	27	34	51	28	59	32	29	43
43	2021-01-02 18:00:00	66	43	48	33	20	42	35	38	30	40	51	33	61	28	35	45
44	2021-01-02 19:00:00	68	42	52	37	26	55	38	49	38	53	48	35	61	32	39	44
45	2021-01-02 20:00:00	67	41	49	41	37	54	40	53	46	56	46	37	58	34	41	42
46	2021-01-02 21:00:00	66	47	47	43	42	51	46	53	48	55	49	30	52	39	40	42
47	2021-01-02 22:00:00	63	49	47	55	49	48	38	51	52	55	47	26	50	36	45	42
48	2021-01-02 23:00:00	62	50	36	56	54	42	43	52	40	53	47	29	47	34	49	42
49	2021-01-03	58	47	33	54	54	38	44	52	30	53	49	40	41	31	47	41
50	2021-01-03 01:00:00	55	45	35	51	53	38	43	51	29	47	45	36	40	31	45	39
51	2021-01-03 02:00:00	0	44	0	0	0	0	0	0	29	0	47	0	0	33	41	39
52	2021-01-03 03:00:00	49	42	33	47	46	27	39	47	27	44	45	31	44	30	39	38
53	2021-01-03 04:00:00	46	41	29	46	46	29	38	44	27	46	42	28	47	31	39	37
54	2021-01-03 05:00:00	47	37	27	45	45	26	35	42	24	41	40	27	45	27	36	36
55	2021-01-03 06:00:00	45	36	31	47	42	29	35	41	21	36	40	27	40	21	39	36
56	2021-01-03 07:00:00	45	35	35	47	41	26	37	38	31	37	40	29	39	18	42	36
57	2021-01-03 08:00:00	46	36	37	51	45	33	42	40	44	41	40	30	41	19	39	36
58	2021-01-03 09:00:00	46	36	36	52	42	36	40	41	47	41	40	32	42	23	38	35
59	2021-01-03 10:00:00	46	38	35	53	43	38	41	42	45	40	41	30	45	21	44	36
60	2021-01-03 11:00:00	47	39	34	54	47	37	39	41	48	40	43	29	46	17	53	37
61	2021-01-03 12:00:00	49	37	33	60	50	38	40	37	46	36	37	31	48	17	48	36
62	2021-01-03 13:00:00	50	26	25	62	52	39	43	35	41	37	28	30	49	17	40	36
63	2021-01-03 14:00:00	40	18	25	57	51	41	46	26	35	27	21	27	47	17	38	35
64	2021-01-03 15:00:00	32	25	26	43	36	26	47	17	37	22	22	27	47	18	33	35
65	2021-01-03 16:00:00	33	31	25	29	28	21	61	15	32	23	23	29	48	18	30	39
66	2021-01-03 17:00:00	33	45	26	22	22	28	77	18	30	26	29	35	49	20	32	47
67	2021-01-03 18:00:00	35	55	33	25	23	37	82	29	31	35	35	42	49	30	32	51
68	2021-01-03 19:00:00	45	75	49	32	37	59	80	40	38	47	42	44	51	34	44	53
69	2021-01-03 20:00:00	48	74	55	37	44	63	72	38	41	48	50	39	47	54	57	56
70	2021-01-03 21:00:00	50	70	57	41	45	58	59	45	37	35	64	39	44	55	64	58
71	2021-01-03 22:00:00	54	71	54	37	44	56	49	50	37	35	69	37	42	53	58	56
72	2021-01-03 23:00:00	60	67	53	31	44	52	42	45	37	35	67	37	41	44	52	53
73	2021-01-04	58	60	53	29	40	51	36	41	36	38	60	35	38	35	47	50
74	2021-01-04 01:00:00	56	55	45	32	37	48	37	45	35	46	55	33	35	33	42	46
75	2021-01-04 02:00:00	56	49	41	30	34	42	41	48	33	51	50	31	31	31	37	44
76	2021-01-04 03:00:00	54	47	38	34	32	35	46	48	28	42	49	26	30	26	36	41
77	2021-01-04 04:00:00	53	45	35	36	32	35	47	43	26	36	46	22	31	26	34	39
78	2021-01-04 05:00:00	51	37	33	33	24	34	40	39	25	36	43	21	31	24	33	37
79	2021-01-04 06:00:00	51	39	31	32	23	32	33	32	24	37	38	20	30	24	31	36
80	2021-01-04 07:00:00	51	36	31	31	24	33	36	32	22	37	37	21	29	25	32	36
81	2021-01-04 08:00:00	51	44	34	35	30	30	32	35	24	39	38	25	30	29	37	36
82	2021-01-04 09:00:00	52	45	32	37	34	29	37	37	24	45	37	24	32	29	36	37
83	2021-01-04 10:00:00	53	49	35	36	30	30	41	36	26	44	38	25	35	29	34	38
84	2021-01-04 11:00:00	55	51	41	35	27	32	43	37	29	47	39	27	37	32	30	38
85	2021-01-04 12:00:00	56	55	45	34	25	33	46	38	32	49	44	26	40	41	32	38
86	2021-01-04 13:00:00	58	55	47	31	24	34	29	35	36	55	43	22	46	48	33	37
87	2021-01-04 14:00:00	56	52	45	29	22	36	24	29	34	59	46	21	50	51	28	34
88	2021-01-04 15:00:00	55	45	47	32	23	33	27	29	25	47	49	22	55	44	28	35
89	2021-01-04 16:00:00	57	32	48	33	25	28	25	28	21	47	51	22	56	49	29	37
90	2021-01-04 17:00:00	57	32	46	41	30	27	32	33	23	53	51	23	59	54	32	40
91	2021-01-04 18:00:00	56	40	49	56	38	30	38	40	32	55	54	28	63	48	37	44
92	2021-01-04 19:00:00	54	55	59	60	45	42	47	37	35	61	49	35	64	50	36	47
93	2021-01-04 20:00:00	53	74	61	56	51	46	48	46	40	70	52	38	61	54	36	47
94	2021-01-04 21:00:00	52	71	57	56	50	45	45	56	50	65	56	38	56	55	32	46
95	2021-01-04 22:00:00	52	63	54	56	49	44	53	60	55	60	61	40	50	56	31	45
96	2021-01-04 23:00:00	52	49	53	56	47	39	34	59	60	56	57	39	47	50	44	45
97	2021-01-05	51	33	47	54	44	31	29	65	50	51	49	39	42	44	48	44
98	2021-01-05 01:00:00	49	32	44	49	42	34	29	63	44	48	47	35	40	43	48	42
99	2021-01-05 02:00:00	48	34	42	51	39	29	26	60	45	46	50	35	39	38	47	40
100	2021-01-05 03:00:00	47	29	42	49	37	28	26	57	45	45	48	35	37	34	46	39
101	2021-01-05 04:00:00	46	28	41	47	35	30	28	55	41	45	40	31	37	31	45	38
102	2021-01-05 05:00:00	44	24	35	48	33	29	28	52	38	44	35	30	35	32	44	38
103	2021-01-05 06:00:00	43	28	34	45	30	33	34	50	36	41	33	30	32	32	43	36
104	2021-01-05 07:00:00	43	34	33	46	30	32	40	50	37	40	38	33	32	32	44	36
105	2021-01-05 08:00:00	46	45	35	48	31	31	43	48	39	41	47	35	34	31	45	37
106	2021-01-05 09:00:00	46	45	40	45	32	33	47	50	39	40	51	36	37	30	47	38
107	2021-01-05 10:00:00	49	42	39	47	33	33	49	48	39	42	55	30	41	29	50	38
108	2021-01-05 11:00:00	57	41	37	54	40	35	49	50	40	51	52	34	44	31	54	42
109	2021-01-05 12:00:00	58	37	35	60	43	35	50	56	41	51	56	37	46	31	62	47
110	2021-01-05 13:00:00	49	29	30	45	37	37	49	59	38	43	56	43	47	32	56	49
111	2021-01-05 14:00:00	44	27	29	25	19	37	49	60	38	35	54	45	47	39	39	53
112	2021-01-05 15:00:00	42	27	32	24	13	37	53	55	34	34	49	43	47	39	32	53
113	2021-01-05 16:00:00	35	35	34	25	13	38	57	53	33	31	52	41	48	45	26	55
114	2021-01-05 17:00:00	33	49	37	25	16	40	65	53	35	32	51	42	49	48	29	61
115	2021-01-05 18:00:00	34	59	44	22	18	40	70	59	36	37	56	43	50	53	35	62
116	2021-01-05 19:00:00	40	56	55	25	22	40	69	74	38	49	65	39	50	51	34	61
117	2021-01-05 20:00:00	40	55	59	27	22	37	74	79	37	49	67	32	49	49	32	60
118	2021-01-05 21:00:00	41	62	53	28	21	32	68	65	33	47	66	29	48	41	31	55
119	2021-01-05 22:00:00	40	65	53	34	33	28	59	46	30	44	64	29	44	39	32	52
120	2021-01-05 23:00:00	40	65	48	31	39	25	34	43	27	42	59	26	43	43	31	50
121	2021-01-06	38	63	42	31	46	24	32	39	23	36	54	22	40	31	28	45
122	2021-01-06 01:00:00	40	60	38	35	48	23	32	41	22	38	51	20	38	29	24	41
123	2021-01-06 02:00:00	38	50	38	39	47	20	38	36	22	37	49	18	38	27	25	39
124	2021-01-06 03:00:00	38	35	40	42	44	20	34	28	22	39	52	18	36	22	24	36
125	2021-01-06 04:00:00	38	31	40	43	40	16	30	24	21	37	49	18	35	21	29	34
126	2021-01-06 05:00:00	33	29	38	46	34	14	27	21	19	34	45	19	34	21	29	34
127	2021-01-06 06:00:00	30	29	38	44	33	14	27	24	21	35	45	20	36	25	25	33
128	2021-01-06 07:00:00	32	33	38	46	36	19	29	30	25	40	44	21	39	30	25	34
129	2021-01-06 08:00:00	38	34	38	47	36	26	32	34	29	42	44	24	40	32	28	35
130	2021-01-06 09:00:00	42	34	36	49	32	31	36	35	30	41	49	27	41	38	29	36
131	2021-01-06 10:00:00	42	33	39	47	21	32	33	36	30	37	47	26	45	40	29	37
132	2021-01-06 11:00:00	42	33	43	35	21	29	32	33	29	32	52	25	48	42	28	37
133	2021-01-06 12:00:00	42	34	44	31	19	29	34	31	30	38	57	26	49	35	27	36
134	2021-01-06 13:00:00	46	36	48	27	17	25	38	30	26	42	49	25	50	29	24	36
135	2021-01-06 14:00:00	44	37	48	26	17	23	42	29	27	45	42	25	47	30	22	38
136	2021-01-06 15:00:00	41	40	47	28	19	22	41	34	28	46	41	26	41	34	24	41
137	2021-01-06 16:00:00	40	45	48	27	19	25	36	37	28	49	49	26	38	35	25	43
138	2021-01-06 17:00:00	39	45	55	28	20	24	37	40	29	51	45	28	38	36	25	44
139	2021-01-06 18:00:00	42	39	56	31	23	25	27	43	28	57	46	26	43	42	29	44
140	2021-01-06 19:00:00	41	33	55	34	22	25	34	45	25	58	44	27	49	46	30	43
141	2021-01-06 20:00:00	38	33	54	32	20	26	37	50	22	58	42	22	48	42	26	41
142	2021-01-06 21:00:00	37	27	55	30	17	20	34	52	19	55	43	20	48	40	24	39
143	2021-01-06 22:00:00	36	26	56	28	16	18	30	52	18	51	43	19	48	35	20	37
144	2021-01-06 23:00:00	32	26	52	26	16	16	30	47	17	44	40	16	48	34	20	35
145	2021-01-07	26	22	51	25	15	16	22	42	15	40	36	14	43	29	18	33
146	2021-01-07 01:00:00	22	19	47	27	13	14	19	38	13	41	32	12	32	20	16	31
147	2021-01-07 02:00:00	18	16	29	29	13	11	17	36	12	35	32	11	30	14	16	30
148	2021-01-07 03:00:00	17	14	28	20	11	9	18	33	11	29	36	10	19	13	14	26
149	2021-01-07 04:00:00	15	14	23	16	9	8	16	28	12	26	32	10	16	12	13	23
150	2021-01-07 05:00:00	14	14	24	19	9	8	17	20	10	24	20	11	18	12	14	21
151	2021-01-07 06:00:00	15	14	24	22	7	8	17	18	11	21	19	11	25	14	14	20
152	2021-01-07 07:00:00	18	17	27	15	7	11	19	18	14	23	21	12	32	16	15	23
153	2021-01-07 08:00:00	25	19	32	14	10	18	24	23	19	26	23	15	33	20	18	28
154	2021-01-07 09:00:00	28	19	32	18	12	22	24	26	21	26	24	19	38	20	20	33
155	2021-01-07 10:00:00	29	21	33	20	13	26	25	27	20	24	25	17	45	21	20	35
156	2021-01-07 11:00:00	31	21	37	21	14	25	24	23	20	30	25	16	39	22	24	34
157	2021-01-07 12:00:00	31	23	34	26	13	24	24	25	20	38	23	17	31	24	23	33
158	2021-01-07 13:00:00	28	17	32	20	11	22	22	28	20	42	23	15	22	21	19	32
159	2021-01-07 14:00:00	27	16	29	23	11	20	20	34	21	38	25	15	23	23	18	32
160	2021-01-07 15:00:00	28	17	31.5	22.5	12	22	20	33.5	20	34	26.5	15	23	24.5	18.5	32
161	2021-01-07 16:00:00	29	18	34	22	13	24	20	33	19	30	28	15	23	26	19	32
162	2021-01-07 17:00:00	28	18	34	24	13	23	19	32	18	28	27	17	27	30	21	32
163	2021-01-07 18:00:00	31	18	38	23	14	22	20	32	20	31	28	16	30	36	22	33
164	2021-01-07 19:00:00	34	21	31	23	19	25	21	23	22	33	26	16	27	38	22	32
165	2021-01-07 20:00:00	34	20	30	22	18	26	20	22	21	42	24	16	27	40	21	31
166	2021-01-07 21:00:00	35	20	23	26	13	21	19	28	18	47	26	15	28	32	20	30
167	2021-01-07 22:00:00	35	22	20	22	10	15	18	36	20	44	25	15	27	24	18	30
168	2021-01-07 23:00:00	34	21	25	16	17	17	17	31	18	41	22	14	23	26	19	31
169	2021-01-08	32	20	22	22	21	16	13	25	16	40	20	10	23	26	16	30
170	2021-01-08 01:00:00	32	20	18	27	27	16	12	28	16	35	19	10	22	23	15	27
171	2021-01-08 02:00:00	27	21	13	30	26	16	12	27	12	32	19	9	36	22	18	27
172	2021-01-08 03:00:00	27	20	12	35	27	16	12	26	14	29	18	9	40	19	18	27
173	2021-01-08 04:00:00	27	20	13	40	30	15	12	25	13	29	18	7	45	18	18	27
174	2021-01-08 05:00:00	30	18	14	40	33	15	12	22	15	29	19	7	42	16	20	27
175	2021-01-08 06:00:00	32	19	13	40	31	14	15	21	17	29	23	9	40	20	22	28
176	2021-01-08 07:00:00	33	22	16	46	31	16	14	22	21	33	27	13	43	25	24	31
177	2021-01-08 08:00:00	38	26	19	49	33	23	22	29	28	37	33	19	45	30	29	36
178	2021-01-08 09:00:00	44	28	20	47	34	23	22	35	29	39	31	24	46	29	30	37
179	2021-01-08 10:00:00	43	34	24	46	35	29	28	30	31	37	32	22	47	26	27	38
180	2021-01-08 11:00:00	42	33	25	51	28	30	26	28	30	42	28	18	39	28	21	36
181	2021-01-08 12:00:00	43	30	25	46	14	28	26	24	25	34	28	22	32	32	18	33
182	2021-01-08 13:00:00	33	28	21	35	10	25	25	25	28	26	27	22	34	31	19	33
183	2021-01-08 14:00:00	28	27	19	27	10	23	25	28	33	30	22	18	41	27	18	36
184	2021-01-08 15:00:00	29	31	22	26	11	25	25	28	33	27	25	22	38	26	18	37
185	2021-01-08 16:00:00	33	35	23	28	12	27	21	29	34	30	25	25	39	28	19	40
186	2021-01-08 17:00:00	37	34	24	31	16	32	23	26	37	36	29	24	45	30	21	42
187	2021-01-08 18:00:00	46	36	31	33	22	34	24	33	49	46	29	30	57	35	25	44
188	2021-01-08 19:00:00	48	36	33	40	36	37	26	37	56	44	30	35	76	37	26	46
189	2021-01-08 20:00:00	51	41	31	41	37	29	31	37	46	35	28	36	79	37	31	47
190	2021-01-08 21:00:00	52	38	29	40	39	24	31	33	47	28	30	30	73	34	33	47
191	2021-01-08 22:00:00	51	38	27	51	36	21	25	26	52	31	28	36	65	27	30	46
192	2021-01-08 23:00:00	52	31	26	57	37	26	26	28	42	41	32	36	58	26	29	45
193	2021-01-09	54	25	27	58	38	23	24	30	39	41	34	40	54	24	29	44
194	2021-01-09 01:00:00	53	23	25	50	38	22	22	33	35	37	33	31	49	22	33	41
195	2021-01-09 02:00:00	54	24	23	52	28	21	18	36	31	33	30	31	44	21	31	47
196	2021-01-09 03:00:00	52	18	24	53	29	19	17	30	27	30	30	27	42	20	27	44
197	2021-01-09 04:00:00	48	19	23	55	34	18	20	27	25	29	28	25	39	18	27	43
198	2021-01-09 05:00:00	45	17	15	53	35	20	23	24	28	32	28	24	36	18	21	43
199	2021-01-09 06:00:00	43	22	18	60	38	21	23	22	29	31	28	23	33	19	20	40
200	2021-01-09 07:00:00	42	24	21	61	39	23	30	23	30	30	30	22	35	20	25	40
201	2021-01-09 08:00:00	44	40	24	59	38	26	32	26	34	36	33	23	37	22	32	40
202	2021-01-09 09:00:00	0	33	25	0	38	29	0	27	0	0	0	0	0	0	35	41
203	2021-01-09 10:00:00	43	38	30	57	35	31	34	27	35	35	37	25	36	27	36	38
204	2021-01-09 11:00:00	45	36	31	56	33	29	31	27	37	34	34	26	40	25	35	38
205	2021-01-09 12:00:00	48	41	32	59	33	29	28	24	37	36	33	26	46	21	31	39
206	2021-01-09 13:00:00	49	39	32	52	34	28	28	17	37	36	35	27	51	23	26	39
207	2021-01-09 14:00:00	52	41	30	43	31	26	27	16	32	38	35	24	55	23	22	40
208	2021-01-09 15:00:00	50	38	30	45	28	29	26	17	27	36	34	24	49	22	24	41
209	2021-01-09 16:00:00	50	39	33	41	26	25	29	19	29	39	37	25	53	22	25	43
210	2021-01-09 17:00:00	48	37	35	31	24	31	30	22	23	44	41	23	62	26	27	43
211	2021-01-09 18:00:00	49	35	38	35	25	31	29	27	26	43	40	22	67	36	28	45
212	2021-01-09 19:00:00	46	40	41	35	28	34	29	28	27	49	33	25	70	41	28	48
213	2021-01-09 20:00:00	42	43	44	35	31	33	28	29	27	56	31	22	64	44	29	48
214	2021-01-09 21:00:00	43	38	46	37	33	32	30	31	25	55	36	21	56	54	24	47
215	2021-01-09 22:00:00	47	34	46	39	43	29	28	27	30	55	38	22	55	52	25	48
216	2021-01-09 23:00:00	45	31	46	46	46	25	28	26	37	47	37	22	57	42	26	47
217	2021-01-10	44	31	43	56	48	25	23	27	41	49	35	21	56	45	29	45
218	2021-01-10 01:00:00	44	28	41	58	50	22	20	33	45	50	32	20	52	42	34	44
219	2021-01-10 02:00:00	43	29	38	54	49	26	20	41	43	50	31	23	50	37	32	44
220	2021-01-10 03:00:00	45	28	35	53	47	23	20	43	40	49	29	28	43	34	31	43
221	2021-01-10 04:00:00	45	27	30	50	48	20	20	43	36	50	28	26	38	33	30	41
222	2021-01-10 05:00:00	45	27	33	50	47	22	22	40	30	49	25	25	36	32	29	40
223	2021-01-10 06:00:00	45	30	37	46	49	23	28	38	29	52	25	25	34	31	26	39
224	2021-01-10 07:00:00	45	32	34	44	48	21	26	37	30	52	29	26	34	29	27	38
225	2021-01-10 08:00:00	45	33	33	47	46	24	30	40	31	53	31	27	35	31	30	39
226	2021-01-10 09:00:00	45	36	33	51	45	27	30	40	34	50	34	28	37	36	33	39
227	2021-01-10 10:00:00	43	39	33	52	45	28	30	37	33	49	33	26	42	38	35	39
228	2021-01-10 11:00:00	41	37	33	55	47	29	29	37	35	48	32	26	57	39	38	40
229	2021-01-10 12:00:00	32	39	33	44	41	35	26	40	37	45	30	30	62	37	40	39
230	2021-01-10 13:00:00	32	36	31	26	17	35	23	39	38	47	29	29	65	27	35	41
231	2021-01-10 14:00:00	35	32	29	26	10	31	24	39	36	43	28	28	63	26	23	42
232	2021-01-10 15:00:00	35	36	34	24	10	27	21	38	29	39	31	21	52	29	22	43
233	2021-01-10 16:00:00	33	33	35	18	9	29	25	34	23	34	34	17	37	31	21	42
234	2021-01-10 17:00:00	31	33	35	18	11	30	20	40	25	35	29	18	38	40	22	44
235	2021-01-10 18:00:00	36	33	35	18	20	30	32	47	28	47	30	20	43	51	25	46
236	2021-01-10 19:00:00	53	40	37	33	40	40	37	51	39	52	31	24	62	46	29	46
237	2021-01-10 20:00:00	68	47	38	61	48	46	36	40	55	53	32	30	76	40	32	44
238	2021-01-10 21:00:00	70	52	32	70	30	50	27	39	60	42	29	33	68	36	39	45
239	2021-01-10 22:00:00	64	49	27	67	23	58	68	34	58	31	31	37	67	25	35	45
240	2021-01-10 23:00:00	60	40	29	67	15	53	51	33	48	38	30	41	67	20	34	44
241	2021-01-11	59	34	23	58	18	47	28	31	46	35	30	30	63	14	38	43
242	2021-01-11 01:00:00	55	33	19	57	26	44	31	26	43	28	27	27	57	12	41	41
243	2021-01-11 02:00:00	49	32	18	64	25	41	28	30	39	25	25	29	52	12	41	39
244	2021-01-11 03:00:00	46	34	19	66	27	40	28	34	37	29	23	31	45	11	40	34
245	2021-01-11 04:00:00	46	27	23	65	31	37	30	31	31	33	25	28	43	12	40	31
246	2021-01-11 05:00:00	46	26	20	62	34	32	28	26	29	31	27	26	38	15	43	29
247	2021-01-11 06:00:00	47	31	23	59	41	32	28	23	30	38	28	25	38	13	43	30
248	2021-01-11 07:00:00	46	33	29	58	43	35	28	22	31	40	31	27	43	12	44	33
249	2021-01-11 08:00:00	47	47	38	60	45	36	41	36	42	39	42	30	53	18	46	39
250	2021-01-11 09:00:00	48	49	40	58	49	40	40	44	42	39	48	33	57	21	48	41
251	2021-01-11 10:00:00	53	48	40	64	48	41	45	45	40	45	46	28	59	20	50	39
252	2021-01-11 11:00:00	52	36	34	57	55	38	32	29	34	56	36	25	52	19	35	35
253	2021-01-11 12:00:00	38	20	23	28	29	32	19	18	23	53	24	22	48	15	16	31
254	2021-01-11 13:00:00	25	15	19	31	17	27	16	11	16	27	20	20	42	17	13	29
255	2021-01-11 14:00:00	21	16	19	28	12	22	15	13	17	13	19	17	27	15	13	28
256	2021-01-11 15:00:00	20	17	19	31	9	17	15	12	17	12	19	16	17	15	14	29
257	2021-01-11 16:00:00	24	19	18	26	9	12	18	15	21	13	0	15	18	0	16	38
258	2021-01-11 17:00:00	25	21	19	24	11	12	23	18	21	14	23	16	23	17	18	34
259	2021-01-11 18:00:00	33	29	25	33	19	21	34	22	37	19	35	23	30	23	20	42
260	2021-01-11 19:00:00	51	44	48	61	39	50	58	38	72	40	48	50	42	41	53	53
261	2021-01-11 20:00:00	64	67	60	75	62	68	72	62	84	71	61	57	61	43	74	57
262	2021-01-11 21:00:00	68	70	56	71	68	80	71	69	89	83	66	59	81	34	72	58
263	2021-01-11 22:00:00	70	72	61	69	67	66	67	62	83	76	62	60	76	30	63	54
264	2021-01-11 23:00:00	70	72	54	66	64	62	61	55	77	72	56	57	73	25	57	53
265	2021-01-12	65	72	48	66	65	58	53	49	73	63	52	53	64	25	53	51
266	2021-01-12 01:00:00	64	65	40	68	60	55	50	43	68	57	48	49	58	21	52	48
267	2021-01-12 02:00:00	60	58	38	61	55	52	45	38	67	43	44	46	51	18	45	45
268	2021-01-12 03:00:00	58	50	33	63	52	47	43	36	61	40	42	38	48	14	42	43
269	2021-01-12 04:00:00	53	42	29	64	47	42	39	32	53	45	42	32	47	16	38	42
270	2021-01-12 05:00:00	52	41	25	59	45	41	36	29	47	39	39	31	44	17	36	39
271	2021-01-12 06:00:00	54	41	25	57	44	40	33	27	41	37	37	28	44	16	36	40
272	2021-01-12 07:00:00	53	40	27	51	41	39	33	27	44	38	37	29	43	15	37	43
273	2021-01-12 08:00:00	55	40	32	50	43	37	37	29	47	41	36	28	44	21	40	45
274	2021-01-12 09:00:00	59	41	34	52	42	42	35	30	46	43	35	26	45	21	41	46
275	2021-01-12 10:00:00	62	42	31	63	45	48	39	35	42	49	35	27	43	19	41	47
276	2021-01-12 11:00:00	59	42	28	67	49	47	43	41	40	51	38	32	41	21	37	47
277	2021-01-12 12:00:00	56	38	27	72	55	47	44	40	35	56	36	32	35	26	35	45
278	2021-01-12 13:00:00	44	33	24	66	54	39	38	38	25	44	35	21	27	20	26	41
279	2021-01-12 14:00:00	36	29	25	46	43	30	25	23	16	24	33	16	23	19	20	37
280	2021-01-12 15:00:00	30	25	26	29	31	27	24	18	15	15	34	17	24	20	18	33
281	2021-01-12 16:00:00	31	21	26	27	20	25	24	16	13	17	32	21	23	21	15	32
282	2021-01-12 17:00:00	33	22	29	29	20	24	30	18	17	20	32	24	27	21	16	36
283	2021-01-12 18:00:00	37	32	42	31	28	44	41	21	25	28	40	26	49	27	18	45
284	2021-01-12 19:00:00	56	66	58	39	49	64	71	41	58	57	58	29	93	39	52	61
285	2021-01-12 20:00:00	74	78	70	54	76	85	63	57	73	86	59	35	93	67	51	62
286	2021-01-12 21:00:00	82	82	68	78	78	82	51	56	65	87	70	40	89	69	70	63
287	2021-01-12 22:00:00	85	71	58	78	73	76	41	63	72	81	68	39	82	66	70	63
288	2021-01-12 23:00:00	83	71	47	74	73	73	36	62	72	70	65	38	75	62	65	61
289	2021-01-13	78	61	50	72	65	67	46	54	63	61	61	36	66	63	61	59
290	2021-01-13 01:00:00	73	65	49	77	60	62	48	48	54	52	56	27	63	55	54	54
291	2021-01-13 02:00:00	70	61	47	76	62	58	48	45	54	48	52	29	61	50	50	52
292	2021-01-13 03:00:00	67	57	40	60	58	53	50	39	53	42	49	27	58	41	47	53
293	2021-01-13 04:00:00	64	46	34	61	55	53	49	38	52	39	49	30	55	43	43	51
294	2021-01-13 05:00:00	62	42	29	67	51	48	45	34	43	37	47	29	54	47	41	50
295	2021-01-13 06:00:00	61	43	30	60	49	46	35	35	39	33	46	24	54	42	40	50
296	2021-01-13 07:00:00	60	44	37	62	48	45	40	36	43	37	45	25	52	42	38	48
297	2021-01-13 08:00:00	62	46	40	64	47	44	45	35	45	41	44	35	54	37	37	52
298	2021-01-13 09:00:00	61	48	41	64	47	48	51	32	46	38	47	33	55	41	39	54
299	2021-01-13 10:00:00	65	51	41	60	50	44	52	34	44	46	49	32	55	42	47	54
300	2021-01-13 11:00:00	72	58	44	60	51	49	50	44	38	56	50	44	52	44	57	57
301	2021-01-13 12:00:00	75	54	45	59	46	58	44	53	36	70	44	39	47	58	66	55
302	2021-01-13 13:00:00	75	47	39	40	45	44	43	57	29	74	44	39	42	44	54	52
303	2021-01-13 14:00:00	67	35	33	38	38	31	31	51	20	56	43	41	49	30	28	47
304	2021-01-13 15:00:00	55	28	30	43	27	20	28	46	19	38	36	40	53	20	28	45
305	2021-01-13 16:00:00	57	27	29	51	25	25	29	23	20	36	33	36	62	26	32	46
306	2021-01-13 17:00:00	59	26	33	65	28	28	35	23	24	30	35	34	64	30	32	51
307	2021-01-13 18:00:00	68	36	44	74	49	41	59	32	34	34	48	45	73	35	43	65
308	2021-01-13 19:00:00	93	69	65	99	84	82	92	57	80	72	66	93	111	57	81	84
309	2021-01-13 20:00:00	110	87	78	113	90	93	102	71	103	109	77	91	108	70	107	86
310	2021-01-13 21:00:00	113	84	73	119	90	88	97	68	106	104	75	76	98	65	96	87
311	2021-01-13 22:00:00	110	95	80	110	90	78	87	69	101	96	70	79	90	59	87	82
312	2021-01-13 23:00:00	105	79	74	97	91	74	80	64	96	88	69	73	80	52	76	80
313	2021-01-14	97	68	65	98	82	69	72	61	86	75	65	64	71	37	69	75
314	2021-01-14 01:00:00	93	70	54	80	73	61	63	56	72	65	58	58	61	30	62	71
315	2021-01-14 02:00:00	84	68	52	75	67	57	59	47	68	58	53	49	58	25	58	67
316	2021-01-14 03:00:00	75	63	55	71	62	52	53	39	62	52	48	44	54	20	52	65
317	2021-01-14 04:00:00	71	57	50	74	55	46	47	35	56	46	44	38	52	20	47	59
318	2021-01-14 05:00:00	70	54	45	68	51	41	40	30	49	41	41	42	52	20	42	56
319	2021-01-14 06:00:00	67	55	44	66	48	41	38	28	47	39	39	41	50	20	38	53
320	2021-01-14 07:00:00	63	53	39	67	48	40	34	26	44	37	37	29	49	19	36	53
321	2021-01-14 08:00:00	63	52	40	78	48	40	35	25	45	35	39	34	51	22	35	55
322	2021-01-14 09:00:00	67	53	39	77	48	45	31	23	44	37	40	37	51	21	36	55
323	2021-01-14 10:00:00	73	54	41	78	49	88	33	26	39	43	45	33	55	21	41	57
324	2021-01-14 11:00:00	87	64	48	91	57	69	51	34	43	52	47	41	57	21	58	64
325	2021-01-14 12:00:00	79	79	55	115	55	76	58	41	55	59	45	54	51	22	72	65
326	2021-01-14 13:00:00	53	65	43	92	61	68	45	43	59	71	36	64	49	28	68	56
327	2021-01-14 14:00:00	40	29	32	59	57	59	33	33	35	48	24	50	40	24	29	49
328	2021-01-14 15:00:00	38	20	29	53	48	35	26	22	25	29	26	37	45	19	18	46
329	2021-01-14 16:00:00	33	23	31	47	42	26	27	21	26	28	28	31	44	22	19	47
330	2021-01-14 17:00:00	33	24	35	47	40	31	34	22	29	28	29	29	57	24	22	53
331	2021-01-14 18:00:00	42	28	36	57	52	41	41	31	40	45	34	40	97	27	32	71
332	2021-01-14 19:00:00	66	52	54	86	75	76	72	67	87	81	65	68	129	45	66	98
333	2021-01-14 20:00:00	86	71	63	114	94	98	114	66	93	95	84	85	116	63	111	102
334	2021-01-14 21:00:00	95	77	67	106	100	95	105	76	92	106	93	71	106	68	98	98
335	2021-01-14 22:00:00	100	88	91	101	94	91	79	71	91	92	89	66	97	57	86	92
336	2021-01-14 23:00:00	96	90	81	94	81	76	72	64	84	81	80	67	87	59	75	86
337	2021-01-15	94	73	69	88	78	77	68	58	72	73	74	70	82	51	68	83
338	2021-01-15 01:00:00	92	69	69	87	71	74	54	52	62	64	67	54	77	40	61	78
339	2021-01-15 02:00:00	91	54	66	94	74	69	49	46	65	62	60	38	71	38	58	72
340	2021-01-15 03:00:00	86	61	57	86	73	65	45	50	59	65	54	32	63	30	53	66
341	2021-01-15 04:00:00	78	56	48	81	63	56	42	53	55	73	48	26	59	28	59	64
342	2021-01-15 05:00:00	74	47	46	77	57	51	34	52	53	71	45	30	58	28	61	61
343	2021-01-15 06:00:00	72	56	44	73	52	48	33	47	48	73	45	35	57	26	57	64
344	2021-01-15 07:00:00	71	53	44	76	50	51	46	48	47	71	46	39	59	26	54	64
345	2021-01-15 08:00:00	74	62	47	72	51	54	58	50	62	64	44	52	62	27	52	65
346	2021-01-15 09:00:00	77	60	45	77	48	72	60	48	69	55	48	59	60	29	52	66
347	2021-01-15 10:00:00	79	67	48	83	51	85	61	49	71	57	52	49	63	31	53	63
348	2021-01-15 11:00:00	82	62	54	82	61	75	61	50	72	60	57	44	63	24	67	64
349	2021-01-15 12:00:00	80	58	57	83	62	69	67	52	64	61	60	39	62	21	75	64
350	2021-01-15 13:00:00	69	46	47	78	55	69	72	53	54	56	60	29	70	23	62	65
351	2021-01-15 14:00:00	58	40	40	77	56	62	58	46	47	51	54	25	71	21	32	60
352	2021-01-15 15:00:00	46	30	32	60	39	59	47	32	34	45	57	24	82	21	27	55
353	2021-01-15 16:00:00	40	24	31	42	32	49	48	25	27	35	60	22	73	23	27	56
354	2021-01-15 17:00:00	41	29	31	32	31	54	36	27	29	39	66	24	78	24	28	60
355	2021-01-15 18:00:00	53	37	43	35	52	78	52	35	43	51	79	46	101	29	45	80
356	2021-01-15 19:00:00	80	63	64	58	86	107	84	55	107	97	92	96	124	51	98	101
357	2021-01-15 20:00:00	103	80	74	74	104	126	102	72	117	128	88	94	118	71	96	107
358	2021-01-15 21:00:00	106	89	89	78	105	108	99	62	123	119	82	88	104	76	80	101
359	2021-01-15 22:00:00	111	84	93	89	101	102	93	68	107	112	79	85	97	68	92	97
360	2021-01-15 23:00:00	109	84	77	100	92	97	78	72	90	104	74	77	90	60	77	93
361	2021-01-16	105	93	68	111	90	97	73	72	88	92	66	69	82	44	70	90
362	2021-01-16 01:00:00	105	86	64	103	84	80	67	66	85	78	62	63	77	39	60	87
363	2021-01-16 02:00:00	97	80	71	89	79	74	61	58	78	69	57	60	72	34	55	83
364	2021-01-16 03:00:00	90	75	69	85	73	67	58	51	69	64	56	58	67	24	54	79
365	2021-01-16 04:00:00	85	64	60	94	69	65	54	49	64	64	52	59	62	16	53	76
366	2021-01-16 05:00:00	84	60	54	88	65	62	51	48	63	63	48	51	58	15	54	75
367	2021-01-16 06:00:00	85	59	53	71	62	59	48	44	62	59	45	53	55	15	53	72
368	2021-01-16 07:00:00	84	54	56	69	59	57	51	41	62	55	43	60	53	18	50	72
369	2021-01-16 08:00:00	83	63	60	70	61	58	50	40	63	57	42	54	53	21	49	72
370	2021-01-16 09:00:00	84	64	60	77	61	59	52	40	60	65	44	54	53	23	50	72
371	2021-01-16 10:00:00	87	59	58	78	61	60	65	39	56	63	43	56	53	26	53	68
372	2021-01-16 11:00:00	93	60	60	79	58	58	59	39	57	64	46	58	61	27	57	67
373	2021-01-16 12:00:00	97	69	64	79	32	60	55	51	62	69	47	64	69	26	58	66
374	2021-01-16 13:00:00	99	73	65	60	18	63	51	60	59	68	50	67	66	24	62	68
375	2021-01-16 14:00:00	96	72	64	38	16	62	53	66	54	70	52	62	29	30	65	70
376	2021-01-16 15:00:00	83	68	53	30	20	58	57	70	49	80	53	55	25	31	65	69
377	2021-01-16 16:00:00	62	62	56	24	22	55	61	70	36	78	55	44	29	27	61	68
378	2021-01-16 17:00:00	37	64	63	24	22	32	57	73	24	55	58	34	29	38	50	72
379	2021-01-16 18:00:00	27	64	58	27	22	34	51	75	20	74	59	21	28	46	33	72
380	2021-01-16 19:00:00	25	50	56	31	26	30	46	71	20	84	58	19	30	49	30	68
381	2021-01-16 20:00:00	24	25	60	28	28	22	33	49	17	81	49	16	26	66	26	65
382	2021-01-16 21:00:00	22	23	58	25	35	16	24	40	15	32	42	14	20	51	20	58
383	2021-01-16 22:00:00	19	20	55	27	49	17	21	48	14	19	27	12	18	29	16	50
384	2021-01-16 23:00:00	23	17	49	24	43	14	15	20	12	15	22	10	13	19	13	37
385	2021-01-17	27	13	28	28	27	10	13	13	11	17	18	10	23	19	13	24
386	2021-01-17 01:00:00	24	12	17	31	19	9	13	13	9	27	14	9	37	19	13	19
387	2021-01-17 02:00:00	25	11	15	43	18	12	12	14	10	26	13	9	37	16	12	18
388	2021-01-17 03:00:00	25	10	13	55	24	14	12	10	11	18	13	9	44	15	15	17
389	2021-01-17 04:00:00	20	10	12	44	29	18	9	11	12	15	11	9	40	12	16	16
390	2021-01-17 05:00:00	19	11	13	38	32	19	10	12	12	14	11	8	28	13	19	17
391	2021-01-17 06:00:00	22	16	13	34	38	26	11	14	14	16	12	11	30	14	18	18
392	2021-01-17 07:00:00	24	20	16	34	44	34	14	21	21	20	13	12	33	15	21	23
393	2021-01-17 08:00:00	30	27	17	40	50	42	25	36	38	33	18	20	35	18	29	28
394	2021-01-17 09:00:00	34	33	26	44	48	41	31	37	44	47	31	32	37	22	35	34
395	2021-01-17 10:00:00	33	30	34	43	46	36	30	30	35	50	38	28	38	23	35	36
396	2021-01-17 11:00:00	31	27	34	39	36	37	25	23	35	43	36	30	38	19	31	37
397	2021-01-17 12:00:00	28	21	32	36	27	33	21	19	27	38	33	21	34	17	25	35
398	2021-01-17 13:00:00	20	19	26	33	15	24	14	20	24	23	26	16	28	15	20	32
399	2021-01-17 14:00:00	14	16	23	33	11	21	13	18	20	13	24	16	18	16	16	33
400	2021-01-17 15:00:00	15	19	20	27	11	20	16	16	18	9	23	17	17	16	17	31
401	2021-01-17 16:00:00	15	20	20	22	12	17	19	15	17	11	20	17	31	19	16	31
402	2021-01-17 17:00:00	16	21	23	22	12	20	22	18	16	12	21	15	37	16	14	32
403	2021-01-17 18:00:00	20	23	28	29	15	23	30	22	26	16	26	18	39	21	16	34
404	2021-01-17 19:00:00	31	32	37	42	36	41	31	31	38	30	29	31	77	38	42	38
405	2021-01-17 20:00:00	37	39	42	57	61	73	30	39	47	40	36	38	83	49	68	38
406	2021-01-17 21:00:00	47	33	40	56	64	65	36	51	38	38	50	37	73	55	65	40
407	2021-01-17 22:00:00	50	33	39	58	69	58	40	54	44	30	57	44	65	47	45	39
408	2021-01-17 23:00:00	53	32	36	61	62	49	35	51	33	28	53	51	62	40	38	38
409	2021-01-18	46	34	34	66	57	36	36	47	26	30	48	53	57	36	30	38
410	2021-01-18 01:00:00	39	41	31	62	55	29	34	35	23	30	46	35	50	25	26	38
411	2021-01-18 02:00:00	35	41	29	65	48	28	29	26	23	33	47	27	43	21	21	36
412	2021-01-18 03:00:00	31	40	29	57	44	28	32	21	23	33	45	29	41	17	19	38
413	2021-01-18 04:00:00	30	36	25	52	38	28	30	19	20	38	41	29	37	16	20	38
414	2021-01-18 05:00:00	30	33	23	52	35	33	25	18	23	33	39	25	35	16	18	37
415	2021-01-18 06:00:00	36	31	23	53	33	32	21	19	32	34	36	25	35	17	17	37
416	2021-01-18 07:00:00	41	33	24	56	32	35	21	23	34	31	34	23	39	16	18	40
417	2021-01-18 08:00:00	48	39	26	55	34	31	23	28	33	32	34	27	42	19	23	41
418	2021-01-18 09:00:00	51	40	27	52	36	32	23	28	30	40	33	30	46	19	25	38
419	2021-01-18 10:00:00	51	41	28	53	40	34	25	29	30	45	31	26	44	20	26	36
420	2021-01-18 11:00:00	45	37	29	55	35	36	30	27	30	48	33	24	41	19	26	35
421	2021-01-18 12:00:00	38	34	25	52	32	38	39	20	32	40	36	21	33	21	24	33
422	2021-01-18 13:00:00	28	30	24	43	32	41	41	20	26	25	33	21	29	22	21	32
423	2021-01-18 14:00:00	24	28	23	30	25	34	35	21	11	16	30	16	26	16	17	31
424	2021-01-18 15:00:00	22	26	22	25	18	21	30	17	13	15	23	14	24	19	15	31
425	2021-01-18 16:00:00	20	23	26	23	17	18	29	13	14	17	26	16	24	20	14	32
426	2021-01-18 17:00:00	23	23	33	22	16	21	33	15	14	19	30	21	30	23	15	35
427	2021-01-18 18:00:00	29	27	40	23	21	24	47	17	21	26	33	26	44	25	21	46
428	2021-01-18 19:00:00	41	47	48	28	33	37	67	31	47	39	42	36	73	32	24	58
429	2021-01-18 20:00:00	48	68	53	32	61	63	55	51	72	57	50	39	75	57	31	64
430	2021-01-18 21:00:00	48	78	55	31	63	78	45	59	63	67	60	33	68	57	31	60
431	2021-01-18 22:00:00	49	84	56	43	57	71	52	62	57	63	59	28	59	58	38	58
432	2021-01-18 23:00:00	51	74	51	55	62	65	50	55	66	41	58	22	55	53	51	55
433	2021-01-19	53	55	45	62	60	59	40	49	52	40	53	19	50	46	58	51
434	2021-01-19 01:00:00	58	55	43	57	56	53	49	44	46	52	50	23	44	40	55	47
435	2021-01-19 02:00:00	57	54	41	57	52	49	48	37	40	54	49	36	40	34	54	46
436	2021-01-19 03:00:00	56	52	41	56	43	46	46	36	36	52	48	31	39	33	48	46
437	2021-01-19 04:00:00	54	47	40	50	39	43	42	35	33	48	42	28	38	30	42	44
438	2021-01-19 05:00:00	53	42	37	50	42	41	36	34	28	44	39	29	36	30	38	41
439	2021-01-19 06:00:00	51	42	35	50	43	39	31	30	32	39	36	25	34	32	38	40
440	2021-01-19 07:00:00	53	40	33	51	42	37	30	26	36	41	37	26	36	35	37	40
441	2021-01-19 08:00:00	55	42	32	51	40	36	33	27	40	44	36	29	39	37	36	41
442	2021-01-19 09:00:00	57	48	34	55	42	37	33	33	41	47	35	30	40	37	38	41
443	2021-01-19 10:00:00	60	49	36	57	45	37	36	35	36	52	38	30	44	43	43	41
444	2021-01-19 11:00:00	62	46	40	53	55	38	36	44	31	60	47	34	47	51	50	43
445	2021-01-19 12:00:00	51	42	44	52	53	36	35	47	36	60	47	35	47	56	52	45
446	2021-01-19 13:00:00	40	40	48	29	32	30	30	44	38	46	40	29	58	46	39	46
447	2021-01-19 14:00:00	34	26	39	22	25	25	17	37	36	41	36	29	62	46	26	48
448	2021-01-19 15:00:00	35	21	32	22	19	22	15	34	31	36	30	31	61	47	18	50
449	2021-01-19 16:00:00	37	18	29	24	19	25	15	35	26	39	26	28	68	50	18	52
450	2021-01-19 17:00:00	42	20	30	27	20	20	16	44	25	38	24	36	65	46	20	56
451	2021-01-19 18:00:00	48	33	43	32	31	38	24	45	38	38	40	41	88	50	28	65
452	2021-01-19 19:00:00	53	54	58	57	73	65	59	43	79	49	51	57	100	70	49	74
453	2021-01-19 20:00:00	61	44	82	77	92	82	95	46	108	46	62	79	99	64	88	74
454	2021-01-19 21:00:00	65	46	84	88	92	84	91	51	100	47	68	72	88	54	88	69
455	2021-01-19 22:00:00	64	41	78	89	90	79	86	57	91	50	64	76	80	45	81	68
456	2021-01-19 23:00:00	64	41	75	83	82	77	79	62	85	52	64	66	73	33	68	64
457	2021-01-20	62	40	72	75	74	75	72	62	84	41	58	63	72	25	54	60
458	2021-01-20 01:00:00	58	37	60	72	71	74	66	63	81	43	55	53	62	20	46	56
459	2021-01-20 02:00:00	56	34	53	69	66	64	59	57	75	52	58	44	59	19	37	53
460	2021-01-20 03:00:00	53	32	49	77	63	61	54	54	72	46	56	44	59	19	35	52
461	2021-01-20 04:00:00	51	32	48	80	59	55	55	52	65	47	51	40	52	19	33	50
462	2021-01-20 05:00:00	48	33	47	76	56	52	51	49	43	49	48	39	46	17	39	50
463	2021-01-20 06:00:00	46	35	43	68	56	50	48	45	37	48	46	41	45	19	41	49
464	2021-01-20 07:00:00	46	42	46	64	59	51	47	41	33	47	47	43	44	21	43	48
465	2021-01-20 08:00:00	49	48	55	66	65	50	48	41	43	46	50	56	44	21	49	50
466	2021-01-20 09:00:00	50	55	56	68	69	53	47	41	49	45	53	58	49	23	49	50
467	2021-01-20 10:00:00	53	55	58	68	71	53	45	39	48	41	57	54	52	23	54	52
468	2021-01-20 11:00:00	51	55	52	63	72	58	45	43	47	52	58	52	55	25	51	54
469	2021-01-20 12:00:00	53	52	43	61	71	61	45	44	48	59	55	50	58	27	49	56
470	2021-01-20 13:00:00	55	41	38	63	73	54	41	42	44	63	39	49	59	26	50	57
471	2021-01-20 14:00:00	58	31	36	68	73	50	35	45	32	55	36	47	57	27	46	55
472	2021-01-20 15:00:00	61	29	37	77	75	44	33	52	39	47	35	46	59	27	40	57
473	2021-01-20 16:00:00	66	26	35	83	81	41	28	56	42	49	39	47	66	36	39	61
474	2021-01-20 17:00:00	70	30	37	89	85	43	33	60	46	55	51	53	65	40	37	65
475	2021-01-20 18:00:00	74.5	45	56.5	99	89	56.5	54	64.5	60.5	66	62.5	66.5	70.5	42.5	57	68.5
476	2021-01-20 19:00:00	79	60	76	109	93	70	75	69	75	77	74	80	76	45	77	72
477	2021-01-20 20:00:00	82	73	77	110	92	79	94	70	85	80	77	84	72	45	78	75
478	2021-01-20 21:00:00	82	77	75	105	89	77	87	67	87	76	82	79	73	47	72	75
479	2021-01-20 22:00:00	81	87	72	98	82	75	86	63	83	73	82	78	66	39	67	72
480	2021-01-20 23:00:00	80	78	58	96	80	73	81	57	77	70	79	74	64	32	61	70
481	2021-01-21	78	80	51	93	73	66	75	57	73	66	73	68	59	28	57	66
482	2021-01-21 01:00:00	76	69	44	88	73	55	70	47	68	59	70	62	56	23	52	61
483	2021-01-21 02:00:00	72	65	41	84	70	50	65	41	63	57	63	61	55	30	48	58
484	2021-01-21 03:00:00	71	55	37	84	69	47	63	39	58	53	57	54	54	27	47	57
485	2021-01-21 04:00:00	68	45	34	87	65	45	52	36	53	46	52	52	48	25	46	55
486	2021-01-21 05:00:00	65	38	35	84	61	41	47	42	50	44	49	49	44	23	48	52
487	2021-01-21 06:00:00	63	36	36	87	58	36	47	37	47	47	50	48	39	25	49	51
488	2021-01-21 07:00:00	60	44	38	88	58	41	46	30	44	47	51	52	39	25	48	51
489	2021-01-21 08:00:00	60	52	47	85	55	47	52	30	48	43	51	62	43	26	51	51
490	2021-01-21 09:00:00	60	54	49	87	54	57	48	30	51	41	52	66	45	27	48	52
491	2021-01-21 10:00:00	61	55	50	88	54	54	49	31	52	42	55	71	47	28	45	53
492	2021-01-21 11:00:00	63	57	52	92	68	46	48	35	44	49	59	64	49	27	46	54
493	2021-01-21 12:00:00	64	58	54	101	79	49	41	36	41	54	64	65	52	27	45	56
494	2021-01-21 13:00:00	52	56	57	99	82	43	35	38	33	51	67	64	45	19	37	59
495	2021-01-21 14:00:00	42	52	55	72	76	36	39	38	27	36	63	54	44	24	32	59
496	2021-01-21 15:00:00	37	44	51	62	55	25	36	29	22	25	58	41	47	25	28	61
497	2021-01-21 16:00:00	38	42	51	60	53	22	35	20	24	28	55	39	52	23	26	62
498	2021-01-21 17:00:00	36	39	54	69	53	26	31	19	30	22	56	46	44	28	20	62
499	2021-01-21 18:00:00	44	43	64	84	72	31	39	28	33	24	61	50	50	38	30	64
500	2021-01-21 19:00:00	60	60	68	98	110	53	48	35	45	38	68	54	57	58	55	63
501	2021-01-21 20:00:00	67	69	66	114	104	66	71	36	42	49	70	56	65	71	58	62
502	2021-01-21 21:00:00	73	71	64	107	105	54	74	51	43	56	68	59	62	67	41	60
503	2021-01-21 22:00:00	73	73	56	93	99	57	72	57	46	63	66	60	57	61	41	59
504	2021-01-21 23:00:00	66	69	55	87	93	53	67	53	41	64	62	60	57	52	41	57
505	2021-01-22	71	66	48	86	86	48	62	50	46	57	59	58	54	45	42	55
506	2021-01-22 01:00:00	72	62	45	82	78	45	58	42	46	55	55	55	49	48	42	52
507	2021-01-22 02:00:00	66	57	43	76	70	44	52	33	48	54	54	56	44	37	34	50
508	2021-01-22 03:00:00	61	56	40	70	61	45	54	31	48	48	52	57	38	38	29	48
509	2021-01-22 04:00:00	55	49	38	67	56	43	45	33	45	50	49	45	36	32	28	46
510	2021-01-22 05:00:00	51	47	35	70	51	40	40	33	40	53	46	41	34	24	38	45
511	2021-01-22 06:00:00	48	45	34	65	46	38	38	32	38	49	44	43	35	26	39	43
512	2021-01-22 07:00:00	49	46	35	63	44	39	35	31	37	52	41	41	36	20	37	44
513	2021-01-22 08:00:00	56	46	35	61	45	42	35	36	36	51	40	35	39	21	39	44
514	2021-01-22 09:00:00	57	46	35	62	41	41	39	36	37	50	43	35	42	22	41	45
515	2021-01-22 10:00:00	52	46	35	63	45	46	47	36	34	43	43	39	44	21	42	48
516	2021-01-22 11:00:00	46	48	38	61	43	48	41	31	39	38	44	42	49	23	49	50
517	2021-01-22 12:00:00	46	38	40	52	45	53	32	27	43	33	40	50	55	27	42	51
518	2021-01-22 13:00:00	37	27	38	42	42	50	30	19	42	25	32	52	57	29	33	52
519	2021-01-22 14:00:00	27	25	32	33	31	33	27	17	25	19	26	36	61	21	21	50
520	2021-01-22 15:00:00	23	21	29	32	20	25	26	16	20	16	25	38	48	20	19	46
521	2021-01-22 16:00:00	22	16	28	35	21	22	26	18	17	17	25	34	33	19	19	46
522	2021-01-22 17:00:00	22	20	28	32	21	25	29	22	18	22	28	32	29	23	22	49
523	2021-01-22 18:00:00	27	26	33	39	29	34	34	22	28	37	35	35	42	29	27	55
524	2021-01-22 19:00:00	42	41	50	50	42	49	53	37	67	58	48	43	81	41	37	67
525	2021-01-22 20:00:00	64	55	52	49	50	62	67	50	70	64	61	47	80	63	59	68
526	2021-01-22 21:00:00	68	53	53	43	41	86	64	51	52	54	85	41	70	64	61	62
527	2021-01-22 22:00:00	75	51	55	47	28	75	57	67	43	60	95	38	62	61	41	56
528	2021-01-22 23:00:00	70	57	60	56	27	75	45	69	49	63	74	35	54	58	46	52
529	2021-01-23	60	51	60	57	34	71	47	67	51	62	67	34	47	48	58	51
530	2021-01-23 01:00:00	59	45	58	55	36	55	45	64	46	47	67	29	40	40	49	46
531	2021-01-23 02:00:00	64	48	55	47	30	53	39	63	40	49	63	28	35	33	46	42
532	2021-01-23 03:00:00	64	48	45	42	24	52	36	54	30	53	58	27	35	32	48	39
533	2021-01-23 04:00:00	61	49	43	35	21	46	40	38	25	57	52	24	33	29	49	36
534	2021-01-23 05:00:00	55	42	41	32	24	39	31	30	20	56	47	22	34	25	47	35
535	2021-01-23 06:00:00	61	37	42	35	23	39	28	36	21	52	42	23	36	22	43	34
536	2021-01-23 07:00:00	59	41	41	39	25	39	31	43	22	54	40	29	35	24	47	35
537	2021-01-23 08:00:00	65	42	44	39	33	44	40	46	29	55	40	32	36	28	50	38
538	2021-01-23 09:00:00	67	49	43	45	40	41	43	42	36	58	39	42	37	30	53	40
539	2021-01-23 10:00:00	67	52	44	43	38	41	41	43	33	63	43	40	39	32	53	38
540	2021-01-23 11:00:00	63	49	47	38	27	40	38	49	25	69	48	37	42	34	42	37
541	2021-01-23 12:00:00	54	42	48	29	22	39	33	44	23	61	50	30	40	38	27	34
542	2021-01-23 13:00:00	42	42	48	27	19	31	31	49	21	49	50	29	33	45	24	34
543	2021-01-23 14:00:00	34	36	51	27	19	31	29	39	18	41	48	37	23	55	20	35
544	2021-01-23 15:00:00	35	25	52	29	21	34	27	43	18	45	47	41	13	61	21	40
545	2021-01-23 16:00:00	36	27	56	32	22	39	30	33	21	45	42	47	14	57	22	46
546	2021-01-23 17:00:00	37	29	60	37	22	39	35	34	39	44	40	62	19	60	23	53
547	2021-01-23 18:00:00	40	29	61	38	28	65	36	37	78	46	44	67	47	65	30	60
548	2021-01-23 19:00:00	45	43	62	50	52	82	40	41	86	49	52	59	84	66	36	62
549	2021-01-23 20:00:00	51	43	62	54	65	89	55	43	85	57	55	51	83	61	38	63
550	2021-01-23 21:00:00	55	57	61	57	75	86	62	44	79	59	72	46	76	50	43	61
551	2021-01-23 22:00:00	57	70	59	61	72	82	58	47	74	68	81	44	69	44	50	60
552	2021-01-23 23:00:00	62	63	54	62	67	76	45	42	70	68	76	43	66	39	59	55
553	2021-01-24	68	44	49	63	65	68	47	41	66	65	78	45	60	36	55	51
554	2021-01-24 01:00:00	70	41	41	62	62	65	56	41	59	62	71	59	53	44	55	50
555	2021-01-24 02:00:00	69	52	38	63	61	63	58	34	56	55	63	58	51	41	54	45
556	2021-01-24 03:00:00	66	53	33	60	59	59	51	32	50	53	62	50	47	37	53	44
557	2021-01-24 04:00:00	64	49	27	66	50	59	59	31	46	56	59	42	43	34	49	42
558	2021-01-24 05:00:00	61	37	23	60	50	56	57	30	54	48	51	45	41	26	51	41
559	2021-01-24 06:00:00	61	34	24	57	43	52	52	34	57	44	52	42	40	30	45	38
560	2021-01-24 07:00:00	58	36	29	66	35	46	52	37	53	47	54	44	41	27	46	38
561	2021-01-24 08:00:00	57	43	43	67	39	44	49	40	52	51	53	44	44	28	53	39
562	2021-01-24 09:00:00	57	47	48	65	39	47	47	49	54	55	56	45	49	28	55	40
563	2021-01-24 10:00:00	58	44	50	64	31	52	49	54	52	56	56	46	54	29	57	41
564	2021-01-24 11:00:00	60	42	51	63	27	50	49	59	50	53	59	47	54	31	62	42
565	2021-01-24 12:00:00	64	48	54	55	23	51	48	64	48	61	62	48	58	33	64	43
566	2021-01-24 13:00:00	66	58	51	37	21	52	48	64	42	65	57	49	58	30	61	43
567	2021-01-24 14:00:00	69	64	52	28	22	44	47	52	39	55	51	39	57	34	45	44
568	2021-01-24 15:00:00	70	61	49	25	21	43	42	36	33	45	52	32	54	37	36	45
569	2021-01-24 16:00:00	64	43	50	26	20	44	39	26	32	49	52	27	52	50	33	47
570	2021-01-24 17:00:00	49	35	54	27	22	45	36	29	33	53	63	24	50	58	33	48
571	2021-01-24 18:00:00	41	38	59	30	26	45	39	40	36	60	65	28	53	67	35	50
572	2021-01-24 19:00:00	32	43	59	31	29	46	41	59	37	74	65	31	52	68	34	50
573	2021-01-24 20:00:00	32	58	56	34	29	42	36	72	33	85	66	30	49	63	31	48
574	2021-01-24 21:00:00	32	52	53	35	26	33	29	75	27	87	71	28	38	47	29	45
575	2021-01-24 22:00:00	30	45	52	33	25	24	27	66	23	72	71	27	29	42	27	40
576	2021-01-24 23:00:00	30	39	54	31	24	21	25	65	18	53	63	28	24	40	29	38
577	2021-01-25	29	24	53	32	20	17	25	58	16	40	50	24	27	41	23	39
578	2021-01-25 01:00:00	28	21	52	43	22	16	24	35	16	35	42	20	23	38	18	38
579	2021-01-25 02:00:00	28	20	40	50	21	17	20	26	16	25	33	18	17	33	18	36
580	2021-01-25 03:00:00	30	19	30	53	23	14	19	23	14	21	28	19	11	18	19	36
581	2021-01-25 04:00:00	34	19	25	51	28	14	16	17	14	22	30	17	12	18	21	35
582	2021-01-25 05:00:00	33	19	22	51	32	13	16	14	14	26	28	17	12	17	16	34
583	2021-01-25 06:00:00	35	20	21	53	34	16	15	16	13	26	32	13	14	14	15	33
584	2021-01-25 07:00:00	36	21	23	55	37	20	18	16	15	33	34	14	19	14	18	33
585	2021-01-25 08:00:00	43	22	26	54	40	30	24	27	22	38	32	21	28	18	29	35
586	2021-01-25 09:00:00	46	18	27	53	41	46	31	44	35	50	29	42	38	30	46	35
587	2021-01-25 10:00:00	48	27	28	49	43	52	33	39	38	54	27	40	44	44	49	35
588	2021-01-25 11:00:00	48	28	29	49	45	43	35	25	29	54	29	43	42	45	47	37
589	2021-01-25 12:00:00	49	29	33	58	34	29	36	32	16	50	31	34	38	55	41	38
590	2021-01-25 13:00:00	46	20	34	55	26	21	30	32	14	47	26	35	39	53	39	37
591	2021-01-25 14:00:00	44	18	22	37	25	16	27	30	14	43	26	24	41	44	35	34
592	2021-01-25 15:00:00	42	18	22	35	21	18	24	28	14	39	30	22	45	30	25	33
593	2021-01-25 16:00:00	40	17	22	29	21	19	26	18	15	40	24	19	44	26	26	34
594	2021-01-25 17:00:00	40	15	23	29	22	16	27	25	14	35	26	18	47	27	28	38
595	2021-01-25 18:00:00	46	19	31	35	27	26	37	34	18	34	31	20	52	34	40	43
596	2021-01-25 19:00:00	55	42	42	45	39	39	77	46	22	58	41	28	60	44	51	51
597	2021-01-25 20:00:00	63	56	50	51	50	41	82	42	27	66	50	35	56	50	48	52
598	2021-01-25 21:00:00	65	60	54	57	56	49	78	40	45	67	59	36	50	51	48	51
599	2021-01-25 22:00:00	65	64	44	58	57	45	76	54	51	64	57	42	46	34	50	50
600	2021-01-25 23:00:00	66	76	49	66	59	35	66	53	50	58	60	44	39	43	55	49
601	2021-01-26	64	68	44	68	56	32	60	52	56	55	58	41	31	26	53	48
602	2021-01-26 01:00:00	58	59	37	59	52	45	57	50	48	54	52	43	25	22	51	46
603	2021-01-26 02:00:00	54	57	34	53	46	40	53	48	38	49	48	42	19	20	47	44
604	2021-01-26 03:00:00	51	53	34	59	42	44	49	45	36	46	44	27	24	21	45	43
605	2021-01-26 04:00:00	53	48	32	62	43	47	48	41	37	44	43	35	25	17	44	41
606	2021-01-26 05:00:00	52	47	33	57	41	41	45	37	39	39	38	38	28	17	50	39
607	2021-01-26 06:00:00	51	45	34	52	41	39	43	34	34	40	38	28	28	16	51	38
608	2021-01-26 07:00:00	51	48	37	50	40	37	40	29	35	34	39	26	26	16	47	38
609	2021-01-26 08:00:00	50	47	38	49	39	40	37	30	34	37	38	28	30	17	42	39
610	2021-01-26 09:00:00	52	48	38	47	36	40	38	31	34	41	37	31	33	18	41	39
611	2021-01-26 10:00:00	55	49	39	50	38	45	37	33	35	45	39	29	35	21	43	39
612	2021-01-26 11:00:00	60	52	42	45	45	50	36	33	36	53	42	29	36	26	48	41
613	2021-01-26 12:00:00	60	54	42	48	41	43	41	39	37	62	48	30	34	23	51	42
614	2021-01-26 13:00:00	53	63	44	45	39	35	48	46	40	67	49	32	33	25	48	44
615	2021-01-26 14:00:00	50	55	52	33	31	29	42	43	37	57	53	31	35	27	38	46
616	2021-01-26 15:00:00	44	47	61	33	20	21	40	42	38	40	55	31	37	23	32	48
617	2021-01-26 16:00:00	38	45	63	32	17	19	38	39	31	28	51	34	38	22	29	49
618	2021-01-26 17:00:00	36	43	59	31	19	24	33	32	26	25	46	36	39	22	26	49
619	2021-01-26 18:00:00	41	47	61	27	28	31	33	38	26	35	46	35	42	28	25	49
620	2021-01-26 19:00:00	51	48	59	40	42	45	50	44	29	52	53	33	42	33	38	50
621	2021-01-26 20:00:00	53	56	52	49	67	62	65	69	32	54	56	32	40	51	47	48
622	2021-01-26 21:00:00	47	63	50	57	62	55	58	51	24	42	57	33	37	51	37	46
623	2021-01-26 22:00:00	44	65	48	51	41	46	49	41	22	47	56	31	36	57	37	42
624	2021-01-26 23:00:00	45	62	48	48	23	48	41	44	20	42	55	29	38	53	34	40
625	2021-01-27	42	55	45	40	19	36	34	41	18	41	54	24	38	51	30	40
626	2021-01-27 01:00:00	39	57	42	32	14	21	27	35	17	47	52	20	35	43	30	39
627	2021-01-27 02:00:00	35	56	45	25	13	19	27	35	13	41	48	18	34	39	28	37
628	2021-01-27 03:00:00	28	51	47	22	12	17	26	32	13	43	45	16	32	33	26	36
629	2021-01-27 04:00:00	28	47	40	23	12	17	24	37	12	46	47	16	30	33	25	35
630	2021-01-27 05:00:00	32	44	26	24	16	15	28	32	12	41	45	17	28	37	25	33
631	2021-01-27 06:00:00	33	40	28	21	20	14	28	32	14	36	42	17	28	34	23	33
632	2021-01-27 07:00:00	36	39	31	22	33	15	31	34	15	37	39	17	27	30	24	34
633	2021-01-27 08:00:00	42	38	37	26	40	22	34	42	25	48	37	22	29	29	29	35
634	2021-01-27 09:00:00	47	36	41	29	47	29	33	46	31	51	37	30	31	30	32	37
635	2021-01-27 10:00:00	46	35	45	41	51	30	30	48	28	49	41	27	32	31	30	39
636	2021-01-27 11:00:00	47	32	47	34	46	33	28	49	26	46	47	25	35	33	30	40
637	2021-01-27 12:00:00	45	31	43	29	40	33	27	45	21	41	49	24	42	33	25	40
638	2021-01-27 13:00:00	42	21	44	24	43	28	24	35	16	29	41	27	45	27	24	39
639	2021-01-27 14:00:00	35	17	38	20	31	19	21	26	15	25	34	25	44	28	23	39
640	2021-01-27 15:00:00	32	15	35	22	26	25	22	32	16	27	39	26	42	29	23	41
641	2021-01-27 16:00:00	31	17	42	23	24	21	21	33	14	28	45	24	40	24	26	42
642	2021-01-27 17:00:00	32	20	53	23	25	25	22	32	16	29	58	27	41	26	27	44
643	2021-01-27 18:00:00	40	41	63	31	35	27	30	36	24	42	62	37	51	39	33	47
644	2021-01-27 19:00:00	58	72	64	50	47	47	36	48	36	64	67	42	58	43	53	50
645	2021-01-27 20:00:00	76	79	63	67	60	64	38	63	53	81	74	49	58	58	66	50
646	2021-01-27 21:00:00	82	72	62	75	70	58	42	65	62	69	66	44	48	55	60	49
647	2021-01-27 22:00:00	81	54	55	76	76	56	52	64	58	57	63	43	44	48	56	48
648	2021-01-27 23:00:00	81	47	53	76	78	50	55	60	52	57	65	38	38	33	49	47
649	2021-01-28	76	40	50	74	76	54	49	53	50	60	61	35	35	24	44	44
650	2021-01-28 01:00:00	70	49	44	75	73	43	46	48	45	57	60	30	32	16	40	42
651	2021-01-28 02:00:00	65	46	39	83	65	39	43	48	40	51	55	28	29	15	37	41
652	2021-01-28 03:00:00	59	41	37	91	56	35	38	45	40	47	49	27	27	15	36	40
653	2021-01-28 04:00:00	53	42	34	91	44	32	34	40	38	40	44	23	26	14	39	38
654	2021-01-28 05:00:00	49	42	33	87	39	28	27	37	30	35	41	23	26	14	35	37
655	2021-01-28 06:00:00	49	37	32	77	39	28	27	34	24	34	39	25	25	15	31	36
656	2021-01-28 07:00:00	49	37	32	69	39	26	28	33	17	32	36	25	24	17	31	37
657	2021-01-28 08:00:00	50	35	31	59	37	29	24	31	13	32	38	28	27	20	31	38
658	2021-01-28 09:00:00	51	35	30	49	35	31	25	31	14	34	39	26	28	24	30	38
659	2021-01-28 10:00:00	54	35	33	44	36	34	27	32	21	40	43	23	31	24	34	38
660	2021-01-28 11:00:00	61	40	36	39	32	31	30	35	27	48	47	23	34	30	34	38
661	2021-01-28 12:00:00	65	45	38	36	27	32	38	33	29	58	42	24	32	26	37	35
662	2021-01-28 13:00:00	64	43	36	40	26	33	41	30	16	45	44	28	31	31	32	32
663	2021-01-28 14:00:00	58	36	32	31	25	27	43	31	17	39	40	29	25	27	21	32
664	2021-01-28 15:00:00	51	34	28	32	21	22	39	33	15	34	36	25	20	24	20	34
665	2021-01-28 16:00:00	44	27	29	29	21	18	28	41	16	29	34	25	18	22	18	38
666	2021-01-28 17:00:00	36	22	33	22	20	18	27	45	23	34	30	26	24	24	19	43
667	2021-01-28 18:00:00	34	27	38	25	23	32	30	49	34	43	39	33	45	30	22	48
668	2021-01-28 19:00:00	45	43	52	32	33	45	40	65	51	52	40	40	78	30	25	58
669	2021-01-28 20:00:00	48	60	65	33	44	71	43	74	71	80	53	57	76	37	33	65
670	2021-01-28 21:00:00	56	58	65	31	44	75	49	73	90	94	74	74	68	47	39	63
671	2021-01-28 22:00:00	57	56	58	26	53	73	50	67	87	75	74	66	55	40	54	62
672	2021-01-28 23:00:00	56	59	56	33	58	66	49	66	76	62	70	55	47	48	53	60
673	2021-01-29	54	55	53	52	62	62	49	62	74	41	69	49	42	41	49	56
674	2021-01-29 01:00:00	59	46	51	58	57	54	43	55	61	30	64	42	39	43	53	51
675	2021-01-29 02:00:00	62	40	48	40	50	53	39	51	50	29	62	40	35	37	49	50
676	2021-01-29 03:00:00	61	35	48	35	44	51	36	45	46	38	53	31	34	28	46	47
677	2021-01-29 04:00:00	53	34	44	36	42	51	33	43	41	57	50	27	34	29	42	45
678	2021-01-29 05:00:00	52	36	41	35	43	46	31	43	32	50	48	22	32	29	39	42
679	2021-01-29 06:00:00	45	35	37	33	41	40	33	36	24	52	47	20	31	27	37	40
680	2021-01-29 07:00:00	44	37	35	39	42	35	36	32	23	60	47	24	36	28	41	42
681	2021-01-29 08:00:00	48	46	35	38	44	38	37	33	31	59	45	32	42	30	43	45
682	2021-01-29 09:00:00	55	42	35	45	45	39	41	37	36	58	45	39	45	33	45	45
683	2021-01-29 10:00:00	57	41	36	43	46	39	42	40	36	60	42	36	43	33	48	47
684	2021-01-29 11:00:00	60	45	37	44	40	40	40	43	37	63	43	35	45	35	53	48
685	2021-01-29 12:00:00	61	47	41	42	31	43	40	49	40	63	42	38	47	40	58	49
686	2021-01-29 13:00:00	59	48	41	44	27	44	45	51	39	63	42	37	45	43	48	48
687	2021-01-29 14:00:00	54	48	41	42	26	44	44	51	32	64	38	35	36	47	31	47
688	2021-01-29 15:00:00	51	45	48	39	26	42	42	43	24	63	36	42	26	49	35	49
689	2021-01-29 16:00:00	52	31	52	41	28	39	38	41	28	62	37	42	26	44	35	49
690	2021-01-29 17:00:00	51	28	53	46	25	40	37	43	30	59	37	36	29	42	33	49
691	2021-01-29 18:00:00	56	33	57	46	33	41	40	51	33	60	40	28	63	52	34	54
692	2021-01-29 19:00:00	55	0	0	0	57	0	0	58	49	0	36	0	0	0	0	71
693	2021-01-29 20:00:00	62	45	62	52	51	47	39	65	39	63	41	35	82	53	35	57
694	2021-01-29 21:00:00	64	54	63	54	56	48	36	66	47	67	40	40	73	53	29	55
695	2021-01-29 22:00:00	64	50	64	62	58	42	32	61	50	80	39	34	67	50	30	54
696	2021-01-29 23:00:00	63	38	56	66	56	41	29	57	51	72	37	35	60	49	33	54
697	2021-01-30	60	35	45	63	60	38	29	44	48	62	31	49	52	45	42	53
698	2021-01-30 01:00:00	57	39	40	57	58	42	29	25	40	57	28	52	49	39	46	51
699	2021-01-30 02:00:00	55	43	38	53	56	38	31	21	36	43	25	46	46	31	42	51
700	2021-01-30 03:00:00	50	38	34	46	52	34	32	18	36	37	28	40	42	25	40	50
701	2021-01-30 04:00:00	48	32	32	49	46	38	30	16	40	34	28	41	39	17	36	49
702	2021-01-30 05:00:00	46	30	32	45	44	36	30	18	38	34	32	36	36	15	35	47
703	2021-01-30 06:00:00	47	27	30	40	41	35	36	20	33	42	35	34	36	14	43	45
704	2021-01-30 07:00:00	47	35	35	45	40	34	39	24	38	43	38	36	34	14	44	46
705	2021-01-30 08:00:00	48	43	38	53	39	36	40	35	45	45	43	39	35	18	44	46
706	2021-01-30 09:00:00	48	45	41	57	35	39	43	44	44	50	46	40	35	22	48	45
707	2021-01-30 10:00:00	47	44	41	58	38	41	44	42	47	49	48	40	38	26	53	43
708	2021-01-30 11:00:00	47	43	36	58	45	38	44	43	48	51	50	38	46	21	54	43
709	2021-01-30 12:00:00	46	40	28	54	43	37	44	47	44	52	45	36	55	16	54	42
710	2021-01-30 13:00:00	39	34	26	45	34	37	48	40	46	56	25	32	61	13	54	41
711	2021-01-30 14:00:00	35	23	24	27	20	39	44	41	47	54	24	29	65	14	51	38
712	2021-01-30 15:00:00	28	18	27	13	19	38	37	40	43	35	24	28	60	13	50	35
713	2021-01-30 16:00:00	27	21	28	15	14	41	35	33	42	22	29	28	47	14	36	37
714	2021-01-30 17:00:00	27	21	29	15	18	38	36	29	45	20	43	30	47	16	25	42
715	2021-01-30 18:00:00	30	25	36	14	21	38	43	36	53	27	46	32	52	22	31	50
716	2021-01-30 19:00:00	41	40	49	21	39	56	75	52	67	40	61	52	65	34	50	60
717	2021-01-30 20:00:00	55	58	69	27	62	60	88	60	75	58	71	72	64	37	66	65
718	2021-01-30 21:00:00	63	68	75	35	69	58	61	66	79	76	70	74	58	28	72	64
719	2021-01-30 22:00:00	66	79	74	51	68	56	57	67	73	69	66	69	52	26	66	60
720	2021-01-30 23:00:00	66	70	70	67	71	50	50	59	66	67	63	64	47	19	62	57
721	2021-01-31	66	67	65	73	68	47	38	57	55	63	54	57	44	16	60	56
722	2021-01-31 01:00:00	65	59	61	70	64	45	42	55	51	65	52	53	39	16	56	53
723	2021-01-31 02:00:00	62	56	54	62	58	41	48	53	46	61	48	50	36	16	51	52
724	2021-01-31 03:00:00	58	46	49	58	56	41	46	45	43	55	42	46	33	13	50	50
725	2021-01-31 04:00:00	55	37	45	54	50	37	42	42	41	53	29	45	30	12	46	48
726	2021-01-31 05:00:00	53	29	43	53	46	35	42	41	39	47	25	40	28	12	43	47
727	2021-01-31 06:00:00	53	25	32	52	46	33	39	41	38	43	24	40	26	12	39	44
728	2021-01-31 07:00:00	52	27	25	49	45	31	42	38	37	44	27	37	26	11	38	40
729	2021-01-31 08:00:00	51	36	33	51	43	31	41	35	37	44	34	36	28	15	41	40
730	2021-01-31 09:00:00	53	45	36	52	44	35	41	35	38	45	40	42	28	20	44	42
731	2021-01-31 10:00:00	54	51	36	53	46	36	46	34	39	41	49	47	30	21	44	44
732	2021-01-31 11:00:00	52	47	40	54	52	39	45	40	43	41	51	48	33	17	47	44
733	2021-01-31 12:00:00	48	38	38	42	42	43	42	41	46	39	43	53	36	15	47	46
734	2021-01-31 13:00:00	35	30	35	29	30	49	37	31	43	37	35	52	39	15	46	44
735	2021-01-31 14:00:00	25	21	29	23	20	48	34	25	37	27	30	51	33	14	40	42
736	2021-01-31 15:00:00	20	17	23	21	15	46	26	21	30	22	31	47	40	18	31	43
737	2021-01-31 16:00:00	21	18	23	18	17	43	25	18	31	21	33	39	20	19	28	44
738	2021-01-31 17:00:00	20	19	30	20	18	38	27	15	35	23	36	39	20	20	31	48
739	2021-01-31 18:00:00	25	27	39	26	22	44	30	22	41	26	37	49	29	24	34	51
740	2021-01-31 19:00:00	31	34	46	31	34	52	45	31	58	36	40	69	50	36	49	59
741	2021-01-31 20:00:00	35	43	53	40	50	55	53	41	74	43	45	76	66	47	69	60
742	2021-01-31 21:00:00	40	41	55	47	33	57	57	45	77	45	59	66	66	53	69	57
743	2021-01-31 22:00:00	53	46	54	66	33	61	52	49	73	49	64	60	58	45	62	56
744	2021-01-31 23:00:00	59	54	50	67	37	57	60	56	63	69	62	54	52	36	57	53
745	2021-02-01	53	59	51	52	40	51	59	52	54	71	62	50	46	25	54	51
746	2021-02-01 01:00:00	56	59	48	52	42	47	57	53	49	67	59	47	39	21	54	49
747	2021-02-01 02:00:00	54	55	46	53	42	44	50	46	44	58	52	45	34	19	49	47
748	2021-02-01 03:00:00	51	49	42	50	39	40	48	43	39	52	46	40	32	18	42	45
749	2021-02-01 04:00:00	50	44	40	49	38	34	42	36	35	50	45	36	28	14	39	43
750	2021-02-01 05:00:00	50	39	36	47	34	29	37	28	31	46	41	33	24	17	34	41
751	2021-02-01 06:00:00	46	37	38	46	32	27	33	25	28	37	40	28	22	14	30	39
752	2021-02-01 07:00:00	48	40	35	51	32	24	32	27	16	35	39	26	21	13	30	38
753	2021-02-01 08:00:00	53	42	36	51	34	22	28	29	14	37	36	27	21	17	30	39
754	2021-02-01 09:00:00	55	39	37	47	35	25	26	28	14	39	34	27	24	19	31	39
755	2021-02-01 10:00:00	56	37	35	46	38	28	29	32	17	38	34	28	27	18	34	41
756	2021-02-01 11:00:00	59	41	31	56	32	30	38	34	25	43	37	34	33	18	41	43
757	2021-02-01 12:00:00	54	46	33	54	29	41	48	35	35	50	38	33	40	15	45	48
758	2021-02-01 13:00:00	40	30	35	41	29	47	34	27	36	46	37	36	49	15	30	46
759	2021-02-01 14:00:00	28	23	26	31	26	37	23	16	21	35	32	24	63	17	20	44
760	2021-02-01 15:00:00	20	19	20	26	20	28	23	13	15	23	24	18	72	17	19	40
761	2021-02-01 16:00:00	17	20	19	27	17	18	25	14	16	17	22	16	54	18	16	33
762	2021-02-01 17:00:00	18	18	19	26	17	18	32	18	15	19	23	19	44	18	18	34
763	2021-02-01 18:00:00	23	22	24	31	21	26	33	25	24	25	26	26	63	20	22	38
764	2021-02-01 19:00:00	33	38	42	34	42	46	49	31	64	44	31	46	102	24	32	49
765	2021-02-01 20:00:00	51	62	58	37	60	65	68	31	95	66	56	59	103	46	45	59
766	2021-02-01 21:00:00	63	65	60	32	65	76	71	35	88	61	78	71	87	60	68	58
767	2021-02-01 22:00:00	70	65	68	31	68	74	72	49	83	44	72	69	78	57	68	56
768	2021-02-01 23:00:00	67	67	67	32	69	66	76	57	73	70	71	64	69	52	61	57
769	2021-02-02	58	71	62	36	72	60	77	60	63	72	72	53	63	33	57	55
770	2021-02-02 01:00:00	48	61	63	56	65	51	57	62	56	73	67	48	54	33	51	51
771	2021-02-02 02:00:00	47	58	60	71	60	45	54	54	49	67	61	39	48	22	48	48
772	2021-02-02 03:00:00	55	51	55	79	55	43	51	49	42	66	58	34	43	19	45	46
773	2021-02-02 04:00:00	66	49	47	71	51	39	52	41	40	59	52	26	38	28	45	43
774	2021-02-02 05:00:00	64	48	42	55	46	36	51	38	31	53	48	25	34	20	43	43
775	2021-02-02 06:00:00	66	48	44	47	41	38	47	36	30	51	46	24	32	14	38	44
776	2021-02-02 07:00:00	63	48	43	46	41	34	45	39	32	52	49	30	33	19	35	46
777	2021-02-02 08:00:00	64	56	51	48	47	33	43	44	40	53	48	37	36	28	34	49
778	2021-02-02 09:00:00	68	56	50	60	45	35	42	44	42	57	49	43	41	25	35	52
779	2021-02-02 10:00:00	72	59	52	64	42	36	43	44	43	64	49	46	45	32	40	52
780	2021-02-02 11:00:00	70	63	58	50	40	39	50	45	41	60	54	42	46	33	44	53
781	2021-02-02 12:00:00	66	58	64	58	29	47	54	41	39	71	59	32	46	40	43	53
782	2021-02-02 13:00:00	59	52	63	49	20	48	48	26	40	70	63	37	47	35	25	51
783	2021-02-02 14:00:00	57	43	53	43	22	46	33	15	38	46	50	34	44	34	19	52
784	2021-02-02 15:00:00	65	32	48	47	25	31	30	13	33	27	39	35	46	37	18	54
785	2021-02-02 16:00:00	72	32	47	50	26	25	28	17	22	21	34	41	45	37	17	55
786	2021-02-02 17:00:00	82	30	46	53	24	22	25	21	21	21	38	49	33	42	19	55
787	2021-02-02 18:00:00	94	31	48	53	25	28	28	30	35	27	42	56	45	41	22	56
788	2021-02-02 19:00:00	102	36	59	59	39	54	37	30	60	50	41	69	61	39	31	58
789	2021-02-02 20:00:00	104	56	67	79	58	61	40	28	56	58	44	72	59	44	35	60
790	2021-02-02 21:00:00	101	64	69	73	70	69	49	32	48	61	49	66	49	60	39	59
791	2021-02-02 22:00:00	96	63	65	84	78	63	56	41	60	67	59	60	41	51	41	56
792	2021-02-02 23:00:00	93	66	62	79	76	61	54	44	61	78	66	55	37	44	43	56
793	2021-02-03	89	80	61	69	68	54	58	49	57	80	65	52	33	36	41	53
794	2021-02-03 01:00:00	81	75	58	73	61	46	63	38	55	78	64	47	29	25	42	49
795	2021-02-03 02:00:00	74	61	54	72	58	41	58	29	49	72	62	38	26	22	36	47
796	2021-02-03 03:00:00	69	42	50	66	51	36	45	29	41	66	59	35	23	18	36	46
797	2021-02-03 04:00:00	66	51	47	66	46	32	41	29	37	58	55	33	22	15	34	43
798	2021-02-03 05:00:00	62	53	43	62	41	31	36	25	33	53	49	31	20	13	31	42
799	2021-02-03 06:00:00	58	49	42	59	38	31	33	28	32	49	47	29	20	19	32	40
800	2021-02-03 07:00:00	59	44	45	52	36	32	35	31	31	43	44	27	20	20	33	40
801	2021-02-03 08:00:00	59	47	47	52	38	34	37	33	30	47	45	33	21	21	33	40
802	2021-02-03 09:00:00	61	50	49	55	39	36	37	32	29	53	46	34	21	22	34	40
803	2021-02-03 10:00:00	62	50	51	58	43	35	37	36	30	55	48	34	23	27	39	41
804	2021-02-03 11:00:00	68	49	55	58	46	36	40	43	30	59	47	33	32	29	42	44
805	2021-02-03 12:00:00	66	59	58	58	40	39	42	33	31	50	48	33	35	28	34	45
806	2021-02-03 13:00:00	56	58	61	41	31	39	35	23	28	36	49	38	43	31	31	46
807	2021-02-03 14:00:00	40	46	60	42	25	39	26	16	28	28	36	34	46	29	24	45
808	2021-02-03 15:00:00	35	40	55	32	24	32	24	18	31	22	28	35	64	27	23	44
809	2021-02-03 16:00:00	35	42	53	28	24	28	30	21	33	21	29	35	70	31	21	43
810	2021-02-03 17:00:00	35	42	44	35	28	28	31	19	33	21	27	38	77	41	21	44
811	2021-02-03 18:00:00	39	39	57	48	29	30	35	25	49	26	32	45	72	50	26	50
812	2021-02-03 19:00:00	46	42	65	69	39	45	35	32	73	31	38	57	69	51	37	62
813	2021-02-03 20:00:00	62	48	72	81	57	62	41	37	90	41	48	62	69	44	45	65
814	2021-02-03 21:00:00	69	48	71	85	74	62	45	48	90	61	55	60	64	50	49	62
815	2021-02-03 22:00:00	75	44	69	80	82	65	51	66	94	68	68	60	58	42	59	62
816	2021-02-03 23:00:00	77	30	68	75	81	67	58	65	92	60	67	57	54	34	69	60
817	2021-02-04	77	34	65	68	82	60	65	60	81	50	62	55	51	26	65	58
818	2021-02-04 01:00:00	71	37	59	65	71	52	63	58	66	43	58	49	45	22	59	55
819	2021-02-04 02:00:00	67	31	55	65	64	53	57	55	66	49	53	46	41	19	55	54
820	2021-02-04 03:00:00	62	31	51	62	61	50	51	47	56	50	52	42	39	17	47	54
821	2021-02-04 04:00:00	58	29	49	57	56	50	46	45	53	52	50	44	36	15	43	51
822	2021-02-04 05:00:00	56	32	46	64	52	45	38	51	51	55	47	42	35	12	39	48
823	2021-02-04 06:00:00	57	34	44	67	51	35	35	47	43	52	46	38	36	13	37	47
824	2021-02-04 07:00:00	59	37	42	62	50	32	36	40	33	50	50	36	35	16	38	47
825	2021-02-04 08:00:00	60	41	40	56	48	36	37	39	39	52	50	37	37	19	43	47
826	2021-02-04 09:00:00	62	53	40	55	47	38	38	37	40	54	47	38	38	24	43	46
827	2021-02-04 10:00:00	66	52	42	57	46	40	38	41	39	53	49	40	34	24	43	46
828	2021-02-04 11:00:00	69	45	47	61	48	43	39	47	40	53	54	39	35	26	47	47
829	2021-02-04 12:00:00	73	46	50	68	46	50	46	48	42	57	59	42	40	27	45	51
830	2021-02-04 13:00:00	77	46	52	69	46	48	56	38	45	64	40	45	42	22	48	55
831	2021-02-04 14:00:00	79	42	55	62	36	46	59	21	45	58	27	40	47	20	51	58
832	2021-02-04 15:00:00	77	44	61	61	28	47	55	16	43	49	21	39	44	25	44	60
833	2021-02-04 16:00:00	73	41	62	53	23	43	40	18	37	37	21	37	43	26	38	59
834	2021-02-04 17:00:00	73	36	57	44	17	32	30	22	29	34	25	31	33	29	34	56
835	2021-02-04 18:00:00	75	33	55	42	15	31	37	26	30	39	25	35	39	29	33	50
836	2021-02-04 19:00:00	74	34	61	38	20	35	40	28	25	50	31	31	36	40	35	44
837	2021-02-04 20:00:00	72	35	47	35	25	35	36	27	27	70	40	28	37	38	38	38
838	2021-02-04 21:00:00	65	44	38	35	22	30	38	31	23	86	42	29	32	27	33	34
839	2021-02-04 22:00:00	52	49	46	37	42	34	38	33	23	83	40	26	36	22	29	34
840	2021-02-04 23:00:00	42	36	46	43	48	35	30	35	25	82	33	28	41	24	30	36
841	2021-02-05	39	31	55	48	50	30	25	25	27	84	25	35	38	23	31	33
842	2021-02-05 01:00:00	36	29	54	54	47	27	24	20	21	75	23	37	33	20	32	32
843	2021-02-05 02:00:00	38	25	50	57	44	23	20	18	20	61	24	36	27	19	28	33
844	2021-02-05 03:00:00	40	24	41	52	44	21	19	16	19	48	24	30	24	15	25	34
845	2021-02-05 04:00:00	41	27	33	51	39	21	20	18	15	42	23	32	24	15	25	35
846	2021-02-05 05:00:00	44	26	28	45	37	18	21	24	14	42	26	31	22	12	26	34
847	2021-02-05 06:00:00	45	22	28	42	32	22	23	24	17	42	29	29	22	13	28	33
848	2021-02-05 07:00:00	44	27	32	45	29	31	24	26	22	44	39	32	31	12	30	33
849	2021-02-05 08:00:00	44	43	37	45	30	31	36	34	31	45	51	30	43	17	32	36
850	2021-02-05 09:00:00	47	46	43	44	29	34	45	38	32	43	53	33	42	19	32	37
851	2021-02-05 10:00:00	53	45	40	50	33	32	43	40	26	44	53	30	37	20	35	36
852	2021-02-05 11:00:00	52	34	33	45	45	26	34	35	23	50	48	25	35	16	43	35
853	2021-02-05 12:00:00	43	26	25	40	44	24	29	26	23	51	36	23	30	18	27	34
854	2021-02-05 13:00:00	35	22	22	34	42	16	26	17	18	37	25	19	36	17	21	32
855	2021-02-05 14:00:00	29	21	23	37	37	11	25	15	17	23	21	18	25	15	17	32
856	2021-02-05 15:00:00	23	17	21	32	25	11	22	13	14	19	21	20	22	15	16	32
857	2021-02-05 16:00:00	21	16	21	26	19	13	21	14	11	16	22	20	22	15	15	31
858	2021-02-05 17:00:00	21	15	26	25	20	16	21	14	11	15	24	19	24	17	14	34
859	2021-02-05 18:00:00	22	20	29	31	25	17	23	21	15	16	29	25	25	19	17	40
860	2021-02-05 19:00:00	38	35	37	57	51	26	41	55	46	27	39	43	38	25	34	50
861	2021-02-05 20:00:00	65	60	52	66	65	56	47	77	84	44	49	77	56	45	56	55
862	2021-02-05 21:00:00	79	70	56	54	77	65	54	72	89	45	66	71	63	46	57	55
863	2021-02-05 22:00:00	77	64	56	53	75	65	37	58	83	56	73	66	54	38	57	51
864	2021-02-05 23:00:00	78	42	59	75	70	61	40	45	73	75	69	59	48	39	57	49
865	2021-02-06	74	46	53	80	70	54	40	37	66	69	68	53	46	42	44	47
866	2021-02-06 01:00:00	70	57	43	69	65	51	39	35	61	64	60	49	41	37	31	47
867	2021-02-06 02:00:00	72	48	41	63	58	46	44	31	51	56	53	38	37	29	30	43
868	2021-02-06 03:00:00	64	37	34	55	53	39	43	32	46	55	55	30	33	28	32	40
869	2021-02-06 04:00:00	62	38	31	54	45	36	38	29	36	51	53	25	28	19	29	39
870	2021-02-06 05:00:00	61	37	29	50	41	32	35	22	30	45	52	20	21	14	31	36
871	2021-02-06 06:00:00	59	37	30	45	40	30	33	19	30	42	47	18	24	14	33	36
872	2021-02-06 07:00:00	58	39	31	48	40	27	35	23	29	40	43	18	21	15	30	35
873	2021-02-06 08:00:00	60	40	32	55	43	27	35	31	30	44	43	26	21	20	32	35
874	2021-02-06 09:00:00	59	43	37	56	48	26	34	31	33	46	40	32	21	17	32	33
875	2021-02-06 10:00:00	61	45	38	55	45	34	38	30	30	47	39	30	23	15	34	33
876	2021-02-06 11:00:00	61	41	39	51	37	37	41	32	24	42	38	26	27	21	31	32
877	2021-02-06 12:00:00	49	28	39	36	27	32	38	24	21	45	39	22	26	23	28	31
878	2021-02-06 13:00:00	35	20	37	23	19	22	26	19	16	42	41	19	22	19	20	27
879	2021-02-06 14:00:00	28	14	36	18	14	14	21	16	13	31	35	19	17	16	17	27
880	2021-02-06 15:00:00	24	13	33	17	12	11	21	14	11	24	23	20	11	14	16	27
881	2021-02-06 16:00:00	22	13	28	17	12	10	21	14	10	20	19	20	13	15	16	28
882	2021-02-06 17:00:00	20	16	28	18	13	9	20	18	12	19	20	19	14	17	18	31
883	2021-02-06 18:00:00	20	22	37	20	17	12	22	25	15	21	22	27	33	22	21	36
884	2021-02-06 19:00:00	26	31	45	31	33	32	31	33	38	26	28	37	74	31	27	43
885	2021-02-06 20:00:00	33	39	60	52	64	52	35	35	69	32	47	63	74	39	40	49
886	2021-02-06 21:00:00	45	36	64	70	75	65	36	32	74	32	62	68	65	39	61	51
887	2021-02-06 22:00:00	57	31	60	74	74	65	43	25	67	33	73	62	60	29	67	51
888	2021-02-06 23:00:00	67	34	54	73	73	54	48	22	63	29	65	54	53	22	61	52
889	2021-02-07	70	39	60	67	60	51	42	22	54	28	59	52	48	20	49	51
890	2021-02-07 01:00:00	68	56	60	58	55	50	45	30	45	33	59	47	41	20	40	49
891	2021-02-07 02:00:00	64	52	53	56	49	44	47	37	42	34	45	47	35	17	35	47
892	2021-02-07 03:00:00	60	49	50	52	46	39	45	37	35	32	41	39	31	15	31	45
893	2021-02-07 04:00:00	56	46	45	60	41	36	42	30	37	34	41	35	32	15	29	43
894	2021-02-07 05:00:00	54	35	41	54	34	34	41	28	33	23	40	28	28	14	30	42
895	2021-02-07 06:00:00	51	29	37	50	34	32	39	27	33	21	39	29	26	14	29	40
896	2021-02-07 07:00:00	51	37	35	45	35	30	42	30	34	26	44	31	30	14	28	39
897	2021-02-07 08:00:00	53	50	37	52	39	30	38	35	36	42	49	31	32	15	28	40
898	2021-02-07 09:00:00	56	54	34	55	41	31	36	37	36	42	48	33	29	17	28	40
899	2021-02-07 10:00:00	58	50	35	57	45	34	36	44	35	43	50	37	29	17	33	41
900	2021-02-07 11:00:00	55	54	39	60	51	34	45	46	37	44	47	34	31	16	47	43
901	2021-02-07 12:00:00	46	38	48	52	49	35	49	35	36	56	35	28	38	14	57	41
902	2021-02-07 13:00:00	34	21	35	43	37	36	35	21	37	52	24	24	36	14	42	35
903	2021-02-07 14:00:00	26	16	23	37	24	24	24	15	29	38	22	21	36	13	24	30
904	2021-02-07 15:00:00	20	16	22	27	15	16	24	13	22	21	21	22	26	13	18	28
905	2021-02-07 16:00:00	21	18	23	19	12	15	26	12	17	16	21	21	29	13	18	28
906	2021-02-07 17:00:00	20	18	25	15	12	14	25	13	16	13	21	27	25	14	17	31
907	2021-02-07 18:00:00	20	20	44	19	16	15	30	19	20	16	26	33	34	18	22	37
908	2021-02-07 19:00:00	32	40	60	33	34	33	54	37	39	37	34	63	54	27	35	50
909	2021-02-07 20:00:00	60	56	79	39	63	66	77	46	69	61	38	81	64	38	65	56
910	2021-02-07 21:00:00	71	68	69	58	69	71	86	58	73	74	46	81	60	40	69	59
911	2021-02-07 22:00:00	84	64	67	72	72	73	75	60	74	78	49	72	54	38	64	59
912	2021-02-07 23:00:00	77	86	70	70	62	56	70	59	66	71	60	57	49	30	57	55
913	2021-02-08	75	83	72	67	61	52	63	61	55	61	55	54	44	23	54	52
914	2021-02-08 01:00:00	70	74	72	64	56	48	55	53	45	54	49	46	38	19	47	49
915	2021-02-08 02:00:00	66	61	65	53	45	44	50	38	40	53	51	42	32	17	39	48
916	2021-02-08 03:00:00	62	54	53	49	39	37	40	36	36	42	47	38	29	13	34	45
917	2021-02-08 04:00:00	61	46	43	43	39	34	43	40	33	39	45	36	26	9	33	43
918	2021-02-08 05:00:00	56	49	36	42	34	30	48	39	33	40	44	27	24	8	31	39
919	2021-02-08 06:00:00	53	41	34	40	29	27	38	36	27	39	40	27	22	10	32	38
920	2021-02-08 07:00:00	53	42	36	41	30	28	33	33	22	38	38	25	24	10	30	41
921	2021-02-08 08:00:00	53	53	39	46	34	26	29	37	28	43	48	30	27	13	32	41
922	2021-02-08 09:00:00	59	51	40	47	35	32	27	38	31	47	50	37	27	15	34	39
923	2021-02-08 10:00:00	57	47	43	42	42	34	32	42	29	43	49	35	29	17	36	40
924	2021-02-08 11:00:00	58	54	46	30	30	33	42	43	28	43	41	31	34	16	45	40
925	2021-02-08 12:00:00	61	50	47	28	27	30	49	40	24	42	36	29	36	19	43	41
926	2021-02-08 13:00:00	47	36	38	21	21	24	40	32	25	50	34	25	25	18	28	37
927	2021-02-08 14:00:00	36	24	35	18	17	19	35	21	24	47	28	30	27	18	25	37
928	2021-02-08 15:00:00	29	18	32	17	15	18	32	22	21	34	24	35	24	17	23	36
929	2021-02-08 16:00:00	23	19	28	17	14	19	28	19	22	25	22	33	22	18	23	34
930	2021-02-08 17:00:00	20	19	26	19	13	14	31	19	18	22	20	29	28	20	18	37
931	2021-02-08 18:00:00	22	29	26	22	20	29	40	20	28	23	23	36	46	21	23	43
932	2021-02-08 19:00:00	30	44	45	31	41	49	53	28	61	38	33	66	59	25	32	54
933	2021-02-08 20:00:00	40	50	52	35	54	56	51	48	79	69	43	95	55	37	62	58
934	2021-02-08 21:00:00	52	64	48	39	63	55	73	61	77	61	47	71	47	35	63	56
935	2021-02-08 22:00:00	59	65	48	42	64	54	83	56	74	66	49	65	44	33	42	54
936	2021-02-08 23:00:00	60	59	46	47	58	53	70	51	60	54	50	58	41	28	42	54
937	2021-02-09	55	45	41	54	52	44	59	48	53	48	46	56	37	23	41	48
938	2021-02-09 01:00:00	47	41	39	50	48	36	43	46	42	45	38	47	32	19	40	44
939	2021-02-09 02:00:00	44	43	38	47	45	33	37	37	42	42	34	38	29	17	35	41
940	2021-02-09 03:00:00	45	39	35	44	38	29	40	31	42	40	31	33	28	13	32	40
941	2021-02-09 04:00:00	47	36	34	43	35	27	28	29	36	37	29	30	27	12	31	37
942	2021-02-09 05:00:00	46	34	35	36	34	27	28	23	28	36	30	24	27	11	25	35
943	2021-02-09 06:00:00	44	26	37	34	28	21	27	23	23	30	29	22	29	10	23	33
944	2021-02-09 07:00:00	46	33	37	37	27	21	26	25	20	31	29	23	31	10	24	33
945	2021-02-09 08:00:00	48	42	34	43	32	25	31	27	25	31	31	26	34	13	28	35
946	2021-02-09 09:00:00	51	43	34	41	36	27	30	27	27	36	30	34	34	14	31	36
947	2021-02-09 10:00:00	52	52	35	36	30	29	34	27	26	35	28	32	33	16	41	37
948	2021-02-09 11:00:00	53	53	36	37	27	23	37	35	22	41	31	37	32	16	40	34
949	2021-02-09 12:00:00	48	44	39	33	25	22	33	41	22	40	32	32	24	16	30	28
950	2021-02-09 13:00:00	36	35	38	29	20	19	28	25	22	28	27	27	23	19	25	26
951	2021-02-09 14:00:00	29	26	38	28	16	14	25	22	20	26	31	29	27	19	21	24
952	2021-02-09 15:00:00	25	25	37	23	16	15	26	16	17	18	28	24	21	18	19	23
953	2021-02-09 16:00:00	20	25	37	20	16	12	24	13	15	12	29	18	20	19	18	24
954	2021-02-09 17:00:00	19	23	33	22	19	12	22	13	18	13	29	18	24	18	17	26
955	2021-02-09 18:00:00	19	19	41	23	19	16	24	20	25	18	27	25	43	20	19	33
956	2021-02-09 19:00:00	25	24	58	27	30	39	28	31	45	25	29	50	69	28	25	43
957	2021-02-09 20:00:00	31	42	62	29	53	46	50	46	71	43	36	73	80	35	34	51
958	2021-02-09 21:00:00	34	67	69	39	70	54	74	44	77	51	43	66	70	35	49	52
959	2021-02-09 22:00:00	34	79	61	49	66	58	70	39	77	33	52	64	64	29	51	52
960	2021-02-09 23:00:00	31	74	60	33	61	44	52	43	65	30	48	58	58	26	56	52
961	2021-02-10	33	65	52	26	52	40	53	38	47	31	39	65	50	28	47	49
962	2021-02-10 01:00:00	32	57	43	32	50	34	43	41	40	33	35	56	44	20	38	46
963	2021-02-10 02:00:00	27	47	37	37	41	31	34	38	31	29	30	44	36	18	30	44
964	2021-02-10 03:00:00	26	40	30	38	39	27	30	31	30	24	28	34	31	16	24	40
965	2021-02-10 04:00:00	26	34	32	31	34	24	29	27	28	21	27	27	27	13	22	37
966	2021-02-10 05:00:00	22	26	26	29	30	20	24	23	25	20	24	23	27	12	21	35
967	2021-02-10 06:00:00	23	27	24	23	29	20	22	19	22	23	22	20	27	10	20	34
968	2021-02-10 07:00:00	29	27	32	29	29	19	21	19	22	23	23	22	26	11	19	33
969	2021-02-10 08:00:00	36	29	32	38	32	16	18	24	21	28	27	26	27	14	21	37
970	2021-02-10 09:00:00	47	24	31	43	34	18	18	24	24	27	31	33	26	17	21	36
971	2021-02-10 10:00:00	47	26	29	46	34	14	21	26	24	32	26	34	28	18	24	37
972	2021-02-10 11:00:00	43	37	29	38	34	31	29	26	26	38	26	33	29	14	36	37
973	2021-02-10 12:00:00	36	44	31	32	31	31	42	23	31	32	23	31	26	14	36	36
974	2021-02-10 13:00:00	25	26	29	27	29	35	27	19	27	19	18	34	21	14	29	33
975	2021-02-10 14:00:00	17	12	17	18	24	25	15	12	17	14	13	28	23	13	18	25
976	2021-02-10 15:00:00	14	9	16	17	16	13	14	10	12	11	14	21	19	13	16	22
977	2021-02-10 16:00:00	12	10	13	17	16	8	18	10	13	10	14	21	16	14	15	21
978	2021-02-10 17:00:00	13	12	12	17	15	8	20	11	13	10	14	19	19	15	15	22
979	2021-02-10 18:00:00	14	14	17	20	18	11	22	16	17	13	15	25	42	18	16	26
980	2021-02-10 19:00:00	21	21	27	24	28	16	36	32	43	24	18	64	89	23	25	38
981	2021-02-10 20:00:00	31	41	36	31	43	48	61	49	81	30	23	77	96	29	37	44
982	2021-02-10 21:00:00	43	39	35	33	43	68	78	54	79	25	38	63	85	28	63	49
983	2021-02-10 22:00:00	56	28	29	44	41	53	74	41	72	34	48	71	78	30	67	48
984	2021-02-10 23:00:00	59	49	34	53	42	51	73	44	65	44	41	73	67	24	61	49
985	2021-02-11	56	55	30	50	41	49	57	34	62	54	43	58	52	19	49	48
986	2021-02-11 01:00:00	52	57	26	43	39	38	49	40	45	45	35	54	49	22	46	48
987	2021-02-11 02:00:00	50	52	22	40	32	34	49	36	34	32	34	41	38	16	34	46
988	2021-02-11 03:00:00	48	42	20	39	28	26	30	26	28	26	29	35	34	15	32	44
989	2021-02-11 04:00:00	46	38	20	35	26	24	29	20	22	28	27	29	28	13	27	40
990	2021-02-11 05:00:00	41	38	19	28	23	21	22	17	20	24	22	25	24	12	24	37
991	2021-02-11 06:00:00	36	33	21	26	20	17	22	16	18	24	23	21	25	11	24	36
992	2021-02-11 07:00:00	37	31	26	28	24	18	28	14	17	24	26	24	26	11	24	33
993	2021-02-11 08:00:00	40	34	31	30	31	25	36	24	26	26	29	32	35	14	31	38
994	2021-02-11 09:00:00	41	44	33	34	34	36	38	27	30	28	33	35	41	18	37	36
995	2021-02-11 10:00:00	42	39	34	33	34	33	37	34	31	40	29	39	43	16	44	38
996	2021-02-11 11:00:00	41	34	31	32	29	31	42	34	30	32	29	36	44	22	42	37
997	2021-02-11 12:00:00	40	34	29	28	21	34	41	32	31	30	37	40	44	19	38	30
998	2021-02-11 13:00:00	29	32	26	22	16	32	32	27	34	25	46	32	49	14	32	24
999	2021-02-11 14:00:00	17	31	23	16	13	35	25	24	27	22	36	27	50	12	24	17
1000	2021-02-11 15:00:00	13	28	20	15	11	29	22	24	22	25	28	24	46	11	21	14
1001	2021-02-11 16:00:00	13	24	19	15	9	23	21	27	17	25	23	22	36	12	19	14
1002	2021-02-11 17:00:00	13	25	20	15	10	17	24	25	16	19	22	20	32	14	18	15
1003	2021-02-11 18:00:00	15	28	21	18	11	11	23	20	20	18	24	24	52	17	20	20
1004	2021-02-11 19:00:00	17	31	27	19	14	12	29	21	35	20	27	28	91	20	27	24
1005	2021-02-11 20:00:00	20	43	30	18	19	32	35	22	54	22	28	30	92	20	29	26
1006	2021-02-11 21:00:00	26	41	28	22	19	41	48	22	62	27	32	51	79	21	45	30
1007	2021-02-11 22:00:00	32	33	29	23	23	44	52	23	62	26	31	70	73	20	48	34
1008	2021-02-11 23:00:00	33	36	29	29	32	48	45	25	64	24	30	62	63	22	43	34
1009	2021-02-12	37	35	27	30	36	42	40	27	55	25	27	58	55	17	38	34
1010	2021-02-12 01:00:00	32	32	27	30	34	41	35	26	52	30	27	51	47	16	35	32
1011	2021-02-12 02:00:00	24	30	28	29	28	35	31	22	43	29	18	43	43	13	30	29
1012	2021-02-12 03:00:00	25	26	27	26	27	27	25	20	36	24	14	35	33	12	27	27
1013	2021-02-12 04:00:00	24	24	21	24	25	24	20	18	26	23	12	29	26	10	22	25
1014	2021-02-12 05:00:00	21	22	18	23	21	18	22	15	26	22	12	24	21	9	20	22
1015	2021-02-12 06:00:00	19	18	19	20	19	16	24	14	22	20	11	24	19	7	17	21
1016	2021-02-12 07:00:00	21	18	21	18	18	16	23	14	21	20	12	22	19	7	18	21
1017	2021-02-12 08:00:00	26	17	24	26	20	16	23	15	21	19	18	21	22	8	17	25
1018	2021-02-12 09:00:00	27	16	23	28	20	15	17	16	20	16	18	27	24	11	16	27
1019	2021-02-12 10:00:00	30	19	23	30	21	16	14	19	22	15	17	33	22	10	19	27
1020	2021-02-12 11:00:00	27	21	24	32	21	19	18	21	23	16	16	34	23	9	22	28
1021	2021-02-12 12:00:00	22	20	18	31	18	22	24	21	17	20	17	29	22	9	24	23
1022	2021-02-12 13:00:00	18	19	13	22	15	14	24	18	12	21	16	20	27	13	23	16
1023	2021-02-12 14:00:00	15	11	12	15	9	7	15	15	13	12	14	15	15	11	20	14
1024	2021-02-12 15:00:00	12	9	12	13	7	5	16	12	12	9	11	12	9	11	17	12
1025	2021-02-12 16:00:00	10	9	11	9	7	4	17	8	12	8	11	12	11	12	16	12
1026	2021-02-12 17:00:00	9	11	11	9	9	4	16	9	11	9	11	11	12	13	14	13
1027	2021-02-12 18:00:00	10	13	16	10	10	8	16	12	13	10	13	15	40	15	15	16
1028	2021-02-12 19:00:00	13	26	19	15	16	19	25	25	30	16	19	22	77	16	24	23
1029	2021-02-12 20:00:00	17	35	22	16	26	34	57	44	48	22	38	42	70	21	61	31
1030	2021-02-12 21:00:00	24	46	29	25	23	41	66	36	53	21	46	39	63	24	65	34
1031	2021-02-12 22:00:00	32	53	37	33	22	44	48	41	44	31	43	48	57	23	49	35
1032	2021-02-12 23:00:00	34	38	42	28	18	39	29	38	39	38	35	51	48	21	45	36
1033	2021-02-13	32	35	37	23	20	24	18	42	35	29	34	47	34	24	38	34
1034	2021-02-13 01:00:00	25	31	30	23	16	11	17	36	23	26	30	41	29	23	33	31
1035	2021-02-13 02:00:00	24	28	30	23	14	9	13	31	15	21	28	28	20	21	29	30
1036	2021-02-13 03:00:00	21	21	27	16	14	7	10	26	15	19	22	20	16	16	24	28
1037	2021-02-13 04:00:00	19	20	26	18	14	5	9	17	15	18	21	17	15	14	19	27
1038	2021-02-13 05:00:00	18	16	24	14	12	5	7	16	13	17	19	15	12	11	18	25
1039	2021-02-13 06:00:00	17	16	24	16	11	5	7	12	13	17	16	15	19	10	18	25
1040	2021-02-13 07:00:00	17	19	25	19	12	6	8	11	12	17	20	15	25	9	17	25
1041	2021-02-13 08:00:00	17	32	32	17	13	11	13	11	14	16	28	24	34	9	19	28
1042	2021-02-13 09:00:00	18	41	35	12	9	8	20	12	12	19	34	34	38	13	24	33
1043	2021-02-13 10:00:00	17	43	36	13	10	6	21	16	11	19	41	16	36	14	20	36
1044	2021-02-13 11:00:00	12	38	35	11	8	6	24	18	12	19	26	15	37	19	20	37
1045	2021-02-13 12:00:00	9	34	26	9	6	5	22	19	14	22	21	15	40	18	19	35
1046	2021-02-13 13:00:00	7	16	20	7	5	5	15	18	11	20	17	16	41	17	19	34
1047	2021-02-13 14:00:00	6	9	18	6	5	5	9	17	11	14	17	14	26	17	14	33
1048	2021-02-13 15:00:00	6	9	19	7	5	4	9	20	10	15	15	15	17	19	11	32
1049	2021-02-13 16:00:00	6	8	20	8	5	4	9	20	11	18	15	14	23	18	10	28
1050	2021-02-13 17:00:00	7	8	18	8	6	4	10	17	11	18	16	13	22	13	10	28
1051	2021-02-13 18:00:00	10	12	19	11	9	5	17	15	11	16	19	15	25	13	11	29
1052	2021-02-13 19:00:00	14	17	23	17	13	7	25	18	19	18	25	26	45	16	19	33
1053	2021-02-13 20:00:00	16	22	26	19	23	23	27	24	36	24	31	30	49	17	31	37
1054	2021-02-13 21:00:00	18	26	30	18	31	28	21	36	47	33	40	22	48	16	30	33
1055	2021-02-13 22:00:00	19	33	25	22	35	32	26	35	45	36	36	23	48	13	24	32
1056	2021-02-13 23:00:00	22	33	28	24	29	24	27	31	50	37	35	18	46	9	21	30
1057	2021-02-14	22	37	23	23	23	22	25	31	41	29	28	19	42	9	22	28
1058	2021-02-14 01:00:00	20	40	20	21	21	18	30	27	31	30	24	18	37	7	20	28
1059	2021-02-14 02:00:00	20	37	19	20	22	14	25	23	31	26	23	15	30	6	19	27
1060	2021-02-14 03:00:00	19	30	16	16	21	14	14	18	26	24	20	14	23	7	17	25
1061	2021-02-14 04:00:00	18	29	16	16	19	10	12	17	20	20	18	16	17	7	18	23
1062	2021-02-14 05:00:00	15	21	15	14	18	8	20	14	18	17	17	15	15	6	16	22
1063	2021-02-14 06:00:00	14	16	17	22	17	11	19	14	22	16	14	11	15	7	15	22
1064	2021-02-14 07:00:00	16	14	17	23	16	14	14	15	20	17	15	11	19	6	15	22
1065	2021-02-14 08:00:00	20	15	19	28	18	16	16	16	23	17	16	17	23	6	15	22
1066	2021-02-14 09:00:00	22	17	19	26	20	15	18	16	21	18	17	22	23	7	18	22
1067	2021-02-14 10:00:00	23	19	17	26	21	13	17	16	22	19	17	24	19	8	18	22
1068	2021-02-14 11:00:00	19	22	16	20	21	14	18	18	20	20	18	20	17	7	21	20
1069	2021-02-14 12:00:00	16	22	18	17	14	17	15	20	18	23	17	16	21	8	25	20
1070	2021-02-14 13:00:00	12	19	16	15	10	15	14	17	17	26	16	13	17	8	20	17
1071	2021-02-14 14:00:00	9	13	15	12	8	7	13	13	13	20	14	12	17	8	12	15
1072	2021-02-14 15:00:00	8	8	14	10	7	4	12	12	11	13	13	12	15	8	11	13
1073	2021-02-14 16:00:00	8	8	14	9	7	5	11	11	10	11	13	12	12	9	12	14
1074	2021-02-14 17:00:00	8	8	14	9	7	4	12	11	11	10	13	11	12	10	11	16
1075	2021-02-14 18:00:00	9	10	16	9	9	6	15	13	11	12	16	13	18	12	13	18
1076	2021-02-14 19:00:00	13	24	27	13	17	10	22	22	13	22	30	17	63	16	23	22
1077	2021-02-14 20:00:00	22	34	36	17	28	12	20	27	15	46	44	20	61	17	32	25
1078	2021-02-14 21:00:00	21	33	28	21	27	6	20	32	16	64	33	17	58	22	21	27
1079	2021-02-14 22:00:00	20	34	24	20	33	8	17	40	17	68	40	18	55	22	16	31
1080	2021-02-14 23:00:00	17	26	26	20	39	7	10	46	17	49	43	18	50	21	14	31
1081	2021-02-15	16	14	26	15	37	7	8	32	16	40	36	16	41	19	12	29
1082	2021-02-15 01:00:00	17	12	19	17	27	5	9	37	16	34	22	14	32	16	14	28
1083	2021-02-15 02:00:00	18	14	18	23	21	5	9	35	15	29	22	12	23	12	13	25
1084	2021-02-15 03:00:00	16	15	15	20	21	7	7	32	15	24	19	12	19	10	13	26
1085	2021-02-15 04:00:00	13	17	14	16	16	7	6	15	15	19	14	11	16	9	12	24
1086	2021-02-15 05:00:00	10	15	13	15	12	5	7	9	13	12	14	15	13	8	14	24
1087	2021-02-15 06:00:00	9	15	14	13	5	5	8	8	13	11	14	12	15	7	14	21
1088	2021-02-15 07:00:00	9	16	18	9	4	5	10	9	14	13	18	11	18	7	17	20
1089	2021-02-15 08:00:00	10	22	27	8	6	8	16	12	13	14	24	11	24	8	20	22
1090	2021-02-15 09:00:00	11	27	27	9	10	10	16	12	13	19	29	15	25	11	17	25
1091	2021-02-15 10:00:00	12	25	24	11	11	15	18	14	15	22	21	20	23	15	17	26
1092	2021-02-15 11:00:00	13	18	17	15	13	6	16	17	14	21	19	19	20	13	18	25
1093	2021-02-15 12:00:00	13	11	15	16	14	6	14	20	13	18	17	19	20	12	18	25
1094	2021-02-15 13:00:00	10	10	12	12	10	6	12	13	11	17	15	17	19	11	15	22
1095	2021-02-15 14:00:00	9	12	11	11	8	5	10	12	11	14	11	10	15	11	13	20
1096	2021-02-15 15:00:00	8	13	11	10	7	5	7	15	12	13	13	9	17	11	11	19
1097	2021-02-15 16:00:00	9	10	12	9	7	4	8	12	12	12	11	10	17	11	10	17
1098	2021-02-15 17:00:00	9	11	12	7	8	5	9	11	12	12	10	9	20	12	11	18
1099	2021-02-15 18:00:00	10	12	13	7	10	5	12	12	13	12	12	9	24	15	12	18
1100	2021-02-15 19:00:00	12	20	14	12	13	8	15	15	13	16	16	10	29	11	14	19
1101	2021-02-15 20:00:00	16	36	18	20	18	9	16	16	15	23	23	9	28	12	16	18
1102	2021-02-15 21:00:00	20	29	23	33	20	12	14	20	14	26	21	10	25	11	16	20
1103	2021-02-15 22:00:00	21	30	24	26	30	8	16	29	14	22	31	9	31	10	16	19
1104	2021-02-15 23:00:00	21	22	23	28	32	7	12	36	13	23	39	8	24	8	14	18
1105	2021-02-16	20	20	22	28	23	6	12	35	14	25	34	9	25	7	14	16
1106	2021-02-16 01:00:00	20	15	22	28	25	5	9	29	16	25	23	8	26	7	14	15
1107	2021-02-16 02:00:00	20	12	18	26	21	6	8	21	15	18	23	9	22	7	13	14
1108	2021-02-16 03:00:00	17	9	17	24	17	6	6	12	14	15	21	9	19	6	13	13
1109	2021-02-16 04:00:00	14	9	19	15	15	7	5	11	17	11	17	8	19	6	12	12
1110	2021-02-16 05:00:00	13	9	19	29	13	6	5	11	13	9	15	7	17	5	12	12
1111	2021-02-16 06:00:00	12	9	19	21	10	4	6	9	12	8	13	8	21	7	12	12
1112	2021-02-16 07:00:00	14	14	20	17	13	6	8	9	14	10	14	10	22	6	13	13
1113	2021-02-16 08:00:00	16	26	20	19	21	11	20	12	21	14	19	13	28	7	15	16
1114	2021-02-16 09:00:00	19	23	20	25	27	17	29	16	22	18	23	19	30	8	21	20
1115	2021-02-16 10:00:00	19	18	22	21	26	18	27	21	20	24	22	18	26	8	26	22
1116	2021-02-16 11:00:00	15	13	18	14	18	12	18	23	21	18	23	15	22	8	21	23
1117	2021-02-16 12:00:00	11	11	16	15	13	9	13	23	16	15	18	11	16	8	15	20
1118	2021-02-16 13:00:00	8	9	15	13	9	8	10	18	14	8	11	9	15	7	10	18
1119	2021-02-16 14:00:00	7	7	12	12	7	6	8	15	14	6	8	9	18	7	9	15
1120	2021-02-16 15:00:00	6	6	13	8	7	5	9	13	15	5	8	8	17	7	8	15
1121	2021-02-16 16:00:00	7	8	13	7	8	5	9	9	13	6	8	8	15	8	8	15
1122	2021-02-16 17:00:00	8	11	15	8	8	6	9	9	12	7	10	7	14	9	7	16
1123	2021-02-16 18:00:00	9	13	15	10	10	6	15	10	14	7	11	8	14	12	10	18
1124	2021-02-16 19:00:00	12	19	18	21	20	12	21	21	20	15	14	18	31	17	18	24
1125	2021-02-16 20:00:00	20	25	26	41	33	20	28	42	21	37	17	28	58	24	27	28
1126	2021-02-16 21:00:00	38	20	28	52	57	17	27	50	22	54	17	38	67	25	42	29
1127	2021-02-16 22:00:00	44	24	27	48	59	20	26	48	25	61	22	40	57	24	50	30
1128	2021-02-16 23:00:00	43	23	26	47	56	16	20	48	23	55	25	35	49	22	37	30
1129	2021-02-17	43	22	26	43	47	18	19	36	29	36	33	34	44	16	25	30
1130	2021-02-17 01:00:00	46	25	27	55	48	17	21	37	33	32	33	33	38	12	17	30
1131	2021-02-17 02:00:00	40	31	26	49	43	17	23	32	38	27	31	32	30	10	16	29
1132	2021-02-17 03:00:00	35	32	24	36	36	19	15	28	32	26	32	22	25	8	15	26
1133	2021-02-17 04:00:00	26	28	19	28	31	15	14	26	25	27	27	18	22	8	16	25
1134	2021-02-17 05:00:00	18	27	19	32	25	16	14	22	21	26	24	18	18	6	17	23
1135	2021-02-17 06:00:00	17	25	19	23	22	18	20	17	21	26	21	18	18	5	17	23
1136	2021-02-17 07:00:00	19	24	20	19	23	21	22	15	22	23	21	21	21	6	17	23
1137	2021-02-17 08:00:00	25	25	21	28	24	23	25	24	30	30	22	22	25	7	28	25
1138	2021-02-17 09:00:00	29	31	21	39	26	26	27	32	29	29	25	25	25	9	30	25
1139	2021-02-17 10:00:00	28	32	21	41	20	28	27	31	28	30	27	21	25	10	28	26
1140	2021-02-17 11:00:00	21	29	23	28	15	22	25	30	19	34	30	19	26	11	24	24
1141	2021-02-17 12:00:00	19	29	22	23	14	20	22	31	16	26	25	19	19	10	22	23
1142	2021-02-17 13:00:00	14	27	19	22	14	12	23	16	14	17	21	17	14	11	16	20
1143	2021-02-17 14:00:00	10	22	19	14	13	5	26	14	12	10	20	13	11	11	12	18
1144	2021-02-17 15:00:00	8	19	24	12	11	6	23	13	11	9	22	11	9	11	12	18
1145	2021-02-17 16:00:00	9	19	32	9	9	5	21	11	12	9	23	12	11	11	10	18
1146	2021-02-17 17:00:00	10	18	31	7	8	5	18	13	12	10	22	11	13	11	10	18
1147	2021-02-17 18:00:00	11	20	33	8	10	7	24	18	14	14	23	12	28	14	13	24
1148	2021-02-17 19:00:00	12	29	39	13	17	15	31	24	28	15	24	17	69	17	20	35
1149	2021-02-17 20:00:00	15	42	55	17	23	22	38	22	44	17	30	28	78	19	24	45
1150	2021-02-17 21:00:00	18	40	53	16	17	37	42	26	54	18	33	46	71	30	26	46
1151	2021-02-17 22:00:00	20	34	49	13	15	45	47	31	47	25	38	50	64	25	39	45
1152	2021-02-17 23:00:00	19	31	46	12	16	45	50	36	50	33	36	48	57	12	40	43
1153	2021-02-18	20	30	42	14	14	39	40	38	53	24	34	43	49	7	37	39
1154	2021-02-18 01:00:00	19	31	32	13	13	32	25	34	40	17	34	36	42	8	19	41
1155	2021-02-18 02:00:00	15	29	24	14	13	32	22	21	30	8	33	36	37	8	14	39
1156	2021-02-18 03:00:00	15	24	22	18	13	23	14	14	23	8	33	29	30	7	13	36
1157	2021-02-18 04:00:00	13	16	23	24	12	19	10	10	25	8	31	18	27	7	11	35
1158	2021-02-18 05:00:00	13	12	24	22	13	8	11	8	23	8	24	21	25	6	10	32
1159	2021-02-18 06:00:00	14	10	23	19	14	8	12	8	20	8	23	20	24	6	12	31
1160	2021-02-18 07:00:00	18	15	24	19	18	6	14	10	26	8	23	20	25	6	16	31
1161	2021-02-18 08:00:00	30	29	28	23	29	12	18	23	40	20	26	24	29	8	26	31
1162	2021-02-18 09:00:00	32	28	26	28	37	14	21	35	40	33	25	28	30	12	31	29
1163	2021-02-18 10:00:00	27	34	33	22	30	15	24	29	34	32	27	23	28	10	32	29
1164	2021-02-18 11:00:00	23	36	34	21	26	17	29	27	22	30	22	23	31	9	33	27
1165	2021-02-18 12:00:00	23	37	30	23	22	16	24	21	18	21	18	19	29	7	25	27
1166	2021-02-18 13:00:00	18	28	23	21	14	12	20	12	14	9	15	16	32	7	13	27
1167	2021-02-18 14:00:00	11	17	23	18	8	9	13	11	14	8	15	13	24	7	11	25
1168	2021-02-18 15:00:00	9	12	19	14	9	7	14	8	16	6	14	11	15	8	13	24
1169	2021-02-18 16:00:00	10	11	16	13	10	6	15	7	16	6	13	10	14	9	15	24
1170	2021-02-18 17:00:00	10	13	16	9	11	5	20	9	15	7	14	8	14	9	14	22
1171	2021-02-18 18:00:00	11	16	18	9	13	5	19	11	17	8	21	9	13	10	11	24
1172	2021-02-18 19:00:00	15	25	28	13	20	11	19	15	24	12	25	20	19	14	15	34
1173	2021-02-18 20:00:00	20	28	46	20	34	26	29	17	34	18	34	39	30	17	21	45
1174	2021-02-18 21:00:00	23	31	45	29	54	38	29	17	44	16	46	57	31	15	24	48
1175	2021-02-18 22:00:00	26	36	45	37	56	43	33	19	57	16	45	51	35	10	28	49
1176	2021-02-18 23:00:00	35	36	43	44	53	42	37	22	52	16	41	40	38	11	26	45
1177	2021-02-19	34	34.5	38	47	47.5	38	35	20.5	46.5	17	38	36.5	33	10	26	42.5
1178	2021-02-19 01:00:00	33	33	33	50	42	34	33	19	41	18	35	33	28	9	26	40
1179	2021-02-19 02:00:00	26	29	29	44	36	33	29	15	33	20	31	28	25	9	25	38
1180	2021-02-19 03:00:00	23	21	31	38	33	29	24	13	31	16	34	25	20	10	22	38
1181	2021-02-19 04:00:00	18	21	31	38	28	25	23	13	29	15	29	19	18	8	22	36
1182	2021-02-19 05:00:00	16	21	31	32	24	21	19	13	23	14	27	16	14	7	19	34
1183	2021-02-19 06:00:00	17	19	30	27	23	18	20	15	22	14	26	13	14	6	16	33
1184	2021-02-19 07:00:00	23	21	29	27	25	18	22	17	24	21	27	16	18	7	20	33
1185	2021-02-19 08:00:00	34	31	27	34	27	21	26	24	27	25	28	21	22	8	24	34
1186	2021-02-19 09:00:00	37	34	25	35	27	25	27	25	27	28	27	26	23	11	24	35
1187	2021-02-19 10:00:00	30	39	31	33	28	28	26	22	28	26	28	23	19	9	27	37
1188	2021-02-19 11:00:00	25	31	37	36	22	28	32	14	30	22	25	22	15	8	28	39
1189	2021-02-19 12:00:00	20	22	31	28	24	21	32	11	23	21	18	22	15	8	18	38
1190	2021-02-19 13:00:00	14	13	22	13	18	13	18	8	14	9	12	18	15	9	13	31
1191	2021-02-19 14:00:00	13	10	18	12	11	10	13	6	12	7	12	17	20	9	11	26
1192	2021-02-19 15:00:00	13	8	15	12	10	9	10	7	11	5	11	11	21	9	11	20
1193	2021-02-19 16:00:00	13	10	18	13	9	7	10	7	11	5	11	9	15	9	10	19
1194	2021-02-19 17:00:00	14	11	17	13	10	6	15	8	12	5	12	9	16	9	10	19
1195	2021-02-19 18:00:00	15	14	21	15	12	7	16	10	16	7	14	10	20	11	12	22
1196	2021-02-19 19:00:00	18	22	29	24	23	17	22	16	23	13	17	21	56	15	16	34
1197	2021-02-19 20:00:00	28	39	42	48	45	19	30	22	44	26	30	47	87	32	26	51
1198	2021-02-19 21:00:00	37	46	52	56	62	38	47	20	62	28	44	56	79	31	32	55
1199	2021-02-19 22:00:00	45	57	55	48	60	58	63	24	71	23	59	61	68	32	37	57
1200	2021-02-19 23:00:00	57	62	53	47	60	53	60	35	77	24	52	58	60	23	36	55
1201	2021-02-20	56	59	46	55	58	51	50	44	67	28	41	51	53	21	38	51
1202	2021-02-20 01:00:00	52	49	42	53	50	47	37	41	48	35	47	42	46	18	35	49
1203	2021-02-20 02:00:00	46	47	40	47	47	38	30	29	41	43	49	34	40	12	31	47
1204	2021-02-20 03:00:00	41	42	41	42	41	33	22	25	35	43	42	30	32	10	23	44
1205	2021-02-20 04:00:00	40	35	32	40	37	31	20	22	34	39	38	25	27	10	26	42
1206	2021-02-20 05:00:00	42	29	27	35	35	28	21	23	28	33	30	19	25	8	27	40
1207	2021-02-20 06:00:00	44	25	22	33	31	26	18	25	30	28	28	17	23	10	28	39
1208	2021-02-20 07:00:00	45	35	25	41	30	24	17	28	28	27	27	18	28	11	26	40
1209	2021-02-20 08:00:00	46	37	31	45	36	24	28	29	28	32	31	24	33	15	32	42
1210	2021-02-20 09:00:00	50	42	31	43	40	29	32	28	26	31	32	26	32	14	32	43
1211	2021-02-20 10:00:00	54	44	32	41	40	37	33	28	27	30	30	24	29	12	27	43
1212	2021-02-20 11:00:00	48	47	33	41	32	39	34	29	25	28	27	20	28	15	26	43
1213	2021-02-20 12:00:00	37	32	30	42	22	43	23	25	20	20	27	20	23	15	21	41
1214	2021-02-20 13:00:00	25	16	27	27	20	25	17	16	12	13	21	16	20	12	14	38
1215	2021-02-20 14:00:00	17	10	19	14	17	9	17	11	11	7	18	12	13	10	12	32
1216	2021-02-20 15:00:00	14	10	17	13	15	6	15	10	13	6	15	11	11	10	12	28
1217	2021-02-20 16:00:00	14	10	18	13	12	6	15	9	14	6	14	10	12	9	12	25
1218	2021-02-20 17:00:00	14	11	17	14	13	7	14	9	15	8	14	11	13	10	11	24
1219	2021-02-20 18:00:00	17	14	22	14	20	12	20	12	16	10	16	14	46	13	13	29
1220	2021-02-20 19:00:00	25	25	41	20	42	26	36	19	32	23	24	28	89	19	21	46
1221	2021-02-20 20:00:00	39	58	49	30	65	52	63	26	70	46	41	56	95	34	44	65
1222	2021-02-20 21:00:00	52	51	50	47	75	75	89	43	87	41	55	53	86	40	67	65
1223	2021-02-20 22:00:00	60	64	67	56	68	78	81	53	93	61	63	66	76	34	54	63
1224	2021-02-20 23:00:00	62	84	71	67	67	61	72	56	73	31	48	69	68	33	44	60
1225	2021-02-21	66	68	58	63	56	53	63	47	58	34	58	55	59	42	45	57
1226	2021-02-21 01:00:00	65	65	47	58	54	50	52	37	50	56	55	44	53	31	43	55
1227	2021-02-21 02:00:00	64	57	44	56	52	44	58	28	45	49	52	37	44	26	35	52
1228	2021-02-21 03:00:00	66	50	42	57	43	40	36	29	37	38	47	28	38	16	41	50
1229	2021-02-21 04:00:00	66	51	42	53	35	37	27	29	33	35	38	24	32	14	38	45
1230	2021-02-21 05:00:00	59	45	40	45	32	32	23	25	28	34	36	18	28	14	33	43
1231	2021-02-21 06:00:00	57	43	40	45	31	29	26	23	23	36	37	15	27	11	30	44
1232	2021-02-21 07:00:00	57	38	37	44	32	28	30	27	28	38	37	18	31	13	31	47
1233	2021-02-21 08:00:00	56	40	35	41	41	26	30	33	33	35	40	22	37	14	33	48
1234	2021-02-21 09:00:00	55	44	34	45	40	27	33	31	36	36	37	33	38	15	35	46
1235	2021-02-21 10:00:00	61	48	38	32	41	31	35	31	32	43	33	28	36	13	40	47
1236	2021-02-21 11:00:00	63	52	43	29	32	33	36	40	26	51	31	23	32	12	39	48
1237	2021-02-21 12:00:00	53	40	33	31	22	32	44	36	25	46	28	20	26	12	28	47
1238	2021-02-21 13:00:00	36	23	25	27	14	24	36	25	18	33	20	18	21	12	17	43
1239	2021-02-21 14:00:00	23	18	24	26	12	9	21	15	12	12	15	16	18	13	13	34
1240	2021-02-21 15:00:00	17	21	23	24	13	5	22	11	12	10	15	15	26	12	12	30
1241	2021-02-21 16:00:00	16	21	23	21	13	5	21	10	12	8	15	14	20	12	13	28
1242	2021-02-21 17:00:00	17	20	26	21	13	5	19	11	12	8	16	15	20	11	13	30
1243	2021-02-21 18:00:00	20	25	31	23	19	7	21	13	14	9	19	18	45	13	16	37
1244	2021-02-21 19:00:00	28	39	47	35	29	21	40	29	33	27	25	35	104	17	28	57
1245	2021-02-21 20:00:00	49	67	60	52	59	41	80	58	84	57	41	56	108	33	73	66
1246	2021-02-21 21:00:00	72	64	69	74	81	70	104	64	87	55	58	64	98	41	61	66
1247	2021-02-21 22:00:00	82	69	81	76	79	71	90	66	79	61	78	69	86	41	62	65
1248	2021-02-21 23:00:00	86	89	92	66	81	66	83	69	69	64	74	63	76	47	68	69
1249	2021-02-22	81	64	78	78	78	60	67	58	57	57	57	57	66	46	50	67
1250	2021-02-22 01:00:00	79	60	70	72	65	52	53	68	52	48	56	49	57	37	53	67
1251	2021-02-22 02:00:00	75	55	65	69	56	51	32	54	48	51	49	41	50	33	48	62
1252	2021-02-22 03:00:00	73	43	60	63	47	53	28	36	39	57	50	33	45	25	44	58
1253	2021-02-22 04:00:00	69	36	51	63	43	50	30	27	35	52	47	27	41	26	39	52
1254	2021-02-22 05:00:00	64	37	42	53	42	41	33	31	28	47	35	21	37	24	39	47
1255	2021-02-22 06:00:00	60	35	36	51	37	34	31	28	24	38	32	21	32	18	35	49
1256	2021-02-22 07:00:00	58	37	38	51	36	33	31	33	28	38	34	20	36	24	31	49
1257	2021-02-22 08:00:00	60	53	39	51	39	32	38	38	36	42	40	27	43	25	29	50
1258	2021-02-22 09:00:00	61	63	43	53	42	35	38	41	37	46	46	42	42	23	31	51
1259	2021-02-22 10:00:00	71	62	46	58	48	40	36	43	42	52	48	38	41	22	35	55
1260	2021-02-22 11:00:00	72	63	52	60	48	40	52	46	32	46	46	30	38	21	49	55
1261	2021-02-22 12:00:00	62	63	45	56	39	39	62	36	29	41	40	30	29	24	52	49
1262	2021-02-22 13:00:00	45	49	34	36	29	24	42	28	24	33	36	24	26	23	36	43
1263	2021-02-22 14:00:00	30	21	25	16	24	8	30	19	17	23	35	21	21	16	17	37
1264	2021-02-22 15:00:00	21	14	28	15	19	7	24	13	13	13	24	22	21	15	14	37
1265	2021-02-22 16:00:00	21	16	26	15	16	9	18	13	14	11	21	23	17	12	16	33
1266	2021-02-22 17:00:00	22	14	24	16	17	9	17	13	14	15	20	21	44	13	16	35
1267	2021-02-22 18:00:00	27	19	28	17	19	14	17	16	19	17	20	21	61	17	17	42
1268	2021-02-22 19:00:00	38	45	43	28	31	40	23	29	36	36	25	27	104	31	31	51
1269	2021-02-22 20:00:00	47	64	60	43	54	53	22	38	61	51	38	40	107	40	55	62
1270	2021-02-22 21:00:00	49	52	55	64	76	64	31	48	67	47	60	49	94	45	66	66
1271	2021-02-22 22:00:00	57	40	56	72	87	66	36	57	65	79	68	50	83	31	57	66
1272	2021-02-22 23:00:00	75	58	49	74	86	69	37	65	66	66	75	51	74	23	63	65
1273	2021-02-23	80	46	57	81	71	60	26	70	60	74	69	64	66	17	57	68
1274	2021-02-23 01:00:00	78	43	53	70	61	63	33	63	58	77	67	50	58	20	51	74
1275	2021-02-23 02:00:00	77	45	43	71	57	46	41	44	50	71	52	40	49	16	48	67
1276	2021-02-23 03:00:00	70	30	46	67	60	32	43	41	26	59	55	36	43	13	43	64
1277	2021-02-23 04:00:00	67	24	41	58	51	31	38	35	26	54	41	37	34	10	44	57
1278	2021-02-23 05:00:00	66	23	34	57	44	33	30	38	25	49	36	33	35	9	40	54
1279	2021-02-23 06:00:00	61	25	36	47	40	36	41	39	30	52	39	31	27	7	38	50
1280	2021-02-23 07:00:00	61	34	45	46	40	42	46	37	38	49	39	27	22	12	38	50
1281	2021-02-23 08:00:00	61	46	48	52	44	47	47	39	37	43	50	35	33	14	44	54
1282	2021-02-23 09:00:00	63	58	59	55	44	45	45	40	45	40	56	41	29	13	45	57
1283	2021-02-23 10:00:00	69	54	59	60	50	49	51	42	39	53	60	45	31	13	48	59
1284	2021-02-23 11:00:00	72	53	68	63	40	52	53	53	41	54	60	35	33	15	50	65
1285	2021-02-23 12:00:00	57	37	53	44	36	42	46	53	35	40	48	25	28	12	47	64
1286	2021-02-23 13:00:00	43	20	32	29	28	25	21	36	30	24	28	24	30	13	26	60
1287	2021-02-23 14:00:00	32	14	23	25	22	14	15	28	16	19	17	21	26	14	16	48
1288	2021-02-23 15:00:00	22	16	16	24	16	10	13	15	14	18	14	20	24	14	16	39
1289	2021-02-23 16:00:00	19	14	17	25	16	9	15	11	14	14	16	18	21	13	14	34
1290	2021-02-23 17:00:00	20	14	18	25	16	12	15	11	14	14	16	18	22	14	17	31
1291	2021-02-23 18:00:00	24	20	25	28	17	13	20	15	18	18	17	18	26	17	19	31
1292	2021-02-23 19:00:00	33	31	40	35	37	17	25	29	25	32	24	18	43	21	23	33
1293	2021-02-23 20:00:00	51	52	51	39	63	30	44	58	32	50	45	18	65	51	26	34
1294	2021-02-23 21:00:00	61	65	63	42	45	29	58	63	32	56	76	17	65	51	28	32
1295	2021-02-23 22:00:00	72	87	66	58	26	25	54	59	29	62	79	16	63	44	30	32
1296	2021-02-23 23:00:00	69	76	60	31	17	20	29	71	24	86	67	16	59	46	26	31
1297	2021-02-24	70	48	48	22	15	15	20	64	21	78	70	14	51	42	20	28
1298	2021-02-24 01:00:00	55	37	54	24	17	11	18	70	18	73	61	13	45	37	21	25
1299	2021-02-24 02:00:00	54	23	55	22	17	12	17	52	16	50	56	12	42	35	18	26
1300	2021-02-24 03:00:00	58	20	54	16	14	8	13	41	15	43	58	10	39	30	16	24
1301	2021-02-24 04:00:00	52	17	44	14	12	8	15	20	13	36	54	10	37	23	15	24
1302	2021-02-24 05:00:00	37	14	38	15	11	9	14	21	12	46	48	12	35	20	14	24
1303	2021-02-24 06:00:00	32	16	36	19	13	14	15	31	13	42	41	13	35	18	16	25
1304	2021-02-24 07:00:00	30	19	38	15	18	16	24	26	16	53	44	17	38	19	19	29
1305	2021-02-24 08:00:00	39	39	40	19	28	16	34	28	27	68	50	28	42	19	25	36
1306	2021-02-24 09:00:00	46	39	40	32	37	19	32	37	32	53	49	52	48	29	26	39
1307	2021-02-24 10:00:00	42	29	41	38	39	23	27	48	29	49	46	55	55	39	25	41
1308	2021-02-24 11:00:00	43	22	39	37	36	20	22	45	24	41	43	40	61	48	21	38
1309	2021-02-24 12:00:00	46	22	40	33	19	23	19	37	22	33	39	37	68	37	19	35
1310	2021-02-24 13:00:00	41	18	37	22	12	25	18	33	23	27	22	33	37	42	19	31
1311	2021-02-24 14:00:00	36	12	27	17	8	22	16	25	21	20	18	25	32	23	17	27
1312	2021-02-24 15:00:00	35	12	19	15	8	23	17	22	21	13	17	19	39	13	18	24
1313	2021-02-24 16:00:00	34	11	18	12	9	18	15	18	17	11	16	20	51	14	16	23
1314	2021-02-24 17:00:00	32	10	18	13	9	16	15	18	19	15	16	20	51	20	17	23
1315	2021-02-24 18:00:00	33	10	21	15	11	22	17	20	22	21	16	21	41	23	17	30
1316	2021-02-24 19:00:00	39	14	36	19	15	29	30	26	23	38	23	22	34	32	23	39
1317	2021-02-24 20:00:00	40	23	55	19	14	23	31	33	30	51	32	24	47	54	26	43
1318	2021-02-24 21:00:00	35	36	72	19	13	18	19	41	29	61	57	24	50	58	21	46
1319	2021-02-24 22:00:00	31	28	58	19	15	14	18	48	24	84	82	22	54	45	18	45
1320	2021-02-24 23:00:00	28	13	53	18	14	10	16	59	23	83	75	20	32	47	15	43
1321	2021-02-25	23	9	37	18	13	9	14	44	19	77	50	17	19	34	13	39
1322	2021-02-25 01:00:00	19	8	31	16	11	8	12	39	15	55	44	15	18	19	12	35
1323	2021-02-25 02:00:00	18	8	32	13	9	7	11	33	14	25	36	12	17	21	11	29
1324	2021-02-25 03:00:00	17	6	32	11	8	8	10	23	14	28	26	11	12	21	10	25
1325	2021-02-25 04:00:00	15	6	27	9	7	6	8	24	13	26	25	9	12	19	10	22
1326	2021-02-25 05:00:00	12	6	26	10	7	5	8	29	13	22	24	8	13	10	8	20
1327	2021-02-25 06:00:00	10	6	23	12	8	5	8	21	12	20	24	9	12	12	9	20
1328	2021-02-25 07:00:00	11	6	24	15	9	5	9	19	13	12	23	8	13	10	11	23
1329	2021-02-25 08:00:00	15	8	29	17	12	8	11	20	16	9	22	8	18	11	11	30
1330	2021-02-25 09:00:00	20	10	27	20	14	15	15	19	16	16	24	13	24	14	14	35
1331	2021-02-25 10:00:00	25	11	25	22	15	14	16	14	14	20	20	14	24	17	16	34
1332	2021-02-25 11:00:00	30	9	22	19	15	12	16	19	14	20	19	14	26	24	14	31
1333	2021-02-25 12:00:00	30	10	19	17	15	8	18	29	12	20	19	17	23	23	16	27
1334	2021-02-25 13:00:00	29	10	19	17	15	12	16	26	14	17	16	20	30	25	14	24
1335	2021-02-25 14:00:00	26	9	16	16	15	10	13	23	13	15	16	19	25	21	14	26
1336	2021-02-25 15:00:00	27	8	19	17	15	13	11	24	13	17	17	14	19	18	14	26
1337	2021-02-25 16:00:00	25	9	24	17	14	12	13	26	13	19	19	11	16	18	14	26
1338	2021-02-25 17:00:00	24	10	28	19	17	11	14	24	13	20	20	9	16	20	12	26
1339	2021-02-25 18:00:00	24	11	24	18	23	11	14	26	16	23	19	11	15	16	13	25
1340	2021-02-25 19:00:00	26	13	23	24	30	16	14	26	16	23	19	11	21	21	15	26
1341	2021-02-25 20:00:00	34	13	24	34	40	13	13	39	18	24	21	10	18	23	15	25
1342	2021-02-25 21:00:00	38	11	20	44	38	14	12	39	16	17	21	8	15	24	15	26
1343	2021-02-25 22:00:00	45	12	20	45	27	11	11	26	14	15	21	8	17	21	15	25
1344	2021-02-25 23:00:00	45	9	20	40	20	12	9	15	13	16	18	7	15	16	16	22
1345	2021-02-26	37	8	18	16	14	9	9	15	12	16	17	6	13	17	17	20
1346	2021-02-26 01:00:00	22	8	17	13	12	8	9	16	11	16	13	6	14	16	25	19
1347	2021-02-26 02:00:00	23	8	16	13	11	7	9	18	11	22	12	6	15	18	17	18
1348	2021-02-26 03:00:00	26	9	14	18	11	6	7	19	11	19	10	5	14	18	17	17
1349	2021-02-26 04:00:00	21	9	16	23	10	7	8	18	10	17	11	5	13	17	15	17
1350	2021-02-26 05:00:00	22	9	12	23	9	6	7	16	11	12	11	6	12	14	24	16
1351	2021-02-26 06:00:00	22	11	14	22	10	6	9	15	11	15	17	5	18	15	27	15
1352	2021-02-26 07:00:00	24	17	20	24	12	10	11	17	11	14	19	6	24	14	23	17
1353	2021-02-26 08:00:00	26	20	26	24	16	13	13	21	17	20	22	8	32	17	24	20
1354	2021-02-26 09:00:00	32	17	25	30	19	18	15	21	19	31	24	12	37	19	25	23
1355	2021-02-26 10:00:00	30	16	24	28	18	18	15	18	19	25	22	12	35	21	19	24
1356	2021-02-26 11:00:00	29	13	27	15	14	14	13	15	14	19	19	13	39	25	15	26
1357	2021-02-26 12:00:00	30	12	21	12	12	10	15	15	13	12	18	12	31	17	11	24
1358	2021-02-26 13:00:00	30	12	19	12	11	6	11	14	14	10	15	11	14	18	10	24
1359	2021-02-26 14:00:00	28	13	19	10	10	8	12	12	14	8	15	11	15	22	9	23
1360	2021-02-26 15:00:00	25	10	18	10	11	7	10	13	15	8	14	11	17	20	10	24
1361	2021-02-26 16:00:00	23	10	19	12	10	7	9	13	14	10	15	11	17	21	11	26
1362	2021-02-26 17:00:00	23	11	20	12	12	8	10	14	16	11	16	10	18	20	12	25
1363	2021-02-26 18:00:00	23	12	22	14	14	9	11	16	18	18	16	11	22	19	13	25
1364	2021-02-26 19:00:00	24	13	24	21	14	12	10	17	18	23	16	12	23	19	15	25
1365	2021-02-26 20:00:00	24	12	24	28	14	13	10	14	17	25	16	12	28	21	16	24
1366	2021-02-26 21:00:00	24	12	26	26	15	10	9	14	17	39	19	12	42	23	14	24
1367	2021-02-26 22:00:00	23	13	26	19	15	9	9	14	16	29	19	13	44	27	13	23
1368	2021-02-26 23:00:00	22	13	25	15	15	7	7	13	14	26	17	11	39	20	13	23
1369	2021-02-27	21	13	24	12	14	6	8	18	12	24	16	9	34	17	14	22
1370	2021-02-27 01:00:00	18	12	24	11	11	6	9	23	10	19	16	7	33	17	12	21
1371	2021-02-27 02:00:00	16	11	23	10	9	6	8	20	10	15	17	6	27	14	10	20
1372	2021-02-27 03:00:00	15	11	22	10	7	5	8	17	11	15	16	5	23	14	9	18
1373	2021-02-27 04:00:00	14	11	21	9	7	5	7	12	11	15	14	5	22	12	9	18
1374	2021-02-27 05:00:00	14	10	21	9	7	5	8	10	10	13	14	5	21	12	10	18
1375	2021-02-27 06:00:00	15	11	22	10	7	5	8	11	10	11	14	6	25	12	9	19
1376	2021-02-27 07:00:00	19	12	25	10	9	6	10	15	11	10	14	8	30	14	11	21
1377	2021-02-27 08:00:00	24	14	28	13	12	10	13	18	16	22	17	11	41	17	12	25
1378	2021-02-27 09:00:00	27	17	29	16	12	14	17	21	19	25	19	14	46	22	14	28
1379	2021-02-27 10:00:00	30	19	28	15	13	16	16	22	21	23	19	17	45	27	14	28
1380	2021-02-27 11:00:00	31	17	28	16	13	16	15	19	21	18	19	16	46	26	16	28
1381	2021-02-27 12:00:00	31	17	27	14	12	20	16	17	28	17	17	16	39	27	16	27
1382	2021-02-27 13:00:00	31	18	26	14	12	13	14	16	28	16	18	15	36	20	14	26
1383	2021-02-27 14:00:00	30	19	23	12	11	11	16	15	23	15	17	14	30	18	13	25
1384	2021-02-27 15:00:00	28	23	26	13	12	13	18	17	21	21	18	15	21	22	15	25
1385	2021-02-27 16:00:00	29	22	28	14	12	13	21	20	23	22	19	14	27	21	16	27
1386	2021-02-27 17:00:00	31	21	29	14	12	14	21	24	27	25	21	15	29	21	17	30
1387	2021-02-27 18:00:00	31	23	31	15	16	20	20	30	32	30	24	14	38	22	19	32
1388	2021-02-27 19:00:00	30	26	37	16	17	25	20	24	23	30	26	16	56	22	19	33
1389	2021-02-27 20:00:00	31	24	42	21	14	22	20	22	20	33	26	14	61	28	19	32
1390	2021-02-27 21:00:00	28	23	43	25	13	17	19	24	17	28	24	16	56	27	17	31
1391	2021-02-27 22:00:00	25	20	40	22	12	12	17	21	15	21	22	15	51	27	15	29
1392	2021-02-27 23:00:00	23	19	32	16	13	8	15	20	17	20	19	15	49	27	14	28
1393	2021-02-28	20	17	29	13	12	8	13	17	17	16	18	16	44	26	12	26
1394	2021-02-28 01:00:00	17	17	26	13	12	7	12	17	14	18	17	14	43	21	10	23
1395	2021-02-28 02:00:00	15	16	25	12	12	5	11	17	12	26	16	12	39	20	10	19
1396	2021-02-28 03:00:00	13	14	24	11	9	4	10	16	11	24	15	10	34	17	10	17
1397	2021-02-28 04:00:00	13	14	22	11	7	5	7	18	10	17	15	10	22	15	8	16
1398	2021-02-28 05:00:00	12	14	22	10	7	5	7	21	10	12	13	10	14	13	7	14
1399	2021-02-28 06:00:00	10	15	21	9	7	5	8	22	10	9	14	10	12	14	8	15
1400	2021-02-28 07:00:00	12	17	22	11	8	6	11	23	10	11	16	10	17	15	12	17
1401	2021-02-28 08:00:00	18	24	22	17	13	9	15	21	13	17	18	12	27	18	17	21
1402	2021-02-28 09:00:00	25	30	23	19	17	11	16	21	15	19	20	16	33	21	22	24
1403	2021-02-28 10:00:00	28	30	24	18	17	11	20	21	14	21	24	20	36	21	21	26
1404	2021-02-28 11:00:00	26	30	23	18	15	12	17	18	14	18	20	20	37	17	18	28
1405	2021-02-28 12:00:00	24	26	22	15	14	11	17	16	14	13	18	20	34	15	15	26
1406	2021-02-28 13:00:00	21	27	19	12	11	10	14	16	14	9	17	19	33	15	13	26
1407	2021-02-28 14:00:00	20	26	18	11	9	9	14	15	15	11	16	17	31	14	11	25
1408	2021-02-28 15:00:00	19	18	22	13	9	12	14	17	16	13	16	15	31	14	12	26
1409	2021-02-28 16:00:00	18	16	24	14	9	15	15	17	13	15	20	15	31	16	12	28
1410	2021-02-28 17:00:00	20	15	25	12	10	15	15	18	14	15	19	17	30	17	13	29
1411	2021-02-28 18:00:00	20	13	30	14	11	15	14	20	13	22	21	17	25	17	15	30
1412	2021-02-28 19:00:00	19	14	32	16	13	14	15	22	12	25	24	23	25	29	15	32
1413	2021-02-28 20:00:00	18	13	31	16	13	12	14	19	11	20	27	19	20	29	13	32
1414	2021-02-28 21:00:00	18	12	27	17	14	8	14	23	11	19	25	15	19	24	12	30
1415	2021-02-28 22:00:00	22	11	26	19	16	5	13	19	11	17	23	11	18	15	11	29
1416	2021-02-28 23:00:00	27	11	22	22	25	6	9	16	13	14	19	7	16	13	9	28
1417	2021-03-01	30	9	20	34	29	6	9	16	12	12	13	6	16	13	7	28
1418	2021-03-01 01:00:00	30	9	17	38	31	6	8	11	13	13	11	6	20	13	8	27
1419	2021-03-01 02:00:00	26	7	15	38	32	4	6	15	12	10	11	6	24	13	10	24
1420	2021-03-01 03:00:00	24	7	14	31	30	5	4	12	12	8	10	6	26	9	11	19
1421	2021-03-01 04:00:00	25	8	13	29	25	4	5	9	12	7	8	7	27	9	10	14
1422	2021-03-01 05:00:00	23	9	15	25	22	5	5	10	12	7	10	8	24	7	10	13
1423	2021-03-01 06:00:00	19	11	14	30	26	3	9	11	12	6	11	9	25	9	13	14
1424	2021-03-01 07:00:00	20	17	14	32	31	5	18	16	15	8	15	10	30	9	16	20
1425	2021-03-01 08:00:00	27	21	22	32	35	8	28	29	20	20	22	20	44	20	20	27
1426	2021-03-01 09:00:00	32	25	21	32	34	11	28	37	24	28	26	23	45	18	26	30
1427	2021-03-01 10:00:00	32	30	24	34	30	19	29	36	18	28	30	14	48	20	24	29
1428	2021-03-01 11:00:00	33	31	24	34	21	10	20	31	13	17	29	9	45	15	19	26
1429	2021-03-01 12:00:00	31	27	21	34	13	6	12	27	11	14	25	7	36	17	13	19
1430	2021-03-01 13:00:00	23	18	17	31	10	4	7	26	12	6	21	5	18	17	10	17
1431	2021-03-01 14:00:00	18	16	16	24	11	4	7	17	12	4	20	5	12	14	9	16
1432	2021-03-01 15:00:00	17	19	15	20	12	5	7	13	11	4	21	5	11	14	9	19
1433	2021-03-01 16:00:00	17	19	16	21	13	4	9	11	13	5	17	7	12	14	10	21
1434	2021-03-01 17:00:00	19	19	18	26	14	4	7	13	14	5	22	9	18	15	11	24
1435	2021-03-01 18:00:00	24	23	23	27	17	7	11	17	15	8	26	16	43	17	13	29
1436	2021-03-01 19:00:00	30	25	30	31	24	15	23	25	27	14	32	17	45	21	22	35
1437	2021-03-01 20:00:00	43	25	30	34	33	34	27	27	54	22	42	27	56	35	41	38
1438	2021-03-01 21:00:00	50	23	32	44	42	35	28	35	23	26	48	32	46	41	59	40
1439	2021-03-01 22:00:00	57	22	34	55	45	49	26	43	25	31	49	31	46	45	47	39
1440	2021-03-01 23:00:00	59	30	29	62	52	28	19	46	26	30	44	40	52	29	26	39
1441	2021-03-02	58	42	25	57	50	31	18	45	30	31	37	33	52	21	24	40
1442	2021-03-02 01:00:00	54	34	22	41	50	31	18	43	35	21	32	23	48	20	22	39
1443	2021-03-02 02:00:00	50	28	23	27	46	30	14	39	37	40	29	20	44	19	22	38
1444	2021-03-02 03:00:00	45	27	21	36	41	22	18	39	40	41	31	14	40	12	25	36
1445	2021-03-02 04:00:00	44	32	20	34	38	21	19	38	39	41	27	13	38	11	28	35
1446	2021-03-02 05:00:00	46	33	21	33	36	17	19	35	31	37	27	18	34	10	33	35
1447	2021-03-02 06:00:00	49	34	23	33	39	18	22	32	28	33	26	19	32	11	34	35
1448	2021-03-02 07:00:00	48	36	28	43	41	21	25	32	31	34	27	20	34	12	35	35
1449	2021-03-02 08:00:00	51	39	33	56	41	33	32	32	40	41	32	27	34	17	38	36
1450	2021-03-02 09:00:00	51	42	36	54	42	36	34	30	38	43	34	28	34	16	38	34
1451	2021-03-02 10:00:00	50	39	39	51	41	32	32	32	34	45	35	26	34	15	39	33
1452	2021-03-02 11:00:00	47	34	38	43	34	29	31	34	29	44	35	20	30	15	32	32
1453	2021-03-02 12:00:00	44	34	35	36	30	26	29	36	24	45	34	19	20	16	26	31
1454	2021-03-02 13:00:00	28	32	29	22	20	24	23	34	26	44	30	16	15	17	21	32
1455	2021-03-02 14:00:00	23	30	22	13	14	25	23	29	26	34	30	15	15	13	16	33
1456	2021-03-02 15:00:00	20	27	19	16	17	28	21	27	28	14	29	20	15	13	18	34
1457	2021-03-02 16:00:00	22	24	19	18	19	25	18	21	28	12	28	15	12	15	19	37
1458	2021-03-02 17:00:00	26	20	21	16	18	19	14	18	29	13	24	11	10	17	17	40
1459	2021-03-02 18:00:00	30	22	25	18	23	21	19	20	37	22	23	15	15	22	21	41
1460	2021-03-02 19:00:00	32	31	30	19	27	28	22	29	40	28	23	26	24	26	22	43
1461	2021-03-02 20:00:00	31	34	35	20	22	24	24	44	27	35	28	24	34	34	25	42
1462	2021-03-02 21:00:00	35	35	30	27	22	29	21	45	31	36	31	16	43	41	22	40
1463	2021-03-02 22:00:00	31	48	31	35	32	19	24	44	34	25	32	12	43	46	26	37
1464	2021-03-02 23:00:00	32	36	34	31	33	23	34	40	23	23	34	10	41	41	29	38
1465	2021-03-03	37	27	36	30	21	21	34	42	19	24	33	8	39	29	29	35
1466	2021-03-03 01:00:00	37	26	37	38	19	19	30	41	22	27	32	8	35	23	31	33
1467	2021-03-03 02:00:00	36	26	37	34	19	21	27	38	20	21	34	8	32	20	32	32
1468	2021-03-03 03:00:00	33	28	39	24	21	21	25	37	19	18	32	7	33	24	39	29
1469	2021-03-03 04:00:00	31	29	36	25	21	24	23	30	17	13	32	8	32	26	35	29
1470	2021-03-03 05:00:00	31	28	36	33	24	49	20	29	16	13	30	8	28	27	33	28
1471	2021-03-03 06:00:00	30	26	34	32	24	32	16	30	16	29	29	8	28	24	30	28
1472	2021-03-03 07:00:00	36	26	34	34	29	24	16	31	22	32	30	10	29	28	28	30
1473	2021-03-03 08:00:00	45	31	35	40	36	38	22	34	26	38	29	17	34	20	28	32
1474	2021-03-03 09:00:00	44	29	32	37	35	17	23	32	27	36	29	18	37	19	29	32
1475	2021-03-03 10:00:00	41	28	30	32	32	32	19	32	27	34	33	14	35	15	26	32
1476	2021-03-03 11:00:00	34	28	30	31	32	31	13	28	29	15	30	18	37	19	17	29
1477	2021-03-03 12:00:00	33	26	27	23	24	27	15	19	26	9	23	16	45	18	13	28
1478	2021-03-03 13:00:00	28	21	25	22	16	28	11	16	23	9	22	16	38	17	12	27
1479	2021-03-03 14:00:00	24	19	23	22	15	13	11	14	18	7	20	11	24	15	12	28
1480	2021-03-03 15:00:00	22	17	21	22	16	11	11	13	15	7	20	9	20	16	12	29
1481	2021-03-03 16:00:00	22	14	22	22	15	10	11	15	14	9	20	7	21	17	12	30
1482	2021-03-03 17:00:00	27	13	23	25	18	7	13	15	15	10	18	10	24	22	12	29
1483	2021-03-03 18:00:00	30	13	25	27	22	7	14	17	20	17	19	10	27	24	14	32
1484	2021-03-03 19:00:00	35	21	29	28	27	17	15	22	24	24	21	17	41	30	17	39
1485	2021-03-03 20:00:00	49	42	42	30	45	31	31	23	42	32	30	22	69	26	22	50
1486	2021-03-03 21:00:00	62	51	44	37	61	36	33	22	54	33	51	34	71	22	21	51
1487	2021-03-03 22:00:00	67	50	48	54	66	42	27	26	53	32	57	39	66	28	22	51
1488	2021-03-03 23:00:00	67	51	40	60	65	41	30	27	61	44	54	34	57	33	25	49
1489	2021-03-04	62	55	37	55	61	44	30	26	55	50	57	35	51	23	28	47
1490	2021-03-04 01:00:00	52	48	35	47	55	59	30	27	50	45	53	33	45	18	28	44
1491	2021-03-04 02:00:00	49	47	31	50	50	48	25	30	44	40	58	25	40	15	32	41
1492	2021-03-04 03:00:00	45	45	30	52	44	41	25	23	35	32	52	23	36	13	28	38
1493	2021-03-04 04:00:00	41	39	31	43	36	34	27	21	30	20	47	19	29	14	29	36
1494	2021-03-04 05:00:00	39	34	29	34	30	31	30	17	26	19	43	13	28	12	29	36
1495	2021-03-04 06:00:00	41	36	25	30	28	27	30	19	21	29	40	12	27	12	27	34
1496	2021-03-04 07:00:00	46	37	29	33	31	25	31	22	22	44	36	13	27	12	31	34
1497	2021-03-04 08:00:00	53	41	32	47	36	26	35	33	25	52	38	19	27	19	37	35
1498	2021-03-04 09:00:00	57	41	29	57	39	36	35	44	24	52	40	19	27	22	35	34
1499	2021-03-04 10:00:00	59	40	29	57	41	39	36	45	26	54	41	13	27	19	32	34
1500	2021-03-04 11:00:00	63	34	30	51	38	30	28	35	24	51	43	10	24	31	26	33
1501	2021-03-04 12:00:00	61	25	28	47	40	22	19	29	19	35	47	11	23	37	19	29
1502	2021-03-04 13:00:00	59	22	26	39	44	16	14	30	13	25	48	9	15	44	14	25
1503	2021-03-04 14:00:00	60	21	25	34	45	12	12	30	13	30	42	7	12	38	12	20
1504	2021-03-04 15:00:00	56	28	24	34	41	10	14	31	13	32	35	10	10	34	13	20
1505	2021-03-04 16:00:00	56	31	24	37	34	6	16	35	12	32	29	10	10	31	14	23
1506	2021-03-04 17:00:00	58	34	25	37	32	9	20	36	14	40	25	9	10	28	15	26
1507	2021-03-04 18:00:00	67	38	30	41	40	9	23	31	14	34	26	11	21	29	19	29
1508	2021-03-04 19:00:00	69	48	39	41	39	23	34	29	23	30	39	17	52	39	29	43
1509	2021-03-04 20:00:00	63	50	51	38	38	33	42	38	38	47	44	31	84	50	39	55
1510	2021-03-04 21:00:00	62	48	61	37	41	36	38	41	36	54	46	48	74	49	40	61
1511	2021-03-04 22:00:00	59	37	67	42	44	38	35	39	33	65	45	55	72	52	34	61
1512	2021-03-04 23:00:00	50	34	52	49	45	23	30	39	35	72	53	52	69	49	36	60
1513	2021-03-05	47	29	41	51	47	19	28	36	39	66	49	38	63	36	32	57
1514	2021-03-05 01:00:00	47	31	34	47	43	10	21	49	32	57	45	26	56	31	24	54
1515	2021-03-05 02:00:00	48	28	27	50	42	14	17	53	32	59	40	19	54	34	21	50
1516	2021-03-05 03:00:00	51	28	26	52	38	15	18	34	33	42	29	16	52	24	22	50
1517	2021-03-05 04:00:00	51	28	27	52	35	23	22	26	22	23	24	15	47	23	32	44
1518	2021-03-05 05:00:00	52	33	23	51	35	20	22	24	19	30	24	15	44	17	34	39
1519	2021-03-05 06:00:00	51	28	27	47	36	20	20	26	21	29	27	13	42	13	32	35
1520	2021-03-05 07:00:00	51	29	31	49	37	23	26	27	27	36	34	21	42	17	35	34
1521	2021-03-05 08:00:00	51	47	40	50	41	34	44	35	39	44	43	37	43	18	41	36
1522	2021-03-05 09:00:00	50	54	40	53	41	31	47	45	50	51	45	39	45	18	47	38
1523	2021-03-05 10:00:00	49	54	34	55	43	27	48	44	48	47	45	37	44	18	54	38
1524	2021-03-05 11:00:00	46	52	33	50	44	27	51	32	35	43	45	30	47	15	46	37
1525	2021-03-05 12:00:00	38	41	29	42	43	27	46	23	32	27	36	31	51	14	29	37
1526	2021-03-05 13:00:00	30	30	26	27	46	20	41	18	34	22	27	28	62	14	22	35
1527	2021-03-05 14:00:00	25	24	23	19	44	18	34	17	23	22	20	24	67	14	20	34
1528	2021-03-05 15:00:00	28	25	22	19	34	17	26	15	16	21	18	25	60	17	18	34
1529	2021-03-05 16:00:00	29	16	23	21	24	12	28	14	13	17	19	21	56	16	18	32
1530	2021-03-05 17:00:00	30	20	29	21	19	11	29	15	13	16	23	28	60	19	25	32
1531	2021-03-05 18:00:00	32	29	32	26	24	16	40	17	17	21	26	30	62	19	27	38
1532	2021-03-05 19:00:00	38	34	40	37	35	33	46	26	27	28	28	34	63	27	30	51
1533	2021-03-05 20:00:00	48	50	44	49	56	50	51	29	34	52	41	24	62	68	42	64
1534	2021-03-05 21:00:00	62	72	52	46	60	44	36	29	40	62	44	22	59	64	44	68
1535	2021-03-05 22:00:00	68	66	50	49	60	63	33	39	49	70	53	27	55	59	46	68
1536	2021-03-05 23:00:00	73	70	48	45	56	54	30	40	58	62	74	29	50	45	49	67
1537	2021-03-06	71	66	45	51	55	49	23	37	51	68	77	30	46	29	62	62
1538	2021-03-06 01:00:00	66	76	50	57	52	50	25	34	35	47	73	33	43	23	54	55
1539	2021-03-06 02:00:00	65	73	44	66	46	43	30	29	19	21	67	23	38	17	44	51
1540	2021-03-06 03:00:00	55	57	39	62	45	32	26	17	23	19	63	20	32	13	41	47
1541	2021-03-06 04:00:00	39	47	36	50	46	27	23	12	25	15	55	20	29	12	46	45
1542	2021-03-06 05:00:00	34	35	39	38	47	31	20	10	28	14	46	19	27	13	43	41
1543	2021-03-06 06:00:00	33	29	35	38	41	28	18	10	27	11	27	19	26	11	26	40
1544	2021-03-06 07:00:00	32	26	33	33	38	26	19	13	23	15	23	22	26	11	31	42
1545	2021-03-06 08:00:00	36	26	40	44	38	26	24	23	33	20	24	26	25	15	39	41
1546	2021-03-06 09:00:00	39	38	43	44	38	32	28	25	30	27	21	33	29	17	40	40
1547	2021-03-06 10:00:00	38	43	39	37	38	31	28	28	28	25	23	30	29	21	39	41
1548	2021-03-06 11:00:00	39	42	38	36	36	24	32	32	26	26	25	33	31	22	37	41
1549	2021-03-06 12:00:00	38	45	36	40	27	14	40	33	26	16	27	26	37	17	34	44
1550	2021-03-06 13:00:00	34	30	34	29	18	9	32	31	17	15	24	29	41	13	25	44
1551	2021-03-06 14:00:00	31	22	31	15	11	6	27	29	14	14	20	29	43	10	22	45
1552	2021-03-06 15:00:00	26	20	28	12	10	15	26	30	14	11	24	31	44	11	19	48
1553	2021-03-06 16:00:00	27	18	23	17	12	21	23	29	12	9	21	31	45	12	16	47
1554	2021-03-06 17:00:00	28	20	25	18	17	25	23	27	12	10	31	31	46	12	19	47
1555	2021-03-06 18:00:00	39	21	26	24	16	16	28	31	17	19	37	24	50	16	18	49
1556	2021-03-06 19:00:00	51	22	34	44	17	16	35	43	22	31	43	26	62	23	38	54
1557	2021-03-06 20:00:00	59	24	35	36	16	19	38	56	25	58	48	26	58	23	44	54
1558	2021-03-06 21:00:00	65	27	33	17	15	15	28	55	25	31	49	24	51	26	47	52
1559	2021-03-06 22:00:00	66	30	32	18	12	24	25	49	26	30	48	22	48	28	41	50
1560	2021-03-06 23:00:00	61	25	40	18	13	16	23	29	21	41	45	20	41	21	30	48
1561	2021-03-07	56	24	42	13	16	19	19	24	16	43	42	19	38	20	26	44
1562	2021-03-07 01:00:00	45	27	39	15	19	22	17	30	14	39	39	18	36	16	18	41
1563	2021-03-07 02:00:00	35	26	37	19	21	21	16	35	16	21	38	18	33	25	15	38
1564	2021-03-07 03:00:00	30	21	31	27	22	29	18	38	13	13	33	18	32	27	14	37
1565	2021-03-07 04:00:00	25	23	28	24	22	26	19	34	12	13	31	16	32	18	13	35
1566	2021-03-07 05:00:00	22	22	27	25	25	18	20	29	11	18	31	13	29	23	12	32
1567	2021-03-07 06:00:00	24	23	26	28	25	22	19	22	12	22	29	15	27	20	12	31
1568	2021-03-07 07:00:00	28	23	28	30	29	20	22	25	14	24	29	16	31	20	13	32
1569	2021-03-07 08:00:00	36	27	29	28	32	22	28	32	19	31	29	19	42	14	19	33
1570	2021-03-07 09:00:00	39	33	31	32	31	26	30	36	23	31	30	25	40	17	21	34
1571	2021-03-07 10:00:00	34	30	32	25	28	27	38	35	28	33	30	24	42	26	25	33
1572	2021-03-07 11:00:00	27	26	33	21	16	30	29	34	25	26	32	22	46	32	23	32
1573	2021-03-07 12:00:00	22	23	32	15	12	28	28	33	27	25	35	21	43	35	22	31
1574	2021-03-07 13:00:00	25	17	31	14	12	29	30	32	33	24	32	26	45	27	19	29
1575	2021-03-07 14:00:00	30	19	29	12	10	23	29	28	33	19	28	24	46	26	16	28
1576	2021-03-07 15:00:00	32	21	32	20	9	20	31	29	32	19	25	21	38	22	14	30
1577	2021-03-07 16:00:00	32	25	35	19	9	21	30	30	32	17	25	19	28	25	14	31
1578	2021-03-07 17:00:00	33	31	40	16	9	20	31	26	32	24	28	21	27	28	16	33
1579	2021-03-07 18:00:00	35	23	40	16	11	22	58	24	27	33	35	18	28	29	21	34
1580	2021-03-07 19:00:00	40	21	38	20	13	21	34	26	24	31	37	22	38	27	21	37
1581	2021-03-07 20:00:00	40	32	46	20	13	24	34	30	24	29	41	22	41	22	21	37
1582	2021-03-07 21:00:00	43	30	48	23	14	23	34	31	26	35	34	20	44	25	20	35
1583	2021-03-07 22:00:00	48	29	47	26	13	24	27	31	26	31	27	18	46	19	21	34
1584	2021-03-07 23:00:00	45	29	42	28	11	26	25	32	21	35	26	17	51	21	19	33
1585	2021-03-08	46	26	31	27	10	24	24	33	19	39	23	14	45	18	18	33
1586	2021-03-08 01:00:00	41	22	28	27	9	15	24	33	20	41	22	16	44	18	22	30
1587	2021-03-08 02:00:00	39	24	27	22	9	13	24	33	14	30	20	16	43	19	21	29
1588	2021-03-08 03:00:00	35	20	27	19	8	8	19	27	14	28	20	13	36	19	17	26
1589	2021-03-08 04:00:00	34	14	22	13	7	6	18	23	13	29	22	12	34	15	15	24
1590	2021-03-08 05:00:00	31	14	19	11	8	5	20	20	12	32	21	13	31	14	15	22
1591	2021-03-08 06:00:00	26	16	24	11	8	5	19	25	13	32	25	14	31	14	16	22
1592	2021-03-08 07:00:00	27	19	30	11	10	10	18	30	15	33	32	15	31	17	18	25
1593	2021-03-08 08:00:00	33	22	36	14	15	15	21	33	19	37	33	20	33	20	21	32
1594	2021-03-08 09:00:00	31	22	33	19	17	16	22	35	18	34	32	26	34	20	22	33
1595	2021-03-08 10:00:00	27	21	34	18	13	14	20	35	15	33	35	21	34	22	23	31
1596	2021-03-08 11:00:00	24	25	34	17	12	11	20	34	15	31	33	16	31	22	21	30
1597	2021-03-08 12:00:00	23	25	29	14	14	11	22	34	13	32	33	12	28	24	18	28
1598	2021-03-08 13:00:00	25	28	26	13	13	13	25	31	13	32	24	12	27	22	16	25
1599	2021-03-08 14:00:00	27	28	26	13	12	11	23	25	13	32	26	14	28	23	16	24
1600	2021-03-08 15:00:00	30	30	23	12	12	10	23	22	15	32	29	18	30	24	16	25
1601	2021-03-08 16:00:00	33	37	23	12	14	13	30	26	13	30	26	16	29	26	19	27
1602	2021-03-08 17:00:00	37	40	26	15	18	14	27	31	14	33	42	12	24	29	18	31
1603	2021-03-08 18:00:00	36	41	32	22	19	19	25	29	17	30	44	15	28	30	22	32
1604	2021-03-08 19:00:00	41	47	39	27	22	30	24	26	25	37	38	18	39	36	23	36
1605	2021-03-08 20:00:00	48	46	39	44	32	42	25	29	41	39	30	15	57	40	36	43
1606	2021-03-08 21:00:00	49	45	40	50	45	42	31	28	35	40	37	15	55	37	43	47
1607	2021-03-08 22:00:00	46	40	42	55	48	37	34	28	31	44	38	16	51	35	41	45
1608	2021-03-08 23:00:00	46	38	42	59	44	42	29	17	25	45	37	21	47	35	42	41
1609	2021-03-09	45	30	39	50	44	37	21	17	29	43	35	23	41	29	38	39
1610	2021-03-09 01:00:00	44	28	41	49	39	42	20	24	35	40	35	25	34	26	36	38
1611	2021-03-09 02:00:00	41	33	38	50	36	32	23	27	33	35	36	21	31	22	35	34
1612	2021-03-09 03:00:00	42	30	35	47	35	28	18	23	23	33	33	14	29	18	32	31
1613	2021-03-09 04:00:00	41	28	33	43	32	24	20	20	16	36	29	14	26	18	31	32
1614	2021-03-09 05:00:00	40	25	30	41	31	24	15	22	13	33	27	15	25	17	29	30
1615	2021-03-09 06:00:00	38	25	28	37	30	23	16	23	15	34	22	16	27	17	30	31
1616	2021-03-09 07:00:00	39	25	28	36	28	23	20	26	17	34	27	21	30	17	28	32
1617	2021-03-09 08:00:00	43	28	29	37	27	23	25	32	22	43	30	26	33	16	29	35
1618	2021-03-09 09:00:00	48	30	28	41	30	23	27	34	23	46	29	30	31	15	29	36
1619	2021-03-09 10:00:00	52	30	30	46	34	25	26	29	21	42	32	20	31	16	30	36
1620	2021-03-09 11:00:00	55	29	35	39	31	27	25	30	20	49	32	16	33	17	29	35
1621	2021-03-09 12:00:00	54	28	39	37	24	22	23	26	18	43	32	16	34	21	29	32
1622	2021-03-09 13:00:00	52	24	38	38	19	19	27	26	17	26	31	17	36	26	25	30
1623	2021-03-09 14:00:00	45	21	35	37	19	15	15	22	16	18	28	16	35	30	20	31
1624	2021-03-09 15:00:00	35	21	35	37	17	11	15	22	15	22	24	20	36	30	16	32
1625	2021-03-09 16:00:00	32	21	40	30	19	10	21	22	11	22	31	20	38	31	15	34
1626	2021-03-09 17:00:00	34	18	39	33	22	12	18	24	13	28	38	18	45	42	16	36
1627	2021-03-09 18:00:00	38	22	40	36	29	16	18	31	15	36	44	20	51	36	18	40
1628	2021-03-09 19:00:00	44	29	50	43	34	30	24	34	24	43	50	28	55	33	25	46
1629	2021-03-09 20:00:00	55	38	52	47	37	43	34	42	35	39	55	25	60	40	32	52
1630	2021-03-09 21:00:00	62	40	53	50	47	37	33	45	32	41	53	28	52	35	29	55
1631	2021-03-09 22:00:00	63	53	52	52	52	54	39	43	40	46	50	32	46	32	28	53
1632	2021-03-09 23:00:00	59	49	49	55	54	50	36	39	41	43	45	21	42	29	33	49
1633	2021-03-10	55	37	49	56	44	44	31	35	41	39	39	22	37	29	37	47
1634	2021-03-10 01:00:00	53	39	45	54	41	42	30	29	43	35	32	23	33	29	32	45
1635	2021-03-10 02:00:00	49	40	43	55	41	52	19	25	38	23	31	21	31	28	29	42
1636	2021-03-10 03:00:00	45	36	43	45	37	43	14	23	32	20	27	17	28	33	24	40
1637	2021-03-10 04:00:00	40	34	44	32	32	31	22	20	24	20	28	17	27	30	33	38
1638	2021-03-10 05:00:00	34	33	41	28	29	33	21	21	17	25	24	16	26	21	31	36
1639	2021-03-10 06:00:00	31	32	33	25	26	31	20	20	17	27	20	18	25	26	30	35
1640	2021-03-10 07:00:00	31	32	30	27	22	30	23	23	17	32	19	24	26	29	32	36
1641	2021-03-10 08:00:00	34	34	31	34	23	30	30	33	24	35	26	30	29	29	35	37
1642	2021-03-10 09:00:00	38	32	30	38	29	31	35	38	23	37	34	37	31	34	33	39
1643	2021-03-10 10:00:00	40	30	28	36	36	32	34	37	28	39	35	38	34	38	35	37
1644	2021-03-10 11:00:00	39	32	30	32	34	32	33	37	33	40	40	38	38	34	32	36
1645	2021-03-10 12:00:00	39	28	30	25	31	35	34	37	38	35	34	31	41	30	30	37
1646	2021-03-10 13:00:00	31	26	29	19	18	33	30	38	35	29	31	22	44	25	26	35
1647	2021-03-10 14:00:00	25	24	31	16	10	29	24	40	28	23	26	23	43	20	23	34
1648	2021-03-10 15:00:00	28	20	30	15	7	30	26	38	25	21	28	23	40	18	21	34
1649	2021-03-10 16:00:00	30	20	31	16	8	27	27	32	29	30	31	22	38	19	20	37
1650	2021-03-10 17:00:00	33	23	34	16	9	29	24	30	22	37	34	23	35	19	19	37
1651	2021-03-10 18:00:00	36	28	40	17	11	21	27	36	20	46	38	25	36	26	23	39
1652	2021-03-10 19:00:00	43	33	46	27	18	17	30	51	24	60	40	29	41	32	24	42
1653	2021-03-10 20:00:00	53	38	47	40	26	21	38	51	25	60	41	27	42	44	37	42
1654	2021-03-10 21:00:00	61	38	44	47	32	26	38	48	25	64	38	25	41	41	53	43
1655	2021-03-10 22:00:00	63	38	41	53	32	34	39	44	28	64	39	25	35	41	51	43
1656	2021-03-10 23:00:00	58	35	40	55	28	31	38	45	34	55	38	25	33	40	51	42
1657	2021-03-11	57	31	36	47	21	31	42	45	36	44	36	24	30	38	43	40
1658	2021-03-11 01:00:00	55	31	33	46	20	27	36	44	26	37	37	25	27	31	33	39
1659	2021-03-11 02:00:00	50	27	31	41	15	24	34	45	25	36	37	22	27	31	22	37
1660	2021-03-11 03:00:00	49	24	30	35	15	30	28	38	25	37	35	18	25	24	21	37
1661	2021-03-11 04:00:00	48	23	29	41	17	23	28	33	26	38	32	16	22	24	19	35
1662	2021-03-11 05:00:00	44	22	26	39	19	18	28	32	24	34	29	15	21	24	17	34
1663	2021-03-11 06:00:00	43	22	27	37	17	17	26	32	23	31	28	17	22	22	18	33
1664	2021-03-11 07:00:00	42	22	27	43	19	17	22	31	22	31	29	18	23	19	21	32
1665	2021-03-11 08:00:00	43	22	28	47	27	17	24	30	23	33	29	22	28	22	25	33
1666	2021-03-11 09:00:00	47	22	29	48	26	19	28	31	25	38	29	26	29	18	27	35
1667	2021-03-11 10:00:00	52	23	36	51	27	23	31	31	22	36	31	24	27	20	25	36
1668	2021-03-11 11:00:00	47	26	36	53	25	22	28	29	24	35	34	23	21	24	25	36
1669	2021-03-11 12:00:00	37	30	31	45	24	24	25	21	18	26	34	19	17	22	17	33
1670	2021-03-11 13:00:00	27	19	26	55	24	25	23	21	13	12	33	14	15	17	14	30
1671	2021-03-11 14:00:00	27	10	24	53	24	14	26	15	11	8	29	11	22	15	11	28
1672	2021-03-11 15:00:00	30	10	22	33	20	10	22	10	14	8	24	11	24	15	12	26
1673	2021-03-11 16:00:00	35	10	17	25	21	6	19	10	13	15	25	13	20	17	18	26
1674	2021-03-11 17:00:00	41	15	15	23	22	8	21	10	15	24	27	14	19	25	16	27
1675	2021-03-11 18:00:00	48	21	18	25	33	11	24	16	18	25	30	17	32	30	19	30
1676	2021-03-11 19:00:00	56	23	26	30	46	17	35	22	28	26	43	23	55	32	18	40
1677	2021-03-11 20:00:00	67	25	32	33	57	31	37	22	56	30	63	34	74	35	22	51
1678	2021-03-11 21:00:00	65	23	39	43	53	48	42	38	71	32	74	44	68	50	30	54
1679	2021-03-11 22:00:00	65	27	50	53	56	45	38	49	65	39	66	53	62	28	34	57
1680	2021-03-11 23:00:00	65	38	46	56	54	49	32	50	59	38	63	49	55	34	44	57
1681	2021-03-12	67	41	46	56	49	43	41	45	49	47	61	44	49	39	49	53
1682	2021-03-12 01:00:00	63	43	46	53	44	46	43	38	45	60	56	37	44	35	49	50
1683	2021-03-12 02:00:00	59	41	44	55	40	37	35	43	39	53	52	30	40	30	40	47
1684	2021-03-12 03:00:00	55	34	43	50	36	34	25	41	33	51	46	26	37	18	34	45
1685	2021-03-12 04:00:00	53	27	39	47	34	30	29	39	35	46	43	23	35	11	36	42
1686	2021-03-12 05:00:00	51	25	39	43	32	29	23	36	33	43	42	19	31	12	35	40
1687	2021-03-12 06:00:00	48	25	40	38	31	27	22	36	28	41	40	19	29	16	39	38
1688	2021-03-12 07:00:00	47	32	41	40	30	26	26	34	30	42	38	21	31	16	40	38
1689	2021-03-12 08:00:00	48	31	48	45	32	28	34	32	29	42	37	27	31	23	40	41
1690	2021-03-12 09:00:00	50	36	50	46	35	31	32	30	29	47	37	33	30	20	39	41
1691	2021-03-12 10:00:00	51	39	52	47	38	33	31	35	31	46	42	29	32	25	32	39
1692	2021-03-12 11:00:00	51	29	47	52	39	35	32	25	32	50	39	24	28	23	22	38
1693	2021-03-12 12:00:00	49	21	41	56	44	29	22	22	28	49	33	26	20	22	15	35
1694	2021-03-12 13:00:00	44	14	34	54	44	20	22	22	22	23	27	27	15	22	13	33
1695	2021-03-12 14:00:00	48	11	28	48	43	7	18	18	18	15	23	14	11	19	12	31
1696	2021-03-12 15:00:00	60	9	25	44	40	6	19	19	14	19	21	16	13	16	13	31
1697	2021-03-12 16:00:00	68	10	20	48	36	7	15	21	14	23	20	17	11	19	13	34
1698	2021-03-12 17:00:00	74	10	19	49	34	7	17	24	13	21	23	23	14	25	16	34
1699	2021-03-12 18:00:00	78	11	22	47	31	8	22	27	17	34	28	28	26	27	21	37
1700	2021-03-12 19:00:00	72	17	29	65	30	21	24	31	18	69	33	36	55	26	27	46
1701	2021-03-12 20:00:00	64	33	36	71	34	40	41	33	23	96	46	58	80	30	27	55
1702	2021-03-12 21:00:00	69	35	35	63	33	44	36	30	27	95	61	66	77	28	23	55
1703	2021-03-12 22:00:00	70	29	39	46	35	28	31	25	32	86	65	65	72	25	25	53
1704	2021-03-12 23:00:00	65	26	44	42	45	31	31	26	35	69	82	71	62	38	27	53
1705	2021-03-13	61	25	41	51	48	22	45	28	40	65	76	71	56	29	21	53
1706	2021-03-13 01:00:00	57	38	44	51	43	24	45	29	43	61	52	56	55	23	17	53
1707	2021-03-13 02:00:00	53	36	48	49	37	24	32	30	40	53	37	42	52	19	21	50
1708	2021-03-13 03:00:00	49	38	47	47	33	35	27	31	33	50	34	41	49	17	28	48
1709	2021-03-13 04:00:00	46	37	45	46	32	32	22	33	29	50	38	37	44	14	30	45
1710	2021-03-13 05:00:00	43	32	45	40	29	27	24	35	32	47	39	29	39	15	30	45
1711	2021-03-13 06:00:00	40	35	42	38	26	29	34	35	29	44	42	28	34	13	32	44
1712	2021-03-13 07:00:00	40	44	42	35	23	27	35	33	28	47	40	29	32	14	32	45
1713	2021-03-13 08:00:00	39	40	44	32	24	30	39	30	31	44	39	33	28	15	29	46
1714	2021-03-13 09:00:00	45	43	42	37	26	31	44	31	30	43	45	33	29	16	30	47
1715	2021-03-13 10:00:00	58	40	40	41	29	30	41	36	30	42	46	31	36	14	32	51
1716	2021-03-13 11:00:00	64	39	35	43	29	26	34	40	32	51	45	30	41	16	24	48
1717	2021-03-13 12:00:00	60	29	29	43	20	20	29	33	29	58	31	32	35	19	18	44
1718	2021-03-13 13:00:00	48	17	24	36	23	11	22	22	15	39	24	25	32	15	12	35
1719	2021-03-13 14:00:00	42	11	19	22	21	8	16	18	13	26	19	20	34	14	11	27
1720	2021-03-13 15:00:00	37	11	17	24	19	6	16	15	14	18	17	15	36	15	11	25
1721	2021-03-13 16:00:00	32	11	15	27	18	7	17	15	15	15	16	14	32	16	11	23
1722	2021-03-13 17:00:00	34	11	15	29	21	7	20	15	16	15	17	14	39	20	11	24
1723	2021-03-13 18:00:00	40	13	18	32	36	12	26	22	17	19	19	18	58	24	13	25
1724	2021-03-13 19:00:00	65	19	25	40	54	17	29	38	24	38	26	25	91	32	16	35
1725	2021-03-13 20:00:00	85	43	42	46	53	32	61	55	56	55	42	47	109	40	45	55
1726	2021-03-13 21:00:00	104	72	51	54	58	44	87	51	78	45	80	66	94	53	43	63
1727	2021-03-13 22:00:00	115	70	57	67	66	56	108	48	88	45	89	62	90	49	25	64
1728	2021-03-13 23:00:00	105	56	61	56	69	64	75	62	77	54	100	60	78	42	34	64
1729	2021-03-14	103	56	63	59	71	80	45	70	72	57	86	49	69	56	42	63
1730	2021-03-14 01:00:00	102	43	51	68	67	74	27	62	60	63	81	50	62	43	48	60
1731	2021-03-14 02:00:00	102	24	57	70	62	56	15	51	44	74	80	47	56	42	33	59
1732	2021-03-14 03:00:00	92	26	51	68	63	59	16	52	33	46	71	31	50	40	25	57
1733	2021-03-14 04:00:00	82	31	52	64	52	45	19	54	30	35	66	23	44	27	30	54
1734	2021-03-14 05:00:00	80	24	48	60	45	42	19	50	24	39	66	18	39	27	23	49
1735	2021-03-14 06:00:00	71	26	40	52	47	39	18	50	20	54	57	16	38	33	22	47
1736	2021-03-14 07:00:00	69	29	41	55	48	35	23	48	23	63	49	18	41	25	28	44
1737	2021-03-14 08:00:00	71	49	47	61	55	47	48	55	38	65	51	26	45	28	47	44
1738	2021-03-14 09:00:00	69	48	45	62	57	56	51	55	41	61	51	34	44	27	59	45
1739	2021-03-14 10:00:00	71	36	49	60	45	50	51	48	42	51	47	30	47	30	60	44
1740	2021-03-14 11:00:00	73	29	49	51	37	42	39	47	30	53	40	26	41	36	41	38
1741	2021-03-14 12:00:00	68	23	44	45	35	27	28	45	23	67	27	23	38	52	28	35
1742	2021-03-14 13:00:00	57	13	35	28	28	17	17	40	18	79	19	22	46	51	21	30
1743	2021-03-14 14:00:00	45	10	25	24	22	14	16	41	13	81	17	18	68	47	19	29
1744	2021-03-14 15:00:00	36	11	18	24	18	13	18	37	13	74	17	19	75	31	19	27
1745	2021-03-14 16:00:00	30	10	17	25	18	12	17	36	17	75	18	21	85	25	17	27
1746	2021-03-14 17:00:00	32	11	23	26	18	14	16	46	15	58	20	20	92	35	18	30
1747	2021-03-14 18:00:00	36	12	30	26	25	19	19	58	19	47	23	20	89	37	18	33
1748	2021-03-14 19:00:00	41	14	42	30	35	16	21	68	22	42	25	21	87	36	22	37
1749	2021-03-14 20:00:00	48	13	25	44	62	20	17	51	32	49	25	22	84	29	25	37
1750	2021-03-14 21:00:00	70	14	19	63	76	28	17	41	42	49	27	23	77	24	25	37
1751	2021-03-14 22:00:00	82	16	21	72	78	29	17	36	45	52	32	32	70	20	28	36
1752	2021-03-14 23:00:00	82	19	17	67	73	36	18	32	55	47	46	31	60	19	29	38
1753	2021-03-15	79	27	19	75	73	27	17	34	51	36	41	34	53	17	27	42
1754	2021-03-15 01:00:00	71	26	18	63	65	23	22	39	41	26	34	40	47	12	24	40
1755	2021-03-15 02:00:00	68	29	21	67	54	18	21	29	32	35	31	35	44	10	24	35
1756	2021-03-15 03:00:00	64	27	21	59	48	17	18	22	32	50	28	32	41	9	27	27
1757	2021-03-15 04:00:00	61	25	22	57	44	21	21	22	24	28	36	25	37	9	35	24
1758	2021-03-15 05:00:00	59	25	25	50	38	23	20	22	25	27	42	23	37	9	38	26
1759	2021-03-15 06:00:00	54	27	28	48	35	22	22	21	26	35	43	22	34	12	34	26
1760	2021-03-15 07:00:00	51	28	33	54	32	30	26	21	39	42	45	21	32	20	34	32
1761	2021-03-15 08:00:00	52	40	44	56	31	33	35	29	41	47	50	29	33	27	40	37
1762	2021-03-15 09:00:00	58	42	46	63	35	42	43	32	39	46	50	32	37	24	37	40
1763	2021-03-15 10:00:00	63	35	42	63	33	41	40	29	41	40	44	33	44	20	40	42
1764	2021-03-15 11:00:00	62	28	33	58	30	34	37	24	31	36	38	30	63	19	35	41
1765	2021-03-15 12:00:00	47	17	23	43	33	25	29	22	31	27	31	26	80	20	22	38
1766	2021-03-15 13:00:00	40	11	19	32	23	12	23	19	30	22	22	30	72	14	18	34
1767	2021-03-15 14:00:00	34	9	14	23	19	7	18	15	22	15	19	22	49	13	15	29
1768	2021-03-15 15:00:00	28	10	15	22	17	6	16	13	15	16	16	19	22	12	13	28
1769	2021-03-15 16:00:00	27	9	18	22	17	7	15	12	14	16	16	18	20	13	13	26
1770	2021-03-15 17:00:00	27	10	17	23	18	9	15	12	15	16	15	19	21	13	14	24
1771	2021-03-15 18:00:00	29	10	20	23	21	12	17	13	17	16	16	21	46	16	17	29
1772	2021-03-15 19:00:00	42	13	24	26	33	30	21	20	30	24	21	33	91	21	23	41
1773	2021-03-15 20:00:00	69	26	33	37	56	59	39	40	64	49	34	57	121	43	57	52
1774	2021-03-15 21:00:00	90	47	51	72	84	66	67	64	63	84	61	72	105	50	91	60
1775	2021-03-15 22:00:00	100	58	50	81	91	67	80	67	80	118	76	74	94	47	85	61
1776	2021-03-15 23:00:00	101	73	52	81	88	69	73	67	85	111	88	64	83	33	74	62
1777	2021-03-16	97	67	52	72	82	61	67	73	80	106	83	57	75	32	52	56
1778	2021-03-16 01:00:00	94	53	56	71	75	56	56	71	67	90	72	50	69	23	49	55
1779	2021-03-16 02:00:00	91	54	52	68	70	48	49	66	57	84	72	49	62	20	48	50
1780	2021-03-16 03:00:00	83	41	49	72	60	42	52	62	58	75	60	37	56	22	54	47
1781	2021-03-16 04:00:00	75	35	48	62	53	42	41	60	49	73	60	28	50	15	52	44
1782	2021-03-16 05:00:00	76	30	44	60	52	40	44	51	39	69	61	26	45	13	55	44
1783	2021-03-16 06:00:00	73	31	44	63	54	40	39	48	37	63	56	26	42	13	58	42
1784	2021-03-16 07:00:00	74	41	45	66	52	40	39	46	38	63	52	30	47	17	53	42
1785	2021-03-16 08:00:00	77	47	46	65	53	39	41	44	44	59	53	40	55	16	49	45
1786	2021-03-16 09:00:00	80	52	48	61	52	33	45	44	44	63	54	46	59	17	51	48
1787	2021-03-16 10:00:00	82	54	54	55	48	33	51	51	42	72	56	43	57	14	40	49
1788	2021-03-16 11:00:00	87	44	58	45	38	35	48	54	41	71	55	50	63	14	32	49
1789	2021-03-16 12:00:00	82	42	57	39	38	26	32	37	33	53	45	39	65	15	25	49
1790	2021-03-16 13:00:00	57	21	47	34	34	15	18	22	31	39	36	35	52	16	16	44
1791	2021-03-16 14:00:00	36	18	32	23	25	7	14	17	21	22	22	38	30	14	13	41
1792	2021-03-16 15:00:00	30	11	24	20	21	6	14	15	22	15	20	39	26	12	13	41
1793	2021-03-16 16:00:00	25	10	21	18	20	8	15	12	18	13	18	32	36	12	14	40
1794	2021-03-16 17:00:00	26	11	27	18	20	9	14	11	17	12	19	27	31	15	16	36
1795	2021-03-16 18:00:00	32	12	33	18	23	10	18	12	19	14	19	26	28	18	19	34
1796	2021-03-16 19:00:00	42	16	35	23	34	17	21	26	22	30	20	27	28	24	23	38
1797	2021-03-16 20:00:00	44	22	35	34	61	20	23	53	36	58	30	25	33	35	32	38
1798	2021-03-16 21:00:00	43	26	38	46	70	17	26	58	41	40	39	26	50	56	30	35
1799	2021-03-16 22:00:00	50	30	41	56	73	25	28	67	29	37	40	22	61	57	28	34
1800	2021-03-16 23:00:00	56	29	41	59	66	31	21	65	26	48	38	17	58	47	22	35
1801	2021-03-17	61	28	39	52	53	30	18	36	32	57	39	15	53	41	17	34
1802	2021-03-17 01:00:00	60	21	39	41	37	30	16	38	25	56	34	18	47	32	20	31
1803	2021-03-17 02:00:00	55	18	37	50	21	33	17	31	25	56	32	17	45	33	17	30
1804	2021-03-17 03:00:00	44	18	37	45	25	22	13	32	21	39	37	16	40	29	16	26
1805	2021-03-17 04:00:00	31	20	33	35	23	20	15	33	18	39	36	16	39	22	16	22
1806	2021-03-17 05:00:00	25	18	33	32	21	13	15	31	16	41	33	18	34	18	21	21
1807	2021-03-17 06:00:00	24	17	31	34	19	16	13	29	16	34	34	18	36	21	23	21
1808	2021-03-17 07:00:00	33	22	32	30	23	23	20	32	19	31	34	21	37	19	21	26
1809	2021-03-17 08:00:00	40	30	38	32	27	30	34	39	22	37	35	27	42	26	35	31
1810	2021-03-17 09:00:00	42	29	37	30	31	31	40	32	30	41	35	31	45	23	31	34
1811	2021-03-17 10:00:00	43	33	33	28	30	25	37	30	36	36	33	32	46	25	23	35
1812	2021-03-17 11:00:00	40	30	33	34	26	26	34	32	40	32	37	29	48	42	20	32
1813	2021-03-17 12:00:00	40	27	34	27	29	20	30	27	42	28	37	27	49	47	20	29
1814	2021-03-17 13:00:00	37	18	28	18	27	14	23	21	36	21	27	26	48	28	14	27
1815	2021-03-17 14:00:00	36	12	23	15	22	9	17	15	24	16	19	22	38	20	13	24
1816	2021-03-17 15:00:00	36	10	21	17	17	8	15	13	19	13	15	21	31	21	13	21
1817	2021-03-17 16:00:00	33	12	17	22	17	9	16	14	17	18	15	21	26	18	14	22
1818	2021-03-17 17:00:00	30	15	16	21	18	12	16	15	20	30	15	21	27	20	16	24
1819	2021-03-17 18:00:00	34	14	20	23	24	19	18	19	24	50	18	20	33	28	19	25
1820	2021-03-17 19:00:00	42	17	26	26	30	23	16	27	25	65	22	20	43	32	21	28
1821	2021-03-17 20:00:00	40	21	32	26	36	22	22	43	33	68	33	21	44	26	24	31
1822	2021-03-17 21:00:00	37	16	38	26	38	16	20	49	27	64	39	20	41	26	20	30
1823	2021-03-17 22:00:00	34	13	31	25	34	16	19	52	23	57	42	20	46	26	21	29
1824	2021-03-17 23:00:00	33	12	24	28	32	13	17	52	20	44	30	20	46	26	18	29
1825	2021-03-18	29	19	22	26	28	9	17	43	18	43	22	18	42	21	14	28
1826	2021-03-18 01:00:00	29	21	21	27	19	10	13	40	21	42	22	18	38	21	14	27
1827	2021-03-18 02:00:00	30	11	18	23	17	10	12	36	17	39	25	18	35	16	13	26
1828	2021-03-18 03:00:00	28	8	17	23	18	9	13	34	17	28	22	17	32	17	15	24
1829	2021-03-18 04:00:00	29	7	18	23	15	8	12	32	16	24	22	16	26	14	25	24
1830	2021-03-18 05:00:00	31	7	18	24	12	9	11	30	15	24	19	14	22	14	34	23
1831	2021-03-18 06:00:00	31	8	19	23	12	7	12	31	14	19	21	16	25	14	30	24
1832	2021-03-18 07:00:00	31	16	26	24	17	12	16	32	15	20	25	17	30	17	29	29
1833	2021-03-18 08:00:00	37	30	29	31	21	17	29	35	22	26	31	29	38	25	27	35
1834	2021-03-18 09:00:00	40	39	26	22	20	22	29	33	22	24	29	50	37	23	33	39
1835	2021-03-18 10:00:00	35	31	24	19	18	18	25	30	27	21	31	48	39	18	31	40
1836	2021-03-18 11:00:00	29	27	18	16	16	20	22	21	24	14	31	47	37	15	32	40
1837	2021-03-18 12:00:00	28	16	19	11	13	14	17	19	17	11	30	41	32	20	19	41
1838	2021-03-18 13:00:00	19	12	16	9	9	12	15	14	17	11	25	30	32	17	17	39
1839	2021-03-18 14:00:00	17	9	15	9	7	8	15	16	19	14	22	34	30	13	16	36
1840	2021-03-18 15:00:00	21	8	15	10	8	7	16	16	16	16	19	29	25	12	16	37
1841	2021-03-18 16:00:00	25	9	15	9	7	10	16	18	14	20	17	25	29	12	17	36
1842	2021-03-18 17:00:00	23	7	17	10	8	12	16	14	16	22	17	26	28	13	15	34
1843	2021-03-18 18:00:00	24	19	20	13	10	14	15	15	22	24	18	25	32	18	16	34
1844	2021-03-18 19:00:00	24	16	27	14	11	20	17	21	23	27	22	24	31	17	19	32
1845	2021-03-18 20:00:00	26	18	32	17	12	22	16	31	25	45	35	22	30	31	21	32
1846	2021-03-18 21:00:00	28	18	31	15	12	15	14	55	18	46	44	23	26	29	18	31
1847	2021-03-18 22:00:00	25	15	40	15	12	12	14	64	16	35	50	21	27	24	18	31
1848	2021-03-18 23:00:00	21	14	51	16	10	11	13	56	15	27	44	20	26	20	18	30
1849	2021-03-19	18	12	46	14	10	8	12	24	13	19	24	15	22	21	15	29
1850	2021-03-19 01:00:00	17	13	32	11	9	6	11	15	13	17	19	15	18	17	14	26
1851	2021-03-19 02:00:00	17	13	23	12	10	5	12	14	12	17	22	14	14	11	13	26
1852	2021-03-19 03:00:00	17	12	19	12	12	5	12	12	14	19	23	14	13	8	12	25
1853	2021-03-19 04:00:00	17	10	18	12	14	5	13	12	12	21	23	13	12	10	12	21
1854	2021-03-19 05:00:00	18	12	20	15	16	5	13	25	12	28	21	13	13	8	11	20
1855	2021-03-19 06:00:00	18	10	22	19	19	5	12	27	12	24	19	14	15	11	11	21
1856	2021-03-19 07:00:00	21	10	27	24	19	7	12	26	15	23	21	15	21	15	14	23
1857	2021-03-19 08:00:00	27	14	32	25	24	9	15	29	16	24	25	21	28	21	17	29
1858	2021-03-19 09:00:00	32	14	33	24	21	13	18	28	16	27	29	26	31	26	18	30
1859	2021-03-19 10:00:00	34	16	34	21	17	14	19	26	16	27	26	22	32	22	15	29
1860	2021-03-19 11:00:00	32	16	35	21	15	12	16	23	14	29	23	26	28	22	16	30
1861	2021-03-19 12:00:00	29	15	31	15	12	10	15	23	15	33	21	26	21	23	14	29
1862	2021-03-19 13:00:00	26	12	23	14	11	7	12	24	13	36	19	27	18	19	13	29
1863	2021-03-19 14:00:00	21	9	22	15	10	8	14	28	12	39	19	19	14	21	12	27
1864	2021-03-19 15:00:00	19	10	22	13	11	9	15	31	14	44	22	17	12	23	15	29
1865	2021-03-19 16:00:00	21	11	24	15	12	10	15	34	17	44	24	17	14	23	14	30
1866	2021-03-19 17:00:00	24	13	26	17	15	9	14	40	17	42	22	15	15	23	13	30
1867	2021-03-19 18:00:00	27	12	32	21	18	9	15	43	13	38	25	16	18	20	15	28
1868	2021-03-19 19:00:00	30	12	26	26	21	10	15	39	13	42	26	15	21	17	16	28
1869	2021-03-19 20:00:00	36	14	21	29	22	12	13	36	13	41	23	13	20	25	19	25
1870	2021-03-19 21:00:00	41	14	23	37	17	13	13	37	10	44	26	12	19	23	17	25
1871	2021-03-19 22:00:00	45	13	19	22	12	12	12	27	14	34	19	11	19	25	19	25
1872	2021-03-19 23:00:00	38	9	17	14	11	10	11	22	10	31	18	11	18	21	18	24
1873	2021-03-20	24	9	16	17	10	5	9	18	9	27	16	11	16	21	16	23
1874	2021-03-20 01:00:00	18	11	13	21	15	5	11	17	10	22	13	11	14	18	13	21
1875	2021-03-20 02:00:00	18	11	11	29	20	6	12	16	9	15	13	11	18	19	8	20
1876	2021-03-20 03:00:00	19	13	10	24	14	5	11	16	9	15	16	9	17	21	7	18
1877	2021-03-20 04:00:00	19	10	12	19	14	3	8	19	10	18	19	10	15	18	8	16
1878	2021-03-20 05:00:00	23	6	14	14	9	3	6	21	10	20	18	8	15	17	6	14
1879	2021-03-20 06:00:00	23	5	13	11	6	3	6	19	10	23	19	8	15	17	5	14
1880	2021-03-20 07:00:00	24	6	14	9	6	6	7	20	9	27	23	10	27	18	8	15
1881	2021-03-20 08:00:00	21	11	21	11	9	7	11	28	10	37	30	14	33	21	18	20
1882	2021-03-20 09:00:00	22	16	27	13	12	9	19	34	10	40	24	15	43	22	18	24
1883	2021-03-20 10:00:00	23	15	26	14	17	7	17	36	12	27	18	14	43	21	13	25
1884	2021-03-20 11:00:00	28	12	26	12	22	8	13	29	11	23	18	14	47	25	11	26
1885	2021-03-20 12:00:00	31	10	19	14	21	8	9	16	13	21	17	15	44	30	9	27
1886	2021-03-20 13:00:00	28	8	18	15	17	6	7	14	11	19	17	13	45	33	7	26
1887	2021-03-20 14:00:00	27	10	17	14	14	6	9	14	9	14	16	11	29	32	8	25
1888	2021-03-20 15:00:00	27	7	19	15	12	8	13	14	10	13	17	12	21	32	9	26
1889	2021-03-20 16:00:00	25	10	20	16	12	9	13	17	12	16	19	11	16	34	10	27
1890	2021-03-20 17:00:00	26	10	20	14	12	9	13	18	10	22	19	13	16	31	11	29
1891	2021-03-20 18:00:00	29	10	23	14	14	11	17	21	14	23	25	13	18	31	12	30
1892	2021-03-20 19:00:00	28	14	25	16	14	14	18	23	15	29	22	14	21	31	13	31
1893	2021-03-20 20:00:00	28	12	24	14	23	11	16	22	15	33	24	11	24	27	13	29
1894	2021-03-20 21:00:00	22	10	22	22	34	8	13	20	13	29	27	11	19	25	9	30
1895	2021-03-20 22:00:00	16	9	25	32	36	6	11	19	12	35	25	11	16	19	8	28
1896	2021-03-20 23:00:00	18	9	16	34	35	7	9	18	10	25	23	11	12	16	7	26
1897	2021-03-21	17	7	15	31	27	4	7	24	8	11	21	10	12	17	7	23
1898	2021-03-21 01:00:00	20	5	14	32	26	33	6	20	8	8	23	9	14	21	6	20
1899	2021-03-21 02:00:00	20	5	12	25	26	5	5	10	9	14	20	8	16	18	6	17
1900	2021-03-21 03:00:00	17	5	11	27	24	3	4	13	9	14	15	7	13	12	6	16
1901	2021-03-21 04:00:00	16	4	11	28	21	2	4	12	8	12	10	7	15	16	7	15
1902	2021-03-21 05:00:00	17	4	11	23	24	2	4	11	10	15	9	6	13	9	9	14
1903	2021-03-21 06:00:00	23	5	11	25	25	3	4	10	9	15	10	6	19	7	9	14
1904	2021-03-21 07:00:00	28	5	13	32	27	3	5	13	9	23	13	6	26	8	11	17
1905	2021-03-21 08:00:00	32	11	14	40	33	6	10	23	16	26	17	10	40	10	16	20
1906	2021-03-21 09:00:00	36	19	16	38	33	9	12	33	18	31	25	14	39	17	19	21
1907	2021-03-21 10:00:00	37	16	18	37	27	12	12	37	20	31	33	12	37	16	15	23
1908	2021-03-21 11:00:00	39	17	18	36	18	16	13	38	17	30	40	12	35	14	12	23
1909	2021-03-21 12:00:00	37	12	18	31	16	13	12	35	16	27	39	16	30	14	12	23
1910	2021-03-21 13:00:00	29	10	19	18	14	7	13	30	13	19	40	15	27	13	10	24
1911	2021-03-21 14:00:00	27	10	19	10	9	9	16	27	14	17	36	13	24	12	11	26
1912	2021-03-21 15:00:00	28	11	25	10	8	7	14	35	13	15	23	14	23	15	19	28
1913	2021-03-21 16:00:00	31	14	27	8	10	9	16	36	13	17	20	14	22	16	20	30
1914	2021-03-21 17:00:00	26	16	31	9	10	13	11	45	14	31	18	14	27	15	15	32
1915	2021-03-21 18:00:00	27	19	33	11	14	17	13	29	13	29	21	14	27	18	12	31
1916	2021-03-21 19:00:00	31	22	32	15	17	12	16	16	14	32	28	15	27	17	16	32
1917	2021-03-21 20:00:00	36	22	27	22	21	12	16	29	15	28	39	17	38	13	14	31
1918	2021-03-21 21:00:00	37	13	27	20	19	21	14	26	14	23	41	19	56	16	16	31
1919	2021-03-21 22:00:00	38	14	23	28	21	26	15	21	13	16	23	15	52	15	18	32
1920	2021-03-21 23:00:00	38	15	17	37	16	26	14	15	14	15	19	18	42	12	28	29
1921	2021-03-22	33	13	16	36	20	27	12	15	13	15	18	20	40	11	21	27
1922	2021-03-22 01:00:00	32	10	13	32	26	19	11	18	13	14	18	28	39	12	15	26
1923	2021-03-22 02:00:00	28	9	12	29	26	18	10	16	12	15	18	21	37	8	15	24
1924	2021-03-22 03:00:00	26	9	10	31	30	20	13	16	13	15	17	22	36	7	17	22
1925	2021-03-22 04:00:00	30	11	14	35	33	20	11	13	14	19	16	19	33	7	22	21
1926	2021-03-22 05:00:00	28	10	14	34	31	20	16	11	11	25	17	19	30	9	22	19
1927	2021-03-22 06:00:00	32	12	18	30	32	19	16	12	14	29	17	18	28	8	22	20
1928	2021-03-22 07:00:00	34	16	20	32	31	18	17	14	12	35	20	20	28	12	23	24
1929	2021-03-22 08:00:00	43	25	29	42	31	21	24	21	18	41	24	25	27	16	26	26
1930	2021-03-22 09:00:00	44	28	33	38	33	24	30	23	18	39	24	23	24	17	25	25
1931	2021-03-22 10:00:00	42	29	32	30	29	26	28	23	18	34	27	22	26	16	24	24
1932	2021-03-22 11:00:00	38	26	27	22	26	18	18	23	18	24	27	21	23	16	20	24
1933	2021-03-22 12:00:00	34	16	24	13	22	13	11	20	15	15	23	14	18	15	14	22
1934	2021-03-22 13:00:00	29	9	17	12	17	9	7	17	14	12	17	13	18	15	11	22
1935	2021-03-22 14:00:00	24	5	16	13	14	7	11	11	13	8	18	12	25	11	7	23
1936	2021-03-22 15:00:00	22	6	14	14	12	8	11	10	12	7	19	11	28	13	7	25
1937	2021-03-22 16:00:00	22	6	19	15	13	8	11	10	9	7	21	12	20	14	7	25
1938	2021-03-22 17:00:00	22	10	20	15	15	10	13	14	9	10	24	13	19	16	8	27
1939	2021-03-22 18:00:00	28	11	26	17	18	13	11	21	12	16	24	16	28	19	10	31
1940	2021-03-22 19:00:00	32	14	35	20	19	13	19	23	16	21	27	18	33	21	11	36
1941	2021-03-22 20:00:00	34	20	37	22	21	25	23	21	27	25	36	25	45	30	16	42
1942	2021-03-22 21:00:00	34	28	32	20	21	39	26	20	39	28	52	23	58	38	19	43
1943	2021-03-22 22:00:00	30	26	29	17	21	45	26	28	50	23	54	21	58	47	20	43
1944	2021-03-22 23:00:00	28	22	27	16	22	40	21	22	45	19	51	24	53	42	17	41
1945	2021-03-23	30	27	28	19	22	37	13	20	40	17	44	27	49	32	18	40
1946	2021-03-23 01:00:00	34	26	29	20	25	34	15	17	36	20	45	26	44	31	15	40
1947	2021-03-23 02:00:00	28	27	29	24	26	32	15	17	35	17	43	28	42	28	21	38
1948	2021-03-23 03:00:00	28	30	26	24	28	28	20	17	35	16	43	24	39	23	23	37
1949	2021-03-23 04:00:00	28	25	26	25	29	23	22	17	30	16	42	22	36	21	22	36
1950	2021-03-23 05:00:00	30	27	26	24	30	22	21	16	24	16	42	24	37	19	17	35
1951	2021-03-23 06:00:00	36	27	27	35	28	20	23	14	18	21	44	23	36	17	16	36
1952	2021-03-23 07:00:00	40	28	31	41	27	20	23	16	18	28	41	23	32	16	23	35
1953	2021-03-23 08:00:00	45	29	32	41	28	23	24	26	23	47	41	25	30	17	27	34
1954	2021-03-23 09:00:00	47	26	31	40	30	27	25	31	22	51	35	26	34	15	27	37
1955	2021-03-23 10:00:00	40	26	30	42	30	22	27	29	21	44	34	24	42	14	27	38
1956	2021-03-23 11:00:00	33	14	25	43	27	18	19	24	15	28	27	23	51	15	19	34
1957	2021-03-23 12:00:00	26	10	18	39	29	10	18	17	14	15	23	19	45	17	15	30
1958	2021-03-23 13:00:00	21	7	18	30	19	8	11	11	11	9	17	13	38	14	14	28
1959	2021-03-23 14:00:00	19	7	17	35	16	7	9	9	10	7	15	11	24	12	11	25
1960	2021-03-23 15:00:00	19	7	16	37	16	7	12	10	10	7	15	11	19	12	10	26
1961	2021-03-23 16:00:00	19	8	17	39	19	8	12	9	9	7	17	12	18	12	10	26
1962	2021-03-23 17:00:00	20	9	19	43	20	8	12	10	11	8	17	13	20	13	11	28
1963	2021-03-23 18:00:00	22	10	21	46	22	10	13	11	12	10	20	17	25	15	12	30
1964	2021-03-23 19:00:00	25	13	25	49	27	16	19	16	18	16	25	24	31	19	15	43
1965	2021-03-23 20:00:00	38	27	36	56	33	37	36	29	35	48	34	38	43	45	26	56
1966	2021-03-23 21:00:00	72	41	42	32	43	47	55	52	52	62	66	58	70	51	24	63
1967	2021-03-23 22:00:00	78	55	50	31	44	49	39	57	57	81	85	48	66	50	22	63
1968	2021-03-23 23:00:00	62	48	48	31	42	53	18	69	57	56	85	32	58	52	19	61
1969	2021-03-24	58	39	39	36	41	47	16	60	52	57	74	26	51	47	16	57
1970	2021-03-24 01:00:00	53	28	37	54	37	39	14	48	46	33	65	25	45	47	17	53
1971	2021-03-24 02:00:00	49	26	39	53	30	34	15	41	44	18	64	26	42	42	17	48
1972	2021-03-24 03:00:00	46	25	35	53	18	37	18	36	36	21	59	19	37	37	18	45
1973	2021-03-24 04:00:00	42	20	33	42	16	36	23	36	29	21	53	16	32	37	24	42
1974	2021-03-24 05:00:00	41	19	34	37	17	30	21	34	29	30	51	14	29	34	32	40
1975	2021-03-24 06:00:00	51	27	36	32	16	28	22	37	27	43	48	15	30	31	44	38
1976	2021-03-24 07:00:00	59	33	39	38	20	27	25	36	25	54	45	19	29	30	37	38
1977	2021-03-24 08:00:00	65	45	39	45	27	26	43	37	30	57	47	28	34	29	37	39
1978	2021-03-24 09:00:00	66	43	40	35	31	27	45	35	22	62	47	29	36	29	40	37
1979	2021-03-24 10:00:00	52	34	45	37	29	28	36	34	25	64	46	23	36	32	28	34
1980	2021-03-24 11:00:00	43	29	41	33	23	26	31	32	18	49	44	18	28	39	16	29
1981	2021-03-24 12:00:00	38	22	35	25	17	18	24	32	14	43	43	14	19	44	16	25
1982	2021-03-24 13:00:00	35	12	33	18	14	9	14	36	9	41	32	16	17	41	11	22
1983	2021-03-24 14:00:00	35	9	25	14	13	6	15	31	9	28	23	11	17	43	10	20
1984	2021-03-24 15:00:00	34	10	20	17	12	7	14	26	9	20	18	11	17	34	11	20
1985	2021-03-24 16:00:00	34	9	18	24	14	10	15	25	8	18	16	12	14	27	14	20
1986	2021-03-24 17:00:00	35	11	19	24	19	10	16	31	9	25	18	12	17	30	17	21
1987	2021-03-24 18:00:00	42	13	20	27	29	11	18	35	10	43	19	14	28	34	18	25
1988	2021-03-24 19:00:00	43	18	27	32	38	19	28	40	18	55	24	21	77	37	19	34
1989	2021-03-24 20:00:00	47	25	57	43	44	27	29	38	31	48	36	25	94	50	24	47
1990	2021-03-24 21:00:00	51	24	53	50	56	21	25	35	34	57	36	43	88	48	31	61
1991	2021-03-24 22:00:00	55	24	54	61	68	17	22	41	31	47	36	71	79	48	36	63
1992	2021-03-24 23:00:00	59	20	53	61	66	19	17	37	27	45	39	75	72	65	38	65
1993	2021-03-25	60	18	32	51	62	15	15	34	20	42	33	77	63	50	39	63
1994	2021-03-25 01:00:00	66	22	25	55	52	15	12	30	15	37	32	52	59	26	37	58
1995	2021-03-25 02:00:00	67	24	20	54	53	19	13	33	14	32	34	52	53	25	28	56
1996	2021-03-25 03:00:00	63	24	18	57	51	23	20	32	25	32	32	48	48	24	26	50
1997	2021-03-25 04:00:00	56	23	18	68	48	17	24	21	37	37	32	48	44	17	25	49
1998	2021-03-25 05:00:00	50	28	20	65	43	18	26	17	31	38	33	46	43	16	23	50
1999	2021-03-25 06:00:00	50	33	24	65	45	19	30	17	26	36	29	40	41	15	25	50
[truncated: 24,281 more rows]
