# Supplementary material for: Regional PM2.5 pollution forecasting using a hybrid model based on multi-scales feature fusion and deep learning algorithms
Source: PLoS One. 2025 Oct 9;20(10):e0333489. doi: 10.1371/journal.pone.0333489 (PMC12510565; doi:10.1371/journal.pone.0333489)
Supplement: S1 Data — (ZIP) [file pone.0333489.s001.zip › S1 Data/pollution/O3.xlsx]

## Sheet: Sheet1
	date	Chengdu	Zigong	Luzhou	Deyang	Mianyang	Suining	Neijiang	Leshan	Nanchong	Meishan	Yibin	Guang'an	Dazhou	Ya'an	Ziyang	Chongqing
1	2021-01-01	6	6	4	13	18	7	7	23	26	10	7	8	33	12	13	5
2	2021-01-01 01:00:00	8	7	6	11	12	7	6	24	25	9	6	5	28	22	8	8
3	2021-01-01 02:00:00	0	0	0	0	0	0	0	0	0	0	0	0	33	0	0	0
4	2021-01-01 03:00:00	9	19	7	13	6	6	6	7	25	4	14	3	29	22	6	6
5	2021-01-01 04:00:00	8	17	11	12	3	7	6	12	25	4	13	3	29	13	6	6
6	2021-01-01 05:00:00	7	13.3333	10.3333	9.66667	3.33333	7	6	12.3333	25.6667	3.66667	10.3333	3.66667	28.6667	14.3333	5.66667	5.66667
7	2021-01-01 06:00:00	6	9.66667	9.66667	7.33333	3.66667	7	6	12.6667	26.3333	3.33333	7.66667	4.33333	28.3333	15.6667	5.33333	5.33333
8	2021-01-01 07:00:00	5	6	9	5	4	7	6	13	27	3	5	5	28	17	5	5
9	2021-01-01 08:00:00	5	5	7	4	4	7	6	11	29	3	3	3	25	13	5	5
10	2021-01-01 09:00:00	5	6	6	5	4	8	7	8	55	4	3	4	28	15	6	5
11	2021-01-01 10:00:00	6	8	10	7	7	10	10	12	38	5	4	5	24	16	8	7
12	2021-01-01 11:00:00	11	17	18	12	14	16	18	23	35	8	12	8	22	21	14	11
13	2021-01-01 12:00:00	23	30	27	18	25	32	32	42	31	17	28	15	32	27	33	17
14	2021-01-01 13:00:00	41	47	34	29	36	52	48	56	32	37	42	25	45	49	59	22
15	2021-01-01 14:00:00	47	61.5	39	44.5	49.5	63	60	64.5	36.5	50.5	50.5	30.5	43.5	55	70.5	26
16	2021-01-01 15:00:00	53	76	44	60	63	74	72	73	41	64	59	36	42	61	82	30
17	2021-01-01 16:00:00	48	80	48	63	68	78	70	73	47	57	71	37	38	62	82	37
18	2021-01-01 17:00:00	48	77	51	58	65	75	69	72	47	56	74	39	36	53	73	40
19	2021-01-01 18:00:00	41	70	48	60	60	61	66	63	42	46	69	38	32	49	55	36
20	2021-01-01 19:00:00	29	56	33	48	45	34	54	52	36	36	55	34	27	41	45	23
21	2021-01-01 20:00:00	25	53	18	51	40	25	42	45	33	24	39	28	28	25	45	14
22	2021-01-01 21:00:00	22	34	20	47	35	22	27	37	33	22	23	27	29	21	44	12
23	2021-01-01 22:00:00	23	26	12	36	31	18	29	30	31	14	14	27	30	14	46	11
24	2021-01-01 23:00:00	22	24	13	28	23	18	30	35	28	8	15	25	27	8	47	11
25	2021-01-02	21	16	10	25	20	19	28	39	27	4	11	20	27	7	45	10
26	2021-01-02 01:00:00	19	16	8	25	16	18	26	32	32	3	3	18	26	6	40	9
27	2021-01-02 02:00:00	18	14	8	23	15	20	23	25	33	3	1	23	23	6	34	10
28	2021-01-02 03:00:00	18	14	8	18	14	19	24	31	33	3	1	29	29	6	28	10
29	2021-01-02 04:00:00	20	11	7	24	13	22	25	33	33	9	1	27	28	6	27	9
30	2021-01-02 05:00:00	16	11	9	25	14	18	23	28	33	12	3	28	28	5	25	9
31	2021-01-02 06:00:00	15	12	8	16	15	13	17	25	34	15	1	29	26	4	23	9
32	2021-01-02 07:00:00	10	9	6	12	14	11	14	19	34	13	1	29	23	4	15	9
33	2021-01-02 08:00:00	9	6	5	9	10	9	9	18	28	13	2	24	25	3	12	7
34	2021-01-02 09:00:00	7	7	4	7	9	10	8	24	27	11	2	17	25	4	11	7
35	2021-01-02 10:00:00	6	8	4	7	8	9	8	20	29	9	3	19	27	5	10	8
36	2021-01-02 11:00:00	5	13	6	6	11	11	12	21	31	7	7	17	29	10	9	9
37	2021-01-02 12:00:00	9	20	7	5	14	17	15	21	33	7	16	20	28	15	16	12
38	2021-01-02 13:00:00	15	28	10	7	21	26	20	25	38	8	26	24	30	19	28	15
39	2021-01-02 14:00:00	17	31	14	11	36	29	25	27	42	11	34	31	28	24	38	16
40	2021-01-02 15:00:00	18	36	16	15	47	31	29	28	47	22	31	29	30	25	40	17
41	2021-01-02 16:00:00	13	34	14	25	54	35	29	29	48	29	23	27	30	33	40	16
42	2021-01-02 17:00:00	11	29	11	30	51	33	26	29	45	37	20	24	26	38	40	14
43	2021-01-02 18:00:00	8	19	10	30	46	27	21	24	45	28	16	21	32	45	34	12
44	2021-01-02 19:00:00	6	19	6	25	39	17	18	14	44	13	14	20	31	35	27	12
45	2021-01-02 20:00:00	6	17	7	23	31	14	17	10	39	5	14	16	31	35	22	12
46	2021-01-02 21:00:00	4	13	6	20	20	15	11	8	35	5	12	21	30	25	21	11
47	2021-01-02 22:00:00	4	10	7	7	10	16	23	8	31	4	12	25	31	23	11	10
48	2021-01-02 23:00:00	4	8	22	4	6	18	12	7	38	4	13	22	30	21	7	9
49	2021-01-03	4	8	23	2	5	21	9	7	46	4	11	8	29	18	6	8
50	2021-01-03 01:00:00	3	7	17	2	7	19	7	6	45	4	12	5	32	14	7	7
51	2021-01-03 02:00:00	0	7	0	0	0	0	0	0	43	0	6	0	0	11	8	6
52	2021-01-03 03:00:00	3	7	19	2	11	25	9	7	40	4	7	7	32	9	8	7
53	2021-01-03 04:00:00	4	7	21	2	7	21	9	6	36	4	5	7	30	8	6	7
54	2021-01-03 05:00:00	3	6	21	2	5	22	11	7	39	4	5	6	33	8	7	6
55	2021-01-03 06:00:00	3	6	14	2	5	17	10	6	40	4	4	5	27	14	6	6
56	2021-01-03 07:00:00	3	7	10	2	3	18	10	5	31	4	4	5	30	24	5	6
57	2021-01-03 08:00:00	3	6	6	2	3	10	6	6	24	4	2	3	25	29	5	5
58	2021-01-03 09:00:00	3	6	5	3	3	8	7	7	27	4	2	4	25	27	6	6
59	2021-01-03 10:00:00	5	10	6	4	4	9	8	10	29	7	2	5	24	30	7	6
60	2021-01-03 11:00:00	8	19	10	5	6	11	15	15	29	8	6	7	25	35	12	8
61	2021-01-03 12:00:00	16	33	19	8	8	16	27	26	31	15	20	11	25	46	29	14
62	2021-01-03 13:00:00	28	56	38	13	13	23	39	37	38	24	41	19	29	57	49	23
63	2021-01-03 14:00:00	50	75	51	29	22	35	47	52	38	50	60	26	28	65	57	32
64	2021-01-03 15:00:00	63	71	56	47	44	60	51	67	41	68	67	29	26	71	67	38
65	2021-01-03 16:00:00	66	62	60	65	54	65	29	75	46	78	71	30	26	73	68	37
66	2021-01-03 17:00:00	68	45	64	73	60	60	16	80	49	74	64	26	39	75	65	29
67	2021-01-03 18:00:00	61	39	56	68	58	50	10	71	45	64	57	21	27	64	64	23
68	2021-01-03 19:00:00	47	18	36	55	37	23	9	56	36	47	48	18	26	56	44	18
69	2021-01-03 20:00:00	39	18	24	46	27	18	12	54	31	43	35	17	27	31	25	12
70	2021-01-03 21:00:00	35	19	19	38	21	26	15	41	31	50	17	12	27	17	14	7
71	2021-01-03 22:00:00	28	16	16	37	17	16	18	40	30	45	9	9	26	14	15	6
72	2021-01-03 23:00:00	20	16	15	39	14	12	23	36	29	43	3	5	24	15	17	5
73	2021-01-04	21	15	8	39	16	10	26	30	29	35	3	5	25	17	16	5
74	2021-01-04 01:00:00	19	13	13	32	18	9	24	24	28	20	2	5	24	14	14	6
75	2021-01-04 02:00:00	16	13	9	31	18	11	15	15	27	15	6	4	23	13	14	6
76	2021-01-04 03:00:00	14	11	8	27	17	11	7	11	29	21	1	3	22	14	16	6
77	2021-01-04 04:00:00	15	9	6	23	15	7	8	8	27	21	1	3	23	13	16	6
78	2021-01-04 05:00:00	12	8	6	22	23	8	7	9	31	17	3	3	24	12	17	7
79	2021-01-04 06:00:00	11	9	5	20	21	8	7	12	31	12	1	3	26	10	16	6
80	2021-01-04 07:00:00	10	10	3	19	20	8	7	11	29	10	3	4	24	8	14	6
81	2021-01-04 08:00:00	9	9	3	14	14	7	6	9	28	8	1	4	23	5	10	6
82	2021-01-04 09:00:00	7	8	4	11	8	8	7	9	29	4	1	4	27	5	11	5
83	2021-01-04 10:00:00	8	8	5	10	11	8	8	11	30	6	3	4	26	5	13	6
84	2021-01-04 11:00:00	7	12	6	10	15	9	10	14	31	5	8	5	28	6	18	7
85	2021-01-04 12:00:00	7	20	7	13	20	13	20	25	30	6	13	7	27	10	23	9
86	2021-01-04 13:00:00	7	27	11	22	25	21	59	32	29	7	21	13	31	16	40	11
87	2021-01-04 14:00:00	11	33	16	29	31	34	75	46	34	12	22	21	33	17	61	14
88	2021-01-04 15:00:00	11	44	22	28	33	46	72	48	50	33	25	29	27	25	68	16
89	2021-01-04 16:00:00	8	61	24	26	33	56	79	51	62	36	27	37	25	24	71	15
90	2021-01-04 17:00:00	6	62	27	24	27	54	73	49	64	30	26	39	26	13	63	13
91	2021-01-04 18:00:00	5	54	22	8	18	51	62	42	60	25	23	33	26	22	51	10
92	2021-01-04 19:00:00	4	37	14	3	10	35	49	39	53	9	23	20	33	20	44	7
93	2021-01-04 20:00:00	4	19	7	3	4	26	47	29	47	4	17	17	29	14	38	5
94	2021-01-04 21:00:00	3	19	4	2	4	17	44	19	36	4	11	12	30	12	35	5
95	2021-01-04 22:00:00	3	20	5	2	4	17	36	10	32	4	7	8	32	9	31	6
96	2021-01-04 23:00:00	3	28	4	1	4	21	34	7	30	4	7	5	31	12	13	5
97	2021-01-05	3	37	4	1	5	22	35	6	31	4	12	3	30	13	7	5
98	2021-01-05 01:00:00	3	37	4	2	4	17	34	6	33	3	16	4	26	12	6	5
99	2021-01-05 02:00:00	3	32	4	2	5	17	32	6	31	4	12	5	29	11	6	5
100	2021-01-05 03:00:00	3	36	4	2	4	15	29	6	28	4	9	5	28	12	6	5
101	2021-01-05 04:00:00	3	38	4	2	4	12	25	7	28	4	14	3	31	14	5	5
102	2021-01-05 05:00:00	3	36	5	2	4	12	22	7	30	3	18	3	27	12	5	5
103	2021-01-05 06:00:00	7	28	7	2	3	8	16	7	31	4	22	3	25	8	5	5
104	2021-01-05 07:00:00	3	19	9	2	3	8	10	7	29	3	24	3	24	7	6	4
105	2021-01-05 08:00:00	3	8	8	2	3	8	9	7	30	4	17	3	25	7	5	5
106	2021-01-05 09:00:00	3	6	6	2	3	7	8	7	30	4	15	3	28	7	6	5
107	2021-01-05 10:00:00	4	8	11	4	3	9	8	4	31	5	10	3	32	7	7	5
108	2021-01-05 11:00:00	10	9	17	8	4	10	10	24	31	6	13	3	29	9	9	7
109	2021-01-05 12:00:00	23	19	22	16	8	12	14	8	30	17	10	4	31	14	15	9
110	2021-01-05 13:00:00	44	33	32	32	19	12	20	14	31	45	13	5	29	18	34	12
111	2021-01-05 14:00:00	49	40	39	48	44	15	27	21	33	62	20	7	28	22	48	17
112	2021-01-05 15:00:00	50	50	44	49	55	16	27	30	35	59	26	12	30	22	56	19
113	2021-01-05 16:00:00	52	45	45	48	57	16	25	34	36	64	27	20	29	21	61	18
114	2021-01-05 17:00:00	45	32	45	45	54	12	19	35	37	63	24	20	26	19	55	12
115	2021-01-05 18:00:00	39	22	37	45	51	10	15	28	38	57	20	14	23	12	45	10
116	2021-01-05 19:00:00	29	24	19	39	46	11	15	11	37	38	8	16	24	10	40	8
117	2021-01-05 20:00:00	24	20	11	34	44	16	10	4	38	25	4	21	24	10	37	10
118	2021-01-05 21:00:00	19	12	14	31	43	18	12	5	42	22	2	17	26	11	31	10
119	2021-01-05 22:00:00	16	8	12	25	26	20	13	18	38	20	1	14	28	11	26	11
120	2021-01-05 23:00:00	15	6	10	25	18	22	22	20	37	15	2	13	28	19	24	10
121	2021-01-06	15	6	10	26	7	21	19	23	37	18	1	13	25	30	26	10
122	2021-01-06 01:00:00	11	6	10	23	4	21	16	15	39	13	1	13	26	31	27	10
123	2021-01-06 02:00:00	12	8	9	14	4	22	9	15	37	10	4	14	28	31	25	10
124	2021-01-06 03:00:00	10	12	6	8	4	20	10	16	38	9	3	13	27	35	24	10
125	2021-01-06 04:00:00	11	13	3	7	6	22	10	16	37	10	3	13	26	34	15	10
126	2021-01-06 05:00:00	18	13	3	4	9	24	11	16	36	11	4	11	25	29	16	10
127	2021-01-06 06:00:00	22	11	3	5	10	23	10	12	36	9	5	9	24	23	18	10
128	2021-01-06 07:00:00	21	8	3	3	9	18	8	7	35	7	5	9	24	16	19	9
129	2021-01-06 08:00:00	15	6	3	5	12	12	7	4	33	4	4	8	24	13	15	9
130	2021-01-06 09:00:00	11	6	3	7	22	8	7	2	32	4	3	6	26	7	14	8
131	2021-01-06 10:00:00	13	6	4	8	40	7	7	2	32	15	10	6	26	6	14	8
132	2021-01-06 11:00:00	17	6	5	19	40	9	8	3	28	18	11	6	25	6	18	11
133	2021-01-06 12:00:00	20	7	9	26	41	10	9	5	30	17	9	5	28	19	24	17
134	2021-01-06 13:00:00	18	9	13	33	42	11	11	9	29	13	14	8	25	29	30	22
135	2021-01-06 14:00:00	19	11	11	36	41	14	11	13	31	13	20	8	29	28	36	24
136	2021-01-06 15:00:00	19	13	14	33	41	13	14	9	33	12	19	9	34	25	34	23
137	2021-01-06 16:00:00	17	10	12	34	41	12	20	8	32	12	10	9	30	25	34	22
138	2021-01-06 17:00:00	18	10	6	32	40	11	20	5	33	13	8	10	31	24	34	21
139	2021-01-06 18:00:00	13	17	5	29	40	12	21	2	30	7	7	12	27	21	29	21
140	2021-01-06 19:00:00	12	24	6	28	48	15	18	3	35	5	10	13	21	16	23	21
141	2021-01-06 20:00:00	12	21	10	28	55	18	15	3	36	3	13	16	24	21	19	22
142	2021-01-06 21:00:00	10	24	10	35	59	22	13	1	35	3	13	19	25	20	23	20
143	2021-01-06 22:00:00	11	23	5	47	59	25	12	2	38	3	10	22	26	23	26	22
144	2021-01-06 23:00:00	18	16	6	50	59	28	9	2	41	5	10	28	25	20	29	23
145	2021-01-07	30	14	5	51	58	29	11	4	44	5	11	33	29	21	34	24
146	2021-01-07 01:00:00	40	14	8	45	60	31	15	4	50	4	14	37	31	33	38	26
147	2021-01-07 02:00:00	48	18	22	41	57	37	18	4	62	9	15	39	32	52	39	27
148	2021-01-07 03:00:00	49	23	23	55	60	51	19	4	64	24	13	43	48	57	43	33
149	2021-01-07 04:00:00	52	25	26	61	62	55	21	10	64	29	10	45	52	60	53	37
150	2021-01-07 05:00:00	53	26	23	53	63	54	21	27	66	36	11	47	50	62	48	41
151	2021-01-07 06:00:00	52	25	22	48	64	54	21	31	65	39	13	46	33	60	49	46
152	2021-01-07 07:00:00	48	22	19	57	65	55	20	36	63	34	13	44	30	54	50	44
153	2021-01-07 08:00:00	41	22	16	62	64	49	21	30	58	33	12	40	33	50	49	38
154	2021-01-07 09:00:00	38	34	20	57	62	40	31	27	54	37	14	37	32	51	48	33
155	2021-01-07 10:00:00	38	35	20	54	62	36	30	28	49	41	13	39	27	50	47	31
156	2021-01-07 11:00:00	37	37	16	52	61	39	32	32	55	35	15	43	30	47	43	33
157	2021-01-07 12:00:00	38	37	21	52	62	39	36	30	56	26	23	47	36	47	45	36
158	2021-01-07 13:00:00	40	41	30	55	64	40	36	29	57	23	28	49	50	48	49	39
159	2021-01-07 14:00:00	42	37	29	54	63	41	37	23	53	27	28	50	49	46	48	41
160	2021-01-07 15:00:00	40.5	36.5	27.5	53	62.5	37.5	34.5	23.5	51.5	30.5	27.5	51	56	44.5	47.5	42
161	2021-01-07 16:00:00	39	36	26	52	62	34	32	24	50	34	27	52	63	43	47	43
162	2021-01-07 17:00:00	40	35	23	50	61	33	34	23	49	36	27	52	60	40	46	44
163	2021-01-07 18:00:00	36	35	23	50	57	35	31	22	51	34	26	53	59	31	44	42
164	2021-01-07 19:00:00	32	34	31	51	53	34	30	32	52	29	27	52	52	28	44	41
165	2021-01-07 20:00:00	29	32	33	53	53	35	31	32	55	18	29	52	49	25	44	41
166	2021-01-07 21:00:00	28	32	40	50	62	38	31	25	58	14	26	50	49	36	44	41
167	2021-01-07 22:00:00	27	31	40	52	67	40	32	17	48	14	25	44	50	47	45	40
168	2021-01-07 23:00:00	29	30	29	62	59	40	35	22	45	13	29	43	53	39	43	37
169	2021-01-08	30	30	27	53	48	41	37	28	49	14	32	43	51	35	45	37
170	2021-01-08 01:00:00	28	29	24	45	36	41	37	24	52	17	33	43	52	36	50	39
171	2021-01-08 02:00:00	33	28	27	36	33	39	37	25	57	19	36	39	30	34	44	38
172	2021-01-08 03:00:00	32	28	29	30	29	40	38	23	52	23	38	38	21	36	41	36
173	2021-01-08 04:00:00	33	28	29	20	24	41	37	24	49	26	33	38	19	37	38	33
174	2021-01-08 05:00:00	26	30	29	23	17	40	39	23	48	27	29	39	23	37	33	31
175	2021-01-08 06:00:00	23	29	29	24	16	38	41	23	44	26	26	34	20	41	30	27
176	2021-01-08 07:00:00	20	27	28	15	14	33	39	21	38	16	20	27	18	33	27	24
177	2021-01-08 08:00:00	14	26	24	12	10	26	30	15	34	12	15	21	19	23	23	17
178	2021-01-08 09:00:00	9	24	22	10	10	23	28	7	34	17	17	15	18	22	26	16
179	2021-01-08 10:00:00	15	23	18	14	13	18	24	15	34	21	18	23	23	27	29	17
180	2021-01-08 11:00:00	23	28	17	12	30	20	23	22	34	12	21	35	29	27	38	21
181	2021-01-08 12:00:00	27	31	20	26	57	27	23	30	36	30	23	36	47	26	45	27
182	2021-01-08 13:00:00	41	29	26	42	69	30	25	35	39	41	28	42	58	31	48	32
183	2021-01-08 14:00:00	49	27	28	50	75	32	26	31	43	40	34	49	52	45	47	32
184	2021-01-08 15:00:00	51	23	25	56	78	34	27	30	53	39	30	45	55	50	47	31
185	2021-01-08 16:00:00	49	21	26	58	81	35	32	31	58	39	27	40	52	47	46	27
186	2021-01-08 17:00:00	44	22	25	55	78	31	31	34	55	31	21	38	46	44	43	25
187	2021-01-08 18:00:00	31	21	15	52	71	29	27	27	41	22	21	33	41	35	39	21
188	2021-01-08 19:00:00	24	19	12	44	53	19	23	20	32	23	18	27	26	29	36	16
189	2021-01-08 20:00:00	17	15	14	40	46	21	18	17	35	33	19	22	23	23	28	14
190	2021-01-08 21:00:00	13	15	14	36	38	22	16	16	33	36	16	25	22	23	24	12
191	2021-01-08 22:00:00	11	14	16	19	37	22	21	20	31	30	17	15	35	27	24	11
192	2021-01-08 23:00:00	9	17	15	13	31	20	19	16	34	18	12	12	19	28	23	9
193	2021-01-09	6	22	11	14	26	21	20	13	31	16	9	9	18	27	20	9
194	2021-01-09 01:00:00	8	23	11	22	22	22	22	10	29	16	9	12	18	29	15	9
195	2021-01-09 02:00:00	9	27	10	14	28	20	26	5	27	15	13	7	18	31	16	6
196	2021-01-09 03:00:00	8	31	9	11	26	22	29	8	29	14	10	5	18	30	16	6
197	2021-01-09 04:00:00	8	35	10	8	18	22	27	12	30	11	13	5	20	30	17	7
198	2021-01-09 05:00:00	9	30	15	8	16	18	23	10	29	7	14	4	18	31	21	5
199	2021-01-09 06:00:00	9	26	15	2	14	13	20	10	25	4	12	4	19	28	22	4
200	2021-01-09 07:00:00	8	24	13	1	7	9	13	9	26	4	11	5	22	25	19	4
201	2021-01-09 08:00:00	6	12	11	1	6	8	10	4	28	4	10	5	19	23	15	5
202	2021-01-09 09:00:00	0	15	10	0	6	8	0	2	0	0	0	0	0	0	12	5
203	2021-01-09 10:00:00	7	11	10	5	9	9	9	4	29	6	6	10	21	19	12	7
204	2021-01-09 11:00:00	9	12	10	6	11	10	9	8	27	8	11	12	24	27	14	9
205	2021-01-09 12:00:00	10	10	11	9	15	15	11	20	28	10	11	15	23	37	23	11
206	2021-01-09 13:00:00	13	12	10	19	18	19	13	37	29	18	10	16	21	40	36	14
207	2021-01-09 14:00:00	17	13	11	31	24	23	16	47	33	23	10	21	23	46	40	17
208	2021-01-09 15:00:00	19	17	10	34	31	19	18	48	39	30	12	26	26	49	40	19
209	2021-01-09 16:00:00	21	16	8	34	36	22	17	46	35	25	11	23	24	50	36	19
210	2021-01-09 17:00:00	22	14	6	41	42	17	17	38	35	19	8	30	24	47	29	20
211	2021-01-09 18:00:00	16	11	5	35	42	18	17	30	35	21	10	29	25	36	24	19
212	2021-01-09 19:00:00	17	8	4	34	35	20	21	30	35	15	18	27	27	29	23	16
213	2021-01-09 20:00:00	17	7	4	34	31	22	19	31	34	10	19	28	30	23	21	14
214	2021-01-09 21:00:00	13	10	3	30	27	19	14	21	33	8	11	25	25	12	24	14
215	2021-01-09 22:00:00	7	19	3	25	16	18	14	31	32	7	6	19	24	7	18	12
216	2021-01-09 23:00:00	8	18	3	18	12	19	13	34	29	10	4	18	26	22	17	10
217	2021-01-10	8	17	3	6	9	18	15	28	28	5	5	18	29	21	12	10
218	2021-01-10 01:00:00	7	16	4	2	5	18	15	16	26	3	6	17	27	20	8	9
219	2021-01-10 02:00:00	6	14	4	2	4	11	16	8	25	3	8	11	27	20	9	7
220	2021-01-10 03:00:00	5	15	5	2	4	12	17	9	26	6	12	7	23	22	8	7
221	2021-01-10 04:00:00	3	15	9	5	4	11	17	8	28	6	13	7	20	20	8	7
222	2021-01-10 05:00:00	3	13	7	4	5	10	14	7	27	5	18	6	21	18	8	7
223	2021-01-10 06:00:00	3	10	4	8	5	9	11	5	28	5	19	8	22	17	11	7
224	2021-01-10 07:00:00	3	9	4	5	5	8	9	4	29	4	14	7	21	18	10	7
225	2021-01-10 08:00:00	3	9	5	4	4	6	7	4	28	3	12	6	23	14	7	6
226	2021-01-10 09:00:00	4	10	5	4	5	6	6	3	30	4	8	6	23	7	6	6
227	2021-01-10 10:00:00	13	10	5	5	7	7	8	6	29	5	9	8	24	7	7	7
228	2021-01-10 11:00:00	30	12	7	7	12	9	13	7	28	7	11	10	27	11	8	9
229	2021-01-10 12:00:00	48	13	13	33	25	12	22	7	29	15	15	24	34	27	14	13
230	2021-01-10 13:00:00	50	14	19	59	64	20	40	16	32	21	17	38	31	52	37	16
231	2021-01-10 14:00:00	49	18	24	61	77	44	49	19	39	35	17	45	32	56	65	19
232	2021-01-10 15:00:00	51	22	23	65	78	58	55	26	46	41	13	54	52	53	66	21
233	2021-01-10 16:00:00	52	37	28	74	81	51	52	39	54	52	12	60	54	51	66	23
234	2021-01-10 17:00:00	54	42	28	76	81	52	50	31	55	47	15	56	57	42	67	24
235	2021-01-10 18:00:00	49	41	27	76	71	49	49	22	50	36	18	50	53	27	64	22
236	2021-01-10 19:00:00	26	35	25	59	47	36	39	18	43	31	27	47	44	29	58	20
237	2021-01-10 20:00:00	10	25	21	30	37	23	27	30	33	26	30	34	36	30	51	21
238	2021-01-10 21:00:00	7	18	25	15	53	18	39	29	29	35	33	25	37	33	41	18
239	2021-01-10 22:00:00	10	12	33	12	57	8	43	37	29	39	31	18	35	42	38	17
240	2021-01-10 23:00:00	11	17	30	11	62	7	44	34	28	26	31	12	34	46	32	15
241	2021-01-11	8	33	36	19	57	8	48	30	28	29	32	17	33	52	22	14
242	2021-01-11 01:00:00	8	36	42	11	47	9	41	33	27	41	36	18	33	50	17	16
243	2021-01-11 02:00:00	9	30	44	4	46	7	34	27	27	43	40	10	30	51	16	17
244	2021-01-11 03:00:00	8	28	36	2	42	9	31	20	26	36	41	4	33	53	14	20
245	2021-01-11 04:00:00	7	37	28	2	31	11	26	20	26	22	36	4	31	47	11	22
246	2021-01-11 05:00:00	5	35	32	2	21	12	27	22	26	24	32	4	38	42	11	24
247	2021-01-11 06:00:00	5	30	33	3	11	10	28	28	28	6	27	2	39	39	12	21
248	2021-01-11 07:00:00	5	26	25	2	7	8	29	31	28	3	24	3	37	39	8	17
249	2021-01-11 08:00:00	4	17	15	2	4	9	20	18	26	4	15	4	32	34	6	11
250	2021-01-11 09:00:00	4	19	13	7	5	8	19	12	31	4	7	3	32	29	6	10
251	2021-01-11 10:00:00	5	21	13	5	6	13	18	14	33	5	12	7	36	32	15	13
252	2021-01-11 11:00:00	17	34	22	15	11	26	33	40	43	7	25	14	42	40	44	22
253	2021-01-11 12:00:00	40	54	38	50	49	41	52	56	59	24	42	25	63	52	64	34
254	2021-01-11 13:00:00	57	64	48	54	65	51	63	67	72	55	54	40	55	62	69	45
255	2021-01-11 14:00:00	65	67	56	60	74	62	68	68	75	74	62	58	76	70	74	55
256	2021-01-11 15:00:00	69	71	61	61	83	72	72	72	75	77	66	67	77	78	79	60
257	2021-01-11 16:00:00	68	71	69	67	84	77	73	74	73	80	0	72	85	0	79	52
258	2021-01-11 17:00:00	69	74	72	73	85	78	70	71	74	81	67	73	77	82	79	59
259	2021-01-11 18:00:00	60	64	65	66	76	69	60	66	61	76	53	66	66	70	77	50
260	2021-01-11 19:00:00	37	48	37	35	53	39	36	47	34	52	31	38	55	42	37	35
261	2021-01-11 20:00:00	20	31	17	20	26	16	20	18	28	16	15	24	39	33	7	28
262	2021-01-11 21:00:00	16	25	16	18	15	9	13	4	23	5	6	16	28	34	6	23
263	2021-01-11 22:00:00	13	19	5	15	12	7	8	3	25	7	4	12	26	30	7	23
264	2021-01-11 23:00:00	9	12	4	14	10	8	7	1	26	8	2	6	24	29	6	20
265	2021-01-12	13	5	5	11	4	7	6	2	26	8	1	4	26	27	6	18
266	2021-01-12 01:00:00	11	6	5	6	3	7	7	2	26	8	2	5	31	26	6	16
267	2021-01-12 02:00:00	12	9	5	11	4	7	6	2	27	13	2	6	23	27	5	16
268	2021-01-12 03:00:00	11	9	7	8	3	7	6	3	29	12	1	14	24	30	6	15
269	2021-01-12 04:00:00	15	6	7	5	3	6	6	4	29	6	2	15	23	26	6	14
270	2021-01-12 05:00:00	12	5	9	8	3	6	6	5	31	3	7	6	22	22	6	14
271	2021-01-12 06:00:00	8	5	11	15	3	6	7	4	31	3	7	4	22	22	6	13
272	2021-01-12 07:00:00	6	7	11	14	3	6	6	6	30	3	2	3	22	23	6	9
273	2021-01-12 08:00:00	6	7	11	12	3	6	6	3	32	3	2	2	23	18	6	8
274	2021-01-12 09:00:00	5	7	9	12	4	7	7	2	30	4	2	4	24	16	7	8
275	2021-01-12 10:00:00	7	10	16	5	6	9	9	4	30	6	4	11	27	19	11	11
276	2021-01-12 11:00:00	23	19	26	12	13	14	15	8	33	12	6	21	36	23	23	19
277	2021-01-12 12:00:00	36	36	36	17	26	27	33	21	50	30	11	40	44	29	40	33
278	2021-01-12 13:00:00	53	54	45	36	40	54	50	39	71	45	26	72	60	43	64	46
279	2021-01-12 14:00:00	64	64	55	57	58	68	76	54	88	71	41	82	82	57	80	58
280	2021-01-12 15:00:00	74	75	62	74	72	74	82	70	93	82	51	83	89	61	90	66
281	2021-01-12 16:00:00	75	84	70	78	86	85	85	74	96	84	60	81	91	61	95	70
282	2021-01-12 17:00:00	73	85	66	80	90	87	80	73	93	83	63	79	88	63	94	71
283	2021-01-12 18:00:00	67	77	60	78	82	63	68	71	84	74	55	78	64	58	86	60
284	2021-01-12 19:00:00	41	39	34	69	54	40	35	50	55	38	32	72	33	43	49	42
285	2021-01-12 20:00:00	20	25	20	52	22	14	42	32	42	10	27	60	28	13	48	36
286	2021-01-12 21:00:00	14	20	17	27	14	8	50	26	48	8	14	50	28	7	22	33
287	2021-01-12 22:00:00	9	18	25	33	15	8	54	11	36	5	7	48	32	6	14	28
288	2021-01-12 23:00:00	7	21	29	32	9	8	57	6	30	5	4	45	30	9	9	26
289	2021-01-13	11	22	18	23	9	8	40	5	34	4	1	44	28	6	6	23
290	2021-01-13 01:00:00	10	7	14	4	8	7	30	2	37	5	1	51	29	5	6	25
291	2021-01-13 02:00:00	11	7	12	2	3	7	22	2	33	4	1	38	26	5	5	23
292	2021-01-13 03:00:00	10	8	11	17	3	7	16	2	30	3	1	28	26	8	5	20
293	2021-01-13 04:00:00	10	12	15	14	3	7	8	2	29	4	1	18	25	7	5	17
294	2021-01-13 05:00:00	9	12	19	6	3	7	12	2	31	4	1	18	27	5	5	16
295	2021-01-13 06:00:00	8	9	12	2	3	7	22	2	32	4	1	13	25	4	6	13
296	2021-01-13 07:00:00	7	7	6	3	3	7	18	2	30	3	1	10	25	4	5	13
297	2021-01-13 08:00:00	5	5	4	4	3	7	15	1	29	4	1	3	22	5	6	10
298	2021-01-13 09:00:00	6	7	4	6	5	10	9	2	31	4	2	4	23	4	6	9
299	2021-01-13 10:00:00	7	7	6	14	6	14	12	2	31	6	8	9	28	5	7	11
300	2021-01-13 11:00:00	12	16	11	19	13	21	23	6	45	10	12	21	38	10	11	16
301	2021-01-13 12:00:00	24	39	25	31	30	30	39	11	56	22	26	41	51	22	21	28
302	2021-01-13 13:00:00	41	61	47	65	48	53	54	27	77	43	38	53	61	44	58	46
303	2021-01-13 14:00:00	61	80	64	76	70	80	81	35	92	72	52	63	67	62	92	60
304	2021-01-13 15:00:00	80	93	81	82	90	96	96	53	94	88	65	69	72	66	94	71
305	2021-01-13 16:00:00	85	97	94	86	99	92	90	78	94	93	72	79	72	71	96	75
306	2021-01-13 17:00:00	86	101	90	82	100	92	85	67	90	101	71	86	68	69	97	71
307	2021-01-13 18:00:00	74	89	74	74	82	77	64	64	78	92	56	74	52	60	84	53
308	2021-01-13 19:00:00	45	54	42	48	34	35	23	36	45	41	31	19	31	35	35	29
309	2021-01-13 20:00:00	14	33	25	24	21	14	12	19	30	7	12	14	33	16	8	23
310	2021-01-13 21:00:00	7	33	24	20	18	8	9	15	27	5	5	20	36	13	7	18
311	2021-01-13 22:00:00	6	14	10	25	10	8	8	8	26	6	4	11	33	12	6	17
312	2021-01-13 23:00:00	7	27	7	15	4	8	7	5	25	4	2	9	35	10	6	21
313	2021-01-14	8	34	11	7	4	7	8	3	25	4	1	8	36	13	6	14
314	2021-01-14 01:00:00	8	25	14	19	4	7	7	2	25	4	2	7	34	14	5	12
315	2021-01-14 02:00:00	8	14	8	16	3	7	7	2	25	4	1	7	33	14	5	10
316	2021-01-14 03:00:00	12	12	6	16	3	7	7	1	26	3	1	7	27	16	5	10
317	2021-01-14 04:00:00	10	11	6	12	3	7	9	2	25	3	1	6	28	14	5	11
318	2021-01-14 05:00:00	8	8	4	14	3	7	6	2	26	3	1	6	27	13	5	12
319	2021-01-14 06:00:00	8	6	4	12	3	7	6	2	24	3	1	5	26	12	5	10
320	2021-01-14 07:00:00	10	7	4	4	3	7	6	2	25	3	1	4	27	12	5	9
321	2021-01-14 08:00:00	8	8	3	4	3	7	7	2	25	4	1	3	27	10	5	9
322	2021-01-14 09:00:00	4	7	4	9	4	8	7	1	26	4	1	3	29	9	6	9
323	2021-01-14 10:00:00	6	7	7	9	4	11	8	2	26	6	3	5	30	11	7	9
324	2021-01-14 11:00:00	10	8	13	5	8	12	11	4	27	7	7	13	32	14	10	14
325	2021-01-14 12:00:00	29	16	19	18	25	22	22	8	35	16	17	26	45	18	16	25
326	2021-01-14 13:00:00	54	45	46	40	48	37	53	17	50	27	39	26	69	30	46	49
327	2021-01-14 14:00:00	78	76	71	63	68	57	81	39	86	60	61	68	91	46	94	74
328	2021-01-14 15:00:00	86	90	83	83	89	100	102	63	102	80	69	95	95	71	110	91
329	2021-01-14 16:00:00	95	93	91	102	101	108	107	73	106	88	78	108	105	72	119	93
330	2021-01-14 17:00:00	95	103	91	102	109	104	109	80	101	95	86	113	96	82	118	91
331	2021-01-14 18:00:00	85	105	93	93	93	93	106	71	86	76	85	102	63	82	106	70
332	2021-01-14 19:00:00	52	80	69	61	65	49	63	37	51	46	54	63	30	64	58	38
333	2021-01-14 20:00:00	30	56	54	32	38	22	15	32	46	21	22	40	36	32	9	26
334	2021-01-14 21:00:00	21	45	44	32	23	16	12	18	41	8	8	46	35	20	9	21
335	2021-01-14 22:00:00	12	28	11	32	22	9	38	13	36	7	5	45	30	21	13	22
336	2021-01-14 23:00:00	11	19	11	32	16	16	36	9	41	6	3	32	31	12	10	23
337	2021-01-15	12	30	14	26	20	10	30	6	39	4	1	23	35	13	7	20
338	2021-01-15 01:00:00	11	27	8	21	20	11	41	4	40	4	2	31	31	15	7	18
339	2021-01-15 02:00:00	8	39	4	14	13	13	41	2	34	4	1	41	31	11	5	22
340	2021-01-15 03:00:00	11	22	5	13	7	14	32	2	34	3	2	44	26	13	5	24
341	2021-01-15 04:00:00	17	27	6	10	9	20	31	2	33	3	1	42	28	13	6	21
342	2021-01-15 05:00:00	15	36	5	13	9	18	45	2	36	3	1	27	27	10	6	20
343	2021-01-15 06:00:00	9	16	3	16	8	17	45	1	37	3	2	26	28	10	5	14
344	2021-01-15 07:00:00	7	17	4	10	7	14	28	1	34	4	2	23	29	9	6	12
345	2021-01-15 08:00:00	4	19	4	11	5	12	9	1	25	4	2	12	30	12	6	10
346	2021-01-15 09:00:00	4	16	4	10	4	9	8	1	24	4	2	6	30	18	6	8
347	2021-01-15 10:00:00	7	10	7	11	7	12	9	2	26	6	2	19	27	24	7	10
348	2021-01-15 11:00:00	16	15	13	19	15	14	10	3	28	12	3	38	33	38	11	17
349	2021-01-15 12:00:00	37	22	28	38	31	25	15	7	49	25	9	59	48	54	20	29
350	2021-01-15 13:00:00	70	47	58	57	61	49	22	19	68	52	14	90	59	67	53	44
351	2021-01-15 14:00:00	95	64	78	78	83	76	51	47	83	70	29	107	59	86	105	64
352	2021-01-15 15:00:00	109	92	100	98	106	97	75	82	104	93	36	113	57	93	121	78
353	2021-01-15 16:00:00	114	105	108	113	114	114	79	100	110	113	40	120	71	94	128	87
354	2021-01-15 17:00:00	112	103	108	117	116	108	99	101	103	114	38	119	73	99	131	89
355	2021-01-15 18:00:00	96	96	95	113	91	81	83	91	91	100	26	89	47	90	106	65
356	2021-01-15 19:00:00	57	69	64	90	49	44	45	66	42	48	9	31	34	73	38	34
357	2021-01-15 20:00:00	30	45	47	65	23	13	22	42	38	9	3	18	36	38	37	22
358	2021-01-15 21:00:00	25	34	23	62	15	13	12	43	31	10	2	14	37	27	37	21
359	2021-01-15 22:00:00	18	35	11	47	16	11	9	29	33	8	1	10	42	24	13	19
360	2021-01-15 23:00:00	13	28	17	29	18	13	8	15	34	5	2	8	38	24	12	17
361	2021-01-16	15	10	19	3	8	10	8	6	30	4	1	8	35	32	10	15
362	2021-01-16 01:00:00	9	9	14	8	4	9	8	2	26	5	1	8	35	32	8	12
363	2021-01-16 02:00:00	12	8	4	22	4	9	8	2	27	5	2	7	35	33	6	11
364	2021-01-16 03:00:00	12	8	4	52	4	8	8	2	29	4	2	7	32	43	5	9
365	2021-01-16 04:00:00	9	7	10	9	3	8	8	1	30	4	2	6	34	52	6	8
366	2021-01-16 05:00:00	8	11	10	14	4	8	7	1	26	4	2	4	34	50	5	9
367	2021-01-16 06:00:00	7	10	9	14	4	8	7	1	25	4	2	4	34	50	5	9
368	2021-01-16 07:00:00	5	14	5	18	4	8	7	2	28	4	2	3	32	46	6	9
369	2021-01-16 08:00:00	4	7	4	11	4	8	8	2	25	4	1	2	32	43	6	8
370	2021-01-16 09:00:00	3	6	4	1	4	9	7	1	26	4	1	3	36	40	6	8
371	2021-01-16 10:00:00	3	6	4	6	7	10	8	2	26	4	1	4	37	37	6	10
372	2021-01-16 11:00:00	4	8	4	2	16	9	8	2	28	5	2	3	37	36	6	13
373	2021-01-16 12:00:00	4	7	4	7	43	9	8	2	29	5	1	4	37	43	7	16
374	2021-01-16 13:00:00	6	7	5	22	62	9	8	3	28	8	1	8	41	54	7	17
375	2021-01-16 14:00:00	9	8	10	46	65	9	8	4	28	7	2	4	56	62	6	16
376	2021-01-16 15:00:00	13	7	24	62	61	9	10	9	30	10	2	10	60	91	8	16
377	2021-01-16 16:00:00	24	7	23	66	59	13	9	12	44	26	2	20	55	96	18	18
378	2021-01-16 17:00:00	45	8	21	65	59	37	8	10	54	37	2	27	57	73	29	17
379	2021-01-16 18:00:00	55	12	26	60	59	37	26	8	51	15	3	42	56	59	44	21
380	2021-01-16 19:00:00	54	27	24	54	55	43	33	15	48	9	5	47	56	54	47	23
381	2021-01-16 20:00:00	52	53	19	55	51	54	36	33	55	11	15	51	57	29	51	22
382	2021-01-16 21:00:00	53	41	12	59	44	59	39	33	65	39	30	53	59	38	53	22
383	2021-01-16 22:00:00	56	45	10	52	24	53	41	21	63	52	43	53	64	51	56	24
384	2021-01-16 23:00:00	49	52	14	53	26	62	51	45	69	61	39	53	63	59	64	30
385	2021-01-17	43	60	27	48	41	76	57	52	75	54	43	52	56	54	64	42
386	2021-01-17 01:00:00	44	55	40	46	48	79	52	54	75	38	50	54	40	49	64	47
387	2021-01-17 02:00:00	38	62	47	33	47	80	56	51	72	40	49	55	37	52	66	47
388	2021-01-17 03:00:00	38	67	48	23	38	71	61	56	71	47	50	54	34	51	54	47
389	2021-01-17 04:00:00	45	68	49	26	32	63	63	52	63	50	59	54	31	50	45	47
390	2021-01-17 05:00:00	44	67	46	28	25	55	63	49	58	50	60	53	33	48	36	45
391	2021-01-17 06:00:00	40	59	45	29	19	46	60	43	51	47	58	50	30	45	37	41
392	2021-01-17 07:00:00	36	52	43	28	12	35	52	31	46	40	56	49	26	42	32	35
393	2021-01-17 08:00:00	30	39	42	25	6	28	34	12	34	28	51	38	25	37	24	30
394	2021-01-17 09:00:00	27	34	33	20	6	19	27	11	30	12	38	25	21	33	20	25
395	2021-01-17 10:00:00	31	40	23	21	12	22	28	25	34	15	29	29	32	31	27	24
396	2021-01-17 11:00:00	39	46	23	30	31	27	41	36	39	29	32	31	36	39	40	23
397	2021-01-17 12:00:00	48	56	24	40	51	46	55	46	57	39	38	43	44	47	54	26
398	2021-01-17 13:00:00	66	66	30	52	72	67	74	53	68	54	48	55	48	55	72	31
399	2021-01-17 14:00:00	80	78	35	61	83	76	81	65	77	78	54	65	71	63	80	32
400	2021-01-17 15:00:00	84	78	43	71	88	80	84	73	80	84	56	70	81	70	83	34
401	2021-01-17 16:00:00	85	82	49	79	90	84	80	75	83	85	63	72	75	71	89	34
402	2021-01-17 17:00:00	86	75	48	81	92	84	71	72	84	87	63	75	71	77	92	33
403	2021-01-17 18:00:00	80	73	41	73	88	79	63	68	74	82	55	74	68	72	89	30
404	2021-01-17 19:00:00	65	60	27	61	61	55	58	52	67	62	50	58	32	43	54	26
405	2021-01-17 20:00:00	54	44	14	42	36	26	49	39	56	51	37	48	30	25	21	23
406	2021-01-17 21:00:00	44	44	16	37	27	26	26	24	53	49	18	38	31	14	26	19
407	2021-01-17 22:00:00	38	37	9	33	18	30	17	16	47	48	6	19	27	15	38	18
408	2021-01-17 23:00:00	32	34	9	28	17	34	21	14	51	47	6	9	28	15	40	17
409	2021-01-18	35	27	9	20	15	30	20	11	48	41	5	8	27	13	43	15
410	2021-01-18 01:00:00	36	16	9	22	11	28	20	18	45	37	5	22	31	18	37	13
411	2021-01-18 02:00:00	36	13	10	19	14	22	22	21	42	31	3	28	32	20	34	13
412	2021-01-18 03:00:00	36	11	9	24	15	19	18	26	44	22	2	17	40	20	29	10
413	2021-01-18 04:00:00	33	14	9	25	18	14	17	26	43	16	3	5	61	19	30	9
414	2021-01-18 05:00:00	32	16	10	24	17	13	9	23	41	15	2	5	38	16	34	9
415	2021-01-18 06:00:00	22	17	11	19	15	9	8	18	33	4	2	6	33	16	34	9
416	2021-01-18 07:00:00	14	15	12	13	14	10	5	9	25	3	3	7	27	14	33	9
417	2021-01-18 08:00:00	6	11	12	13	12	8	5	3	25	3	2	5	26	11	27	8
418	2021-01-18 09:00:00	5	13	12	12	9	10	7	2	27	4	3	7	26	10	29	9
419	2021-01-18 10:00:00	12	16	13	10	12	11	7	24	29	5	7	11	27	11	27	14
420	2021-01-18 11:00:00	27	23	15	21	23	13	9	10	34	12	9	19	28	17	30	18
421	2021-01-18 12:00:00	43	30	22	35	31	20	15	26	37	34	12	31	44	25	39	24
422	2021-01-18 13:00:00	61	39	30	52	39	32	27	32	59	52	21	50	67	40	56	31
423	2021-01-18 14:00:00	73	47	35	74	54	55	47	37	86	67	34	73	57	67	73	37
424	2021-01-18 15:00:00	80	59	41	85	78	80	54	57	82	79	56	87	67	66	89	42
425	2021-01-18 16:00:00	84	73	40	84	88	83	55	71	87	82	65	88	71	69	95	46
426	2021-01-18 17:00:00	82	76	37	87	93	83	53	71	89	85	65	81	72	71	94	46
427	2021-01-18 18:00:00	73	78	28	84	85	81	41	72	82	70	58	73	66	71	86	36
428	2021-01-18 19:00:00	55	60	18	72	67	64	20	56	59	53	38	60	47	62	74	22
429	2021-01-18 20:00:00	42	35	11	63	35	35	35	29	39	34	22	53	38	27	63	13
430	2021-01-18 21:00:00	40	22	6	63	26	14	40	17	38	21	9	55	29	17	60	14
431	2021-01-18 22:00:00	38	9	4	50	25	11	31	6	38	27	5	56	29	11	44	13
432	2021-01-18 23:00:00	34	10	3	33	17	9	28	4	34	43	2	61	30	10	23	13
433	2021-01-19	29	20	3	23	12	9	32	4	38	38	2	61	28	9	8	14
434	2021-01-19 01:00:00	19	16	4	24	14	9	12	8	37	12	2	49	27	9	7	16
435	2021-01-19 02:00:00	19	7	4	21	15	8	7	16	38	3	1	23	30	8	6	13
436	2021-01-19 03:00:00	14	7	4	22	24	8	6	9	40	3	1	26	27	9	6	10
437	2021-01-19 04:00:00	14	8	4	27	25	8	6	5	40	3	1	19	30	9	5	9
438	2021-01-19 05:00:00	10	7	4	23	16	9	8	3	39	3	1	12	27	9	5	10
439	2021-01-19 06:00:00	9	8	4	23	12	9	13	3	33	3	2	9	33	6	6	9
440	2021-01-19 07:00:00	7	7	3	23	10	10	14	2	30	3	2	5	31	4	5	8
441	2021-01-19 08:00:00	5	7	3	26	9	10	13	2	28	4	1	3	33	3	5	8
442	2021-01-19 09:00:00	4	8	4	16	8	11	11	2	27	5	2	4	29	4	6	7
443	2021-01-19 10:00:00	7	10	6	21	12	14	16	4	30	6	3	6	26	4	10	9
444	2021-01-19 11:00:00	16	22	7	30	13	24	24	6	39	12	6	16	29	6	15	13
445	2021-01-19 12:00:00	41	38	11	41	22	41	35	20	45	27	18	35	32	10	23	20
446	2021-01-19 13:00:00	62	52	18	73	56	62	56	33	53	53	32	55	33	21	55	27
447	2021-01-19 14:00:00	77	80	45	91	76	73	82	44	59	64	44	60	43	23	79	36
448	2021-01-19 15:00:00	81	88	65	98	91	82	93	56	73	75	55	67	44	20	97	46
449	2021-01-19 16:00:00	83	97	81	102	92	85	98	62	82	74	67	82	38	18	105	44
450	2021-01-19 17:00:00	79	99	83	100	91	96	99	47	85	76	68	76	35	27	106	41
451	2021-01-19 18:00:00	72	84	67	93	77	73	91	40	73	73	53	76	33	22	96	31
452	2021-01-19 19:00:00	58	55	31	59	30	39	51	44	42	46	34	56	28	14	64	16
453	2021-01-19 20:00:00	38	53	18	37	7	19	11	40	21	42	19	27	28	14	18	10
454	2021-01-19 21:00:00	26	48	13	23	4	13	8	28	24	36	12	28	31	17	12	11
455	2021-01-19 22:00:00	21	44	13	14	4	12	8	17	28	31	13	13	29	17	13	10
456	2021-01-19 23:00:00	16	38	11	13	4	14	8	9	25	24	11	19	33	22	18	11
457	2021-01-20	12	36	10	12	4	12	8	5	23	29	14	23	34	27	28	10
458	2021-01-20 01:00:00	11	36	14	13	4	16	13	2	22	21	13	25	32	27	34	12
459	2021-01-20 02:00:00	11	38	17	13	4	12	16	2	22	8	3	30	28	27	40	12
460	2021-01-20 03:00:00	10	38	16	8	4	11	15	2	21	5	2	32	28	24	38	10
461	2021-01-20 04:00:00	10	36	15	8	4	11	9	4	23	4	4	34	28	23	34	10
462	2021-01-20 05:00:00	9	32	14	6	3	11	9	2	32	3	5	27	29	23	25	10
463	2021-01-20 06:00:00	9	29	17	9	3	11	9	2	34	5	6	22	26	20	20	10
464	2021-01-20 07:00:00	8	19	14	10	3	11	9	3	36	4	5	18	25	18	15	11
465	2021-01-20 08:00:00	8	15	8	6	3	11	7	2	28	4	4	10	26	18	11	9
466	2021-01-20 09:00:00	11	9	7	3	3	10	8	1	27	3	4	7	24	17	11	9
467	2021-01-20 10:00:00	8	12	9	4	4	12	9	2	27	4	6	9	25	18	10	8
468	2021-01-20 11:00:00	10	15	17	8	5	13	16	3	28	6	13	12	23	18	15	9
469	2021-01-20 12:00:00	12	23	31	13	6	15	25	10	29	10	22	16	22	21	22	10
470	2021-01-20 13:00:00	18	41	43	22	11	30	36	16	34	15	40	25	35	27	27	15
471	2021-01-20 14:00:00	24	67	51	26	18	36	52	20	40	24	55	32	28	28	37	18
472	2021-01-20 15:00:00	23	80	56	23	21	48	72	18	47	29	60	39	30	31	46	22
473	2021-01-20 16:00:00	19	88	65	19	18	53	80	17	46	27	59	42	26	22	55	23
474	2021-01-20 17:00:00	11	86	67	12	14	54	77	12	48	22	46	34	26	19	61	20
475	2021-01-20 18:00:00	7.5	68.5	46	7	11	38.5	56.5	7	37	13.5	33	20.5	24	16	37	16.5
476	2021-01-20 19:00:00	4	51	25	2	8	23	36	2	26	5	20	7	22	13	13	13
477	2021-01-20 20:00:00	4	36	20	2	5	13	16	2	22	5	15	5	22	12	7	8
478	2021-01-20 21:00:00	4	28	16	3	4	11	13	2	24	5	7	4	23	9	7	7
479	2021-01-20 22:00:00	5	16	11	2	4	12	9	2	25	5	5	4	22	13	6	8
480	2021-01-20 23:00:00	4	20	17	2	4	10	7	2	25	5	2	4	21	17	6	5
481	2021-01-21	4	10	20	2	6	10	7	2	26	4	2	3	20	17	5	6
482	2021-01-21 01:00:00	4	14	23	2	4	12	7	2	25	4	1	3	22	19	5	8
483	2021-01-21 02:00:00	4	9	24	2	3	12	7	1	24	4	2	3	20	11	6	11
484	2021-01-21 03:00:00	4	16	31	2	3	17	7	2	24	4	2	4	20	13	6	10
485	2021-01-21 04:00:00	4	22	28	2	3	18	16	1	26	4	2	4	21	14	6	9
486	2021-01-21 05:00:00	3	29	21	2	3	16	18	2	27	4	2	4	23	16	7	11
487	2021-01-21 06:00:00	3	30	19	2	3	24	16	1	26	4	2	3	24	16	7	10
488	2021-01-21 07:00:00	3	19	16	2	3	15	13	2	26	4	2	3	18	18	7	9
489	2021-01-21 08:00:00	3	12	7	2	3	13	8	2	27	4	2	3	21	23	6	10
490	2021-01-21 09:00:00	3	5	5	2	3	10	11	2	28	4	1	3	25	23	6	8
491	2021-01-21 10:00:00	5	7	6	4	4	14	18	2	28	5	2	3	25	30	7	7
492	2021-01-21 11:00:00	11	10	5	8	6	22	23	3	30	7	3	4	31	35	12	8
493	2021-01-21 12:00:00	22	20	8	11	14	28	40	8	39	13	5	6	28	42	33	9
494	2021-01-21 13:00:00	50	28	10	26	29	47	56	19	56	25	7	16	35	52	55	11
495	2021-01-21 14:00:00	70	31	18	55	51	65	57	30	74	53	14	38	42	65	66	14
496	2021-01-21 15:00:00	82	38	24	69	81	84	67	50	92	73	21	58	43	74	81	17
497	2021-01-21 16:00:00	85	48	28	75	94	93	70	72	91	75	28	61	39	81	96	18
498	2021-01-21 17:00:00	88	56	32	70	90	87	73	79	84	89	28	53	61	81	115	18
499	2021-01-21 18:00:00	73	58	23	62	71	79	63	70	71	84	24	43	54	69	98	16
500	2021-01-21 19:00:00	49	40	11	45	28	50	50	60	52	64	11	33	34	45	56	15
501	2021-01-21 20:00:00	38	26	8	21	24	32	21	45	47	46	5	27	27	22	49	11
502	2021-01-21 21:00:00	29	21	7	17	21	33	14	28	42	38	4	18	31	20	53	10
503	2021-01-21 22:00:00	26	18	7	23	21	27	11	19	37	25	1	14	31	18	43	8
504	2021-01-21 23:00:00	26	17	5	22	18	25	14	24	37	17	1	8	30	21	37	8
505	2021-01-22	16	15	9	15	17	20	11	14	32	21	2	4	33	21	29	7
506	2021-01-22 01:00:00	11	11	7	14	16	20	10	20	27	14	2	3	24	10	28	6
507	2021-01-22 02:00:00	15	8	6	15	13	16	8	25	26	12	2	3	22	14	26	6
508	2021-01-22 03:00:00	18	5	5	19	15	11	8	22	24	14	1	3	22	9	28	6
509	2021-01-22 04:00:00	21	5	5	19	16	10	7	15	23	7	2	2	24	11	28	6
510	2021-01-22 05:00:00	23	5	6	13	13	10	7	11	23	4	1	2	22	16	12	5
511	2021-01-22 06:00:00	23	5	5	18	13	9	7	8	24	3	1	2	26	12	8	5
512	2021-01-22 07:00:00	18	5	5	17	12	10	7	9	24	3	2	3	26	18	10	5
513	2021-01-22 08:00:00	8	4	4	18	8	10	7	3	25	3	1	3	25	17	9	5
514	2021-01-22 09:00:00	7	6	4	18	7	11	8	2	26	5	1	4	30	17	8	5
515	2021-01-22 10:00:00	15	9	6	19	10	14	10	6	23	12	3	6	28	18	9	6
516	2021-01-22 11:00:00	27	18	15	24	18	18	22	14	24	23	8	10	28	21	17	10
517	2021-01-22 12:00:00	41	37	35	38	27	25	46	28	28	41	27	18	33	29	37	17
518	2021-01-22 13:00:00	68	60	46	63	44	46	67	59	45	64	52	35	31	47	68	29
519	2021-01-22 14:00:00	95	79	66	83	66	80	89	83	75	87	71	68	26	76	102	43
520	2021-01-22 15:00:00	107	100	83	98	89	95	103	97	90	103	82	67	31	83	109	53
521	2021-01-22 16:00:00	114	112	92	107	109	107	107	103	95	107	92	91	56	91	110	57
522	2021-01-22 17:00:00	115	109	97	117	115	109	104	101	97	102	94	103	67	89	110	57
523	2021-01-22 18:00:00	108	103	90	102	115	100	99	99	90	83	92	102	54	80	102	53
524	2021-01-22 19:00:00	81	85	66	89	84	94	74	82	57	60	91	88	28	69	87	35
525	2021-01-22 20:00:00	51	68	56	81	72	67	50	64	45	56	63	74	25	34	54	26
526	2021-01-22 21:00:00	43	62	48	80	73	13	49	53	57	58	23	66	31	26	55	26
527	2021-01-22 22:00:00	35	57	39	67	79	31	50	21	59	44	6	58	22	23	69	26
528	2021-01-22 23:00:00	42	44	27	51	76	24	55	20	50	36	15	53	22	19	52	25
529	2021-01-23	45	44	20	44	67	25	49	15	41	36	11	48	26	20	25	24
530	2021-01-23 01:00:00	43	44	17	42	61	30	39	6	38	42	3	49	27	21	27	25
531	2021-01-23 02:00:00	35	32	17	46	66	25	37	4	37	30	2	45	24	22	23	27
532	2021-01-23 03:00:00	27	21	17	53	68	20	37	8	42	9	2	42	22	18	14	26
533	2021-01-23 04:00:00	24	14	15	60	67	22	28	22	39	4	2	41	23	19	9	26
534	2021-01-23 05:00:00	27	18	13	57	63	27	37	26	41	8	2	41	24	20	13	24
535	2021-01-23 06:00:00	18	23	12	52	61	25	36	14	39	6	2	31	25	19	15	25
536	2021-01-23 07:00:00	16	17	9	49	58	23	28	3	40	4	1	22	26	14	10	21
537	2021-01-23 08:00:00	9	17	5	47	51	21	20	1	36	4	1	19	25	10	7	17
538	2021-01-23 09:00:00	8	11	6	43	40	26	16	2	30	4	2	16	25	8	7	17
539	2021-01-23 10:00:00	12	12	8	49	47	32	20	3	34	7	4	19	28	5	13	21
540	2021-01-23 11:00:00	26	25	9	62	69	38	31	6	42	12	11	32	34	7	42	26
541	2021-01-23 12:00:00	46	43	10	79	81	47	48	28	53	33	24	49	32	9	70	32
542	2021-01-23 13:00:00	69	53	17	88	90	63	67	39	63	60	38	60	43	10	85	42
543	2021-01-23 14:00:00	82	74	18	97	98	77	84	56	78	79	51	57	61	15	98	49
544	2021-01-23 15:00:00	90	94	20	105	103	82	94	52	82	77	60	53	72	18	104	48
545	2021-01-23 16:00:00	94	94	18	101	106	78	85	65	78	70	71	46	73	26	104	45
546	2021-01-23 17:00:00	94	88	14	91	106	76	74	59	63	70	79	26	73	25	104	39
547	2021-01-23 18:00:00	88	85	10	85	95	43	74	56	33	58	74	22	55	20	95	31
548	2021-01-23 19:00:00	73	66	8	58	62	25	68	47	28	44	58	28	26	13	79	25
549	2021-01-23 20:00:00	57	58	6	41	47	13	45	40	28	30	46	35	32	14	66	22
550	2021-01-23 21:00:00	46	41	5	34	19	12	36	37	27	24	23	35	27	16	57	22
551	2021-01-23 22:00:00	37	22	5	28	14	13	36	29	25	13	9	36	30	20	44	21
552	2021-01-23 23:00:00	25	20	8	20	13	12	45	31	27	12	8	37	28	20	28	21
553	2021-01-24	15	34	11	16	12	19	35	32	25	12	3	30	23	19	25	21
554	2021-01-24 01:00:00	9	34	16	24	8	13	21	32	28	11	5	14	29	9	21	21
555	2021-01-24 02:00:00	6	17	17	14	6	11	15	39	27	17	9	10	24	7	18	22
556	2021-01-24 03:00:00	8	11	21	13	6	11	20	42	25	16	6	14	29	7	20	20
557	2021-01-24 04:00:00	8	8	25	5	12	12	7	45	23	11	6	19	29	6	19	18
558	2021-01-24 05:00:00	9	18	32	9	12	11	8	44	21	20	14	10	27	9	15	17
559	2021-01-24 06:00:00	5	15	30	13	18	10	9	29	23	22	10	9	25	7	15	17
560	2021-01-24 07:00:00	4	9	25	8	33	11	6	24	22	16	6	5	23	8	12	16
561	2021-01-24 08:00:00	4	5	15	6	37	12	8	19	23	9	8	5	27	9	7	13
562	2021-01-24 09:00:00	3	5	8	2	43	11	8	11	22	5	1	4	25	12	7	13
563	2021-01-24 10:00:00	4	5	8	2	57	11	7	6	24	8	3	5	28	12	8	15
564	2021-01-24 11:00:00	5	7	8	4	64	7	6	7	24	7	4	5	27	11	9	14
565	2021-01-24 12:00:00	8	8	8	20	70	8	7	7	24	7	9	9	26	16	11	15
566	2021-01-24 13:00:00	10	11	11	44	67	11	10	14	27	13	25	13	28	25	17	17
567	2021-01-24 14:00:00	13	13	15	57	58	16	20	35	29	32	41	23	29	30	36	19
568	2021-01-24 15:00:00	17	23	20	63	54	15	32	61	31	47	48	30	29	31	45	20
569	2021-01-24 16:00:00	25	38	19	53	53	15	38	80	33	43	51	32	27	20	52	20
570	2021-01-24 17:00:00	37	42	13	46	48	13	40	74	37	39	37	31	27	15	49	20
571	2021-01-24 18:00:00	45	35	7	42	40	13	35	58	36	29	30	25	32	9	47	18
572	2021-01-24 19:00:00	40	25	4	42	33	11	33	36	33	14	23	23	24	7	47	17
573	2021-01-24 20:00:00	32	10	4	40	32	14	38	18	33	5	17	24	25	6	42	17
574	2021-01-24 21:00:00	25	14	4	35	35	14	41	9	36	6	6	26	30	16	37	19
575	2021-01-24 22:00:00	27	17	4	38	34	28	40	10	38	10	4	24	34	20	30	21
576	2021-01-24 23:00:00	26	19	4	37	37	32	35	6	40	14	7	22	40	18	23	20
577	2021-01-25	27	29	3	36	47	37	28	10	42	16	20	25	35	22	29	17
578	2021-01-25 01:00:00	28	29	4	21	47	37	22	26	40	15	22	29	40	22	33	16
579	2021-01-25 02:00:00	28	28	9	10	46	35	21	29	45	28	28	29	43	25	30	16
580	2021-01-25 03:00:00	22	26	14	5	44	39	20	27	42	35	35	25	48	44	29	14
581	2021-01-25 04:00:00	13	21	15	6	32	44	26	36	37	35	30	20	47	47	38	13
582	2021-01-25 05:00:00	13	18	16	8	23	52	29	46	38	32	26	23	47	49	47	13
583	2021-01-25 06:00:00	10	15	14	4	14	50	30	43	40	33	19	41	46	55	56	13
584	2021-01-25 07:00:00	9	14	12	2	9	46	38	44	43	26	14	50	38	53	51	13
585	2021-01-25 08:00:00	4	28	12	2	5	39	48	35	43	23	13	41	31	49	40	12
586	2021-01-25 09:00:00	4	52	15	2	4	29	44	14	37	12	17	21	32	38	17	14
587	2021-01-25 10:00:00	7	43	14	4	7	25	39	27	35	15	27	23	27	19	12	21
588	2021-01-25 11:00:00	14	43	20	6	16	35	35	47	49	15	41	21	34	16	14	26
589	2021-01-25 12:00:00	17	44	20	7	41	52	41	37	62	19	37	36	43	10	19	29
590	2021-01-25 13:00:00	20	57	22	17	58	68	54	37	72	24	43	40	43	14	27	34
591	2021-01-25 14:00:00	24	63	42	41	60	78	64	40	77	27	45	55	39	27	42	40
592	2021-01-25 15:00:00	28	71	54	48	66	86	72	49	82	36	46	51	37	47	65	47
593	2021-01-25 16:00:00	31	76	66	59	67	89	74	75	81	39	63	61	37	56	65	50
594	2021-01-25 17:00:00	34	81	73	61	67	95	76	68	63	46	72	66	31	56	61	43
595	2021-01-25 18:00:00	30	79	64	54	59	84	65	54	58	47	66	63	25	47	43	37
596	2021-01-25 19:00:00	18	52	47	41	42	68	22	39	59	19	45	53	23	28	32	25
597	2021-01-25 20:00:00	6	38	27	31	26	51	16	38	58	7	32	41	24	16	33	19
598	2021-01-25 21:00:00	4	30	17	23	17	29	11	34	39	4	12	38	23	11	28	17
599	2021-01-25 22:00:00	3	26	18	20	13	33	7	13	30	4	15	26	22	18	21	14
600	2021-01-25 23:00:00	3	9	7	12	7	30	8	14	27	4	5	22	28	9	15	13
601	2021-01-26	3	9	8	7	7	28	7	7	20	4	1	13	27	16	11	11
602	2021-01-26 01:00:00	5	19	12	9	6	12	6	2	23	4	2	9	29	20	8	11
603	2021-01-26 02:00:00	6	15	15	14	12	12	6	1	27	4	4	15	17	20	7	10
604	2021-01-26 03:00:00	5	16	11	7	14	9	6	2	28	4	5	22	21	15	7	8
605	2021-01-26 04:00:00	4	20	10	5	12	8	6	2	24	4	1	7	23	18	6	9
606	2021-01-26 05:00:00	4	13	8	6	9	11	5	3	20	4	1	6	32	17	5	9
607	2021-01-26 06:00:00	5	6	4	13	7	10	5	2	23	4	1	11	27	16	5	8
608	2021-01-26 07:00:00	5	5	4	11	6	8	6	3	24	4	1	12	28	14	5	7
609	2021-01-26 08:00:00	5	4	3	11	5	7	6	3	21	4	1	9	25	13	6	7
610	2021-01-26 09:00:00	3	5	3	15	7	8	6	2	21	4	1	9	25	12	6	7
611	2021-01-26 10:00:00	4	5	4	7	8	8	6	1	21	4	1	10	26	9	7	8
612	2021-01-26 11:00:00	10	6	7	14	14	13	8	2	22	5	2	12	25	8	8	9
613	2021-01-26 12:00:00	21	7	11	27	33	27	11	3	24	8	2	14	28	16	13	11
614	2021-01-26 13:00:00	34	10	14	45	51	46	15	8	29	18	5	16	25	25	26	11
615	2021-01-26 14:00:00	47	22	10	64	73	56	23	21	42	34	5	19	26	33	49	13
616	2021-01-26 15:00:00	60	32	8	71	94	71	39	24	47	49	7	20	27	59	58	14
617	2021-01-26 16:00:00	73	35	7	75	102	77	53	39	57	69	8	21	30	68	65	16
618	2021-01-26 17:00:00	72	37	9	78	101	78	64	56	64	73	19	18	30	69	74	17
619	2021-01-26 18:00:00	60	33	7	77	91	66	67	50	58	62	13	22	31	63	72	13
620	2021-01-26 19:00:00	48	34	5	59	69	46	45	42	41	44	10	17	25	54	51	11
621	2021-01-26 20:00:00	40	23	5	44	34	33	22	11	31	43	7	14	25	29	40	11
622	2021-01-26 21:00:00	40	13	6	29	34	40	21	26	33	43	2	12	24	18	47	11
623	2021-01-26 22:00:00	40	8	5	30	51	42	26	34	35	30	4	10	33	9	43	12
624	2021-01-26 23:00:00	36	8	3	29	67	33	32	29	36	34	3	11	28	9	45	12
625	2021-01-27	36	13	4	37	66	25	36	28	36	35	2	15	21	7	45	11
626	2021-01-27 01:00:00	35	10	4	41	68	30	37	31	38	25	2	18	25	8	42	10
627	2021-01-27 02:00:00	37	5	3	47	67	32	31	26	44	28	2	20	23	8	40	10
628	2021-01-27 03:00:00	45	7	4	48	66	32	27	24	42	22	2	21	24	7	38	11
629	2021-01-27 04:00:00	42	6	6	45	62	33	25	11	45	16	1	22	25	7	35	10
630	2021-01-27 05:00:00	33	5	22	42	56	35	19	15	44	26	2	20	22	4	32	10
631	2021-01-27 06:00:00	26	5	17	44	50	37	15	11	46	25	2	20	23	5	33	9
632	2021-01-27 07:00:00	20	5	14	43	32	36	12	11	41	23	1	24	20	4	31	8
633	2021-01-27 08:00:00	14	5	10	39	22	30	8	8	30	9	1	23	20	6	27	8
634	2021-01-27 09:00:00	9	5	12	37	12	25	9	5	26	4	1	16	24	4	25	9
635	2021-01-27 10:00:00	11	7	14	28	12	26	11	5	31	12	3	17	27	7	30	10
636	2021-01-27 11:00:00	16	12	15	37	27	29	17	9	35	26	5	19	30	16	33	11
637	2021-01-27 12:00:00	23	24	23	44	37	26	28	13	38	38	16	21	23	36	44	13
638	2021-01-27 13:00:00	33	47	30	50	39	32	45	28	40	55	41	18	26	53	49	19
639	2021-01-27 14:00:00	44	66	36	59	56	44	63	44	43	60	60	18	24	64	54	19
640	2021-01-27 15:00:00	57	80	45	66	73	46	70	34	47	64	46	17	30	57	52	21
641	2021-01-27 16:00:00	65	81	45	75	82	48	75	38	53	68	38	21	38	59	50	20
642	2021-01-27 17:00:00	68	75	35	81	90	48	72	45	54	73	26	19	39	52	56	19
643	2021-01-27 18:00:00	61	48	25	75	77	46	65	44	51	63	24	13	27	37	51	16
644	2021-01-27 19:00:00	39	18	13	53	59	23	48	31	39	31	18	10	38	32	25	12
645	2021-01-27 20:00:00	16	6	7	35	40	8	40	11	25	13	5	5	31	12	8	9
646	2021-01-27 21:00:00	7	8	4	21	25	11	30	7	19	21	9	3	26	10	7	7
647	2021-01-27 22:00:00	5	20	4	16	16	7	16	5	20	19	8	3	23	9	6	6
648	2021-01-27 23:00:00	5	22	5	10	7	7	10	1	21	9	3	3	26	21	6	6
649	2021-01-28	7	28	3	10	7	17	8	2	22	4	3	3	24	31	6	6
650	2021-01-28 01:00:00	8	16	3	7	8	9	10	2	23	4	1	3	26	34	5	6
651	2021-01-28 02:00:00	9	14	4	4	9	12	10	3	23	3	1	3	28	33	6	5
652	2021-01-28 03:00:00	9	8	4	2	11	5	7	2	22	3	1	3	27	32	5	5
653	2021-01-28 04:00:00	10	6	4	2	15	7	6	2	22	3	2	2	29	29	6	5
654	2021-01-28 05:00:00	10	6	3	4	15	10	8	2	23	3	2	2	28	26	7	5
655	2021-01-28 06:00:00	6	6	4	7	13	7	7	3	25	3	2	3	26	23	9	5
656	2021-01-28 07:00:00	6	5	3	6	10	7	6	3	18	4	2	4	32	21	10	4
657	2021-01-28 08:00:00	4	4	3	4	10	7	6	3	16	4	2	4	29	18	7	5
658	2021-01-28 09:00:00	5	5	4	4	11	7	6	2	22	4	2	5	32	11	7	6
659	2021-01-28 10:00:00	7	5	4	8	14	6	7	3	28	5	3	9	31	13	10	8
660	2021-01-28 11:00:00	13	7	5	19	22	6	9	7	24	6	5	15	32	12	16	13
661	2021-01-28 12:00:00	27	9	8	34	36	20	12	12	36	12	16	21	34	21	31	22
662	2021-01-28 13:00:00	43	13	18	52	51	34	28	23	56	40	23	30	44	41	65	38
663	2021-01-28 14:00:00	56	28	39	65	71	61	55	30	71	65	42	54	54	56	82	48
664	2021-01-28 15:00:00	68	57	56	71	92	80	63	41	81	76	63	67	61	64	89	53
665	2021-01-28 16:00:00	76	76	62	85	101	88	76	36	84	82	78	75	69	77	94	54
666	2021-01-28 17:00:00	82	88	63	94	102	94	81	36	78	79	89	79	66	82	98	53
667	2021-01-28 18:00:00	77	87	57	84	91	78	74	39	71	71	78	71	57	74	92	45
668	2021-01-28 19:00:00	59	70	38	74	72	58	57	19	62	62	68	58	38	72	79	30
669	2021-01-28 20:00:00	49	45	19	64	53	22	41	7	45	31	46	36	39	62	58	18
670	2021-01-28 21:00:00	37	38	11	71	45	12	32	5	28	13	19	9	29	46	46	17
671	2021-01-28 22:00:00	34	29	13	71	32	6	27	4	23	25	14	12	24	46	22	14
672	2021-01-28 23:00:00	33	17	11	60	23	5	23	5	25	35	11	15	25	28	14	12
673	2021-01-29	33	13	9	31	13	5	18	5	22	47	6	18	22	26	10	14
674	2021-01-29 01:00:00	21	16	7	24	13	5	21	3	24	51	4	18	21	19	6	15
675	2021-01-29 02:00:00	16	18	4	36	18	5	22	4	26	48	2	12	22	19	6	13
676	2021-01-29 03:00:00	15	20	3	44	21	6	20	9	25	30	8	16	24	22	6	12
677	2021-01-29 04:00:00	19	19	5	44	19	6	21	13	25	7	3	13	25	17	9	11
678	2021-01-29 05:00:00	18	17	5	47	16	6	20	8	26	13	2	21	29	15	15	11
679	2021-01-29 06:00:00	24	19	5	43	15	6	14	9	33	9	2	23	29	13	18	13
680	2021-01-29 07:00:00	23	17	3	30	13	9	9	14	34	4	2	21	29	8	13	12
681	2021-01-29 08:00:00	19	8	4	29	10	7	9	14	29	3	1	13	37	5	11	9
682	2021-01-29 09:00:00	14	7	3	28	8	7	8	10	27	4	2	10	29	4	12	9
683	2021-01-29 10:00:00	14	9	4	24	12	14	9	4	30	5	3	16	30	4	12	9
684	2021-01-29 11:00:00	16	10	5	16	24	7	13	3	28	6	3	17	32	4	14	11
685	2021-01-29 12:00:00	18	12	7	20	39	6	17	6	27	8	7	23	38	6	14	14
686	2021-01-29 13:00:00	24	13	13	23	52	7	21	9	29	11	13	32	36	11	41	18
687	2021-01-29 14:00:00	32	16	15	28	58	8	20	13	37	19	20	33	47	16	54	23
688	2021-01-29 15:00:00	35	21	16	35	64	11	23	23	41	22	26	23	63	24	51	27
689	2021-01-29 16:00:00	34	41	16	33	65	15	30	30	40	24	29	24	63	33	48	30
690	2021-01-29 17:00:00	34	51	17	37	69	17	31	26	41	26	28	33	58	35	48	30
691	2021-01-29 18:00:00	25	46	15	39	59	18	31	17	42	25	24	39	36	21	45	26
692	2021-01-29 19:00:00	20	0	0	40	31	0	0	4	37	0	29	0	0	0	0	11
693	2021-01-29 20:00:00	12	27	11	29	29	12	25	3	41	26	17	37	26	15	41	19
694	2021-01-29 21:00:00	9	18	10	22	20	11	23	3	34	17	14	33	28	21	44	18
695	2021-01-29 22:00:00	8	19	4	10	16	14	23	3	29	4	16	39	28	20	39	16
696	2021-01-29 23:00:00	6	30	5	6	14	14	25	5	27	5	23	36	42	15	30	14
697	2021-01-30	6	29	8	6	4	15	24	24	29	6	35	17	28	15	16	13
698	2021-01-30 01:00:00	7	24	11	4	4	12	28	43	30	11	43	11	26	16	13	12
699	2021-01-30 02:00:00	7	20	12	3	4	14	24	45	31	25	46	10	28	26	17	9
700	2021-01-30 03:00:00	9	23	12	3	4	15	24	48	29	28	39	11	27	33	17	8
701	2021-01-30 04:00:00	7	24	14	2	5	10	24	48	25	32	36	7	27	44	22	7
702	2021-01-30 05:00:00	7	23	13	3	4	10	21	41	25	30	26	6	31	44	20	7
703	2021-01-30 06:00:00	7	25	15	4	6	9	14	35	27	19	19	5	28	41	11	7
704	2021-01-30 07:00:00	5	15	13	2	5	9	8	27	28	12	14	4	27	40	8	6
705	2021-01-30 08:00:00	4	8	11	2	5	5	7	16	24	12	9	3	30	38	7	5
706	2021-01-30 09:00:00	3	7	8	3	7	6	8	9	24	6	6	22	27	34	6	6
707	2021-01-30 10:00:00	6	10	9	6	8	6	8	11	22	5	7	9	30	28	7	8
708	2021-01-30 11:00:00	13	13	18	8	12	10	9	13	24	8	10	12	27	38	10	11
709	2021-01-30 12:00:00	23	19	33	20	24	14	11	15	27	21	25	17	28	51	14	19
710	2021-01-30 13:00:00	39	37	48	44	49	18	18	31	31	23	61	31	32	65	20	29
711	2021-01-30 14:00:00	54	74	64	72	73	20	35	38	37	38	72	46	33	72	28	44
712	2021-01-30 15:00:00	69	90	61	91	80	24	57	42	44	62	77	57	35	77	39	58
713	2021-01-30 16:00:00	73	92	63	93	88	32	70	53	49	74	70	64	40	74	67	60
714	2021-01-30 17:00:00	74	93	67	92	86	39	73	60	48	77	47	68	37	70	80	56
715	2021-01-30 18:00:00	70	88	55	89	82	36	64	54	41	71	40	65	36	62	71	46
716	2021-01-30 19:00:00	54	66	39	77	57	15	26	34	31	53	21	42	28	43	48	32
717	2021-01-30 20:00:00	35	41	18	68	29	8	9	22	29	33	7	15	25	30	27	21
718	2021-01-30 21:00:00	23	30	7	57	15	5	26	11	27	11	5	8	27	31	12	17
719	2021-01-30 22:00:00	19	13	3	37	11	6	22	3	26	12	7	9	24	26	11	16
720	2021-01-30 23:00:00	15	16	3	17	5	6	28	6	27	9	10	8	23	32	11	15
721	2021-01-31	10	11	4	4	4	5	36	2	26	9	19	5	25	37	9	12
722	2021-01-31 01:00:00	10	11	4	3	4	5	23	2	26	4	17	7	24	35	7	12
723	2021-01-31 02:00:00	11	7	4	10	7	6	13	2	26	4	16	6	23	27	6	10
724	2021-01-31 03:00:00	11	11	5	10	4	5	11	1	25	3	19	5	25	31	6	9
725	2021-01-31 04:00:00	11	20	4	9	7	4	13	1	25	4	36	3	27	32	5	9
726	2021-01-31 05:00:00	10	27	7	8	8	4	13	2	25	4	41	3	26	29	6	8
727	2021-01-31 06:00:00	8	32	21	11	5	4	9	2	24	4	39	3	26	25	5	9
728	2021-01-31 07:00:00	10	32	33	11	3	5	7	2	23	4	36	3	23	24	5	11
729	2021-01-31 08:00:00	6	25	27	10	5	5	7	2	22	3	32	3	28	23	6	11
730	2021-01-31 09:00:00	4	20	27	11	5	6	7	2	24	3	29	3	24	19	6	10
731	2021-01-31 10:00:00	6	19	28	15	6	6	7	2	25	5	22	5	22	20	6	11
732	2021-01-31 11:00:00	15	26	28	25	18	5	10	5	27	10	21	7	30	33	7	14
733	2021-01-31 12:00:00	33	36	34	49	43	6	16	16	28	24	28	12	26	57	16	17
734	2021-01-31 13:00:00	59	51	42	74	68	18	30	47	31	47	39	17	29	72	34	23
735	2021-01-31 14:00:00	78	68	56	87	87	28	41	67	39	71	47	21	35	86	54	32
736	2021-01-31 15:00:00	86	80	67	92	97	29	63	76	49	83	51	29	42	84	68	35
737	2021-01-31 16:00:00	85	86	70	99	101	37	77	82	55	82	55	42	65	80	74	36
738	2021-01-31 17:00:00	83	86	64	94	100	45	78	87	55	80	58	45	64	78	70	34
739	2021-01-31 18:00:00	74	77	53	85	97	42	74	80	49	76	60	35	56	70	65	28
740	2021-01-31 19:00:00	65	62	42	76	81	31	52	65	34	62	55	14	40	58	43	19
741	2021-01-31 20:00:00	54	47	32	59	59	19	38	51	30	54	41	4	26	39	15	13
742	2021-01-31 21:00:00	46	45	24	43	67	12	31	44	26	49	23	4	28	25	7	12
743	2021-01-31 22:00:00	31	38	19	20	57	8	31	37	26	37	15	4	28	26	8	10
744	2021-01-31 23:00:00	22	29	19	17	46	8	21	20	28	12	12	3	28	28	8	8
745	2021-02-01	27	16	12	27	37	6	10	15	28	5	5	3	28	31	7	7
746	2021-02-01 01:00:00	20	10	12	25	28	6	10	4	28	4	2	3	27	28	6	5
747	2021-02-01 02:00:00	18	10	5	22	24	6	14	9	28	4	3	3	27	26	5	6
748	2021-02-01 03:00:00	18	10	6	25	22	5	14	4	27	4	5	2	28	25	5	6
749	2021-02-01 04:00:00	13	5	6	26	17	6	9	6	27	4	2	3	29	26	6	6
750	2021-02-01 05:00:00	15	5	7	26	16	6	8	10	26	4	5	3	33	21	6	6
751	2021-02-01 06:00:00	17	6	4	21	15	7	7	12	28	3	3	2	28	24	5	6
752	2021-02-01 07:00:00	11	6	3	13	11	11	8	8	21	3	2	2	28	22	6	6
753	2021-02-01 08:00:00	6	7	4	12	7	7	5	3	15	4	1	3	24	19	6	5
754	2021-02-01 09:00:00	5	6	4	14	6	6	5	2	16	5	2	4	27	18	6	6
755	2021-02-01 10:00:00	8	7	6	9	10	6	6	5	19	8	3	5	23	21	7	7
756	2021-02-01 11:00:00	19	14	11	23	28	8	11	13	26	11	9	8	27	30	16	11
757	2021-02-01 12:00:00	38	26	20	42	48	17	28	24	29	20	18	20	42	45	42	18
758	2021-02-01 13:00:00	66	60	35	65	67	30	67	52	54	47	37	54	53	54	78	34
759	2021-02-01 14:00:00	88	85	68	80	91	67	94	82	93	69	60	92	60	79	105	50
760	2021-02-01 15:00:00	107	104	90	101	110	89	104	99	106	96	87	95	60	90	107	69
761	2021-02-01 16:00:00	114	109	97	116	123	106	101	107	105	109	101	102	77	100	109	81
762	2021-02-01 17:00:00	113	110	97	114	126	108	97	106	107	107	103	109	81	105	108	83
763	2021-02-01 18:00:00	108	106	92	108	119	100	97	100	101	104	98	103	64	103	101	78
764	2021-02-01 19:00:00	89	87	73	96	87	70	77	90	66	77	86	75	35	99	83	63
765	2021-02-01 20:00:00	64	57	53	84	54	42	59	84	38	51	49	52	30	70	60	44
766	2021-02-01 21:00:00	46	51	45	82	57	18	50	77	35	55	19	27	29	45	25	39
767	2021-02-01 22:00:00	35	48	29	81	46	7	36	54	33	67	17	20	28	39	18	36
768	2021-02-01 23:00:00	35	38	22	78	37	8	20	37	34	32	8	13	29	33	15	31
769	2021-02-02	42	22	21	69	19	7	15	23	33	19	2	14	31	42	12	28
770	2021-02-02 01:00:00	49	23	13	42	20	11	24	13	29	4	2	10	28	36	12	27
771	2021-02-02 02:00:00	48	14	12	23	21	7	14	10	28	4	4	13	27	39	7	29
772	2021-02-02 03:00:00	30	12	10	11	23	5	10	6	28	4	5	14	29	38	6	27
773	2021-02-02 04:00:00	15	6	14	16	24	5	8	10	27	3	7	17	29	26	6	27
774	2021-02-02 05:00:00	15	8	17	25	25	5	8	10	33	4	5	21	26	31	7	24
775	2021-02-02 06:00:00	10	9	13	33	26	6	9	13	36	4	7	26	28	37	5	20
776	2021-02-02 07:00:00	14	9	14	31	20	6	10	9	32	3	2	21	28	26	5	17
777	2021-02-02 08:00:00	14	6	4	29	12	5	8	6	28	3	2	12	28	15	5	12
778	2021-02-02 09:00:00	13	9	4	15	14	8	9	6	27	3	3	8	27	17	6	10
779	2021-02-02 10:00:00	16	7	5	15	26	12	12	10	26	7	3	7	27	12	6	9
780	2021-02-02 11:00:00	24	11	7	23	37	16	18	14	28	18	6	15	30	17	20	10
781	2021-02-02 12:00:00	31	23	9	30	66	15	23	40	30	17	15	34	29	28	56	13
782	2021-02-02 13:00:00	46	37	14	37	91	21	42	78	34	32	25	32	28	51	101	17
783	2021-02-02 14:00:00	53	51	24	44	105	44	73	104	45	66	45	37	33	66	111	19
784	2021-02-02 15:00:00	53	72	32	46	109	76	79	112	64	91	66	39	33	71	117	19
785	2021-02-02 16:00:00	45	77	36	60	104	83	83	114	85	101	75	35	35	75	119	20
786	2021-02-02 17:00:00	33	83	39	64	106	92	86	107	89	108	72	29	36	70	117	20
787	2021-02-02 18:00:00	19	82	38	66	103	85	79	94	78	94	64	22	33	70	114	16
788	2021-02-02 19:00:00	8	72	28	58	80	54	62	91	51	52	61	10	28	70	97	11
789	2021-02-02 20:00:00	3	49	15	35	50	36	51	89	47	40	52	5	28	62	84	11
790	2021-02-02 21:00:00	3	32	10	32	32	20	43	82	44	29	40	4	30	39	74	8
791	2021-02-02 22:00:00	3	26	9	14	17	11	36	66	27	24	23	3	29	35	63	8
792	2021-02-02 23:00:00	3	22	7	12	9	5	38	57	26	13	12	3	33	36	51	7
793	2021-02-03	4	6	5	14	9	5	25	37	26	6	7	3	35	36	41	6
794	2021-02-03 01:00:00	7	5	4	5	7	7	14	41	24	5	8	3	35	45	26	6
795	2021-02-03 02:00:00	12	13	4	3	4	5	10	44	23	6	4	3	31	45	21	6
796	2021-02-03 03:00:00	11	36	4	7	4	5	21	34	22	5	3	3	29	43	15	5
797	2021-02-03 04:00:00	10	18	4	3	3	6	18	24	23	4	4	3	32	43	11	5
798	2021-02-03 05:00:00	10	10	4	5	5	7	16	24	25	4	5	4	31	41	10	5
799	2021-02-03 06:00:00	8	9	4	6	6	5	15	16	24	4	5	5	29	31	12	4
800	2021-02-03 07:00:00	5	13	4	6	7	5	11	11	24	4	6	4	33	25	11	4
801	2021-02-03 08:00:00	4	8	3	9	5	4	9	6	23	4	3	7	35	23	6	4
802	2021-02-03 09:00:00	4	6	4	3	6	5	9	4	23	5	3	5	36	19	8	5
803	2021-02-03 10:00:00	5	7	4	4	11	6	10	6	24	7	5	5	31	15	13	5
804	2021-02-03 11:00:00	12	10	6	9	15	9	12	12	24	15	8	9	34	19	15	7
805	2021-02-03 12:00:00	27	15	8	18	32	11	20	42	25	47	19	12	34	37	38	10
806	2021-02-03 13:00:00	55	24	9	38	62	16	38	67	29	82	32	13	36	59	59	12
807	2021-02-03 14:00:00	75	49	14	47	88	25	58	96	33	99	61	19	42	81	76	17
808	2021-02-03 15:00:00	87	61	23	69	102	49	67	109	37	108	76	27	43	93	85	22
809	2021-02-03 16:00:00	91	67	28	94	110	62	67	112	41	104	82	31	45	88	99	27
810	2021-02-03 17:00:00	83	68	27	83	108	70	65	109	46	98	87	29	43	80	99	29
811	2021-02-03 18:00:00	73	68	26	68	101	62	51	97	37	85	79	24	40	72	90	25
812	2021-02-03 19:00:00	62	58	16	34	81	39	46	82	33	73	68	14	34	67	74	13
813	2021-02-03 20:00:00	38	46	6	17	47	20	47	69	21	60	50	8	37	72	65	9
814	2021-02-03 21:00:00	27	37	5	12	30	14	33	52	21	29	37	4	37	62	49	9
815	2021-02-03 22:00:00	17	35	4	10	21	11	23	25	22	17	18	4	34	54	31	7
816	2021-02-03 23:00:00	10	53	3	9	10	7	17	16	22	29	14	3	37	52	14	7
817	2021-02-04	9	48	5	8	5	7	8	14	24	40	12	3	35	58	12	6
818	2021-02-04 01:00:00	11	34	3	8	8	8	8	11	24	37	10	3	37	53	11	5
819	2021-02-04 02:00:00	12	37	3	6	10	5	8	6	24	22	10	3	37	52	10	5
820	2021-02-04 03:00:00	11	35	3	7	6	4	11	11	24	19	7	3	36	52	13	6
821	2021-02-04 04:00:00	12	34	4	7	8	5	15	6	21	12	5	3	37	52	15	6
822	2021-02-04 05:00:00	11	25	3	5	8	5	15	2	24	3	6	4	36	49	14	5
823	2021-02-04 06:00:00	11	20	4	4	5	6	13	1	26	5	7	4	36	46	13	6
824	2021-02-04 07:00:00	6	21	3	6	5	7	10	8	26	6	2	4	34	40	9	5
825	2021-02-04 08:00:00	4	19	3	8	5	5	9	3	25	5	1	3	37	34	6	5
826	2021-02-04 09:00:00	4	8	4	8	4	6	8	3	26	4	2	3	38	24	6	7
827	2021-02-04 10:00:00	4	7	4	8	4	6	8	5	27	5	4	3	40	26	7	8
828	2021-02-04 11:00:00	5	9	4	3	6	6	9	8	26	5	5	4	39	29	8	9
829	2021-02-04 12:00:00	6	14	6	4	10	6	10	28	25	8	12	5	36	33	13	10
830	2021-02-04 13:00:00	9	19	8	5	14	9	10	50	26	16	53	7	34	41	21	11
831	2021-02-04 14:00:00	12	23	13	14	25	11	11	82	26	37	72	12	36	54	25	15
832	2021-02-04 15:00:00	17	25	11	20	53	12	16	88	27	65	80	16	38	62	27	16
833	2021-02-04 16:00:00	21	32	14	35	63	18	32	87	28	78	82	17	37	68	39	16
834	2021-02-04 17:00:00	21	42	15	49	70	37	48	82	33	78	78	21	49	61	50	17
835	2021-02-04 18:00:00	15	48	17	47	74	36	40	67	33	58	75	18	43	68	60	18
836	2021-02-04 19:00:00	16	48	10	47	74	33	38	61	41	36	65	29	45	40	63	20
837	2021-02-04 20:00:00	14	40	18	47	61	26	35	58	37	12	51	36	40	43	56	23
838	2021-02-04 21:00:00	16	24	43	48	69	26	32	53	45	5	43	30	48	59	52	24
839	2021-02-04 22:00:00	23	21	27	48	31	19	21	51	44	5	36	29	41	68	48	23
840	2021-02-04 23:00:00	30	35	23	39	19	18	29	44	40	4	48	26	34	61	44	21
841	2021-02-05	30	37	11	29	17	19	32	52	38	4	66	20	39	59	37	19
842	2021-02-05 01:00:00	31	36	8	17	15	19	35	53	39	5	67	12	38	59	33	19
843	2021-02-05 02:00:00	27	38	6	15	12	26	40	55	40	14	66	10	42	54	40	17
844	2021-02-05 03:00:00	22	38	10	16	7	28	40	59	38	24	64	14	41	54	39	15
845	2021-02-05 04:00:00	15	29	15	13	7	26	39	50	40	23	63	8	39	51	36	11
846	2021-02-05 05:00:00	10	27	19	17	3	27	35	33	38	17	58	9	41	55	29	11
847	2021-02-05 06:00:00	7	27	19	16	5	17	33	27	35	12	50	6	42	53	18	11
848	2021-02-05 07:00:00	6	22	20	10	7	9	32	23	29	7	36	7	34	49	12	11
849	2021-02-05 08:00:00	5	7	22	7	4	8	21	16	22	3	20	8	28	45	8	9
850	2021-02-05 09:00:00	4	6	22	8	4	5	11	13	22	6	16	8	34	42	7	8
851	2021-02-05 10:00:00	9	12	23	11	7	12	16	8	29	8	19	14	44	40	8	11
852	2021-02-05 11:00:00	27	36	32	25	12	36	37	31	42	19	33	32	49	54	25	17
853	2021-02-05 12:00:00	50	51	45	47	35	49	62	63	54	42	62	48	63	64	63	26
854	2021-02-05 13:00:00	70	76	62	65	51	70	80	87	74	75	87	68	62	78	82	36
855	2021-02-05 14:00:00	83	93	79	72	70	84	95	95	80	94	101	81	72	90	94	42
856	2021-02-05 15:00:00	93	103	89	85	91	91	105	102	94	103	109	87	76	92	102	46
857	2021-02-05 16:00:00	100	111	92	96	103	96	109	104	99	106	110	91	74	99	102	52
858	2021-02-05 17:00:00	102	116	96	101	107	102	107	105	100	106	106	94	69	101	102	52
859	2021-02-05 18:00:00	100	112	90	96	99	95	98	97	97	105	100	88	67	97	97	45
860	2021-02-05 19:00:00	73	94	61	66	67	74	74	55	69	82	87	66	59	88	72	30
861	2021-02-05 20:00:00	35	67	36	50	42	32	57	26	41	61	66	23	48	58	42	21
862	2021-02-05 21:00:00	24	49	24	55	15	18	44	20	39	59	40	12	38	43	35	17
863	2021-02-05 22:00:00	23	48	18	52	27	8	58	33	35	33	26	9	38	42	27	14
864	2021-02-05 23:00:00	18	53	9	27	22	6	47	44	28	6	20	10	37	32	17	14
865	2021-02-06	20	37	8	14	11	7	39	49	27	5	8	8	33	25	26	12
866	2021-02-06 01:00:00	19	19	8	16	7	7	34	49	23	12	8	8	35	26	43	8
867	2021-02-06 02:00:00	13	19	9	23	8	6	21	52	24	7	12	7	36	29	33	8
868	2021-02-06 03:00:00	18	26	14	30	10	8	13	45	25	3	8	13	41	27	20	9
869	2021-02-06 04:00:00	16	21	16	22	11	7	12	41	27	5	10	20	38	37	19	9
870	2021-02-06 05:00:00	14	17	13	22	12	8	12	50	26	9	14	16	35	39	13	10
871	2021-02-06 06:00:00	11	15	7	26	10	8	9	51	25	7	6	21	35	37	12	9
872	2021-02-06 07:00:00	8	11	7	24	14	7	11	42	26	7	8	24	36	34	11	9
873	2021-02-06 08:00:00	7	8	7	13	13	7	8	28	25	4	8	12	36	25	8	9
874	2021-02-06 09:00:00	9	8	5	10	10	6	9	30	28	5	9	11	38	26	10	11
875	2021-02-06 10:00:00	10	11	8	15	16	9	13	30	31	13	15	17	37	25	17	14
876	2021-02-06 11:00:00	24	28	13	29	37	14	25	35	43	35	21	33	39	24	38	22
877	2021-02-06 12:00:00	53	49	22	59	63	35	47	64	56	58	32	48	47	38	64	32
878	2021-02-06 13:00:00	79	74	33	87	86	71	79	86	77	81	50	70	65	67	90	44
879	2021-02-06 14:00:00	98	101	46	98	104	90	106	108	95	100	74	91	76	92	103	54
880	2021-02-06 15:00:00	111	114	60	103	111	99	110	118	103	116	99	99	82	106	104	62
881	2021-02-06 16:00:00	118	120	76	103	114	101	109	125	105	122	110	97	82	109	109	66
882	2021-02-06 17:00:00	118	120	83	104	117	102	111	125	103	120	110	101	80	111	107	63
883	2021-02-06 18:00:00	114	117	70	102	111	97	104	116	96	113	106	84	64	107	106	55
884	2021-02-06 19:00:00	100	99	55	90	92	69	91	100	71	98	93	67	36	92	95	44
885	2021-02-06 20:00:00	81	81	30	67	50	37	84	95	42	88	61	35	37	72	83	33
886	2021-02-06 21:00:00	59	75	20	41	31	15	79	91	36	82	38	19	38	60	40	28
887	2021-02-06 22:00:00	40	76	18	30	17	11	66	91	33	73	21	15	34	81	22	25
888	2021-02-06 23:00:00	24	68	19	20	9	9	52	86	30	74	24	15	33	91	19	22
889	2021-02-07	17	57	9	19	20	8	48	81	34	71	26	11	36	86	25	20
890	2021-02-07 01:00:00	15	32	5	22	19	6	37	70	33	58	20	11	35	79	26	17
891	2021-02-07 02:00:00	16	28	5	22	18	7	25	52	34	51	26	9	35	78	25	15
892	2021-02-07 03:00:00	13	29	4	23	17	8	19	45	31	41	26	13	36	73	26	13
893	2021-02-07 04:00:00	13	23	3	10	17	7	18	45	26	43	20	7	31	74	20	12
894	2021-02-07 05:00:00	14	33	5	12	21	5	14	39	27	63	17	9	36	70	17	11
895	2021-02-07 06:00:00	14	39	6	15	14	5	10	30	24	63	16	7	39	64	14	12
896	2021-02-07 07:00:00	10	28	5	19	11	4	8	17	21	36	10	6	36	59	11	11
897	2021-02-07 08:00:00	8	12	4	13	5	5	8	13	22	6	6	3	40	52	7	10
898	2021-02-07 09:00:00	8	6	4	9	8	6	9	10	23	6	8	4	33	47	7	10
899	2021-02-07 10:00:00	12	12	6	15	11	9	10	8	28	9	11	9	36	47	8	11
900	2021-02-07 11:00:00	35	23	11	30	22	27	21	19	37	23	28	33	36	59	21	19
901	2021-02-07 12:00:00	66	61	27	55	48	41	45	54	53	47	69	59	40	73	44	33
902	2021-02-07 13:00:00	93	94	71	81	83	63	86	91	66	77	96	85	50	84	87	51
903	2021-02-07 14:00:00	108	112	103	98	109	91	104	114	83	101	109	101	62	96	114	70
904	2021-02-07 15:00:00	115	120	111	107	117	109	110	120	96	114	118	106	67	102	123	78
905	2021-02-07 16:00:00	118	124	115	117	119	113	115	117	102	122	122	109	66	105	127	82
906	2021-02-07 17:00:00	119	122	114	120	114	116	116	118	103	123	122	102	73	105	125	80
907	2021-02-07 18:00:00	118	116	90	117	105	108	103	110	96	115	113	91	69	100	116	72
908	2021-02-07 19:00:00	100	89	65	101	80	77	70	85	75	85	95	51	53	90	94	50
909	2021-02-07 20:00:00	60	69	44	90	39	30	37	69	50	50	82	22	38	69	43	37
910	2021-02-07 21:00:00	41	53	47	66	29	21	18	46	41	30	64	13	33	55	27	31
911	2021-02-07 22:00:00	22	52	38	44	21	10	11	27	39	25	55	14	30	51	22	26
912	2021-02-07 23:00:00	24	22	23	32	23	19	9	26	35	10	34	23	28	50	20	25
913	2021-02-08	22	15	14	25	15	12	9	12	36	10	26	17	25	54	16	22
914	2021-02-08 01:00:00	24	16	7	23	15	11	8	12	38	19	26	16	27	51	14	20
915	2021-02-08 02:00:00	21	16	7	30	21	12	9	30	38	17	18	14	31	48	15	18
916	2021-02-08 03:00:00	20	14	11	26	23	12	12	25	36	11	19	12	28	52	15	19
917	2021-02-08 04:00:00	15	14	14	33	16	12	10	12	34	17	17	9	28	56	13	17
918	2021-02-08 05:00:00	16	16	18	25	17	11	11	11	32	10	17	13	27	55	15	18
919	2021-02-08 06:00:00	18	23	15	24	20	10	8	10	31	9	19	11	23	50	10	16
920	2021-02-08 07:00:00	15	20	9	22	17	7	10	11	33	9	16	11	23	43	8	13
921	2021-02-08 08:00:00	15	6	4	20	12	9	10	5	31	7	7	16	24	41	7	11
922	2021-02-08 09:00:00	11	6	4	24	14	7	13	6	28	12	8	13	24	38	7	12
923	2021-02-08 10:00:00	17	6	6	32	15	10	13	10	34	8	11	15	28	34	13	13
924	2021-02-08 11:00:00	26	10	12	50	43	15	18	26	35	23	25	24	33	45	19	17
925	2021-02-08 12:00:00	37	36	15	67	60	26	27	49	43	42	39	37	45	54	41	23
926	2021-02-08 13:00:00	68	70	31	89	80	44	61	63	51	54	54	49	58	67	74	33
927	2021-02-08 14:00:00	89	99	42	103	95	68	89	81	60	74	71	57	45	88	88	39
928	2021-02-08 15:00:00	103	112	55	106	99	83	101	86	71	93	89	65	48	91	104	49
929	2021-02-08 16:00:00	113	111	68	105	97	89	104	91	80	102	98	65	57	104	107	54
930	2021-02-08 17:00:00	116	111	73	104	93	87	108	89	89	103	101	73	53	109	113	54
931	2021-02-08 18:00:00	109	103	70	101	82	77	98	84	76	99	98	76	40	106	109	47
932	2021-02-08 19:00:00	95	84	49	82	57	47	76	68	49	69	82	43	31	93	94	32
933	2021-02-08 20:00:00	72	73	39	73	38	34	66	43	34	45	62	11	32	66	51	21
934	2021-02-08 21:00:00	54	50	37	62	26	27	34	25	31	44	51	14	29	57	49	18
935	2021-02-08 22:00:00	44	38	31	54	19	18	14	24	26	25	41	13	23	51	54	15
936	2021-02-08 23:00:00	39	35	24	42	18	11	17	15	30	22	34	13	25	48	49	12
937	2021-02-09	41	38	22	28	18	15	18	11	29	23	31	12	24	44	39	14
938	2021-02-09 01:00:00	43	36	18	28	17	20	30	8	30	26	30	9	23	46	29	15
939	2021-02-09 02:00:00	40	27	13	29	17	15	31	7	26	20	22	11	29	42	21	16
940	2021-02-09 03:00:00	33	26	14	27	21	13	30	8	27	19	21	9	51	41	18	13
941	2021-02-09 04:00:00	25	16	11	28	22	9	29	4	27	14	16	10	48	40	14	13
942	2021-02-09 05:00:00	20	13	8	32	21	6	20	11	27	9	12	10	44	40	16	13
943	2021-02-09 06:00:00	19	26	6	30	30	6	20	10	27	11	11	10	39	39	15	12
944	2021-02-09 07:00:00	16	20	4	26	32	6	20	5	29	7	8	9	37	36	11	11
945	2021-02-09 08:00:00	9	12	4	21	27	5	13	3	29	6	4	8	33	30	9	10
946	2021-02-09 09:00:00	8	9	4	26	24	7	17	3	29	9	6	6	29	27	11	10
947	2021-02-09 10:00:00	12	6	8	36	38	12	18	4	31	13	11	12	38	25	11	13
948	2021-02-09 11:00:00	24	13	13	42	54	17	25	12	36	21	22	20	53	31	27	23
949	2021-02-09 12:00:00	47	31	19	57	73	36	43	31	45	56	30	40	45	34	55	39
950	2021-02-09 13:00:00	83	50	30	76	97	63	65	77	58	68	43	54	49	38	84	51
951	2021-02-09 14:00:00	105	68	42	95	115	81	77	93	71	96	51	62	53	44	101	61
952	2021-02-09 15:00:00	116	76	52	112	124	86	84	107	84	119	65	76	53	65	112	67
953	2021-02-09 16:00:00	121	80	56	118	124	92	89	112	89	118	79	92	62	78	117	68
954	2021-02-09 17:00:00	121	85	60	114	115	86	91	111	84	113	80	94	78	88	113	67
955	2021-02-09 18:00:00	112	87	52	100	98	80	88	104	75	107	78	82	58	86	107	60
956	2021-02-09 19:00:00	98	80	29	93	81	53	75	86	55	103	67	48	40	74	94	45
957	2021-02-09 20:00:00	87	57	21	85	53	35	43	61	36	75	50	19	29	51	76	31
958	2021-02-09 21:00:00	80	31	10	69	29	25	15	53	29	59	35	17	29	44	44	27
959	2021-02-09 22:00:00	77	15	10	54	29	14	16	49	26	78	16	13	29	43	36	23
960	2021-02-09 23:00:00	74	15	6	71	25	11	20	34	29	69	14	15	26	41	18	18
961	2021-02-10	66	15	5	76	29	11	11	36	31	59	15	5	27	35	16	17
962	2021-02-10 01:00:00	61	13	5	61	24	10	11	22	31	48	12	6	26	38	16	18
963	2021-02-10 02:00:00	62	12	6	51	27	10	15	13	32	44	12	10	28	35	16	15
964	2021-02-10 03:00:00	61	11	8	47	23	8	13	12	30	34	9	13	27	32	15	16
965	2021-02-10 04:00:00	56	15	5	46	23	6	13	11	31	33	11	14	25	31	13	17
966	2021-02-10 05:00:00	58	22	12	51	19	7	15	15	31	29	13	12	26	33	10	16
967	2021-02-10 06:00:00	52	16	16	58	18	5	12	17	29	14	12	13	26	31	9	15
968	2021-02-10 07:00:00	36	8	7	42	14	4	9	12	26	12	10	9	23	30	9	14
969	2021-02-10 08:00:00	23	5	4	26	9	5	7	10	26	10	8	8	27	26	7	12
970	2021-02-10 09:00:00	14	4	5	22	7	7	9	13	25	7	10	6	27	21	7	11
971	2021-02-10 10:00:00	19	5	7	27	13	7	10	11	25	8	16	11	29	23	7	14
972	2021-02-10 11:00:00	41	16	15	51	26	12	12	12	32	22	26	32	38	32	24	30
973	2021-02-10 12:00:00	67	33	31	68	44	27	34	21	45	47	49	51	59	42	56	42
974	2021-02-10 13:00:00	95	67	56	88	64	51	68	45	72	81	77	61	82	75	87	62
975	2021-02-10 14:00:00	116	89	89	110	89	81	95	85	92	103	101	82	90	88	116	80
976	2021-02-10 15:00:00	122	102	100	119	113	101	105	102	100	115	110	103	101	89	124	92
977	2021-02-10 16:00:00	121	106	101	121	116	108	113	105	103	115	113	108	104	90	123	99
978	2021-02-10 17:00:00	119	107	98	116	118	107	116	107	100	113	109	112	102	94	120	102
979	2021-02-10 18:00:00	115	99	94	111	99	105	108	103	96	108	107	104	76	93	114	100
980	2021-02-10 19:00:00	103	87	82	101	80	92	91	82	75	93	104	49	39	87	100	81
981	2021-02-10 20:00:00	84	64	66	87	50	50	57	57	39	85	89	27	33	69	82	65
982	2021-02-10 21:00:00	65	65	61	81	42	20	18	44	34	92	61	28	29	59	40	55
983	2021-02-10 22:00:00	46	76	60	59	39	29	16	54	34	74	42	18	31	53	27	47
984	2021-02-10 23:00:00	40	54	51	41	32	22	11	42	33	45	41	9	31	54	21	40
985	2021-02-11	37	39	48	31	27	14	18	43	29	25	31	15	29	53	21	36
986	2021-02-11 01:00:00	37	24	41	34	23	18	22	30	34	23	29	11	30	39	19	30
987	2021-02-11 02:00:00	32	22	41	36	21	19	16	24	37	33	23	14	32	44	26	30
988	2021-02-11 03:00:00	28	30	35	34	20	19	27	31	41	34	23	14	30	43	22	24
989	2021-02-11 04:00:00	24	30	32	33	17	20	29	40	40	32	22	18	32	40	25	24
990	2021-02-11 05:00:00	28	26	23	37	23	16	37	35	37	30	23	34	33	39	26	25
991	2021-02-11 06:00:00	29	20	18	42	25	15	33	40	40	26	22	34	35	39	25	23
992	2021-02-11 07:00:00	25	20	11	41	22	13	20	51	42	26	16	23	33	35	21	23
993	2021-02-11 08:00:00	25	28	4	48	16	11	12	38	38	32	11	10	28	26	15	15
994	2021-02-11 09:00:00	26	16	5	46	12	10	13	32	35	33	9	7	24	22	14	17
995	2021-02-11 10:00:00	28	24	7	49	17	18	19	21	40	21	12	11	29	19	15	25
996	2021-02-11 11:00:00	35	32	16	58	37	26	25	19	45	26	12	24	33	23	23	36
997	2021-02-11 12:00:00	49	32	27	71	67	30	34	30	45	31	11	35	42	28	28	53
998	2021-02-11 13:00:00	76	37	44	95	89	38	47	48	45	52	14	51	49	42	43	66
999	2021-02-11 14:00:00	105	41	58	113	103	46	58	58	54	69	26	62	59	58	65	80
1000	2021-02-11 15:00:00	118	41	63	117	111	64	67	63	64	76	41	74	72	81	79	88
1001	2021-02-11 16:00:00	121	45	66	118	113	73	71	59	78	85	59	82	84	84	86	91
1002	2021-02-11 17:00:00	119	40	64	118	112	79	66	61	84	96	61	88	85	85	90	91
1003	2021-02-11 18:00:00	110	36	61	112	110	80	62	62	80	95	61	83	77	76	83	84
1004	2021-02-11 19:00:00	96	36	50	99	98	70	49	55	66	85	53	72	37	65	68	72
1005	2021-02-11 20:00:00	84	24	43	85	84	40	41	43	47	66	45	61	32	51	57	61
1006	2021-02-11 21:00:00	69	22	38	73	72	23	22	40	40	53	33	32	27	45	29	52
1007	2021-02-11 22:00:00	53	28	33	69	59	16	13	32	33	50	27	14	32	39	18	45
1008	2021-02-11 23:00:00	47	23	31	61	45	6	17	25	28	41	24	10	32	30	14	41
1009	2021-02-12	38	22	27	54	30	5	14	19	30	33	27	9	32	27	11	36
1010	2021-02-12 01:00:00	40	24	22	47	22	5	18	15	27	22	26	7	32	24	8	34
1011	2021-02-12 02:00:00	43	21	16	40	22	6	23	18	31	17	34	7	33	23	7	30
1012	2021-02-12 03:00:00	37	19	14	41	18	7	30	18	30	17	35	9	32	22	7	29
1013	2021-02-12 04:00:00	30	15	16	36	14	6	35	18	31	14	32	10	32	20	6	29
1014	2021-02-12 05:00:00	27	13	15	31	17	6	23	17	32	7	32	15	31	19	6	28
1015	2021-02-12 06:00:00	26	18	14	31	14	6	17	17	34	13	27	9	37	18	6	28
1016	2021-02-12 07:00:00	21	14	11	40	13	6	16	15	31	9	22	8	34	18	7	28
1017	2021-02-12 08:00:00	14	10	7	24	8	5	14	13	30	5	12	7	32	15	7	22
1018	2021-02-12 09:00:00	15	11	8	23	7	6	13	10	30	7	13	7	32	11	7	18
1019	2021-02-12 10:00:00	21	13	11	25	13	8	13	7	31	9	17	16	38	16	12	24
1020	2021-02-12 11:00:00	43	17	20	33	30	20	17	10	35	15	21	27	45	16	20	38
1021	2021-02-12 12:00:00	67	26	35	55	61	44	29	22	56	23	29	64	60	34	27	61
1022	2021-02-12 13:00:00	88	46	52	82	74	81	62	43	86	57	44	92	76	45	42	80
1023	2021-02-12 14:00:00	102	80	77	96	86	93	98	64	94	82	65	97	91	73	60	93
1024	2021-02-12 15:00:00	111	99	95	94	95	98	116	83	99	94	85	103	97	86	92	100
1025	2021-02-12 16:00:00	115	107	105	91	95	98	123	97	97	99	98	108	97	100	114	104
1026	2021-02-12 17:00:00	114	108	108	91	95	100	121	101	99	101	103	112	95	103	115	104
1027	2021-02-12 18:00:00	111	107	101	88	92	101	114	102	97	100	103	113	82	104	108	99
1028	2021-02-12 19:00:00	104	93	87	82	79	83	90	84	77	88	88	100	38	101	90	86
1029	2021-02-12 20:00:00	92	77	78	77	63	54	47	49	56	81	54	70	35	85	34	71
1030	2021-02-12 21:00:00	73	67	61	60	59	40	23	54	41	81	36	68	32	65	21	63
1031	2021-02-12 22:00:00	56	48	43	44	58	25	41	39	41	59	28	47	31	60	25	58
1032	2021-02-12 23:00:00	48	50	28	48	59	31	54	36	40	43	27	40	37	58	20	53
1033	2021-02-13	44	48	25	49	52	45	59	17	42	41	28	38	39	44	17	50
1034	2021-02-13 01:00:00	47	49	25	44	53	54	54	20	50	36	27	42	42	38	15	49
1035	2021-02-13 02:00:00	41	50	21	43	56	56	56	23	56	52	27	49	47	32	16	45
1036	2021-02-13 03:00:00	40	52	20	48	52	57	59	32	56	50	29	50	51	34	19	43
1037	2021-02-13 04:00:00	41	45	22	44	45	59	57	48	57	44	28	50	51	38	26	40
1038	2021-02-13 05:00:00	40	45	24	50	45	58	55	48	58	44	32	47	49	39	29	41
1039	2021-02-13 06:00:00	41	50	23	43	47	57	54	58	53	42	39	43	42	39	30	38
1040	2021-02-13 07:00:00	41	44	21	40	42	52	52	56	54	42	33	44	37	35	31	36
1041	2021-02-13 08:00:00	44	32	16	48	43	47	45	66	50	40	24	32	26	36	34	32
1042	2021-02-13 09:00:00	48	18	15	66	56	53	37	64	57	39	26	28	33	32	42	25
1043	2021-02-13 10:00:00	55	15	15	60	59	54	34	56	58	40	25	49	30	28	52	22
1044	2021-02-13 11:00:00	65	21	17	61	65	56	29	51	61	40	49	47	33	17	53	23
1045	2021-02-13 12:00:00	73	26	33	66	71	60	30	51	62	42	53	48	34	22	53	24
1046	2021-02-13 13:00:00	79	47	36	73	79	60	45	52	66	50	55	47	43	37	52	27
1047	2021-02-13 14:00:00	81	59	42	80	83	60	60	54	68	62	53	49	59	39	62	33
1048	2021-02-13 15:00:00	84	61	40	84	86	70	64	52	74	64	53	50	76	39	74	35
1049	2021-02-13 16:00:00	87	66	35	87	89	74	71	53	77	63	52	59	71	47	82	40
1050	2021-02-13 17:00:00	90	70	39	91	91	81	75	53	79	63	50	66	74	56	84	41
1051	2021-02-13 18:00:00	88	66	38	90	88	82	67	56	77	63	45	65	67	55	85	40
1052	2021-02-13 19:00:00	79	61	29	81	78	73	57	50	66	53	35	51	51	44	75	34
1053	2021-02-13 20:00:00	68	51	24	72	63	46	49	39	47	41	23	41	38	38	52	26
1054	2021-02-13 21:00:00	61	45	19	70	51	37	49	25	34	31	11	41	34	34	52	24
1055	2021-02-13 22:00:00	55	37	17	59	39	27	40	17	32	24	10	35	32	34	52	21
1056	2021-02-13 23:00:00	48	30	11	50	45	40	35	17	29	19	7	35	28	35	47	19
1057	2021-02-14	40	22	13	47	47	27	30	9	33	25	9	34	28	37	39	17
1058	2021-02-14 01:00:00	34	11	12	47	44	28	17	7	36	11	11	32	27	35	32	14
1059	2021-02-14 02:00:00	29	11	10	46	39	25	15	9	32	8	10	32	29	32	26	13
1060	2021-02-14 03:00:00	24	18	12	49	33	21	23	13	30	7	11	31	29	20	19	13
1061	2021-02-14 04:00:00	21	7	9	45	29	24	24	7	32	7	11	21	32	20	12	13
1062	2021-02-14 05:00:00	25	6	8	47	23	24	15	8	30	6	11	18	35	18	11	12
1063	2021-02-14 06:00:00	28	11	9	33	21	13	11	10	27	6	15	21	33	18	8	11
1064	2021-02-14 07:00:00	24	11	8	26	18	7	9	5	27	6	11	33	28	16	8	9
1065	2021-02-14 08:00:00	16	9	7	19	14	4	8	8	24	7	10	22	25	15	13	10
1066	2021-02-14 09:00:00	14	9	7	22	13	7	8	5	27	8	13	12	30	15	13	10
1067	2021-02-14 10:00:00	18	10	10	27	22	11	12	5	28	9	17	14	43	16	13	15
1068	2021-02-14 11:00:00	40	13	13	47	40	16	17	6	34	10	20	21	52	21	18	25
1069	2021-02-14 12:00:00	59	17	17	61	69	26	29	9	41	17	22	34	61	33	30	39
1070	2021-02-14 13:00:00	78	31	23	72	85	49	46	21	57	30	21	65	66	49	64	59
1071	2021-02-14 14:00:00	92	57	32	87	98	74	68	32	74	62	25	79	71	70	87	77
1072	2021-02-14 15:00:00	100	78	42	93	103	84	83	44	80	82	33	88	80	75	89	89
1073	2021-02-14 16:00:00	104	90	63	97	103	92	86	65	79	90	45	91	83	71	91	98
1074	2021-02-14 17:00:00	105	95	73	94	102	87	85	77	76	95	58	90	84	68	89	101
1075	2021-02-14 18:00:00	103	93	77	90	100	82	79	74	76	94	61	90	79	68	88	97
1076	2021-02-14 19:00:00	90	72	64	81	83	77	68	62	69	79	46	82	41	62	73	87
1077	2021-02-14 20:00:00	73	60	48	68	59	70	68	50	64	47	30	71	36	55	62	74
1078	2021-02-14 21:00:00	66	55	54	63	54	67	67	41	61	18	37	71	35	41	70	67
1079	2021-02-14 22:00:00	65	46	56	63	43	64	69	30	57	8	28	70	33	34	71	59
1080	2021-02-14 23:00:00	66	49	50	61	28	64	69	21	56	17	20	68	33	31	69	54
1081	2021-02-15	61	56	44	64	27	65	69	26	56	25	26	63	33	28	70	52
1082	2021-02-15 01:00:00	57	59	49	56	34	63	66	11	56	29	49	62	41	34	66	47
1083	2021-02-15 02:00:00	47	56	48	42	36	61	64	18	56	31	45	58	46	46	62	47
1084	2021-02-15 03:00:00	48	51	51	38	32	55	63	13	57	35	41	53	48	49	58	43
1085	2021-02-15 04:00:00	54	46	51	40	38	52	63	37	57	39	44	51	49	51	57	41
1086	2021-02-15 05:00:00	59	44	50	37	44	51	62	58	56	52	41	40	54	50	52	39
1087	2021-02-15 06:00:00	60	40	47	51	65	50	61	59	54	54	39	40	60	52	55	39
1088	2021-02-15 07:00:00	62	42	42	66	76	45	57	52	50	52	37	47	59	51	53	37
1089	2021-02-15 08:00:00	61	37	31	68	78	44	50	54	48	48	32	50	55	50	54	33
1090	2021-02-15 09:00:00	61	32	33	68	70	39	48	58	53	40	32	51	57	44	59	30
1091	2021-02-15 10:00:00	62	39	35	66	68	33	45	57	55	37	47	46	57	35	63	30
1092	2021-02-15 11:00:00	61	47	42	61	67	51	47	54	58	45	48	43	64	47	62	30
1093	2021-02-15 12:00:00	63	62	47	61	67	63	53	51	58	53	51	41	65	50	64	34
1094	2021-02-15 13:00:00	70	64	56	69	74	68	63	59	59	56	55	40	63	48	66	38
1095	2021-02-15 14:00:00	76	63	63	70	80	70	70	63	65	60	62	57	67	48	72	43
1096	2021-02-15 15:00:00	79	64	66	72	84	70	75	61	65	65	66	60	64	49	76	47
1097	2021-02-15 16:00:00	79	70	68	73	86	73	74	67	66	67	70	57	65	46	79	49
1098	2021-02-15 17:00:00	79	69	68	78	85	71	72	70	64	70	72	55	57	42	80	47
1099	2021-02-15 18:00:00	77	68	62	77	84	69	68	70	64	72	70	53	48	39	76	46
1100	2021-02-15 19:00:00	72	58	57	71	75	62	62	66	64	67	62	50	50	39	72	44
1101	2021-02-15 20:00:00	64	40	49	60	65	59	59	56	60	58	50	50	48	33	66	42
1102	2021-02-15 21:00:00	57	43	41	43	60	55	60	46	61	51	47	48	52	38	63	38
1103	2021-02-15 22:00:00	53	40	35	43	43	56	58	29	61	44	32	48	42	35	59	38
1104	2021-02-15 23:00:00	51	47	34	37	35	51	59	15	60	34	19	47	41	37	60	39
1105	2021-02-16	48	49	33	34	41	51	55	11	56	31	18	46	40	41	54	41
1106	2021-02-16 01:00:00	44	49	31	33	36	50	52	14	50	30	28	43	31	42	50	40
1107	2021-02-16 02:00:00	39	51	32	31	39	45	55	20	50	38	25	42	34	32	44	40
1108	2021-02-16 03:00:00	41	51	33	33	43	44	57	42	48	39	24	37	35	29	39	40
1109	2021-02-16 04:00:00	43	50	30	43	43	40	56	44	45	41	23	40	35	29	38	39
1110	2021-02-16 05:00:00	46	53	32	33	47	46	52	45	44	46	26	38	36	29	35	39
1111	2021-02-16 06:00:00	48	50	36	38	53	49	51	54	46	46	34	37	29	24	32	38
1112	2021-02-16 07:00:00	44	42	34	37	50	41	49	57	45	42	32	32	29	20	30	37
1113	2021-02-16 08:00:00	39	27	33	31	37	32	36	55	33	38	27	27	25	18	30	33
1114	2021-02-16 09:00:00	38	26	31	25	25	26	27	49	32	40	25	21	25	18	22	30
1115	2021-02-16 10:00:00	41	31	33	31	32	33	33	34	40	42	30	30	34	22	23	29
1116	2021-02-16 11:00:00	55	52	46	50	49	42	48	32	46	48	33	39	45	33	36	31
1117	2021-02-16 12:00:00	68	63	54	63	68	61	62	37	65	62	50	60	66	35	61	36
1118	2021-02-16 13:00:00	81	70	54	75	84	76	77	55	74	68	69	70	73	48	81	43
1119	2021-02-16 14:00:00	89	81	69	87	99	85	87	67	79	77	81	81	75	56	89	52
1120	2021-02-16 15:00:00	96	88	76	96	106	93	93	74	80	83	86	81	75	63	92	55
1121	2021-02-16 16:00:00	101	91	78	102	109	98	95	82	83	87	88	82	78	76	95	59
1122	2021-02-16 17:00:00	102	92	77	104	111	97	93	85	85	87	87	86	79	77	98	59
1123	2021-02-16 18:00:00	102	93	78	102	109	93	87	87	84	88	85	85	74	77	98	57
1124	2021-02-16 19:00:00	94	87	67	89	92	77	79	75	75	75	79	72	58	64	85	46
1125	2021-02-16 20:00:00	74	73	48	63	69	65	66	45	70	45	71	55	38	46	66	35
1126	2021-02-16 21:00:00	47	72	37	45	33	57	63	29	67	28	69	35	30	37	38	31
1127	2021-02-16 22:00:00	38	64	32	43	23	47	59	25	61	10	59	26	29	31	25	25
1128	2021-02-16 23:00:00	36	60	30	39	17	48	56	19	59	16	51	27	26	28	28	22
1129	2021-02-17	32	52	25	36	20	42	53	29	51	30	32	20	26	29	48	18
1130	2021-02-17 01:00:00	27	47	19	15	14	34	46	20	46	30	27	13	23	30	57	15
1131	2021-02-17 02:00:00	32	36	15	15	13	32	44	19	36	31	23	8	25	28	55	13
1132	2021-02-17 03:00:00	35	32	13	24	18	23	47	19	32	27	18	9	26	27	53	13
1133	2021-02-17 04:00:00	45	30	16	38	23	24	44	17	36	23	21	12	26	26	47	13
1134	2021-02-17 05:00:00	54	26	15	32	30	18	40	20	39	12	21	13	30	28	34	11
1135	2021-02-17 06:00:00	52	25	12	44	29	15	31	27	37	14	22	12	26	26	32	11
1136	2021-02-17 07:00:00	48	23	12	49	27	16	26	26	35	22	20	12	26	27	32	10
1137	2021-02-17 08:00:00	42	21	10	40	23	17	17	17	31	13	18	7	26	28	18	7
1138	2021-02-17 09:00:00	36	16	10	30	25	18	16	11	32	16	16	9	23	30	20	8
1139	2021-02-17 10:00:00	41	19	12	18	39	21	21	17	34	12	16	11	31	30	27	13
1140	2021-02-17 11:00:00	56	27	15	32	55	39	30	22	45	27	35	23	36	43	45	22
1141	2021-02-17 12:00:00	65	31	21	53	67	50	39	24	61	48	20	49	49	56	61	30
1142	2021-02-17 13:00:00	76	37	26	68	79	76	42	45	74	63	30	60	63	63	78	40
1143	2021-02-17 14:00:00	88	46	33	85	90	91	39	49	86	78	37	73	75	64	89	52
1144	2021-02-17 15:00:00	96	52	33	93	101	94	48	54	89	79	41	85	86	66	89	62
1145	2021-02-17 16:00:00	96	54	27	97	106	93	62	63	92	82	40	90	89	67	91	70
1146	2021-02-17 17:00:00	97	57	30	96	104	94	69	62	90	83	37	93	88	72	89	73
1147	2021-02-17 18:00:00	94	56	31	95	101	91	61	54	85	72	35	91	72	71	86	68
1148	2021-02-17 19:00:00	89	44	26	86	90	81	47	45	70	63	34	81	43	67	78	54
1149	2021-02-17 20:00:00	79	31	7	75	77	66	37	42	54	61	26	61	30	60	70	36
1150	2021-02-17 21:00:00	69	26	6	72	80	45	24	34	43	58	20	33	32	40	58	30
1151	2021-02-17 22:00:00	65	25	4	73	82	32	15	25	42	43	12	25	30	41	37	29
1152	2021-02-17 23:00:00	68	24	4	71	76	23	10	19	37	32	12	19	35	57	29	26
1153	2021-02-18	63	22	4	65	73	24	16	10	29	35	9	17	25	66	30	27
1154	2021-02-18 01:00:00	61	17	10	64	70	22	26	13	33	47	5	19	26	67	53	22
1155	2021-02-18 02:00:00	62	22	18	61	67	20	27	21	37	67	3	13	26	62	52	19
1156	2021-02-18 03:00:00	58	30	22	51	61	30	40	36	44	64	4	19	26	62	49	19
1157	2021-02-18 04:00:00	55	38	19	43	60	33	44	50	38	61	5	33	27	53	50	17
1158	2021-02-18 05:00:00	50	40	11	42	55	47	48	60	45	58	9	27	28	51	50	18
1159	2021-02-18 06:00:00	46	42	9	42	50	50	47	62	45	56	6	28	26	45	45	17
1160	2021-02-18 07:00:00	39	34	7	40	43	53	40	56	40	54	6	25	25	44	34	16
1161	2021-02-18 08:00:00	27	20	4	40	30	46	33	37	33	41	8	19	24	43	20	21
1162	2021-02-18 09:00:00	25	19	4	37	19	41	31	21	36	23	9	21	25	34	13	25
1163	2021-02-18 10:00:00	30	17	6	46	30	40	23	30	40	25	14	28	30	34	15	29
1164	2021-02-18 11:00:00	42	19	14	50	43	45	18	31	54	37	30	36	45	44	27	34
1165	2021-02-18 12:00:00	49	16	28	50	63	52	25	53	63	61	46	47	52	61	52	39
1166	2021-02-18 13:00:00	60	32	48	56	83	67	43	73	73	79	60	58	58	73	71	44
1167	2021-02-18 14:00:00	78	54	53	67	95	72	64	79	75	83	69	68	75	82	78	51
1168	2021-02-18 15:00:00	84	70	63	75	93	85	70	85	73	86	73	78	85	87	78	57
1169	2021-02-18 16:00:00	86	75	72	80	88	87	69	86	79	87	75	87	86	89	76	62
1170	2021-02-18 17:00:00	89	77	78	84	86	86	61	83	82	86	75	91	88	84	78	67
1171	2021-02-18 18:00:00	85	76	77	83	84	82	56	80	83	84	69	87	85	85	78	66
1172	2021-02-18 19:00:00	77	70	63	77	73	68	47	71	74	75	61	72	72	80	71	52
1173	2021-02-18 20:00:00	66	50	38	66	55	44	32	66	62	66	40	44	61	73	56	34
1174	2021-02-18 21:00:00	57	36	32	52	25	30	26	65	48	63	19	18	56	68	45	26
1175	2021-02-18 22:00:00	51	31	22	41	15	15	25	59	33	61	15	18	48	61	34	21
1176	2021-02-18 23:00:00	36	29	23	27	13	20	10	49	31	59	13	21	40	50	29	20
1177	2021-02-19	36	23	23.5	18	12.5	18	9.5	43	31.5	52	11	17	39.5	44.5	24	17.5
1178	2021-02-19 01:00:00	36	17	24	9	12	16	9	37	32	45	9	13	39	39	19	15
1179	2021-02-19 02:00:00	42	19	24	10	13	15	10	40	34	35	10	16	36	36	17	15
1180	2021-02-19 03:00:00	43	25	14	16	12	8	14	42	33	39	5	14	36	32	19	12
1181	2021-02-19 04:00:00	47	21	8	13	12	9	11	45	34	38	8	15	29	33	15	11
1182	2021-02-19 05:00:00	48	13	4	16	14	13	12	41	34	37	9	19	32	34	18	11
1183	2021-02-19 06:00:00	44	16	3	27	13	10	11	32	33	35	6	23	29	34	17	10
1184	2021-02-19 07:00:00	35	15	4	22	11	7	11	21	32	20	4	20	26	32	12	11
1185	2021-02-19 08:00:00	21	8	4	11	9	6	7	9	29	15	3	11	29	30	7	10
1186	2021-02-19 09:00:00	19	5	4	11	11	7	8	9	27	15	4	7	33	29	11	9
1187	2021-02-19 10:00:00	37	14	10	19	16	10	11	23	31	26	17	22	35	30	25	12
1188	2021-02-19 11:00:00	56	33	20	33	37	31	16	47	40	40	40	42	38	39	48	21
1189	2021-02-19 12:00:00	72	55	38	58	55	64	36	66	64	58	61	66	48	53	74	33
1190	2021-02-19 13:00:00	86	74	59	83	77	87	62	81	84	82	77	82	66	65	88	54
1191	2021-02-19 14:00:00	95	86	77	91	95	96	68	91	94	92	88	93	73	74	96	69
1192	2021-02-19 15:00:00	102	96	88	100	107	102	71	96	102	97	96	103	88	82	103	81
1193	2021-02-19 16:00:00	107	100	94	105	114	102	77	98	105	98	101	104	94	87	106	90
1194	2021-02-19 17:00:00	109	97	101	111	116	103	74	98	102	95	101	106	96	93	102	92
1195	2021-02-19 18:00:00	109	94	98	110	113	99	90	97	97	90	95	103	86	94	96	90
1196	2021-02-19 19:00:00	100	83	87	100	97	83	80	86	87	82	87	88	57	90	87	72
1197	2021-02-19 20:00:00	77	63	63	69	66	70	65	73	66	69	68	51	31	62	74	47
1198	2021-02-19 21:00:00	61	53	45	52	37	39	37	71	46	65	45	28	31	48	63	36
1199	2021-02-19 22:00:00	47	34	28	54	29	9	16	64	34	64	24	14	32	40	46	29
1200	2021-02-19 23:00:00	29	27	19	45	24	6	8	41	24	58	23	11	27	43	39	28
1201	2021-02-20	25	19	16	28	16	6	12	22	26	45	24	12	30	37	21	26
1202	2021-02-20 01:00:00	27	23	14	25	18	5	15	20	28	26	14	15	27	33	18	22
1203	2021-02-20 02:00:00	32	18	11	27	14	8	24	30	30	7	8	15	29	36	17	20
1204	2021-02-20 03:00:00	31	12	8	26	16	6	27	32	32	5	10	15	30	35	18	18
1205	2021-02-20 04:00:00	27	16	13	26	11	6	25	30	30	4	9	14	30	29	10	17
1206	2021-02-20 05:00:00	20	17	14	38	12	6	20	22	32	4	14	13	29	32	9	13
1207	2021-02-20 06:00:00	14	22	16	31	15	10	18	14	28	8	14	14	29	30	10	12
1208	2021-02-20 07:00:00	14	15	15	20	19	10	22	6	27	10	13	12	25	25	17	12
1209	2021-02-20 08:00:00	13	11	9	13	14	6	20	2	27	4	7	17	23	20	13	10
1210	2021-02-20 09:00:00	9	6	7	14	9	7	9	4	30	5	10	25	27	19	11	10
1211	2021-02-20 10:00:00	15	9	12	24	14	9	12	10	34	20	17	37	34	19	26	16
1212	2021-02-20 11:00:00	41	21	20	32	37	13	32	27	44	40	26	56	53	26	53	26
1213	2021-02-20 12:00:00	68	49	33	56	66	41	61	53	72	73	34	74	60	44	84	42
1214	2021-02-20 13:00:00	90	75	48	83	85	79	82	72	96	88	57	101	81	76	108	62
1215	2021-02-20 14:00:00	104	91	69	100	101	107	98	92	109	110	70	112	98	90	114	80
1216	2021-02-20 15:00:00	114	102	83	109	111	113	108	104	114	113	81	116	100	90	117	92
1217	2021-02-20 16:00:00	120	107	92	115	117	118	113	109	118	113	91	122	99	97	118	100
1218	2021-02-20 17:00:00	122	108	101	114	115	125	117	112	121	119	100	129	96	101	119	101
1219	2021-02-20 18:00:00	119	108	97	110	101	125	114	107	110	119	99	124	74	100	116	96
1220	2021-02-20 19:00:00	104	94	72	100	71	102	94	96	92	95	87	100	40	95	101	73
1221	2021-02-20 20:00:00	78	55	57	79	29	60	51	82	55	68	57	55	28	69	59	43
1222	2021-02-20 21:00:00	55	57	49	53	21	19	10	55	32	64	33	45	29	47	26	36
1223	2021-02-20 22:00:00	43	42	21	37	17	10	8	34	25	38	17	22	31	47	26	32
1224	2021-02-20 23:00:00	36	12	7	22	15	13	9	26	31	69	24	13	32	41	24	29
1225	2021-02-21	29	16	11	22	19	18	8	28	33	53	8	18	28	24	20	26
1226	2021-02-21 01:00:00	26	12	15	25	15	14	7	34	35	10	8	22	28	29	16	24
1227	2021-02-21 02:00:00	23	12	13	26	12	11	9	39	33	11	8	21	29	30	16	22
1228	2021-02-21 03:00:00	16	13	6	20	24	9	12	28	37	17	9	25	30	34	7	20
1229	2021-02-21 04:00:00	12	10	6	21	30	6	21	20	36	15	15	23	31	32	11	21
1230	2021-02-21 05:00:00	13	12	6	23	31	8	22	25	39	11	16	28	30	30	13	21
1231	2021-02-21 06:00:00	12	6	5	24	31	10	16	21	40	8	9	38	30	30	12	17
1232	2021-02-21 07:00:00	11	9	6	24	28	9	14	10	36	4	6	28	29	27	7	13
1233	2021-02-21 08:00:00	9	7	4	28	17	9	9	3	32	3	5	28	24	21	6	9
1234	2021-02-21 09:00:00	9	8	5	26	17	12	14	5	32	6	8	20	27	19	8	12
1235	2021-02-21 10:00:00	12	19	7	48	23	22	23	12	39	9	22	43	34	20	16	19
1236	2021-02-21 11:00:00	29	35	21	68	44	38	41	20	53	19	39	68	53	26	43	34
1237	2021-02-21 12:00:00	60	78	56	81	78	60	58	58	71	54	62	94	67	36	93	51
1238	2021-02-21 13:00:00	88	106	92	98	110	98	88	86	92	88	97	115	90	79	126	73
1239	2021-02-21 14:00:00	111	123	126	106	124	124	115	111	116	119	117	130	104	99	133	98
1240	2021-02-21 15:00:00	121	134	142	115	133	126	124	122	119	128	126	141	99	101	134	113
1241	2021-02-21 16:00:00	128	143	145	124	138	127	133	125	119	131	132	144	105	109	141	123
1242	2021-02-21 17:00:00	132	147	143	129	141	128	139	128	118	130	133	143	109	110	139	128
1243	2021-02-21 18:00:00	129	138	138	128	135	128	131	126	114	133	132	139	91	110	138	122
1244	2021-02-21 19:00:00	111	123	113	112	116	105	107	102	92	116	120	108	39	105	116	92
1245	2021-02-21 20:00:00	71	92	86	86	72	71	62	63	49	70	91	62	29	74	51	67
1246	2021-02-21 21:00:00	39	74	62	54	34	28	14	41	38	69	59	35	29	52	50	57
1247	2021-02-21 22:00:00	24	62	39	46	28	21	17	30	36	41	28	23	31	45	34	50
1248	2021-02-21 23:00:00	17	27	17	47	20	15	14	22	37	30	24	16	34	33	16	39
1249	2021-02-22	20	36	15	23	13	16	19	33	37	27	27	17	31	29	22	34
1250	2021-02-22 01:00:00	20	36	10	22	18	14	24	10	37	25	22	16	31	31	14	29
1251	2021-02-22 02:00:00	20	30	7	22	20	8	50	15	36	12	23	22	31	29	14	27
1252	2021-02-22 03:00:00	17	32	5	21	22	9	48	29	35	7	17	19	37	31	15	25
1253	2021-02-22 04:00:00	15	29	7	17	19	9	40	39	33	7	14	25	30	26	12	26
1254	2021-02-22 05:00:00	15	22	16	27	16	8	27	28	35	7	23	30	30	24	9	26
1255	2021-02-22 06:00:00	15	30	21	22	21	7	23	25	40	17	25	22	29	27	6	21
1256	2021-02-22 07:00:00	12	31	20	23	20	9	24	19	36	10	24	30	28	20	6	16
1257	2021-02-22 08:00:00	10	17	15	24	12	11	10	9	31	6	22	22	26	20	6	14
1258	2021-02-22 09:00:00	9	8	11	22	8	7	9	12	30	7	22	14	28	20	6	14
1259	2021-02-22 10:00:00	10	7	14	23	12	10	21	14	33	10	26	36	35	15	9	18
1260	2021-02-22 11:00:00	26	14	22	23	29	29	25	23	50	30	33	65	51	23	17	31
1261	2021-02-22 12:00:00	57	31	56	51	53	56	40	63	64	58	47	76	78	28	38	58
1262	2021-02-22 13:00:00	94	65	101	90	95	100	86	95	85	94	62	104	95	51	77	89
1263	2021-02-22 14:00:00	122	115	135	128	124	131	112	126	106	123	92	124	115	104	120	118
1264	2021-02-22 15:00:00	137	134	147	136	145	138	129	143	116	139	128	136	116	111	133	129
1265	2021-02-22 16:00:00	138	140	160	136	157	143	138	147	125	140	139	141	112	122	136	136
1266	2021-02-22 17:00:00	137	143	158	131	156	140	129	147	122	135	143	152	87	122	137	134
1267	2021-02-22 18:00:00	129	142	147	130	141	127	125	140	118	135	132	143	75	124	130	125
1268	2021-02-22 19:00:00	108	114	126	113	114	92	118	117	101	110	122	124	39	102	108	104
1269	2021-02-22 20:00:00	89	84	94	90	77	65	114	98	70	78	105	100	30	72	74	78
1270	2021-02-22 21:00:00	80	80	85	62	46	46	102	80	60	72	68	68	31	53	49	61
1271	2021-02-22 22:00:00	63	88	74	44	26	31	89	60	53	24	49	59	30	56	49	54
1272	2021-02-22 23:00:00	34	55	68	34	15	24	79	49	50	34	33	55	29	61	36	48
1273	2021-02-23	23	61	45	17	24	28	87	25	49	14	30	35	27	60	37	38
1274	2021-02-23 01:00:00	22	59	45	23	29	22	66	19	48	5	24	38	31	53	35	25
1275	2021-02-23 02:00:00	17	50	50	17	26	26	43	32	47	5	33	50	31	54	28	28
1276	2021-02-23 03:00:00	16	60	41	14	17	43	33	27	61	7	23	41	34	53	24	26
1277	2021-02-23 04:00:00	13	69	42	20	20	36	37	27	58	8	35	31	37	51	19	30
1278	2021-02-23 05:00:00	13	69	47	16	20	28	43	17	56	7	38	37	35	50	22	29
1279	2021-02-23 06:00:00	15	66	47	28	20	20	26	7	48	4	32	29	43	45	20	29
1280	2021-02-23 07:00:00	10	49	34	29	17	13	12	8	36	4	36	31	47	36	16	28
1281	2021-02-23 08:00:00	9	34	38	21	9	8	11	5	35	3	26	24	45	34	7	24
1282	2021-02-23 09:00:00	9	13	11	17	8	10	12	5	30	7	21	33	55	33	7	20
1283	2021-02-23 10:00:00	13	19	14	17	13	9	14	7	38	15	21	32	57	36	8	22
1284	2021-02-23 11:00:00	30	45	21	35	43	20	28	19	43	39	40	48	54	41	22	26
1285	2021-02-23 12:00:00	71	86	55	81	61	59	63	40	54	77	71	66	64	55	56	33
1286	2021-02-23 13:00:00	112	124	104	122	101	87	111	81	70	119	112	73	60	87	107	48
1287	2021-02-23 14:00:00	136	142	130	141	136	112	131	108	91	138	141	74	67	119	134	72
1288	2021-02-23 15:00:00	151	146	145	148	156	134	136	139	91	150	152	84	73	126	146	91
1289	2021-02-23 16:00:00	158	147	145	155	160	143	135	148	87	151	159	93	75	133	148	100
1290	2021-02-23 17:00:00	161	153	140	163	160	137	141	147	86	153	156	93	79	138	144	101
1291	2021-02-23 18:00:00	153	153	130	162	158	134	142	146	83	146	148	90	73	140	137	95
1292	2021-02-23 19:00:00	129	135	101	142	126	123	136	125	77	122	134	88	56	140	126	86
1293	2021-02-23 20:00:00	92	98	78	113	84	95	107	75	71	97	96	81	41	89	118	76
1294	2021-02-23 21:00:00	73	75	57	94	85	67	83	62	70	81	48	77	31	68	108	70
1295	2021-02-23 22:00:00	53	43	41	72	96	66	81	59	71	56	34	75	31	67	98	63
1296	2021-02-23 23:00:00	54	40	39	90	96	65	102	34	71	17	37	72	28	52	100	60
1297	2021-02-24	50	55	43	93	89	70	107	33	71	18	26	68	30	45	104	59
1298	2021-02-24 01:00:00	62	64	29	82	84	72	103	16	72	20	27	68	28	43	95	58
1299	2021-02-24 02:00:00	57	78	26	76	79	70	94	26	70	28	25	68	28	39	85	56
1300	2021-02-24 03:00:00	51	77	14	77	78	73	84	38	69	45	16	63	31	40	77	55
1301	2021-02-24 04:00:00	46	78	18	75	78	69	75	72	66	49	18	61	30	41	76	51
1302	2021-02-24 05:00:00	54	75	22	73	77	63	69	60	64	32	22	60	27	38	71	47
1303	2021-02-24 06:00:00	54	66	16	69	72	52	59	42	62	30	22	58	31	38	67	44
1304	2021-02-24 07:00:00	54	57	14	70	65	47	46	47	59	10	14	52	31	36	62	40
1305	2021-02-24 08:00:00	41	32	9	59	53	48	30	53	49	3	14	40	28	27	58	33
1306	2021-02-24 09:00:00	31	30	10	43	46	47	28	35	47	12	13	23	31	15	57	31
1307	2021-02-24 10:00:00	36	43	18	39	48	44	35	20	49	11	22	23	29	7	57	35
1308	2021-02-24 11:00:00	37	56	32	40	56	53	51	26	57	18	41	47	31	6	63	45
1309	2021-02-24 12:00:00	40	70	48	55	84	47	69	50	59	38	70	58	38	14	74	60
1310	2021-02-24 13:00:00	53	97	72	76	99	54	88	74	63	52	105	77	76	39	90	79
1311	2021-02-24 14:00:00	69	122	108	94	112	64	105	103	70	78	123	90	82	70	107	93
1312	2021-02-24 15:00:00	86	138	133	113	112	72	116	122	71	111	139	111	80	101	115	108
1313	2021-02-24 16:00:00	102	147	141	125	107	85	121	138	77	128	147	118	71	115	126	118
1314	2021-02-24 17:00:00	113	146	141	119	104	80	119	141	79	141	143	115	68	118	130	122
1315	2021-02-24 18:00:00	113	124	138	105	95	70	116	137	74	133	140	93	74	111	117	112
1316	2021-02-24 19:00:00	103	114	111	87	82	60	97	127	69	98	125	80	78	96	100	96
1317	2021-02-24 20:00:00	87	93	78	73	80	64	84	113	59	74	105	70	61	62	87	79
1318	2021-02-24 21:00:00	73	75	48	65	83	62	85	96	56	52	65	70	59	45	85	66
1319	2021-02-24 22:00:00	61	72	54	64	79	55	81	81	54	14	35	68	51	46	79	58
1320	2021-02-24 23:00:00	53	77	46	69	75	49	74	56	51	14	34	69	56	35	73	53
1321	2021-02-25	53	76	54	70	76	49	67	66	52	14	45	70	67	38	69	51
1322	2021-02-25 01:00:00	60	71	51	71	81	49	61	61	54	28	44	71	59	54	66	53
1323	2021-02-25 02:00:00	61	66	44	76	84	49	55	60	55	43	48	72	60	45	64	57
1324	2021-02-25 03:00:00	60	61	41	81	85	49	51	60	54	31	54	71	64	38	66	58
1325	2021-02-25 04:00:00	63	58	40	87	78	53	51	47	55	30	48	72	66	44	66	59
1326	2021-02-25 05:00:00	70	56	37	73	68	55	50	36	56	34	48	69	63	58	68	59
1327	2021-02-25 06:00:00	76	53	37	62	63	57	49	43	56	39	45	64	65	56	68	57
1328	2021-02-25 07:00:00	73	52	32	58	61	54	52	47	56	60	44	58	62	70	68	51
1329	2021-02-25 08:00:00	65	53	24	55	60	48	53	48	54	69	38	53	59	77	69	43
1330	2021-02-25 09:00:00	58	51	23	54	60	53	51	60	56	61	32	46	58	73	66	35
1331	2021-02-25 10:00:00	52	53	23	53	61	65	50	79	61	54	36	44	59	65	68	32
1332	2021-02-25 11:00:00	47	57	29	55	62	65	55	71	61	47	40	43	56	54	70	32
1333	2021-02-25 12:00:00	49	63	28	57	61	63	60	49	64	48	46	39	60	60	70	31
1334	2021-02-25 13:00:00	54	68	33	59	65	58	66	56	62	54	54	35	56	59	72	35
1335	2021-02-25 14:00:00	60	70	39	65	70	58	67	63	59	62	58	37	55	63	71	37
1336	2021-02-25 15:00:00	62	67	42	72	75	57	65	62	62	67	57	45	59	70	70	36
1337	2021-02-25 16:00:00	66	65	42	77	85	58	63	57	62	65	55	50	62	67	69	35
1338	2021-02-25 17:00:00	72	63	39	77	87	61	60	58	60	65	53	54	58	59	70	35
1339	2021-02-25 18:00:00	73	60	46	79	82	62	59	58	61	65	53	53	60	57	71	34
1340	2021-02-25 19:00:00	69	56	46	67	62	54	57	58	60	64	49	50	52	47	69	33
1341	2021-02-25 20:00:00	56	53	42	59	46	49	58	34	60	63	43	48	53	40	66	33
1342	2021-02-25 21:00:00	49	55	44	41	46	49	57	27	61	64	39	49	50	35	64	32
1343	2021-02-25 22:00:00	40	53	42	33	59	50	57	44	66	61	36	49	49	30	58	30
1344	2021-02-25 23:00:00	37	59	40	39	66	46	59	61	68	57	40	49	48	34	54	34
1345	2021-02-26	46	60	40	67	72	47	59	58	65	54	39	50	50	31	48	35
1346	2021-02-26 01:00:00	62	60	36	70	71	44	59	48	68	48	45	49	48	30	35	36
1347	2021-02-26 02:00:00	54	60	37	70	69	47	56	38	68	33	51	48	47	23	42	35
1348	2021-02-26 03:00:00	44	57	38	58	68	46	57	32	67	31	53	46	47	23	39	35
1349	2021-02-26 04:00:00	50	56	34	48	68	40	54	40	65	42	50	43	49	26	36	34
1350	2021-02-26 05:00:00	47	55	44	42	65	43	52	39	64	46	47	41	49	24	25	33
1351	2021-02-26 06:00:00	47	51	45	39	63	40	46	31	59	39	36	41	48	23	27	33
1352	2021-02-26 07:00:00	44	44	35	40	61	34	41	35	53	38	32	39	37	21	37	32
1353	2021-02-26 08:00:00	41	38	29	43	55	30	38	33	49	31	29	36	33	24	36	28
1354	2021-02-26 09:00:00	34	43	31	35	53	28	38	27	49	25	31	33	35	32	39	26
1355	2021-02-26 10:00:00	38	45	32	35	57	34	37	40	52	43	38	33	30	37	50	25
1356	2021-02-26 11:00:00	45	52	32	56	64	42	37	53	55	51	47	33	31	41	54	23
1357	2021-02-26 12:00:00	48	57	45	60	69	49	40	62	60	64	55	34	39	55	66	27
1358	2021-02-26 13:00:00	50	67	53	67	71	54	47	74	58	73	66	35	64	59	71	27
1359	2021-02-26 14:00:00	54	81	60	73	74	53	51	87	58	80	78	35	59	53	72	29
1360	2021-02-26 15:00:00	58	93	62	76	75	54	53	90	56	81	92	32	59	51	70	30
1361	2021-02-26 16:00:00	62	86	71	77	77	54	55	90	58	77	103	38	59	48	68	29
1362	2021-02-26 17:00:00	62	79	73	73	75	52	53	84	53	73	100	43	60	50	67	28
1363	2021-02-26 18:00:00	61	64	65	67	73	49	51	80	51	62	86	43	58	50	62	25
1364	2021-02-26 19:00:00	57	52	51	56	71	42	48	74	52	54	76	42	55	56	55	26
1365	2021-02-26 20:00:00	53	48	40	44	67	39	45	69	50	44	67	40	46	49	50	27
1366	2021-02-26 21:00:00	49	47	33	42	60	39	43	64	51	21	50	40	30	42	49	28
1367	2021-02-26 22:00:00	46	44	30	48	56	38	39	58	54	29	43	37	26	43	45	28
1368	2021-02-26 23:00:00	47	40	24	50	53	40	36	52	56	29	40	39	25	53	44	27
1369	2021-02-27	44	36	22	50	51	41	34	39	59	31	37	43	23	52	42	27
1370	2021-02-27 01:00:00	45	34	20	51	54	42	29	28	58	33	32	44	23	50	41	28
1371	2021-02-27 02:00:00	46	33	18	51	56	42	28	27	59	34	27	42	25	51	43	29
1372	2021-02-27 03:00:00	47	30	16	51	57	40	28	30	57	34	26	43	32	53	43	32
1373	2021-02-27 04:00:00	48	27	15	53	60	41	28	38	57	32	27	42	36	53	41	32
1374	2021-02-27 05:00:00	47	26	12	53	60	40	27	39	56	32	22	42	38	51	39	32
1375	2021-02-27 06:00:00	43	25	10	50	56	38	27	37	56	33	19	43	34	49	38	31
1376	2021-02-27 07:00:00	37	22	8	49	52	32	23	32	55	38	16	40	30	46	35	28
1377	2021-02-27 08:00:00	30	20	7	44	48	28	20	26	51	20	11	36	24	41	33	25
1378	2021-02-27 09:00:00	26	16	6	38	48	22	16	25	51	18	8	33	29	35	34	23
1379	2021-02-27 10:00:00	23	14	8	37	47	19	16	26	47	22	7	29	25	29	31	25
1380	2021-02-27 11:00:00	25	16	11	38	47	18	17	33	42	30	7	32	27	31	30	27
1381	2021-02-27 12:00:00	28	17	14	42	47	18	17	37	40	34	9	32	32	31	31	30
1382	2021-02-27 13:00:00	31	17	19	42	46	31	19	39	42	39	11	35	39	38	34	32
1383	2021-02-27 14:00:00	34	19	28	45	45	38	17	38	44	38	18	35	46	39	33	35
1384	2021-02-27 15:00:00	34	16	33	45	45	38	19	37	44	32	17	38	54	36	30	38
1385	2021-02-27 16:00:00	34	16	33	42	42	41	22	34	43	31	16	42	50	35	28	37
1386	2021-02-27 17:00:00	29	17	32	40	41	41	25	31	40	29	12	43	52	32	27	35
1387	2021-02-27 18:00:00	27	16	32	37	34	34	24	28	37	23	9	43	44	30	26	32
1388	2021-02-27 19:00:00	24	16	21	32	28	28	22	32	39	21	9	41	30	36	25	30
1389	2021-02-27 20:00:00	18	20	15	24	29	27	19	30	40	14	7	44	27	33	24	31
1390	2021-02-27 21:00:00	18	20	7	18	29	27	21	25	38	18	7	38	25	33	24	31
1391	2021-02-27 22:00:00	18	25	12	18	31	27	26	28	41	20	11	37	25	31	26	31
1392	2021-02-27 23:00:00	18	31	20	25	30	29	31	25	39	19	12	36	25	26	30	31
1393	2021-02-28	18	32	22	28	29	32	36	24	40	22	14	36	25	25	40	31
1394	2021-02-28 01:00:00	19	33	20	28	29	33	38	23	41	14	14	37	25	29	46	34
1395	2021-02-28 02:00:00	24	33	18	32	27	37	37	22	42	8	13	35	24	27	40	38
1396	2021-02-28 03:00:00	27	38	17	32	30	38	40	19	43	8	16	32	24	28	29	39
1397	2021-02-28 04:00:00	28	37	19	31	35	36	44	15	45	12	19	29	35	28	36	38
1398	2021-02-28 05:00:00	32	36	18	33	39	36	44	11	44	16	21	28	46	27	42	38
1399	2021-02-28 06:00:00	38	35	17	35	42	35	42	12	41	21	27	26	49	26	39	36
1400	2021-02-28 07:00:00	36	33	15	33	40	32	36	11	38	19	28	27	42	23	33	32
1401	2021-02-28 08:00:00	29	25	17	28	32	26	28	17	34	13	25	25	33	20	25	27
1402	2021-02-28 09:00:00	22	21	17	25	27	25	26	19	28	15	21	20	28	21	23	23
1403	2021-02-28 10:00:00	21	20	19	26	31	23	27	21	21	17	12	17	24	27	24	20
1404	2021-02-28 11:00:00	25	17	24	29	37	24	28	24	20	26	13	17	35	36	27	18
1405	2021-02-28 12:00:00	28	16	30	38	42	26	30	31	21	36	16	18	32	43	31	20
1406	2021-02-28 13:00:00	34	16	37	49	50	27	35	35	20	44	21	19	30	45	35	20
1407	2021-02-28 14:00:00	37	17	39	52	58	26	35	38	20	40	26	23	32	50	35	22
1408	2021-02-28 15:00:00	43	21	34	48	58	23	35	37	21	40	31	29	31	53	35	21
1409	2021-02-28 16:00:00	42	31	33	44	57	23	34	42	27	42	32	28	34	54	36	20
1410	2021-02-28 17:00:00	38	36	31	48	56	22	32	43	34	47	33	26	36	50	32	19
1411	2021-02-28 18:00:00	34	36	24	46	60	22	25	40	35	40	32	22	41	48	29	18
1412	2021-02-28 19:00:00	35	32	19	47	56	25	19	36	38	32	21	16	40	31	30	16
1413	2021-02-28 20:00:00	38	24	19	47	53	25	24	35	35	30	15	21	46	22	31	16
1414	2021-02-28 21:00:00	38	24	23	43	49	28	23	26	31	25	19	25	47	28	32	17
1415	2021-02-28 22:00:00	35	27	20	39	46	35	22	26	38	23	18	29	46	44	35	17
1416	2021-02-28 23:00:00	30	26	15	33	31	40	25	26	40	28	19	33	48	49	45	17
1417	2021-03-01	25	27	12	16	23	41	30	27	37	31	25	40	48	47	52	16
1418	2021-03-01 01:00:00	23	35	18	8	17	40	40	43	39	30	24	41	42	42	48	15
1419	2021-03-01 02:00:00	24	49	20	9	12	45	46	34	45	34	26	40	37	41	40	17
1420	2021-03-01 03:00:00	23	50	23	13	12	47	45	40	47	35	30	35	31	44	33	24
1421	2021-03-01 04:00:00	21	49	30	13	18	51	46	47	46	36	46	28	34	47	30	35
1422	2021-03-01 05:00:00	24	43	34	15	21	55	45	47	48	39	46	26	40	48	29	36
1423	2021-03-01 06:00:00	30	39	33	12	17	63	38	44	50	42	46	26	36	46	24	35
1424	2021-03-01 07:00:00	31	31	33	12	11	72	27	35	50	41	39	31	35	44	19	28
1425	2021-03-01 08:00:00	25	25	27	13	7	69	17	17	49	30	31	21	22	27	17	19
1426	2021-03-01 09:00:00	23	23	27	18	11	66	15	5	47	23	27	24	23	28	14	16
1427	2021-03-01 10:00:00	26	20	27	16	21	56	14	10	56	24	23	35	26	25	19	18
1428	2021-03-01 11:00:00	28	21	30	18	39	70	27	10	68	35	24	47	31	28	29	26
1429	2021-03-01 12:00:00	37	32	34	24	59	84	57	16	73	47	29	62	40	35	53	39
1430	2021-03-01 13:00:00	54	50	49	37	70	90	78	32	77	69	33	78	66	49	71	52
1431	2021-03-01 14:00:00	66	63	67	58	74	93	84	54	83	74	38	82	72	61	79	60
1432	2021-03-01 15:00:00	75	66	79	70	77	93	86	66	84	79	47	82	77	65	86	62
1433	2021-03-01 16:00:00	82	70	85	83	82	95	89	71	86	81	63	83	82	68	90	58
1434	2021-03-01 17:00:00	83	74	86	77	85	93	94	69	87	81	60	79	81	64	93	53
1435	2021-03-01 18:00:00	78	71	72	79	86	92	91	65	86	77	55	69	55	63	92	44
1436	2021-03-01 19:00:00	70	65	51	73	77	77	71	56	78	67	42	61	50	59	78	32
1437	2021-03-01 20:00:00	51	59	48	54	61	61	55	53	54	55	23	46	40	38	50	24
1438	2021-03-01 21:00:00	37	59	41	38	50	47	50	40	70	45	12	35	44	23	20	20
1439	2021-03-01 22:00:00	23	60	30	24	43	43	49	35	65	41	6	29	39	14	33	19
1440	2021-03-01 23:00:00	16	51	30	14	29	45	54	19	63	37	9	15	31	21	48	16
1441	2021-03-02	13	31	32	10	25	40	53	13	56	35	13	16	24	23	45	13
1442	2021-03-02 01:00:00	13	37	35	32	20	36	49	7	49	40	15	19	24	22	42	12
1443	2021-03-02 02:00:00	14	37	34	44	18	33	48	5	38	15	17	20	23	22	37	11
1444	2021-03-02 03:00:00	16	33	32	25	18	34	39	1	32	12	13	27	24	23	30	10
1445	2021-03-02 04:00:00	16	23	30	26	20	32	36	1	29	8	16	31	22	27	22	10
1446	2021-03-02 05:00:00	13	16	28	30	21	33	32	1	35	10	14	27	26	27	15	9
1447	2021-03-02 06:00:00	6	9	21	30	17	30	24	1	37	9	14	16	29	23	15	8
1448	2021-03-02 07:00:00	6	7	13	16	10	23	18	1	35	5	12	10	28	21	11	8
1449	2021-03-02 08:00:00	6	9	8	4	8	10	11	2	29	3	7	5	27	14	10	7
1450	2021-03-02 09:00:00	6	7	6	9	9	9	11	2	28	4	6	7	28	14	10	9
1451	2021-03-02 10:00:00	12	10	6	19	18	18	15	3	34	5	4	17	31	18	13	12
1452	2021-03-02 11:00:00	24	13	10	35	39	26	17	8	45	8	4	36	43	28	26	17
1453	2021-03-02 12:00:00	37	17	16	52	58	38	27	12	56	14	7	48	59	37	45	21
1454	2021-03-02 13:00:00	66	26	26	77	82	41	40	21	56	20	18	56	71	53	62	24
1455	2021-03-02 14:00:00	78	35	41	97	101	46	50	29	58	39	29	59	72	72	73	25
1456	2021-03-02 15:00:00	85	43	59	98	104	44	58	41	59	64	43	53	70	73	73	25
1457	2021-03-02 16:00:00	82	54	69	93	101	45	64	54	59	70	57	53	64	70	70	25
1458	2021-03-02 17:00:00	77	65	63	95	99	51	75	62	57	73	64	50	73	67	68	20
1459	2021-03-02 18:00:00	71	65	56	89	90	48	66	65	50	64	64	44	57	68	60	18
1460	2021-03-02 19:00:00	69	56	44	80	78	43	61	51	45	58	57	34	48	61	52	14
1461	2021-03-02 20:00:00	63	50	27	72	71	45	49	25	51	49	44	33	41	47	47	14
1462	2021-03-02 21:00:00	50	46	25	55	62	39	49	16	46	39	36	38	33	27	47	13
1463	2021-03-02 22:00:00	46	27	17	40	43	38	41	11	42	42	32	41	26	17	39	15
1464	2021-03-02 23:00:00	40	33	12	40	39	32	22	15	49	40	28	42	28	18	32	14
1465	2021-03-03	29	35	9	38	55	32	20	9	50	35	25	41	23	27	27	15
1466	2021-03-03 01:00:00	30	31	7	28	55	24	22	5	42	27	20	38	24	31	22	15
1467	2021-03-03 02:00:00	32	25	7	30	52	17	22	4	43	31	14	37	26	28	18	16
1468	2021-03-03 03:00:00	39	20	6	44	42	16	22	3	41	28	12	38	26	24	9	16
1469	2021-03-03 04:00:00	40	17	9	40	41	11	22	9	41	42	10	35	32	15	10	13
1470	2021-03-03 05:00:00	36	17	9	25	31	7	22	11	41	42	8	35	26	11	9	14
1471	2021-03-03 06:00:00	31	17	10	22	25	6	25	5	39	11	5	30	24	11	8	12
1472	2021-03-03 07:00:00	22	19	7	16	15	5	28	1	28	13	2	28	23	6	6	11
1473	2021-03-03 08:00:00	13	14	6	7	9	5	22	2	22	6	2	22	22	6	6	9
1474	2021-03-03 09:00:00	15	15	9	12	12	37	19	2	25	9	4	26	25	6	11	10
1475	2021-03-03 10:00:00	27	19	16	32	28	11	25	7	28	19	9	29	31	16	26	15
1476	2021-03-03 11:00:00	44	29	26	49	44	21	36	26	34	51	30	28	37	29	48	22
1477	2021-03-03 12:00:00	53	40	43	67	67	43	45	46	47	66	57	39	37	47	65	27
1478	2021-03-03 13:00:00	65	57	60	77	84	71	61	70	63	78	68	46	50	66	80	34
1479	2021-03-03 14:00:00	80	71	75	87	93	83	73	89	77	89	81	53	65	77	88	40
1480	2021-03-03 15:00:00	91	79	88	97	94	90	77	102	83	98	93	62	75	84	93	43
1481	2021-03-03 16:00:00	95	91	94	97	99	96	82	107	88	101	100	68	78	88	93	45
1482	2021-03-03 17:00:00	91	95	98	89	99	92	81	109	86	103	109	70	78	85	94	47
1483	2021-03-03 18:00:00	88	95	99	82	93	86	83	106	86	99	109	71	75	83	91	48
1484	2021-03-03 19:00:00	79	83	91	77	85	72	82	97	79	88	100	65	65	78	84	40
1485	2021-03-03 20:00:00	55	60	69	71	58	52	65	92	55	70	84	53	36	74	77	24
1486	2021-03-03 21:00:00	37	48	55	59	28	36	62	89	39	62	52	29	27	74	72	17
1487	2021-03-03 22:00:00	28	42	40	37	18	27	63	77	36	57	40	20	26	66	67	13
1488	2021-03-03 23:00:00	24	40	40	29	14	21	51	72	25	33	38	16	24	48	57	11
1489	2021-03-04	29	24	35	34	16	12	45	66	18	23	25	10	24	57	41	9
1490	2021-03-04 01:00:00	36	27	28	37	19	10	38	58	20	21	19	9	24	64	31	8
1491	2021-03-04 02:00:00	37	20	29	28	17	5	39	50	20	29	7	7	21	56	19	7
1492	2021-03-04 03:00:00	39	19	22	22	15	5	34	53	21	40	8	6	25	52	18	8
1493	2021-03-04 04:00:00	40	14	19	33	20	5	28	53	22	51	9	5	27	45	15	8
1494	2021-03-04 05:00:00	39	20	18	40	29	4	19	59	22	48	8	8	22	41	14	7
1495	2021-03-04 06:00:00	33	15	16	40	31	4	14	54	25	32	8	7	23	36	23	8
1496	2021-03-04 07:00:00	25	7	10	37	24	7	8	46	23	9	9	10	23	32	17	7
1497	2021-03-04 08:00:00	20	8	6	24	20	8	7	31	21	5	3	7	29	22	9	7
1498	2021-03-04 09:00:00	18	10	8	16	14	11	9	20	28	9	5	10	32	19	14	9
1499	2021-03-04 10:00:00	15	16	16	12	14	14	15	21	37	9	9	28	30	18	25	14
1500	2021-03-04 11:00:00	14	29	21	8	22	28	36	35	43	22	13	41	41	12	49	24
1501	2021-03-04 12:00:00	22	54	29	12	25	57	69	47	57	43	21	55	54	9	71	40
1502	2021-03-04 13:00:00	30	65	39	28	26	70	90	55	76	58	29	78	83	16	91	56
1503	2021-03-04 14:00:00	35	72	49	41	29	88	103	66	85	58	41	92	94	44	101	70
1504	2021-03-04 15:00:00	45	76	63	47	35	100	105	69	90	61	57	98	102	52	103	76
1505	2021-03-04 16:00:00	48	79	75	45	44	105	105	70	91	65	66	99	96	55	106	77
1506	2021-03-04 17:00:00	46	87	86	44	42	103	103	71	89	59	72	100	90	56	105	74
1507	2021-03-04 18:00:00	35	84	84	40	39	101	100	75	87	67	70	97	78	55	101	70
1508	2021-03-04 19:00:00	26	71	69	42	42	87	83	71	78	68	54	88	51	38	81	53
1509	2021-03-04 20:00:00	23	63	45	43	49	66	69	55	63	43	46	64	36	18	64	35
1510	2021-03-04 21:00:00	20	57	31	44	44	52	68	45	59	31	40	34	30	13	57	23
1511	2021-03-04 22:00:00	21	55	19	42	33	47	65	47	61	14	39	19	28	7	53	17
1512	2021-03-04 23:00:00	27	52	31	34	27	58	60	42	58	5	26	16	25	6	41	13
1513	2021-03-05	27	54	40	30	23	60	54	48	50	8	27	26	25	23	46	13
1514	2021-03-05 01:00:00	24	54	48	28	24	66	61	29	52	15	26	37	27	34	58	12
1515	2021-03-05 02:00:00	18	53	57	16	21	55	62	25	48	9	26	35	25	26	66	13
1516	2021-03-05 03:00:00	13	48	60	9	20	51	51	49	43	26	37	33	26	28	59	11
1517	2021-03-05 04:00:00	11	43	58	6	19	39	42	54	52	49	45	32	24	27	33	13
1518	2021-03-05 05:00:00	6	36	58	7	14	36	42	49	55	31	47	32	25	32	29	16
1519	2021-03-05 06:00:00	5	40	51	8	11	34	51	40	54	35	41	42	26	35	29	18
1520	2021-03-05 07:00:00	5	41	42	9	9	27	46	37	46	27	31	26	27	26	22	17
1521	2021-03-05 08:00:00	5	20	29	6	5	15	22	28	39	20	20	12	27	24	16	15
1522	2021-03-05 09:00:00	9	13	26	6	5	20	21	19	29	18	19	14	29	23	13	14
1523	2021-03-05 10:00:00	22	16	33	12	7	27	25	22	35	26	23	16	27	29	17	18
1524	2021-03-05 11:00:00	42	26	39	38	8	32	30	46	47	44	31	23	29	40	37	25
1525	2021-03-05 12:00:00	66	54	55	59	14	43	43	78	53	73	54	30	30	53	77	32
1526	2021-03-05 13:00:00	92	76	78	80	24	58	59	103	56	92	82	36	28	63	100	43
1527	2021-03-05 14:00:00	109	98	98	96	34	69	81	117	71	107	103	48	30	71	116	52
1528	2021-03-05 15:00:00	108	113	117	99	55	83	105	127	88	121	110	56	36	80	122	64
1529	2021-03-05 16:00:00	108	124	121	99	70	100	110	132	89	124	115	68	31	90	125	74
1530	2021-03-05 17:00:00	106	126	114	95	75	106	107	130	89	119	119	68	31	96	109	75
1531	2021-03-05 18:00:00	103	116	112	79	69	99	98	124	83	117	117	72	36	93	102	71
1532	2021-03-05 19:00:00	90	112	94	62	52	75	84	110	66	107	109	63	29	81	98	52
1533	2021-03-05 20:00:00	71	88	73	46	29	52	70	93	53	77	90	63	27	29	74	29
1534	2021-03-05 21:00:00	50	57	46	45	18	39	67	87	46	54	71	54	28	24	61	19
1535	2021-03-05 22:00:00	30	56	39	40	16	12	63	69	36	35	48	42	30	21	43	14
1536	2021-03-05 23:00:00	19	46	35	40	13	19	64	62	27	33	18	37	29	24	31	10
1537	2021-03-06	15	42	30	30	10	20	68	61	32	23	9	29	28	33	14	9
1538	2021-03-06 01:00:00	15	23	20	18	10	9	60	60	40	49	7	20	27	34	29	10
1539	2021-03-06 02:00:00	10	14	21	5	11	11	45	67	48	61	6	24	29	43	32	10
1540	2021-03-06 03:00:00	13	22	22	2	8	18	41	73	42	55	6	26	29	52	31	11
1541	2021-03-06 04:00:00	27	24	22	15	6	20	43	77	40	56	10	26	26	47	21	9
1542	2021-03-06 05:00:00	28	27	13	25	5	11	46	72	36	52	14	26	24	48	26	10
1543	2021-03-06 06:00:00	31	29	12	20	9	14	46	68	36	50	42	21	28	52	39	9
1544	2021-03-06 07:00:00	30	32	12	26	11	16	41	62	37	40	50	16	29	45	29	7
1545	2021-03-06 08:00:00	24	35	5	11	12	15	35	47	30	32	49	13	25	45	18	6
1546	2021-03-06 09:00:00	19	25	4	10	10	12	34	46	32	25	49	14	23	46	18	7
1547	2021-03-06 10:00:00	26	23	7	22	14	18	32	42	38	32	48	17	29	43	24	8
1548	2021-03-06 11:00:00	31	29	12	30	18	36	27	37	45	41	43	19	31	43	29	9
1549	2021-03-06 12:00:00	38	25	16	35	32	59	19	36	47	57	41	30	29	50	41	10
1550	2021-03-06 13:00:00	52	37	24	55	63	76	32	40	61	60	42	31	31	53	51	15
1551	2021-03-06 14:00:00	66	47	32	86	89	90	44	42	69	66	48	34	28	66	61	18
1552	2021-03-06 15:00:00	73	57	40	101	102	77	56	43	76	76	43	37	30	70	75	20
1553	2021-03-06 16:00:00	74	72	57	103	97	63	69	44	80	77	48	54	27	73	86	25
1554	2021-03-06 17:00:00	73	78	66	97	83	60	80	43	75	79	40	57	30	76	82	29
1555	2021-03-06 18:00:00	56	78	67	77	82	78	74	43	68	71	37	61	36	67	79	27
1556	2021-03-06 19:00:00	38	68	54	46	81	74	64	34	62	54	29	47	26	56	56	21
1557	2021-03-06 20:00:00	28	57	45	55	79	65	61	13	56	20	17	40	30	48	42	15
1558	2021-03-06 21:00:00	15	45	35	77	75	59	58	6	54	46	11	40	29	35	31	15
1559	2021-03-06 22:00:00	12	38	29	72	75	50	53	6	54	38	7	37	29	24	36	14
1560	2021-03-06 23:00:00	15	40	19	65	69	48	50	23	58	16	7	37	27	29	37	13
1561	2021-03-07	19	39	11	66	61	42	48	36	60	13	7	34	27	25	37	14
1562	2021-03-07 01:00:00	27	29	9	61	52	31	45	21	59	16	3	31	23	26	50	15
1563	2021-03-07 02:00:00	30	26	5	52	47	28	41	10	55	45	3	30	26	13	55	16
1564	2021-03-07 03:00:00	31	29	9	34	40	17	33	5	56	48	6	28	26	10	54	17
1565	2021-03-07 04:00:00	32	22	9	38	33	20	31	13	55	39	5	26	29	14	50	15
1566	2021-03-07 05:00:00	34	25	5	40	27	26	28	17	51	27	3	24	29	10	49	16
1567	2021-03-07 06:00:00	31	21	6	30	22	19	25	28	50	21	4	21	35	9	47	16
1568	2021-03-07 07:00:00	27	21	4	30	17	19	19	22	46	19	1	22	36	8	46	16
1569	2021-03-07 08:00:00	19	20	3	29	10	14	13	11	40	13	1	20	25	12	39	15
1570	2021-03-07 09:00:00	19	11	4	24	18	10	11	6	36	11	2	16	28	14	33	14
1571	2021-03-07 10:00:00	33	11	6	42	35	12	12	7	35	12	2	21	26	10	30	15
1572	2021-03-07 11:00:00	49	15	7	55	56	9	20	10	40	27	2	27	26	28	34	16
1573	2021-03-07 12:00:00	58	22	12	65	60	19	23	14	40	31	11	25	36	33	37	19
1574	2021-03-07 13:00:00	55	37	19	69	55	20	26	20	38	37	29	20	38	50	49	23
1575	2021-03-07 14:00:00	50	40	28	73	57	21	33	31	39	46	42	22	38	48	57	27
1576	2021-03-07 15:00:00	51	38	31	61	58	27	39	33	42	55	44	30	43	52	62	28
1577	2021-03-07 16:00:00	49	32	36	62	57	33	41	33	42	62	44	35	51	51	66	27
1578	2021-03-07 17:00:00	46	24	26	61	53	39	26	36	39	51	45	31	49	42	64	26
1579	2021-03-07 18:00:00	45	41	30	56	50	35	27	47	43	38	36	35	50	39	49	24
1580	2021-03-07 19:00:00	38	41	25	44	41	35	26	54	46	32	36	32	45	46	51	21
1581	2021-03-07 20:00:00	33	22	19	40	36	30	19	45	44	39	29	33	45	49	50	20
1582	2021-03-07 21:00:00	25	17	11	32	32	28	16	40	38	28	31	34	38	49	44	21
1583	2021-03-07 22:00:00	22	18	10	27	32	26	21	37	38	26	37	36	33	53	39	21
1584	2021-03-07 23:00:00	21	18	12	24	32	21	20	28	40	19	36	35	27	44	40	21
1585	2021-03-08	14	16	21	24	33	17	17	24	39	9	36	38	26	43	39	19
1586	2021-03-08 01:00:00	15	19	25	22	31	21	16	17	37	7	37	33	24	38	30	21
1587	2021-03-08 02:00:00	13	16	24	22	28	20	16	10	40	16	35	30	24	27	31	21
1588	2021-03-08 03:00:00	13	19	22	16	28	24	16	13	38	17	30	32	26	20	31	23
1589	2021-03-08 04:00:00	12	28	26	21	30	25	16	16	38	11	26	31	27	18	31	24
1590	2021-03-08 05:00:00	13	24	31	22	29	25	14	17	35	8	22	30	26	16	30	25
1591	2021-03-08 06:00:00	19	18	21	21	29	24	14	10	34	7	14	26	29	14	25	24
1592	2021-03-08 07:00:00	18	13	15	23	26	19	12	5	30	8	7	24	26	11	18	23
1593	2021-03-08 08:00:00	9	7	6	22	20	12	9	3	27	4	7	20	28	6	16	18
1594	2021-03-08 09:00:00	8	9	12	18	18	14	9	2	31	4	8	18	27	5	14	17
1595	2021-03-08 10:00:00	11	8	10	20	28	25	10	3	32	4	8	25	31	8	14	20
1596	2021-03-08 11:00:00	11	9	12	26	38	36	14	6	37	5	15	36	36	16	18	23
1597	2021-03-08 12:00:00	12	13	21	35	48	44	17	13	42	7	17	49	42	23	23	29
1598	2021-03-08 13:00:00	16	14	31	38	54	43	22	23	50	17	29	61	46	35	34	34
1599	2021-03-08 14:00:00	18	20	42	47	60	51	31	37	57	26	30	63	42	37	47	38
1600	2021-03-08 15:00:00	20	19	54	54	64	58	36	47	65	28	32	55	48	41	59	45
1601	2021-03-08 16:00:00	20	18	61	63	60	56	40	51	72	37	45	66	47	37	47	47
1602	2021-03-08 17:00:00	20	20	59	60	55	57	44	46	66	23	30	73	50	33	52	45
1603	2021-03-08 18:00:00	21	22	46	43	55	53	50	44	67	27	29	74	49	32	56	45
1604	2021-03-08 19:00:00	18	13	36	39	53	38	45	42	58	25	27	63	39	22	54	41
1605	2021-03-08 20:00:00	10	11	34	22	40	20	36	35	43	22	28	61	28	12	34	30
1606	2021-03-08 21:00:00	5	13	29	20	20	17	27	34	44	15	16	55	27	10	19	21
1607	2021-03-08 22:00:00	5	14	21	11	10	15	23	32	42	7	9	48	27	7	15	18
1608	2021-03-08 23:00:00	4	14	15	7	7	9	25	50	42	4	6	39	29	4	7	19
1609	2021-03-09	3	17	13	8	3	6	27	45	37	3	6	30	26	4	6	19
1610	2021-03-09 01:00:00	4	17	8	6	3	6	30	32	30	3	5	23	25	3	6	18
1611	2021-03-09 02:00:00	4	7	7	4	3	5	23	18	28	3	5	26	24	4	6	19
1612	2021-03-09 03:00:00	4	7	7	3	3	5	26	24	34	3	6	28	25	4	5	19
1613	2021-03-09 04:00:00	5	8	6	2	3	8	23	25	36	3	14	28	25	3	6	17
1614	2021-03-09 05:00:00	4	11	5	5	4	8	22	18	37	3	15	30	25	3	5	16
1615	2021-03-09 06:00:00	4	9	5	7	4	8	21	13	35	3	15	30	27	3	5	14
1616	2021-03-09 07:00:00	6	9	5	6	4	7	16	8	33	7	9	24	25	3	5	13
1617	2021-03-09 08:00:00	8	6	4	8	6	7	9	8	30	5	7	18	24	2	6	10
1618	2021-03-09 09:00:00	7	7	4	3	7	9	9	9	29	4	10	13	29	2	7	10
1619	2021-03-09 10:00:00	6	14	6	5	10	10	15	7	34	4	11	31	27	2	11	12
1620	2021-03-09 11:00:00	10	17	8	10	19	14	22	14	41	6	14	35	29	4	16	17
1621	2021-03-09 12:00:00	15	22	12	19	33	22	31	12	45	9	20	36	29	4	21	25
1622	2021-03-09 13:00:00	19	29	18	29	47	29	36	24	52	24	28	41	26	5	33	30
1623	2021-03-09 14:00:00	26	37	25	31	53	41	50	30	60	43	38	46	33	11	44	33
1624	2021-03-09 15:00:00	40	44	24	37	60	57	56	30	67	44	44	42	30	19	55	34
1625	2021-03-09 16:00:00	47	52	24	41	63	65	62	35	77	45	41	47	33	22	67	34
1626	2021-03-09 17:00:00	47	61	27	37	63	66	65	38	78	39	30	58	35	14	72	33
1627	2021-03-09 18:00:00	42	56	27	34	56	65	62	28	74	25	20	61	28	21	72	31
1628	2021-03-09 19:00:00	32	47	17	25	43	46	54	16	65	21	8	54	26	30	61	23
1629	2021-03-09 20:00:00	15	38	13	19	35	31	47	5	50	26	3	50	28	15	47	16
1630	2021-03-09 21:00:00	7	31	9	14	20	31	42	3	47	20	3	40	31	17	47	11
1631	2021-03-09 22:00:00	6	16	6	16	14	13	34	8	39	10	5	36	29	13	41	10
1632	2021-03-09 23:00:00	5	17	6	12	7	11	31	15	38	7	13	47	29	12	27	11
1633	2021-03-10	5	28	4	10	14	9	30	18	36	6	16	39	26	8	14	11
1634	2021-03-10 01:00:00	5	21	3	12	18	7	26	20	27	13	20	32	29	6	15	11
1635	2021-03-10 02:00:00	7	15	3	3	13	8	41	22	27	30	17	35	29	8	13	12
1636	2021-03-10 03:00:00	10	14	3	11	16	8	46	23	27	31	17	35	28	3	14	12
1637	2021-03-10 04:00:00	16	14	3	23	18	10	38	24	31	26	16	32	31	16	7	13
1638	2021-03-10 05:00:00	25	14	3	30	17	5	26	23	37	18	18	28	30	34	12	14
1639	2021-03-10 06:00:00	26	12	4	36	18	5	25	23	37	10	26	23	28	30	13	14
1640	2021-03-10 07:00:00	24	10	4	31	23	5	20	20	32	6	31	18	27	25	11	13
1641	2021-03-10 08:00:00	21	12	5	19	26	5	18	12	26	4	26	11	28	24	12	12
1642	2021-03-10 09:00:00	17	16	4	12	26	6	15	7	26	4	21	7	31	19	12	11
1643	2021-03-10 10:00:00	13	14	5	12	26	8	10	7	26	4	19	8	31	17	9	15
1644	2021-03-10 11:00:00	17	11	5	23	27	9	10	8	24	7	18	10	31	31	12	16
1645	2021-03-10 12:00:00	23	18	7	43	47	9	11	12	25	14	14	25	30	44	19	17
1646	2021-03-10 13:00:00	37	20	11	59	68	18	14	21	33	29	20	34	28	52	30	21
1647	2021-03-10 14:00:00	51	22	11	65	66	26	22	30	37	50	29	33	29	60	39	22
1648	2021-03-10 15:00:00	60	27	14	74	87	29	25	32	43	57	32	31	29	67	52	22
1649	2021-03-10 16:00:00	60	30	15	78	87	39	30	37	43	43	27	29	31	66	59	23
1650	2021-03-10 17:00:00	55	27	13	81	88	45	36	34	51	36	29	35	33	61	61	21
1651	2021-03-10 18:00:00	51	22	10	80	85	47	35	24	50	23	26	29	32	50	57	19
1652	2021-03-10 19:00:00	39	17	5	66	71	44	36	9	48	11	18	21	29	38	55	14
1653	2021-03-10 20:00:00	22	10	4	49	55	34	19	20	41	11	9	22	28	20	36	12
1654	2021-03-10 21:00:00	11	9	4	35	42	27	9	18	38	4	6	18	28	16	14	10
1655	2021-03-10 22:00:00	7	7	4	24	37	22	9	19	32	3	5	14	25	9	8	8
1656	2021-03-10 23:00:00	8	7	3	18	37	14	7	12	26	7	2	13	26	6	8	7
1657	2021-03-11	7	7	4	23	41	8	7	8	22	14	2	12	23	4	12	7
1658	2021-03-11 01:00:00	6	5	3	17	37	7	7	5	25	20	1	9	26	5	16	6
1659	2021-03-11 02:00:00	7	5	3	17	39	5	6	2	24	18	1	11	29	4	24	6
1660	2021-03-11 03:00:00	8	6	3	22	36	4	6	5	25	11	1	13	25	5	21	6
1661	2021-03-11 04:00:00	7	6	3	16	31	5	6	4	24	5	1	20	23	4	22	6
1662	2021-03-11 05:00:00	8	7	4	16	25	5	6	5	24	5	2	19	26	4	21	6
1663	2021-03-11 06:00:00	8	5	4	16	24	5	5	4	23	5	1	13	24	3	16	5
1664	2021-03-11 07:00:00	6	4	3	10	19	4	5	2	22	3	1	9	25	4	9	6
1665	2021-03-11 08:00:00	5	4	4	6	11	5	6	1	23	3	1	5	27	3	7	5
1666	2021-03-11 09:00:00	4	6	4	6	12	7	7	4	24	4	2	7	29	5	10	6
1667	2021-03-11 10:00:00	8	10	6	14	13	9	11	7	29	9	3	16	31	5	19	10
1668	2021-03-11 11:00:00	23	17	9	37	17	12	24	20	40	22	7	32	36	11	35	18
1669	2021-03-11 12:00:00	49	28	25	55	39	23	50	40	51	43	18	55	58	33	61	29
1670	2021-03-11 13:00:00	66	57	49	52	58	43	65	53	68	72	31	74	68	62	76	46
1671	2021-03-11 14:00:00	70	83	64	54	65	78	76	66	77	84	50	82	62	70	85	58
1672	2021-03-11 15:00:00	68	97	82	60	71	90	90	79	74	91	69	83	67	80	90	68
1673	2021-03-11 16:00:00	63	103	97	63	72	94	93	82	75	82	76	80	69	83	95	73
1674	2021-03-11 17:00:00	55	98	104	58	70	86	90	86	71	65	75	77	72	70	101	76
1675	2021-03-11 18:00:00	44	91	104	52	54	71	73	82	68	63	73	72	64	58	94	72
1676	2021-03-11 19:00:00	35	86	92	45	39	61	65	68	60	60	56	65	42	56	79	61
1677	2021-03-11 20:00:00	22	75	80	42	22	47	52	64	35	55	28	48	30	51	67	41
1678	2021-03-11 21:00:00	24	66	65	27	14	25	46	40	24	54	8	26	31	33	53	29
1679	2021-03-11 22:00:00	21	56	46	9	10	22	40	20	25	45	8	10	30	55	42	21
1680	2021-03-11 23:00:00	18	37	44	4	7	9	41	15	27	43	4	9	27	38	21	16
1681	2021-03-12	13	28	34	2	6	9	27	17	27	21	3	8	28	29	14	16
1682	2021-03-12 01:00:00	9	22	29	3	7	9	18	22	26	6	1	9	27	26	11	15
1683	2021-03-12 02:00:00	8	17	25	2	8	5	26	12	29	7	1	10	28	22	9	14
1684	2021-03-12 03:00:00	8	18	20	3	7	5	38	10	30	3	2	9	27	28	13	14
1685	2021-03-12 04:00:00	6	23	22	3	10	7	33	5	26	7	2	9	28	29	12	12
1686	2021-03-12 05:00:00	4	24	19	5	10	4	34	5	25	6	2	11	28	25	17	12
1687	2021-03-12 06:00:00	4	21	15	12	12	5	34	1	25	3	1	12	24	17	9	12
1688	2021-03-12 07:00:00	4	10	14	12	9	5	25	1	24	3	1	11	28	17	9	12
1689	2021-03-12 08:00:00	6	15	6	4	8	5	14	2	26	3	1	9	28	11	9	10
1690	2021-03-12 09:00:00	10	12	6	4	8	7	26	2	28	4	2	8	29	13	14	11
1691	2021-03-12 10:00:00	19	19	13	5	9	8	35	12	32	6	11	23	29	20	33	18
1692	2021-03-12 11:00:00	30	46	28	9	15	20	49	42	45	10	33	41	44	33	55	28
1693	2021-03-12 12:00:00	45	73	44	10	17	40	83	66	58	31	61	51	61	47	83	39
1694	2021-03-12 13:00:00	63	104	70	16	25	74	107	76	71	73	87	70	73	56	107	49
1695	2021-03-12 14:00:00	69	120	93	24	30	103	115	98	83	92	103	90	81	61	118	59
1696	2021-03-12 15:00:00	63	131	109	37	43	114	114	107	90	90	120	100	85	69	122	67
1697	2021-03-12 16:00:00	46	134	119	38	51	115	118	110	96	89	132	102	90	69	125	67
1698	2021-03-12 17:00:00	36	137	120	38	43	116	122	104	96	91	135	93	91	62	119	70
1699	2021-03-12 18:00:00	28	134	116	41	42	114	119	81	95	72	129	85	80	61	103	70
1700	2021-03-12 19:00:00	30	124	98	18	40	96	107	72	86	36	120	70	54	60	90	59
1701	2021-03-12 20:00:00	28	103	77	11	32	66	82	61	76	8	90	34	32	51	84	41
1702	2021-03-12 21:00:00	13	93	68	7	37	61	83	52	67	5	68	19	26	45	85	33
1703	2021-03-12 22:00:00	7	85	59	22	32	67	83	57	57	6	55	14	29	40	75	29
1704	2021-03-12 23:00:00	7	78	45	25	15	51	74	55	50	10	28	7	28	26	65	24
1705	2021-03-13	5	70	40	8	7	55	49	49	43	10	21	5	29	23	64	21
1706	2021-03-13 01:00:00	4	45	33	4	5	40	36	43	38	10	34	8	28	25	62	17
1707	2021-03-13 02:00:00	4	37	22	4	6	31	56	36	34	10	36	18	24	26	49	17
1708	2021-03-13 03:00:00	3	35	17	5	6	24	57	29	35	8	29	10	25	27	36	16
1709	2021-03-13 04:00:00	3	29	14	3	3	17	50	18	34	5	21	8	24	28	27	16
1710	2021-03-13 05:00:00	2	29	10	4	3	20	48	11	30	3	15	13	26	23	19	13
1711	2021-03-13 06:00:00	2	20	10	4	3	12	22	8	34	4	6	10	25	24	12	10
1712	2021-03-13 07:00:00	2	11	8	3	3	12	19	8	31	4	5	5	24	19	7	8
1713	2021-03-13 08:00:00	3	13	5	2	3	7	9	4	28	4	4	5	25	17	7	8
1714	2021-03-13 09:00:00	5	16	9	3	4	12	14	5	28	4	5	9	29	16	8	10
1715	2021-03-13 10:00:00	9	34	25	12	7	23	31	16	36	5	15	25	28	19	24	16
1716	2021-03-13 11:00:00	24	52	53	27	25	43	49	37	46	16	45	48	45	25	57	32
1717	2021-03-13 12:00:00	46	81	85	55	66	73	80	77	64	41	83	74	68	45	93	55
1718	2021-03-13 13:00:00	77	110	117	83	80	103	105	115	97	82	116	101	87	76	119	81
1719	2021-03-13 14:00:00	102	134	143	111	102	125	123	138	110	116	141	115	90	89	131	100
1720	2021-03-13 15:00:00	117	143	147	128	117	134	134	147	119	137	145	126	92	90	133	113
1721	2021-03-13 16:00:00	125	142	140	147	124	138	145	141	125	142	144	135	103	107	133	121
1722	2021-03-13 17:00:00	123	151	139	154	126	134	149	135	121	143	146	139	98	111	137	127
1723	2021-03-13 18:00:00	113	156	134	152	110	127	149	127	106	137	145	141	87	112	137	123
1724	2021-03-13 19:00:00	79	157	122	138	83	115	153	102	93	106	128	123	58	102	129	105
1725	2021-03-13 20:00:00	52	121	94	107	73	95	116	71	68	79	97	76	29	81	77	71
1726	2021-03-13 21:00:00	29	77	75	71	58	67	50	69	45	86	46	41	33	55	85	55
1727	2021-03-13 22:00:00	16	73	60	50	43	37	16	72	34	76	35	38	30	45	95	49
1728	2021-03-13 23:00:00	18	73	49	56	33	27	51	48	35	57	17	37	32	44	73	45
1729	2021-03-14	18	64	35	45	24	25	72	31	31	44	16	43	27	22	47	39
1730	2021-03-14 01:00:00	16	82	43	25	21	33	90	31	34	34	15	31	23	27	26	37
1731	2021-03-14 02:00:00	9	103	21	17	19	26	103	40	41	14	8	24	24	22	45	32
1732	2021-03-14 03:00:00	11	80	22	17	15	21	98	28	43	52	7	40	24	19	55	28
1733	2021-03-14 04:00:00	12	65	16	13	22	21	89	20	44	49	11	49	26	26	41	26
1734	2021-03-14 05:00:00	7	64	14	14	28	25	81	14	48	36	5	60	26	24	48	29
1735	2021-03-14 06:00:00	11	56	20	19	21	21	83	7	52	15	9	56	34	12	58	28
1736	2021-03-14 07:00:00	10	54	16	17	16	32	76	5	46	7	9	51	25	16	54	28
1737	2021-03-14 08:00:00	7	37	10	14	10	19	40	3	35	4	6	42	22	14	33	27
1738	2021-03-14 09:00:00	7	46	15	10	16	12	31	12	36	6	8	42	26	13	25	27
1739	2021-03-14 10:00:00	6	69	23	15	47	22	45	27	39	10	25	50	34	6	31	31
1740	2021-03-14 11:00:00	7	86	35	28	66	34	66	37	48	12	61	55	47	9	55	39
1741	2021-03-14 12:00:00	17	105	58	46	74	59	89	53	57	14	105	62	56	22	71	49
1742	2021-03-14 13:00:00	37	130	92	83	86	75	112	68	70	19	136	69	55	40	81	58
1743	2021-03-14 14:00:00	61	139	113	96	96	85	119	78	78	28	149	80	46	51	88	65
1744	2021-03-14 15:00:00	77	137	130	96	105	87	115	92	86	39	148	82	38	77	94	73
1745	2021-03-14 16:00:00	90	134	130	95	106	87	111	100	77	33	151	82	32	84	96	77
1746	2021-03-14 17:00:00	88	127	123	94	106	81	111	82	72	42	150	82	31	73	95	76
1747	2021-03-14 18:00:00	82	118	99	95	95	75	109	52	68	56	142	83	29	67	96	71
1748	2021-03-14 19:00:00	73	104	73	89	76	76	102	39	65	59	126	77	29	65	97	61
1749	2021-03-14 20:00:00	58	93	87	65	40	66	90	54	56	48	110	70	31	61	81	55
1750	2021-03-14 21:00:00	26	85	93	36	18	52	82	56	46	43	94	65	31	62	79	50
1751	2021-03-14 22:00:00	10	83	88	20	13	45	76	55	45	36	74	45	30	60	67	46
1752	2021-03-14 23:00:00	7	78	89	15	11	36	73	59	36	36	46	41	32	67	61	40
1753	2021-03-15	9	62	81	7	5	43	69	51	35	46	48	33	33	67	59	31
1754	2021-03-15 01:00:00	10	54	76	9	7	41	53	39	38	56	54	21	28	69	60	27
1755	2021-03-15 02:00:00	7	41	68	6	10	47	48	42	41	44	57	22	27	72	53	29
1756	2021-03-15 03:00:00	9	43	60	11	8	44	52	47	38	19	57	22	29	68	41	36
1757	2021-03-15 04:00:00	12	40	49	13	5	36	38	45	43	40	39	27	27	71	27	34
1758	2021-03-15 05:00:00	9	33	42	21	5	24	37	35	42	33	23	28	30	67	22	29
1759	2021-03-15 06:00:00	10	31	31	24	4	19	28	28	37	19	15	29	26	57	19	28
1760	2021-03-15 07:00:00	8	38	28	5	3	10	22	24	27	8	8	36	25	38	13	22
1761	2021-03-15 08:00:00	7	27	15	2	3	7	16	15	25	4	5	32	27	24	7	16
1762	2021-03-15 09:00:00	10	16	15	7	4	11	14	9	26	11	13	37	26	18	16	14
1763	2021-03-15 10:00:00	20	35	32	20	15	21	22	25	32	25	27	45	27	24	23	16
1764	2021-03-15 11:00:00	42	67	64	47	32	48	43	54	50	47	52	64	35	49	54	23
1765	2021-03-15 12:00:00	82	99	96	84	55	75	71	79	66	87	85	83	46	73	99	36
1766	2021-03-15 13:00:00	108	126	118	107	93	102	101	107	80	116	122	100	55	98	125	59
1767	2021-03-15 14:00:00	132	143	136	124	111	117	121	134	95	141	153	115	77	108	142	81
1768	2021-03-15 15:00:00	154	150	153	137	126	126	132	151	110	155	167	123	102	116	149	96
1769	2021-03-15 16:00:00	167	155	161	151	135	141	135	156	114	164	162	133	116	120	155	106
1770	2021-03-15 17:00:00	174	151	157	158	143	150	131	158	123	167	150	132	123	120	159	109
1771	2021-03-15 18:00:00	172	144	145	152	145	144	123	159	125	164	142	129	104	128	152	105
1772	2021-03-15 19:00:00	142	135	128	130	129	110	112	149	112	148	132	110	63	123	133	84
1773	2021-03-15 20:00:00	91	107	106	103	88	55	85	117	77	111	105	61	31	85	70	60
1774	2021-03-15 21:00:00	52	69	76	57	41	36	41	73	63	57	67	28	33	64	24	41
1775	2021-03-15 22:00:00	39	51	68	44	21	19	11	52	44	13	42	16	30	51	15	31
1776	2021-03-15 23:00:00	31	31	54	36	19	6	7	47	36	13	21	21	33	54	15	23
1777	2021-03-16	28	33	43	40	12	7	7	22	31	3	17	19	29	49	21	23
1778	2021-03-16 01:00:00	28	45	28	29	9	5	9	14	36	11	18	24	29	49	18	19
1779	2021-03-16 02:00:00	16	27	24	24	7	14	16	11	39	7	10	18	29	44	13	17
1780	2021-03-16 03:00:00	18	27	20	26	8	18	13	8	34	7	16	28	27	38	8	18
1781	2021-03-16 04:00:00	23	34	14	25	12	16	23	6	31	5	10	32	32	39	11	18
1782	2021-03-16 05:00:00	17	40	10	17	7	9	13	6	34	4	6	38	33	32	8	17
1783	2021-03-16 06:00:00	14	30	7	23	5	8	13	1	34	3	8	43	31	29	6	17
1784	2021-03-16 07:00:00	13	11	4	8	8	8	13	1	33	3	8	32	28	20	6	18
1785	2021-03-16 08:00:00	8	10	6	9	9	12	13	2	32	3	7	28	30	19	7	15
1786	2021-03-16 09:00:00	7	10	7	11	11	21	13	2	36	5	9	31	30	17	12	14
1787	2021-03-16 10:00:00	9	17	10	17	23	32	15	7	41	11	16	34	33	21	39	13
1788	2021-03-16 11:00:00	18	41	22	42	50	41	36	26	45	34	29	36	37	32	63	16
1789	2021-03-16 12:00:00	56	71	39	63	63	75	79	72	54	79	62	59	41	53	93	17
1790	2021-03-16 13:00:00	114	116	76	84	80	103	114	116	69	118	93	64	57	101	124	25
1791	2021-03-16 14:00:00	144	137	106	106	105	127	127	144	90	139	133	57	70	124	133	32
1792	2021-03-16 15:00:00	157	146	125	116	124	138	129	157	98	155	151	63	72	129	134	35
1793	2021-03-16 16:00:00	165	153	136	127	135	135	129	160	101	166	157	75	64	142	131	37
1794	2021-03-16 17:00:00	162	164	111	131	138	118	129	155	97	160	148	81	66	143	126	42
1795	2021-03-16 18:00:00	146	155	81	119	129	115	124	150	95	144	142	81	63	142	121	45
1796	2021-03-16 19:00:00	116	154	63	96	101	94	113	132	96	110	136	90	62	141	114	40
1797	2021-03-16 20:00:00	97	115	50	75	58	86	86	83	82	73	122	85	61	123	100	37
1798	2021-03-16 21:00:00	79	76	39	55	38	82	71	58	59	96	97	72	46	88	93	35
1799	2021-03-16 22:00:00	58	54	28	38	28	60	64	40	66	86	70	71	31	68	87	33
1800	2021-03-16 23:00:00	43	47	22	34	31	49	62	36	64	59	52	76	29	57	81	28
1801	2021-03-17	36	44	19	41	43	45	60	69	55	39	38	73	28	49	79	26
1802	2021-03-17 01:00:00	32	47	17	53	55	39	60	59	54	26	34	62	31	49	69	27
1803	2021-03-17 02:00:00	33	47	17	26	72	31	54	66	52	25	28	57	27	41	69	27
1804	2021-03-17 03:00:00	43	44	14	23	59	40	56	60	51	31	18	55	27	38	64	31
1805	2021-03-17 04:00:00	53	38	16	27	53	40	50	39	53	29	14	55	28	34	56	35
1806	2021-03-17 05:00:00	54	38	13	27	48	42	47	37	53	26	13	53	33	33	43	35
1807	2021-03-17 06:00:00	56	38	13	22	41	32	49	36	53	46	10	53	29	29	38	35
1808	2021-03-17 07:00:00	45	33	11	23	30	21	38	34	46	51	8	48	26	25	42	30
1809	2021-03-17 08:00:00	33	25	5	24	25	17	20	23	45	45	6	43	32	17	30	25
1810	2021-03-17 09:00:00	28	26	7	28	21	21	17	29	40	34	9	42	27	14	41	21
1811	2021-03-17 10:00:00	31	25	12	34	24	28	25	34	37	39	20	37	30	14	54	22
1812	2021-03-17 11:00:00	34	33	19	24	32	32	35	41	39	45	29	39	26	31	61	27
1813	2021-03-17 12:00:00	40	48	41	30	33	44	43	58	39	49	55	48	34	63	73	33
1814	2021-03-17 13:00:00	47	85	68	42	33	61	63	75	44	64	92	53	40	94	92	39
1815	2021-03-17 14:00:00	56	113	79	50	40	70	87	88	53	82	113	58	43	110	107	47
1816	2021-03-17 15:00:00	61	125	105	58	51	77	98	98	61	102	116	61	51	103	114	54
1817	2021-03-17 16:00:00	67	129	123	55	55	81	100	101	66	94	122	64	58	110	115	59
1818	2021-03-17 17:00:00	69	128	117	58	55	76	104	102	63	75	130	68	56	105	109	60
1819	2021-03-17 18:00:00	60	126	105	53	48	65	99	105	61	54	130	67	49	92	100	59
1820	2021-03-17 19:00:00	44	109	86	45	40	56	93	96	58	35	124	62	44	81	97	51
1821	2021-03-17 20:00:00	37	88	69	43	30	52	84	80	52	22	100	56	37	79	85	42
1822	2021-03-17 21:00:00	35	81	51	40	26	54	77	52	56	14	82	54	38	69	78	40
1823	2021-03-17 22:00:00	36	81	49	38	29	52	69	38	55	11	71	53	34	60	68	38
1824	2021-03-17 23:00:00	34	75	50	34	31	52	64	27	55	15	70	53	30	51	66	36
1825	2021-03-18	37	66	47	35	32	54	56	22	55	14	67	52	28	52	66	34
1826	2021-03-18 01:00:00	34	57	45	32	38	50	57	19	55	14	57	50	33	48	64	34
1827	2021-03-18 02:00:00	31	53	44	34	38	50	56	18	55	16	48	49	32	52	62	34
1828	2021-03-18 03:00:00	31	53	43	30	31	49	55	18	55	24	45	50	29	46	55	34
1829	2021-03-18 04:00:00	27	53	37	29	31	46	52	19	52	25	42	52	36	46	38	33
1830	2021-03-18 05:00:00	20	52	34	24	41	44	50	21	50	26	39	52	37	41	26	33
1831	2021-03-18 06:00:00	19	51	31	27	45	44	47	23	49	28	32	49	36	43	30	29
1832	2021-03-18 07:00:00	17	40	25	24	38	35	43	23	47	22	22	48	33	38	28	24
1833	2021-03-18 08:00:00	12	26	21	19	29	30	29	19	41	19	12	34	26	26	30	18
1834	2021-03-18 09:00:00	13	16	26	36	33	23	28	22	43	24	16	14	29	24	24	14
1835	2021-03-18 10:00:00	26	29	36	45	37	21	39	33	40	31	42	12	27	33	27	13
1836	2021-03-18 11:00:00	42	40	45	57	45	22	46	48	39	47	27	15	27	50	33	14
1837	2021-03-18 12:00:00	59	58	53	67	55	36	57	69	46	63	35	20	32	55	58	18
1838	2021-03-18 13:00:00	78	70	67	77	69	46	74	72	47	80	40	36	32	58	78	24
1839	2021-03-18 14:00:00	93	90	85	83	76	67	92	80	51	102	52	34	32	76	95	29
1840	2021-03-18 15:00:00	97	103	101	85	79	82	101	90	58	100	71	39	30	87	98	33
1841	2021-03-18 16:00:00	89	107	102	82	80	105	100	88	70	93	89	47	31	91	95	40
1842	2021-03-18 17:00:00	81	113	104	83	74	75	91	91	67	86	97	54	36	85	95	45
1843	2021-03-18 18:00:00	77	109	100	79	65	66	88	93	58	87	97	54	37	76	88	44
1844	2021-03-18 19:00:00	71	97	94	67	59	54	83	83	52	82	90	51	36	75	80	42
1845	2021-03-18 20:00:00	61	76	82	53	55	49	80	64	50	58	71	49	28	50	75	34
1846	2021-03-18 21:00:00	48	69	78	47	52	47	80	27	53	50	55	43	30	41	73	28
1847	2021-03-18 22:00:00	45	70	57	42	50	44	76	17	46	47	43	43	29	37	71	26
1848	2021-03-18 23:00:00	43	71	32	39	49	39	71	17	45	48	45	40	24	36	62	24
1849	2021-03-19	40	69	25	40	49	36	68	52	46	53	56	48	29	45	56	24
1850	2021-03-19 01:00:00	35	64	26	41	49	39	62	57	48	50	51	48	32	47	54	25
1851	2021-03-19 02:00:00	32	59	30	40	47	40	55	54	46	42	44	49	40	54	50	23
1852	2021-03-19 03:00:00	31	55	32	41	42	41	47	50	46	36	34	47	41	56	46	23
1853	2021-03-19 04:00:00	29	48	30	42	40	39	41	45	45	26	27	45	40	48	39	26
1854	2021-03-19 05:00:00	29	40	25	37	36	37	38	19	47	16	30	42	37	48	35	26
1855	2021-03-19 06:00:00	30	38	21	28	32	34	33	11	45	18	29	38	36	40	34	25
1856	2021-03-19 07:00:00	28	36	15	20	31	32	29	9	35	18	23	35	31	31	32	21
1857	2021-03-19 08:00:00	23	32	10	30	24	28	27	8	31	15	17	31	27	22	30	16
1858	2021-03-19 09:00:00	19	32	9	30	32	24	27	8	34	14	13	26	29	21	30	15
1859	2021-03-19 10:00:00	19	31	10	35	41	25	25	10	39	12	16	32	28	27	37	17
1860	2021-03-19 11:00:00	25	34	12	40	45	28	27	10	42	11	20	29	29	25	40	19
1861	2021-03-19 12:00:00	30	35	15	50	51	35	38	20	38	13	23	33	38	30	45	22
1862	2021-03-19 13:00:00	34	42	23	51	54	46	45	18	42	17	27	33	43	42	57	24
1863	2021-03-19 14:00:00	42	63	22	51	54	48	50	15	48	16	28	42	49	40	65	27
1864	2021-03-19 15:00:00	45	74	25	51	51	53	54	15	47	17	24	41	49	41	67	27
1865	2021-03-19 16:00:00	44	72	37	51	52	55	53	13	45	17	21	35	50	44	63	27
1866	2021-03-19 17:00:00	42	60	39	49	53	54	51	9	47	19	15	39	54	44	62	25
1867	2021-03-19 18:00:00	40	54	28	46	59	54	50	7	51	23	13	39	48	46	64	24
1868	2021-03-19 19:00:00	37	52	25	44	60	52	53	13	51	16	14	44	51	49	63	22
1869	2021-03-19 20:00:00	29	52	28	33	54	48	50	16	48	17	25	44	50	35	58	23
1870	2021-03-19 21:00:00	25	50	25	17	59	45	45	14	41	11	23	48	51	33	56	22
1871	2021-03-19 22:00:00	21	47	27	48	67	44	44	25	42	18	31	50	54	31	53	22
1872	2021-03-19 23:00:00	29	47	28	60	68	45	45	32	46	19	31	50	51	33	51	22
1873	2021-03-20	46	47	26	54	68	48	49	42	48	22	35	50	50	26	54	23
1874	2021-03-20 01:00:00	50	46	30	46	56	47	48	43	49	31	38	50	65	28	58	27
1875	2021-03-20 02:00:00	47	45	36	28	45	44	43	43	53	44	46	57	51	25	63	30
1876	2021-03-20 03:00:00	44	44	49	31	47	55	43	41	50	41	42	56	54	24	63	33
1877	2021-03-20 04:00:00	43	48	47	39	47	60	54	31	51	36	28	61	64	28	60	37
1878	2021-03-20 05:00:00	36	59	47	51	59	59	60	28	51	33	30	67	63	28	64	41
1879	2021-03-20 06:00:00	34	61	51	55	71	59	60	32	53	30	32	66	63	24	64	43
1880	2021-03-20 07:00:00	36	61	55	65	72	55	61	34	53	26	25	60	49	23	60	44
1881	2021-03-20 08:00:00	45	54	47	63	69	59	56	27	48	18	16	53	41	18	49	41
1882	2021-03-20 09:00:00	50	50	37	61	64	60	48	17	55	14	27	53	32	15	57	36
1883	2021-03-20 10:00:00	51	51	36	60	58	63	51	12	56	48	45	54	28	17	63	37
1884	2021-03-20 11:00:00	45	55	38	62	52	63	57	21	55	54	54	55	28	16	65	36
1885	2021-03-20 12:00:00	43	58	47	59	53	61	64	54	56	58	58	53	29	19	70	38
1886	2021-03-20 13:00:00	46	62	54	58	58	63	71	61	59	62	61	58	33	22	73	40
1887	2021-03-20 14:00:00	48	62	57	58	62	63	71	59	61	69	66	58	48	22	73	41
1888	2021-03-20 15:00:00	48	68	56	55	64	61	60	60	59	73	64	60	60	33	71	40
1889	2021-03-20 16:00:00	51	66	56	55	63	61	61	57	54	67	64	58	57	31	69	38
1890	2021-03-20 17:00:00	48	60	54	58	61	61	59	57	53	58	62	51	57	35	67	35
1891	2021-03-20 18:00:00	43	59	48	57	60	57	55	54	47	54	55	50	50	35	66	32
1892	2021-03-20 19:00:00	43	54	45	55	61	52	52	52	46	47	57	48	59	30	63	28
1893	2021-03-20 20:00:00	41	54	43	64	50	55	52	52	48	40	49	49	59	28	62	27
1894	2021-03-20 21:00:00	52	56	43	46	34	55	56	50	47	43	39	47	62	27	67	25
1895	2021-03-20 22:00:00	60	60	35	25	30	54	58	50	47	29	38	43	61	38	70	24
1896	2021-03-20 23:00:00	56	59	51	26	25	52	58	51	48	49	39	45	67	41	75	25
1897	2021-03-21	55	60	48	26	28	52	61	38	51	67	41	46	69	37	70	26
1898	2021-03-21 01:00:00	49	63	46	26	26	52	64	47	53	70	34	49	62	37	72	29
1899	2021-03-21 02:00:00	48	68	48	33	22	52	62	67	55	57	37	48	61	49	70	32
1900	2021-03-21 03:00:00	46	62	53	29	21	54	60	61	59	57	50	48	60	54	67	35
1901	2021-03-21 04:00:00	44	63	53	26	21	67	61	58	67	56	64	48	71	49	65	38
1902	2021-03-21 05:00:00	41	67	51	25	17	82	65	58	75	51	63	54	74	56	62	39
1903	2021-03-21 06:00:00	32	64	50	21	22	80	67	60	77	46	64	60	61	58	59	38
1904	2021-03-21 07:00:00	25	72	46	16	21	74	70	57	72	35	57	62	45	53	54	35
1905	2021-03-21 08:00:00	21	66	49	8	11	67	72	43	64	34	55	58	30	52	47	35
1906	2021-03-21 09:00:00	19	51	50	10	12	55	68	32	59	30	40	52	30	44	50	40
1907	2021-03-21 10:00:00	19	52	52	15	32	47	69	27	54	31	30	57	38	44	64	42
1908	2021-03-21 11:00:00	22	50	60	18	50	48	67	27	55	33	23	58	51	51	71	43
1909	2021-03-21 12:00:00	30	63	60	35	55	53	63	31	51	37	28	58	49	58	71	44
1910	2021-03-21 13:00:00	48	68	59	55	63	58	56	38	53	45	27	58	51	64	72	42
1911	2021-03-21 14:00:00	55	65	56	73	84	58	49	43	55	51	30	56	64	65	68	39
1912	2021-03-21 15:00:00	56	62	47	81	95	67	52	32	57	60	46	53	69	61	59	36
1913	2021-03-21 16:00:00	52	58	40	87	91	67	48	28	53	63	57	54	71	56	57	33
1914	2021-03-21 17:00:00	58	55	35	85	90	60	57	15	60	39	63	51	66	60	63	30
1915	2021-03-21 18:00:00	59	49	32	85	82	52	50	49	75	56	58	51	64	61	73	31
1916	2021-03-21 19:00:00	49	44	31	80	78	65	45	71	67	49	46	50	64	54	72	29
1917	2021-03-21 20:00:00	41	42	33	68	74	64	50	51	64	50	31	45	57	57	71	28
1918	2021-03-21 21:00:00	38	55	34	64	77	45	54	51	59	52	25	40	40	55	63	27
1919	2021-03-21 22:00:00	35	57	36	51	72	37	54	56	55	63	52	43	42	54	52	24
1920	2021-03-21 23:00:00	35	53	39	40	73	33	55	55	50	59	57	37	43	52	34	25
1921	2021-03-22	39	53	43	37	61	24	51	51	49	55	53	28	36	47	41	25
1922	2021-03-22 01:00:00	36	52	41	36	45	35	46	39	49	53	49	15	30	43	48	26
1923	2021-03-22 02:00:00	38	48	46	38	38	33	49	38	45	50	48	27	26	38	51	27
1924	2021-03-22 03:00:00	38	47	52	33	28	29	45	30	45	46	47	26	30	36	44	27
1925	2021-03-22 04:00:00	31	42	50	28	21	22	52	29	48	37	41	21	31	33	37	26
1926	2021-03-22 05:00:00	32	39	46	28	19	19	41	29	46	26	34	20	27	28	35	27
1927	2021-03-22 06:00:00	26	30	39	32	17	21	32	25	38	15	31	21	27	26	29	26
1928	2021-03-22 07:00:00	20	26	36	31	16	15	32	20	33	6	31	20	29	21	21	21
1929	2021-03-22 08:00:00	10	22	28	19	11	12	23	13	31	6	30	20	35	16	19	20
1930	2021-03-22 09:00:00	14	21	34	22	18	18	20	13	29	13	30	25	30	17	23	23
1931	2021-03-22 10:00:00	24	18	25	35	33	36	24	21	32	21	28	30	35	29	30	30
1932	2021-03-22 11:00:00	34	25	33	51	48	54	38	30	40	40	29	35	52	38	44	34
1933	2021-03-22 12:00:00	46	44	44	75	64	67	58	38	48	53	45	48	68	48	60	40
1934	2021-03-22 13:00:00	56	62	61	86	83	68	70	49	54	62	57	55	71	62	73	42
1935	2021-03-22 14:00:00	67	77	67	90	99	67	74	65	58	72	66	60	71	77	84	43
1936	2021-03-22 15:00:00	75	80	78	90	106	67	70	81	63	84	68	63	68	80	90	46
1937	2021-03-22 16:00:00	82	82	76	88	103	64	69	88	67	88	66	62	75	78	90	47
1938	2021-03-22 17:00:00	84	75	76	86	93	61	68	83	66	86	68	62	80	82	84	46
1939	2021-03-22 18:00:00	77	72	69	83	81	62	68	75	61	83	70	61	70	81	79	41
1940	2021-03-22 19:00:00	71	70	56	77	74	59	61	71	52	79	64	60	60	73	75	33
1941	2021-03-22 20:00:00	62	61	46	69	69	35	51	68	43	72	47	46	47	60	65	23
1942	2021-03-22 21:00:00	57	46	50	62	65	17	42	64	35	63	24	42	29	45	57	17
1943	2021-03-22 22:00:00	54	44	48	63	58	8	38	54	28	64	16	40	31	28	55	14
1944	2021-03-22 23:00:00	52	46	44	60	52	12	40	56	26	62	15	33	28	26	54	13
1945	2021-03-23	46	36	28	54	50	9	44	56	27	60	18	26	24	27	44	10
1946	2021-03-23 01:00:00	38	34	21	50	43	5	40	57	24	53	11	20	24	20	46	7
1947	2021-03-23 02:00:00	41	30	19	44	36	5	37	50	24	52	11	10	22	19	36	7
1948	2021-03-23 03:00:00	38	18	18	42	30	4	30	48	25	52	12	13	25	23	26	8
1949	2021-03-23 04:00:00	37	24	18	39	21	5	25	43	24	47	16	10	24	18	22	7
1950	2021-03-23 05:00:00	31	14	10	38	15	4	23	37	23	45	10	10	27	18	24	6
1951	2021-03-23 06:00:00	22	15	9	20	13	4	18	35	26	36	8	9	27	18	24	6
1952	2021-03-23 07:00:00	13	11	6	15	12	4	11	29	27	25	11	6	25	18	14	5
1953	2021-03-23 08:00:00	8	7	5	13	12	6	12	14	26	6	2	7	29	14	9	5
1954	2021-03-23 09:00:00	14	13	10	13	14	9	15	12	33	11	9	11	33	16	15	8
1955	2021-03-23 10:00:00	37	31	25	23	28	19	29	20	39	30	22	24	31	23	29	15
1956	2021-03-23 11:00:00	56	63	52	36	46	43	61	38	57	58	41	42	48	37	59	29
1957	2021-03-23 12:00:00	76	82	78	58	62	75	75	60	70	83	62	62	61	56	80	48
1958	2021-03-23 13:00:00	92	96	87	84	96	85	93	89	80	101	80	82	66	68	102	59
1959	2021-03-23 14:00:00	101	108	106	92	111	95	105	103	89	105	88	89	75	80	116	70
1960	2021-03-23 15:00:00	106	112	110	98	115	108	108	107	90	108	98	95	88	86	119	80
1961	2021-03-23 16:00:00	114	117	117	102	114	117	111	111	94	113	105	100	85	95	120	83
1962	2021-03-23 17:00:00	120	116	115	101	115	120	113	112	94	115	108	103	83	102	119	87
1963	2021-03-23 18:00:00	119	115	122	97	115	110	109	114	92	118	110	101	70	104	114	86
1964	2021-03-23 19:00:00	111	115	106	91	103	97	102	108	83	115	108	88	67	98	107	70
1965	2021-03-23 20:00:00	86	99	80	79	88	64	80	84	62	75	86	55	58	62	87	46
1966	2021-03-23 21:00:00	43	83	64	84	69	37	54	45	45	52	41	25	32	42	82	31
1967	2021-03-23 22:00:00	36	62	48	71	63	28	66	32	37	37	13	35	30	36	81	23
1968	2021-03-23 23:00:00	47	63	48	66	59	13	89	13	33	59	5	44	31	26	80	18
1969	2021-03-24	46	63	49	54	54	17	88	19	30	46	6	41	32	22	77	17
1970	2021-03-24 01:00:00	45	67	45	32	51	16	80	31	29	67	7	36	35	17	72	16
1971	2021-03-24 02:00:00	44	62	34	33	58	18	74	29	27	73	3	23	26	17	66	17
1972	2021-03-24 03:00:00	42	53	29	35	68	8	65	28	28	68	5	22	29	15	53	15
1973	2021-03-24 04:00:00	43	49	27	45	68	5	49	22	29	64	7	27	28	11	37	16
1974	2021-03-24 05:00:00	39	46	21	51	66	5	46	25	29	53	4	27	36	11	23	15
1975	2021-03-24 06:00:00	23	32	14	54	70	4	41	17	27	32	2	17	25	10	7	14
1976	2021-03-24 07:00:00	12	25	10	46	65	5	35	16	29	6	2	16	25	8	15	13
1977	2021-03-24 08:00:00	8	12	9	37	59	6	16	8	29	5	3	13	27	5	18	14
1978	2021-03-24 09:00:00	18	20	12	47	55	12	16	17	38	11	5	20	31	6	24	19
1979	2021-03-24 10:00:00	41	35	20	45	62	26	37	31	40	23	17	34	44	6	53	30
1980	2021-03-24 11:00:00	56	52	34	52	73	37	56	49	51	46	48	60	55	10	71	45
1981	2021-03-24 12:00:00	79	77	52	69	81	69	82	57	73	64	58	84	80	25	89	61
1982	2021-03-24 13:00:00	89	109	66	80	87	106	109	96	95	73	88	100	86	39	112	78
1983	2021-03-24 14:00:00	92	126	90	91	91	116	124	78	101	98	106	112	99	44	118	92
1984	2021-03-24 15:00:00	87	134	113	90	96	121	133	89	104	116	122	117	100	62	118	103
1985	2021-03-24 16:00:00	90	137	129	76	96	126	135	102	107	122	130	121	107	79	114	109
1986	2021-03-24 17:00:00	75	136	136	73	89	124	133	90	108	125	134	123	105	81	114	113
1987	2021-03-24 18:00:00	59	132	138	68	76	122	131	80	104	96	135	121	96	74	112	108
1988	2021-03-24 19:00:00	53	119	126	60	64	110	118	66	94	60	129	108	55	69	102	94
1989	2021-03-24 20:00:00	45	98	77	44	50	92	112	71	80	49	105	96	37	49	92	77
1990	2021-03-24 21:00:00	39	91	74	34	28	84	100	75	72	31	85	65	30	47	79	52
1991	2021-03-24 22:00:00	34	86	63	17	9	82	94	54	73	35	73	30	31	31	66	42
1992	2021-03-24 23:00:00	28	86	51	13	6	74	91	49	73	35	67	23	30	16	53	34
1993	2021-03-25	19	83	67	16	8	71	87	48	73	36	74	9	31	21	43	29
1994	2021-03-25 01:00:00	10	70	75	10	12	64	84	51	74	40	69	29	25	35	47	28
1995	2021-03-25 02:00:00	8	60	80	13	11	52	79	46	71	42	58	22	25	38	58	26
1996	2021-03-25 03:00:00	11	56	76	11	7	47	64	41	52	44	53	22	32	39	58	28
1997	2021-03-25 04:00:00	15	51	70	3	8	51	50	55	42	39	47	11	30	46	62	25
1998	2021-03-25 05:00:00	18	37	62	2	10	46	48	61	41	35	44	11	29	47	59	21
1999	2021-03-25 06:00:00	18	28	53	3	7	41	43	68	44	35	52	15	29	44	52	20
[truncated: 24,281 more rows]
