# Supplementary material for: Regional PM2.5 pollution forecasting using a hybrid model based on multi-scales feature fusion and deep learning algorithms
Source: PLoS One. 2025 Oct 9;20(10):e0333489. doi: 10.1371/journal.pone.0333489 (PMC12510565; doi:10.1371/journal.pone.0333489)
Supplement: S1 Data — (ZIP) [file pone.0333489.s001.zip › S1 Data/pollution/PM10.xlsx]

## Sheet: Sheet1
	date	Chengdu	Zigong	Luzhou	Deyang	Mianyang	Suining	Neijiang	Leshan	Nanchong	Meishan	Yibin	Guang'an	Dazhou	Ya'an	Ziyang	Chongqing
1	2021-01-01	83	120	72	90	76	106	105	76	134	92	84	92	114	66	90	66
2	2021-01-01 01:00:00	83	114	77	80	86	103	93	79	134	85	87	86	100	55	94	72
3	2021-01-01 02:00:00	0	0	0	0	0	0	0	0	0	0	0	0	96	0	0	0
4	2021-01-01 03:00:00	86	103	75	73	96	101	82	86	113	89	88	74	96	48	78	72
5	2021-01-01 04:00:00	89	100	73	70	96	94	89	81	109	81	81	74	98	50	90	72
6	2021-01-01 05:00:00	90.6667	100.667	73	77	96.3333	92.6667	91	77.3333	108.667	74.6667	80.6667	73	96.3333	48.6667	88	70.6667
7	2021-01-01 06:00:00	92.3333	101.333	73	84	96.6667	91.3333	93	73.6667	108.333	68.3333	80.3333	72	94.6667	47.3333	86	69.3333
8	2021-01-01 07:00:00	94	102	73	91	97	90	95	70	108	62	80	71	93	46	84	68
9	2021-01-01 08:00:00	95	109	79	97	98	88	90	66	107	82	82	76	88	45	88	73
10	2021-01-01 09:00:00	101	105	69	109	110	97	109	69	104	92	80	79	99	44	96	80
11	2021-01-01 10:00:00	112	108	78	113	111	112	103	73	96	113	88	84	105	52	95	83
12	2021-01-01 11:00:00	120	108	65	108	107	123	101	88	104	89	88	90	109	51	86	82
13	2021-01-01 12:00:00	120	110	58	106	103	120	93	88	111	85	69	98	111	50	95	78
14	2021-01-01 13:00:00	108	113	50	108	98	106	86	91	109	74	68	92	93	52	78	78
15	2021-01-01 14:00:00	103.5	100	48.5	100	96.5	94	74	83	106	66	66.5	88.5	82	54	74	74
16	2021-01-01 15:00:00	99	87	47	92	95	82	62	75	103	58	65	85	71	56	70	70
17	2021-01-01 16:00:00	99	73	53	91	90	74	63	72	97	88	53	87	73	59	72	67
18	2021-01-01 17:00:00	98	65	57	95	88	77	73	77	95	74	62	91	76	76	78	66
19	2021-01-01 18:00:00	97	68	57	92	86	75	85	81	100	88	63	96	84	91	87	69
20	2021-01-01 19:00:00	100	79	69	96	88	84	96	89	97	102	70	99	97	107	99	79
21	2021-01-01 20:00:00	103	79	96	94	90	103	112	101	118	109	69	99	138	117	104	88
22	2021-01-01 21:00:00	104	90	111	97	88	109	112	104	141	99	73	108	159	122	99	90
23	2021-01-01 22:00:00	103	106	129	98	92	106	103	100	130	102	81	111	163	128	93	90
24	2021-01-01 23:00:00	109	120	118	101	93	109	97	101	135	119	89	109	159	127	95	87
25	2021-01-02	108	131	116	99	95	104	94	101	134	106	85	98	154	123	96	86
26	2021-01-02 01:00:00	108	129	112	108	101	105	98	105	109	123	84	92	145	118	94	84
27	2021-01-02 02:00:00	110	126	105	104	108	102	102	110	95	110	86	85	125	116	95	81
28	2021-01-02 03:00:00	107	123	96	99	111	102	89	107	93	104	89	79	105	114	96	78
29	2021-01-02 04:00:00	103	117	91	98	114	95	93	107	85	91	92	74	101	113	94	74
30	2021-01-02 05:00:00	104	113	80	97	109	91	94	105	83	94	93	69	95	111	99	72
31	2021-01-02 06:00:00	105	114	81	99	109	90	94	109	85	76	98	66	98	109	105	71
32	2021-01-02 07:00:00	106	113	84	101	108	93	93	116	82	80	100	66	96	109	109	73
33	2021-01-02 08:00:00	108	114	81	110	111	93	97	119	81	92	105	66	97	110	107	71
34	2021-01-02 09:00:00	114	119	85	113	114	98	108	114	91	88	107	68	104	115	110	74
35	2021-01-02 10:00:00	121	125	96	125	123	107	118	112	90	130	110	70	117	126	117	81
36	2021-01-02 11:00:00	129	119	96	122	124	117	106	114	93	115	117	68	130	140	121	79
37	2021-01-02 12:00:00	129	118	96	136	116	114	98	120	99	118	117	75	137	148	117	78
38	2021-01-02 13:00:00	132	117	88	146	110	101	101	130	95	117	105	75	149	155	109	76
39	2021-01-02 14:00:00	136	113	92	136	100	90	101	137	89	117	98	74	155	162	106	73
40	2021-01-02 15:00:00	139	109	109	133	95	94	101	141	89	118	97	80	154	167	105	74
41	2021-01-02 16:00:00	139	110	108	128	92	85	90	142	84	126	106	89	159	140	104	78
42	2021-01-02 17:00:00	137	110	102	118	93	79	104	138	88	128	111	96	159	125	104	84
43	2021-01-02 18:00:00	146	115	100	113	98	76	107	139	88	140	126	103	173	104	107	86
44	2021-01-02 19:00:00	150	120	107	116	94	79	98	156	88	139	126	106	187	119	112	87
45	2021-01-02 20:00:00	147	118	110	117	97	87	109	166	90	156	131	110	210	105	118	91
46	2021-01-02 21:00:00	150	128	121	115	90	99	98	165	106	163	140	107	210	117	118	89
47	2021-01-02 22:00:00	149	132	131	126	103	99	102	164	102	169	140	95	210	118	119	91
48	2021-01-02 23:00:00	147	131	105	129	105	101	117	167	99	171	128	99	207	114	124	93
49	2021-01-03	148	129	104	138	113	90	104	164	83	158	121	114	189	107	128	96
50	2021-01-03 01:00:00	146	132	104	136	110	88	97	159	74	158	120	111	179	101	123	93
51	2021-01-03 02:00:00	0	130	0	0	0	0	0	0	69	0	126	0	0	103	118	93
52	2021-01-03 03:00:00	139	136	104	144	111	76	95	155	64	156	125	92	169	100	117	90
53	2021-01-03 04:00:00	140	138	97	152	110	75	91	157	68	148	120	90	162	99	115	93
54	2021-01-03 05:00:00	138	133	90	143	111	74	97	154	65	144	125	91	162	93	114	93
55	2021-01-03 06:00:00	135	130	98	138	116	77	104	149	68	134	128	98	151	91	115	98
56	2021-01-03 07:00:00	138	131	97	129	123	84	92	137	63	136	131	103	136	93	125	99
57	2021-01-03 08:00:00	143	134	98	137	125	82	116	132	74	160	129	105	134	83	134	98
58	2021-01-03 09:00:00	150	142	97	144	133	92	115	137	80	163	128	106	123	78	138	100
59	2021-01-03 10:00:00	157	155	106	156	145	108	113	132	94	143	135	113	124	71	142	113
60	2021-01-03 11:00:00	160	163	100	159	158	114	122	129	101	156	147	116	139	62	147	117
61	2021-01-03 12:00:00	153	166	104	160	164	125	123	124	102	138	120	113	148	46	137	111
62	2021-01-03 13:00:00	137	155	99	160	162	128	113	150	97	117	98	107	149	39	117	104
63	2021-01-03 14:00:00	91	139	75	141	145	127	118	117	98	69	84	96	151	40	108	99
64	2021-01-03 15:00:00	71	129	71	104	118	126	117	74	91	50	76	93	144	40	98	99
65	2021-01-03 16:00:00	70	121	69	78	99	97	122	58	95	52	73	96	147	34	90	95
66	2021-01-03 17:00:00	66	128	66	71	85	89	141	66	90	77	75	99	140	38	90	100
67	2021-01-03 18:00:00	70	133	71	75	79	92	144	77	97	87	84	104	153	51	90	108
68	2021-01-03 19:00:00	83	156	81	75	78	106	173	87	99	90	86	113	142	61	112	109
69	2021-01-03 20:00:00	91	159	88	83	77	127	162	94	117	100	86	119	146	78	133	113
70	2021-01-03 21:00:00	90	170	92	95	77	146	139	109	127	93	86	122	154	93	132	115
71	2021-01-03 22:00:00	89	168	90	89	80	129	118	118	128	87	97	126	149	99	138	116
72	2021-01-03 23:00:00	90	176	92	73	80	130	116	119	127	86	100	128	142	97	150	114
73	2021-01-04	97	173	119	68	83	130	111	115	131	77	99	130	136	97	152	109
74	2021-01-04 01:00:00	103	171	121	72	85	128	119	114	136	83	95	131	127	91	146	108
75	2021-01-04 02:00:00	108	173	103	73	82	128	118	112	130	81	93	127	120	84	142	102
76	2021-01-04 03:00:00	115	169	100	79	66	133	115	111	126	81	91	119	117	78	142	103
77	2021-01-04 04:00:00	122	162	95	86	71	116	110	110	124	98	89	113	123	77	141	99
78	2021-01-04 05:00:00	124	153	101	87	71	114	108	109	125	98	87	105	122	74	139	92
79	2021-01-04 06:00:00	125	153	96	86	75	116	102	107	116	104	86	99	119	75	138	93
80	2021-01-04 07:00:00	127	148	98	89	83	117	103	106	112	103	84	95	114	69	135	91
81	2021-01-04 08:00:00	130	153	101	92	87	121	101	110	105	125	83	97	117	73	136	92
82	2021-01-04 09:00:00	133	155	113	104	91	121	105	115	113	145	87	100	121	75	137	96
83	2021-01-04 10:00:00	139	177	114	121	98	127	106	126	113	143	93	101	121	79	133	106
84	2021-01-04 11:00:00	145	167	130	127	101	132	106	129	119	146	102	102	142	87	133	101
85	2021-01-04 12:00:00	149	166	118	114	103	142	119	126	121	144	111	106	148	115	132	94
86	2021-01-04 13:00:00	157	158	116	118	106	138	95	123	128	140	117	102	145	129	126	90
87	2021-01-04 14:00:00	155	150	103	122	106	136	76	115	139	118	117	98	172	138	120	86
88	2021-01-04 15:00:00	153	147	113	136	107	137	77	114	127	106	111	97	180	139	114	81
89	2021-01-04 16:00:00	154	135	116	136	104	132	89	116	101	102	106	100	151	143	119	85
90	2021-01-04 17:00:00	158	119	112	143	105	127	91	124	99	113	112	98	132	160	121	88
91	2021-01-04 18:00:00	161	116	110	149	110	122	104	131	108	141	118	95	134	154	131	90
92	2021-01-04 19:00:00	161	122	114	142	118	122	119	135	104	140	125	99	148	153	148	99
93	2021-01-04 20:00:00	163	135	131	136	122	124	113	138	103	142	138	108	178	149	153	100
94	2021-01-04 21:00:00	162	140	144	141	128	138	126	139	99	137	144	108	207	143	151	100
95	2021-01-04 22:00:00	158	142	140	145	132	139	137	150	98	153	151	108	203	140	147	104
96	2021-01-04 23:00:00	158	142	147	138	138	137	122	158	102	154	151	112	186	130	149	98
97	2021-01-05	154	143	135	142	138	131	118	161	113	145	150	115	176	126	155	97
98	2021-01-05 01:00:00	152	142	130	143	140	133	122	155	101	143	147	112	152	126	151	95
99	2021-01-05 02:00:00	151	136	130	153	147	132	132	161	96	128	149	105	149	124	136	96
100	2021-01-05 03:00:00	147	137	122	154	135	128	128	166	99	134	150	99	149	118	141	94
101	2021-01-05 04:00:00	145	125	124	154	131	126	140	163	101	130	146	99	137	103	151	93
102	2021-01-05 05:00:00	142	123	117	147	127	126	156	157	103	141	154	100	136	96	152	94
103	2021-01-05 06:00:00	147	124	122	152	121	125	133	153	98	137	160	101	121	93	156	96
104	2021-01-05 07:00:00	153	130	127	164	120	123	126	154	99	125	152	102	120	90	157	99
105	2021-01-05 08:00:00	158	139	131	165	120	126	135	152	100	132	144	104	128	83	163	97
106	2021-01-05 09:00:00	163	145	133	158	125	127	146	153	109	167	147	110	122	78	168	105
107	2021-01-05 10:00:00	166	161	135	171	134	134	150	157	117	165	152	116	130	75	174	110
108	2021-01-05 11:00:00	162	166	136	169	139	149	141	163	113	175	155	116	142	69	178	116
109	2021-01-05 12:00:00	155	162	136	164	132	152	134	165	122	191	157	123	144	66	169	121
110	2021-01-05 13:00:00	124	163	126	124	119	147	133	174	121	122	169	131	158	74	147	122
111	2021-01-05 14:00:00	97	164	119	87	82	147	151	169	121	79	161	137	159	100	110	123
112	2021-01-05 15:00:00	84	160	119	79	65	136	157	161	129	84	139	132	150	88	87	121
113	2021-01-05 16:00:00	78	164	135	77	54	131	139	163	137	84	126	126	148	86	88	119
114	2021-01-05 17:00:00	77	173	123	64	51	124	160	173	137	90	125	127	156	86	89	130
115	2021-01-05 18:00:00	71	185	129	68	54	124	180	181	134	102	123	129	153	96	94	138
116	2021-01-05 19:00:00	74	191	142	65	54	117	170	182	119	96	133	126	161	106	99	135
117	2021-01-05 20:00:00	77	182	160	68	57	122	176	191	105	87	143	119	129	104	103	126
118	2021-01-05 21:00:00	84	176	158	66	55	119	183	201	88	90	149	109	103	101	105	126
119	2021-01-05 22:00:00	85	183	153	70	59	113	162	200	75	86	159	102	99	94	106	116
120	2021-01-05 23:00:00	81	187	162	66	64	107	125	176	71	81	158	98	98	89	104	115
121	2021-01-06	77	184	159	67	66	100	111	161	70	78	157	90	95	75	101	105
122	2021-01-06 01:00:00	78	190	150	67	71	91	115	157	72	85	165	80	89	70	99	106
123	2021-01-06 02:00:00	75	181	148	64	78	79	102	155	71	69	169	72	85	69	95	101
124	2021-01-06 03:00:00	74	156	146	74	76	68	112	137	73	65	176	70	83	66	95	98
125	2021-01-06 04:00:00	74	135	142	88	77	69	107	115	77	65	181	69	83	65	100	92
126	2021-01-06 05:00:00	70	131	134	79	76	66	105	104	74	59	180	65	81	65	97	98
127	2021-01-06 06:00:00	68	125	134	78	75	67	95	88	74	53	191	65	78	66	88	87
128	2021-01-06 07:00:00	68	123	135	79	76	73	107	85	75	70	203	64	74	64	82	83
129	2021-01-06 08:00:00	71	123	140	87	77	73	118	82	77	79	195	66	74	62	92	86
130	2021-01-06 09:00:00	73	126	137	94	83	79	110	84	81	90	201	68	86	68	101	88
131	2021-01-06 10:00:00	77	131	152	106	86	83	120	85	83	83	175	68	91	64	99	93
132	2021-01-06 11:00:00	80	143	148	106	83	92	115	86	89	72	162	70	93	71	95	91
133	2021-01-06 12:00:00	82	135	159	109	78	94	117	85	96	67	156	71	98	72	95	83
134	2021-01-06 13:00:00	89	145	161	101	72	100	144	81	98	69	166	79	105	73	96	82
135	2021-01-06 14:00:00	96	142	151	102	70	96	135	85	97	66	156	79	104	79	87	79
136	2021-01-06 15:00:00	103	157	141	114	68	106	138	90	95	63	144	79	107	85	86	84
137	2021-01-06 16:00:00	109	163	127	106	70	100	136	94	94	90	141	72	105	89	95	89
138	2021-01-06 17:00:00	107	162	140	101	71	111	124	96	88	93	160	66	102	88	89	96
139	2021-01-06 18:00:00	110	156	144	82	75	113	127	102	74	97	169	64	104	89	83	97
140	2021-01-06 19:00:00	106	139	133	77	79	115	119	97	68	92	169	68	102	97	94	98
141	2021-01-06 20:00:00	97	115	138	78	81	112	113	88	60	106	165	69	101	98	104	95
142	2021-01-06 21:00:00	91	100	131	78	79	100	117	91	56	105	157	76	90	103	100	92
143	2021-01-06 22:00:00	85	101	116	83	76	85	96	99	62	87	141	80	96	94	104	92
144	2021-01-06 23:00:00	79	97	104	80	71	70	53	99	64	72	115	80	65	90	91	92
145	2021-01-07	83	85	104	73	62	68	47	94	67	69	92	81	61	79	77	89
146	2021-01-07 01:00:00	80	68	90	67	54	64	44	81	74	67	67	78	68	52	66	90
147	2021-01-07 02:00:00	71	59	47	65	49	62	35	68	70	52	69	77	59	48	54	88
148	2021-01-07 03:00:00	66	49	38	55	43	58	35	49	67	63	70	76	67	55	57	85
149	2021-01-07 04:00:00	57	45	38	46	40	55	30	38	63	67	41	71	60	53	63	83
150	2021-01-07 05:00:00	48	37	37	46	38	55	29	57	63	64	16	68	69	50	66	81
151	2021-01-07 06:00:00	46	37	34	47	37	55	29	68	67	53	14	64	67	53	66	76
152	2021-01-07 07:00:00	45	36	36	48	37	50	27	61	68	53	12	58	63	57	63	71
153	2021-01-07 08:00:00	43	32	35	62	41	54	25	58	67	51	9	51	84	56	63	69
154	2021-01-07 09:00:00	42	35	35	68	45	57	30	60	72	53	15	47	52	47	60	72
155	2021-01-07 10:00:00	42	33	40	65	48	54	33	50	80	54	15	48	72	48	58	76
156	2021-01-07 11:00:00	45	32	39	71	46	56	30	40	63	57	17	50	99	49	54	70
157	2021-01-07 12:00:00	47	34	39	58	44	57	26	40	61	52	16	51	55	49	51	67
158	2021-01-07 13:00:00	49	34	41	55	43	50	25	51	63	50	16	49	66	49	49	61
159	2021-01-07 14:00:00	50	32	38	62	40	49	21	53	58	47	16	48	77	53	44	60
160	2021-01-07 15:00:00	50	30	37	65	40.5	46	23.5	51.5	57	48.5	14.5	66.5	66.5	55.5	46.5	59.5
161	2021-01-07 16:00:00	50	28	36	68	41	43	26	50	56	50	13	85	56	58	49	59
162	2021-01-07 17:00:00	49	28	42	72	43	48	25	48	58	55	12	53	75	59	43	58
163	2021-01-07 18:00:00	48	28	40	64	43	48	28	44	56	67	17	53	75	64	52	62
164	2021-01-07 19:00:00	50	29	43	55	39	50	34	40	57	54	18	53	66	67	58	62
165	2021-01-07 20:00:00	51	30	41	53	45	49	31	41	56	67	16	53	65	66	61	61
166	2021-01-07 21:00:00	52	30	42	52	40	48	29	48	59	52	17	57	57	60	60	60
167	2021-01-07 22:00:00	54	33	41	56	40	47	34	57	55	55	18	57	52	55	51	56
168	2021-01-07 23:00:00	53	36	41	47	38	46	35	53	62	53	20	60	50	56	53	56
169	2021-01-08	54	32	30	42	39	44	32	55	63	53	24	57	52	55	57	56
170	2021-01-08 01:00:00	53	35	30	41	40	45	29	54	58	52	29	54	56	54	56	55
171	2021-01-08 02:00:00	50	35	25	47	44	42	32	53	59	53	36	47	58	52	53	54
172	2021-01-08 03:00:00	50	38	26	54	47	44	30	55	51	53	39	45	61	52	47	54
173	2021-01-08 04:00:00	53	41	28	54	49	40	34	56	54	46	40	44	58	52	46	53
174	2021-01-08 05:00:00	51	40	26	61	53	36	37	57	47	48	40	43	60	50	47	53
175	2021-01-08 06:00:00	51	43	26	62	53	35	35	58	48	50	44	44	55	47	50	54
176	2021-01-08 07:00:00	53	37	29	69	55	37	38	60	54	50	48	45	56	53	56	56
177	2021-01-08 08:00:00	53	42	34	79	61	38	41	62	51	50	54	47	62	53	55	61
178	2021-01-08 09:00:00	56	47	36	77	65	40	47	62	49	59	58	52	76	55	52	62
179	2021-01-08 10:00:00	59	57	36	92	74	47	52	61	50	61	62	56	90	56	65	63
180	2021-01-08 11:00:00	62	67	37	97	68	51	53	67	62	66	63	52	92	61	61	63
181	2021-01-08 12:00:00	64	59	46	80	45	52	54	70	56	67	68	52	87	67	52	59
182	2021-01-08 13:00:00	49	63	44	78	39	51	51	76	60	64	68	56	95	66	54	60
183	2021-01-08 14:00:00	45	72	41	74	40	51	48	94	69	73	57	57	83	51	63	59
184	2021-01-08 15:00:00	49	71	42	58	41	54	49	105	75	59	53	61	89	51	71	59
185	2021-01-08 16:00:00	55	82	42	61	41	57	56	93	74	62	53	69	83	54	75	62
186	2021-01-08 17:00:00	57	87	46	64	43	67	53	87	76	61	53	73	87	50	74	64
187	2021-01-08 18:00:00	65	87	54	65	47	69	50	89	79	60	45	76	90	50	72	68
188	2021-01-08 19:00:00	69	97	54	76	57	79	60	92	80	71	45	82	94	55	77	74
189	2021-01-08 20:00:00	76	94	56	73	66	77	58	91	86	62	43	83	124	69	85	79
190	2021-01-08 21:00:00	82	92	62	79	70	69	60	86	86	63	49	84	148	71	86	78
191	2021-01-08 22:00:00	85	90	59	82	76	65	54	80	85	70	56	81	152	68	83	78
192	2021-01-08 23:00:00	90	87	61	81	78	66	53	79	79	76	58	82	135	68	77	75
193	2021-01-09	92	81	54	81	82	66	52	75	78	66	67	82	98	70	72	77
194	2021-01-09 01:00:00	89	76	53	76	85	62	53	76	77	75	70	81	124	67	73	75
195	2021-01-09 02:00:00	103	75	68	78	80	59	50	80	77	58	69	77	123	68	77	80
196	2021-01-09 03:00:00	100	63	67	80	79	62	49	89	80	67	63	74	106	67	80	80
197	2021-01-09 04:00:00	98	49	57	87	81	62	47	88	75	67	52	75	104	63	83	78
198	2021-01-09 05:00:00	96	37	52	83	81	59	52	80	73	77	46	76	103	59	80	74
199	2021-01-09 06:00:00	95	41	49	84	84	61	53	76	69	73	45	72	98	57	81	80
200	2021-01-09 07:00:00	95	43	52	91	89	60	54	79	77	71	47	73	104	55	85	83
201	2021-01-09 08:00:00	95	41	52	91	90	68	51	77	76	89	46	72	100	54	86	81
202	2021-01-09 09:00:00	0	48	48	0	93	58	0	83	0	0	0	0	0	0	87	83
203	2021-01-09 10:00:00	102	53	50	99	94	68	58	88	87	99	42	81	120	57	87	86
204	2021-01-09 11:00:00	105	58	46	107	96	76	51	112	90	91	40	89	138	56	88	91
205	2021-01-09 12:00:00	108	60	43	105	94	79	47	108	99	103	32	92	140	53	87	91
206	2021-01-09 13:00:00	107	63	42	106	98	73	46	87	101	82	31	96	148	54	80	89
207	2021-01-09 14:00:00	105	60	38	91	99	67	43	86	103	80	30	99	155	52	71	89
208	2021-01-09 15:00:00	106	56	36	92	98	57	39	85	100	86	26	98	156	56	69	93
209	2021-01-09 16:00:00	107	56	36	96	95	58	36	84	97	82	26	99	149	62	70	98
210	2021-01-09 17:00:00	100	58	44	96	99	62	41	94	95	82	31	104	161	75	73	96
211	2021-01-09 18:00:00	97	56	53	89	91	64	49	96	92	81	33	102	172	97	76	102
212	2021-01-09 19:00:00	93	54	69	92	94	65	65	90	96	76	30	105	173	105	71	101
213	2021-01-09 20:00:00	91	55	88	86	96	74	63	88	95	75	35	105	223	109	69	103
214	2021-01-09 21:00:00	88	57	89	85	97	80	69	93	90	83	42	106	239	114	70	104
215	2021-01-09 22:00:00	91	65	88	85	99	81	69	74	87	94	51	105	225	111	67	102
216	2021-01-09 23:00:00	89	75	93	88	112	77	64	72	88	86	50	105	221	99	69	101
217	2021-01-10	88	78	91	93	115	74	55	78	96	75	45	100	203	94	72	101
218	2021-01-10 01:00:00	89	72	83	102	114	71	51	89	101	71	44	93	190	92	78	98
219	2021-01-10 02:00:00	91	69	91	108	121	72	52	88	101	79	57	92	187	89	84	102
220	2021-01-10 03:00:00	94	75	90	108	130	68	55	82	90	90	61	96	185	85	82	98
221	2021-01-10 04:00:00	94	76	93	105	135	67	61	84	89	87	62	94	174	84	83	100
222	2021-01-10 05:00:00	98	70	87	103	137	65	52	85	90	101	59	88	161	81	80	100
223	2021-01-10 06:00:00	108	76	100	100	143	74	58	84	78	79	61	89	157	79	77	98
224	2021-01-10 07:00:00	112	74	93	100	142	75	55	83	83	93	62	92	161	77	79	100
225	2021-01-10 08:00:00	114	81	83	106	147	72	61	85	81	100	74	93	164	80	78	102
226	2021-01-10 09:00:00	113	79	89	116	157	74	64	85	89	98	66	93	174	78	81	108
227	2021-01-10 10:00:00	100	86	83	134	168	83	64	88	95	97	58	95	188	84	86	116
228	2021-01-10 11:00:00	73	90	92	134	155	85	73	91	102	93	54	97	209	89	91	116
229	2021-01-10 12:00:00	58	87	83	99	123	94	59	97	107	82	56	95	214	78	92	111
230	2021-01-10 13:00:00	60	82	69	58	84	91	56	101	105	81	49	83	165	64	79	101
231	2021-01-10 14:00:00	63	84	68	56	56	96	58	113	113	55	49	75	155	63	67	101
232	2021-01-10 15:00:00	62	85	79	54	42	86	58	98	103	55	43	73	142	72	58	98
233	2021-01-10 16:00:00	58	77	68	50	38	73	57	70	83	46	35	74	130	73	53	92
234	2021-01-10 17:00:00	53	67	64	45	38	70	80	75	77	58	22	74	99	77	54	92
235	2021-01-10 18:00:00	53	64	66	47	40	67	57	80	81	63	26	75	95	81	61	90
236	2021-01-10 19:00:00	62	69	75	53	51	67	65	76	84	68	47	77	96	83	61	95
237	2021-01-10 20:00:00	76	73	75	68	70	74	69	68	90	70	58	85	116	79	63	95
238	2021-01-10 21:00:00	93	80	77	94	64	79	55	69	94	76	63	88	123	75	72	91
239	2021-01-10 22:00:00	91	84	71	101	66	84	76	64	99	74	68	83	219	65	75	90
240	2021-01-10 23:00:00	90	82	72	89	51	92	67	63	106	79	74	83	110	56	69	89
241	2021-01-11	93	76	67	91	47	93	50	59	95	75	80	82	145	47	73	83
242	2021-01-11 01:00:00	92	67	56	86	48	86	49	54	91	61	79	77	129	42	82	80
243	2021-01-11 02:00:00	92	69	55	84	54	90	51	52	86	54	73	77	105	38	82	80
244	2021-01-11 03:00:00	92	71	57	88	56	88	66	53	83	55	65	74	98	36	86	79
245	2021-01-11 04:00:00	92	75	56	93	58	92	64	49	86	53	59	70	90	36	89	72
246	2021-01-11 05:00:00	90	72	56	97	62	83	73	52	83	54	60	73	82	36	80	73
247	2021-01-11 06:00:00	84	70	60	102	62	80	76	52	79	64	56	72	70	34	74	72
248	2021-01-11 07:00:00	84	74	58	101	64	79	63	49	78	66	52	66	125	32	74	75
249	2021-01-11 08:00:00	91	70	59	121	73	82	64	50	70	71	48	72	62	31	80	77
250	2021-01-11 09:00:00	100	73	63	140	89	81	77	54	71	77	48	75	65	33	87	80
251	2021-01-11 10:00:00	106	70	66	139	102	102	73	54	85	100	52	77	110	34	85	82
252	2021-01-11 11:00:00	90	77	65	121	115	109	62	40	76	97	53	77	85	34	67	80
253	2021-01-11 12:00:00	61	72	57	97	89	104	53	35	78	64	55	76	95	33	51	73
254	2021-01-11 13:00:00	53	72	53	78	75	101	44	36	80	51	54	83	94	33	40	65
255	2021-01-11 14:00:00	51	72	51	83	68	75	48	37	67	42	56	78	105	35	35	62
256	2021-01-11 15:00:00	50	70	50	84	63	65	47	39	66	40	50	65	96	35	40	64
257	2021-01-11 16:00:00	49	72	52	85	66	60	48	44	70	37	0	63	105	0	48	71
258	2021-01-11 17:00:00	54	76	54	80	62	54	64	46	72	41	47	70	96	38	55	69
259	2021-01-11 18:00:00	60	81	58	84	63	54	65	51	71	49	49	68	97	40	61	79
260	2021-01-11 19:00:00	69	79	78	96	68	58	76	61	75	82	59	81	113	54	87	89
261	2021-01-11 20:00:00	78	96	89	104	78	73	91	84	97	105	64	106	102	65	122	94
262	2021-01-11 21:00:00	80	98	88	115	92	92	128	84	109	117	77	111	121	62	125	98
263	2021-01-11 22:00:00	88	112	114	114	109	115	128	95	129	95	86	104	148	60	120	101
264	2021-01-11 23:00:00	92	109	107	99	118	128	112	97	130	111	79	97	141	57	109	100
265	2021-01-12	93	108	80	118	121	140	109	94	117	81	72	92	128	54	101	92
266	2021-01-12 01:00:00	93	108	74	98	93	125	88	85	115	74	75	85	114	49	101	90
267	2021-01-12 02:00:00	87	96	69	92	111	115	81	82	109	68	69	76	109	45	98	86
268	2021-01-12 03:00:00	80	94	68	100	106	97	64	86	101	68	64	68	95	41	92	80
269	2021-01-12 04:00:00	79	91	59	111	102	85	61	72	94	76	61	68	88	46	83	80
270	2021-01-12 05:00:00	86	84	56	106	101	77	61	70	89	79	56	69	85	43	77	78
271	2021-01-12 06:00:00	91	86	53	86	99	80	61	65	87	89	56	68	76	39	76	83
272	2021-01-12 07:00:00	87	87	56	94	106	86	56	63	80	92	55	62	78	37	78	82
273	2021-01-12 08:00:00	90	84	51	118	108	86	59	64	81	74	58	58	77	45	84	84
274	2021-01-12 09:00:00	105	89	52	139	108	99	71	66	91	95	58	61	85	51	97	88
275	2021-01-12 10:00:00	113	105	52	153	144	112	83	74	102	102	68	69	100	43	106	95
276	2021-01-12 11:00:00	105	103	54	127	136	132	79	89	106	79	82	70	113	66	92	92
277	2021-01-12 12:00:00	94	99	55	132	133	129	72	89	103	99	82	74	104	55	104	82
278	2021-01-12 13:00:00	82	97	47	115	117	111	71	74	102	73	78	72	103	45	82	73
279	2021-01-12 14:00:00	79	86	51	95	103	84	66	66	88	55	71	60	93	38	55	69
280	2021-01-12 15:00:00	75	86	49	75	94	75	61	64	84	42	61	62	80	40	54	68
281	2021-01-12 16:00:00	75	80	49	79	82	80	61	73	82	40	54	69	68	39	47	62
282	2021-01-12 17:00:00	75	80	47	86	68	82	75	76	78	46	58	77	84	40	57	71
283	2021-01-12 18:00:00	78	88	56	88	74	65	79	78	78	58	58	81	85	43	67	81
284	2021-01-12 19:00:00	84	94	85	92	75	90	126	90	92	101	70	82	105	53	84	97
285	2021-01-12 20:00:00	100	119	88	95	89	117	104	106	103	119	75	89	142	72	97	102
286	2021-01-12 21:00:00	104	130	105	118	112	149	91	113	114	126	82	99	156	82	101	102
287	2021-01-12 22:00:00	118	121	105	122	113	164	79	118	109	149	85	102	160	92	120	103
288	2021-01-12 23:00:00	127	124	89	116	110	150	87	118	112	150	88	100	157	90	126	98
289	2021-01-13	132	121	96	123	137	128	88	124	108	120	90	96	148	90	117	95
290	2021-01-13 01:00:00	129	119	84	138	133	119	83	119	103	110	91	91	135	96	107	91
291	2021-01-13 02:00:00	129	120	80	153	133	121	87	119	101	115	83	87	127	94	103	91
292	2021-01-13 03:00:00	134	122	73	122	128	118	92	107	94	103	80	86	120	92	94	88
293	2021-01-13 04:00:00	134	109	65	115	127	107	88	100	91	94	72	81	107	94	92	87
294	2021-01-13 05:00:00	135	99	66	121	122	105	84	98	89	87	72	79	93	99	92	86
295	2021-01-13 06:00:00	138	98	66	124	118	107	83	102	87	77	72	79	90	101	88	84
296	2021-01-13 07:00:00	133	111	68	124	121	106	82	106	85	71	71	75	99	104	86	85
297	2021-01-13 08:00:00	134	110	71	129	123	103	85	111	91	99	70	78	100	101	93	94
298	2021-01-13 09:00:00	143	116	81	148	139	112	93	110	99	113	71	87	103	110	108	104
299	2021-01-13 10:00:00	150	125	86	166	143	130	101	112	114	142	87	90	113	117	118	105
300	2021-01-13 11:00:00	151	133	90	149	143	139	87	117	107	118	95	92	122	113	120	109
301	2021-01-13 12:00:00	151	124	86	127	140	133	68	130	105	129	94	108	130	123	115	105
302	2021-01-13 13:00:00	154	115	83	99	120	121	75	126	110	101	93	105	118	114	95	96
303	2021-01-13 14:00:00	143	104	80	99	105	114	71	122	103	75	91	102	116	99	73	96
304	2021-01-13 15:00:00	139	101	76	109	100	97	73	110	96	68	85	102	127	75	68	92
305	2021-01-13 16:00:00	140	93	77	127	97	87	83	91	94	72	80	104	123	80	71	92
306	2021-01-13 17:00:00	141	96	78	141	78	85	81	83	91	67	76	102	130	80	81	99
307	2021-01-13 18:00:00	145	105	90	145	93	87	112	90	97	89	80	107	126	81	94	111
308	2021-01-13 19:00:00	155	117	108	161	96	95	129	107	96	116	87	115	133	92	121	131
309	2021-01-13 20:00:00	171	138	124	180	145	126	191	127	117	167	102	145	199	107	163	138
310	2021-01-13 21:00:00	183	151	129	195	163	150	181	140	161	190	108	163	240	121	184	142
311	2021-01-13 22:00:00	192	150	139	186	142	170	183	149	168	216	114	154	248	119	176	140
312	2021-01-13 23:00:00	197	159	131	192	136	155	162	161	158	192	116	159	228	110	157	137
313	2021-01-14	197	141	116	189	157	150	152	167	151	161	117	143	189	91	158	135
314	2021-01-14 01:00:00	199	127	110	186	161	159	140	166	142	143	115	128	147	82	146	133
315	2021-01-14 02:00:00	201	133	103	169	158	149	129	155	130	142	112	115	140	74	146	125
316	2021-01-14 03:00:00	192	127	114	166	154	144	104	115	120	121	99	109	128	62	135	120
317	2021-01-14 04:00:00	183	130	102	169	150	128	106	101	113	112	93	108	120	54	124	115
318	2021-01-14 05:00:00	180	130	100	150	149	123	100	96	111	124	90	105	114	51	118	110
319	2021-01-14 06:00:00	178	125	94	168	149	111	117	95	111	118	86	95	108	52	111	109
320	2021-01-14 07:00:00	179	138	89	182	147	100	106	91	113	121	82	99	108	50	106	111
321	2021-01-14 08:00:00	175	138	85	177	150	102	114	86	114	111	85	101	104	62	111	117
322	2021-01-14 09:00:00	178	153	91	194	161	111	135	83	117	142	88	104	117	62	121	121
323	2021-01-14 10:00:00	188	164	100	229	175	136	132	82	130	146	95	114	130	60	129	124
324	2021-01-14 11:00:00	197	180	86	232	179	131	131	98	125	144	98	113	139	59	134	129
325	2021-01-14 12:00:00	175	178	92	226	168	143	116	122	151	108	95	116	145	52	141	126
326	2021-01-14 13:00:00	138	164	89	199	172	128	99	117	163	92	84	132	137	70	137	115
327	2021-01-14 14:00:00	120	139	80	143	172	125	82	106	153	76	73	135	132	54	107	109
328	2021-01-14 15:00:00	113	99	67	120	161	128	93	87	123	73	71	113	137	56	82	102
329	2021-01-14 16:00:00	105	86	75	118	155	110	87	80	100	78	69	100	138	69	79	112
330	2021-01-14 17:00:00	101	89	77	118	156	111	84	70	107	66	65	94	123	73	83	114
331	2021-01-14 18:00:00	104	98	76	128	157	113	92	68	115	94	70	97	131	79	97	124
332	2021-01-14 19:00:00	118	110	81	149	160	118	123	95	121	130	79	106	168	96	125	146
333	2021-01-14 20:00:00	130	137	105	177	180	149	150	114	154	137	92	138	242	114	168	154
334	2021-01-14 21:00:00	140	151	135	164	200	198	166	128	184	149	104	154	235	129	190	153
335	2021-01-14 22:00:00	153	154	149	160	217	222	112	148	175	156	118	155	215	130	181	158
336	2021-01-14 23:00:00	161	171	154	166	226	207	116	142	168	174	120	147	203	122	173	149
337	2021-01-15	173	174	159	180	218	175	116	142	154	150	123	149	190	114	162	143
338	2021-01-15 01:00:00	182	162	154	184	209	162	121	137	128	129	118	143	169	104	146	132
339	2021-01-15 02:00:00	185	160	146	177	203	139	112	134	128	133	113	126	158	103	132	133
340	2021-01-15 03:00:00	186	153	142	185	202	134	115	153	125	128	108	117	149	96	127	130
341	2021-01-15 04:00:00	182	145	138	182	198	126	101	162	123	133	106	109	139	92	131	129
342	2021-01-15 05:00:00	183	153	121	180	194	126	107	164	117	140	101	105	130	88	131	125
343	2021-01-15 06:00:00	180	142	127	178	191	122	111	156	117	139	97	104	124	84	126	128
344	2021-01-15 07:00:00	183	138	125	177	189	124	111	158	120	142	98	113	118	84	131	134
345	2021-01-15 08:00:00	182	133	124	165	178	129	125	161	121	148	98	118	114	87	143	137
346	2021-01-15 09:00:00	194	139	122	172	184	136	142	154	134	161	100	127	128	95	159	146
347	2021-01-15 10:00:00	191	154	137	185	199	177	136	155	143	159	115	131	144	102	171	151
348	2021-01-15 11:00:00	203	167	143	195	218	208	172	156	162	152	128	130	161	101	167	148
349	2021-01-15 12:00:00	210	164	142	209	209	235	160	163	176	151	139	125	150	98	155	150
350	2021-01-15 13:00:00	193	156	128	210	182	205	152	236	164	137	141	121	136	82	132	143
351	2021-01-15 14:00:00	172	150	124	200	164	175	135	176	156	137	136	109	153	63	107	140
352	2021-01-15 15:00:00	140	150	109	168	151	159	120	143	157	114	130	99	153	57	103	138
353	2021-01-15 16:00:00	133	135	103	152	133	153	116	129	135	110	128	94	158	59	112	139
354	2021-01-15 17:00:00	129	138	98	127	122	151	106	126	124	108	134	95	145	68	121	147
355	2021-01-15 18:00:00	133	136	104	119	121	156	125	124	121	108	137	110	140	71	134	160
356	2021-01-15 19:00:00	139	149	118	134	129	167	144	134	135	169	147	130	172	83	173	185
357	2021-01-15 20:00:00	153	160	135	149	148	180	188	153	168	194	163	169	258	114	196	196
358	2021-01-15 21:00:00	164	179	157	148	174	207	223	158	220	189	163	190	275	131	187	195
359	2021-01-15 22:00:00	174	180	158	149	197	227	195	164	221	185	157	198	256	123	197	189
360	2021-01-15 23:00:00	184	160	162	159	206	228	186	176	207	201	158	205	249	118	208	182
361	2021-01-16	193	168	152	188	198	218	185	177	189	207	163	197	229	110	204	183
362	2021-01-16 01:00:00	193	195	149	189	188	212	173	175	180	174	166	188	213	105	205	178
363	2021-01-16 02:00:00	194	195	151	196	178	203	159	171	172	163	160	177	201	99	185	173
364	2021-01-16 03:00:00	192	202	153	198	172	192	162	171	174	162	160	159	198	94	161	163
365	2021-01-16 04:00:00	193	194	131	179	166	177	144	162	162	146	153	155	188	88	167	166
366	2021-01-16 05:00:00	195	183	130	176	160	174	150	158	148	140	155	154	171	79	175	167
367	2021-01-16 06:00:00	199	180	126	187	163	179	145	166	158	146	146	157	171	85	179	166
368	2021-01-16 07:00:00	204	177	122	172	169	168	148	150	156	137	139	155	169	85	183	167
369	2021-01-16 08:00:00	209	184	133	188	173	178	160	146	153	157	138	159	167	80	180	168
370	2021-01-16 09:00:00	210	192	131	197	182	187	163	151	151	185	141	161	176	79	184	175
371	2021-01-16 10:00:00	214	193	131	209	186	182	146	163	164	188	141	168	189	79	186	182
372	2021-01-16 11:00:00	228	190	121	225	190	179	167	161	173	199	148	172	204	82	179	182
373	2021-01-16 12:00:00	232	187	110	215	156	186	160	178	166	190	158	177	207	81	187	176
374	2021-01-16 13:00:00	228	196	128	166	125	191	166	190	175	167	160	186	224	79	201	173
375	2021-01-16 14:00:00	215	205	120	147	117	168	154	204	169	152	160	190	190	84	200	166
376	2021-01-16 15:00:00	174	207	103	139	119	160	161	209	173	173	168	177	113	103	189	171
377	2021-01-16 16:00:00	141	199	109	129	123	154	170	207	160	138	173	167	90	107	184	164
378	2021-01-16 17:00:00	96	191	109	122	124	141	157	200	123	119	173	157	72	116	167	167
379	2021-01-16 18:00:00	82	188	101	111	124	115	145	203	96	144	177	130	57	126	135	159
380	2021-01-16 19:00:00	73	158	104	111	125	104	133	182	65	173	176	85	45	132	115	154
381	2021-01-16 20:00:00	66	135	129	117	132	68	97	137	49	175	165	56	41	134	96	145
382	2021-01-16 21:00:00	73	110	123	120	130	50	69	126	55	76	143	44	42	107	70	132
383	2021-01-16 22:00:00	74	83	139	117	129	49	51	124	54	70	98	38	37	83	60	119
384	2021-01-16 23:00:00	77	64	118	116	130	36	43	48	50	77	69	34	38	70	63	108
385	2021-01-17	81	45	76	112	124	43	36	39	45	72	47	28	36	63	69	84
386	2021-01-17 01:00:00	81	33	49	107	111	62	34	41	53	72	26	23	40	57	77	60
387	2021-01-17 02:00:00	85	29	32	114	106	56	27	41	55	66	15	25	37	52	76	54
388	2021-01-17 03:00:00	87	30	23	117	104	55	26	40	51	71	11	26	43	46	77	39
389	2021-01-17 04:00:00	86	35	18	117	105	51	23	39	47	62	15	29	41	45	78	34
390	2021-01-17 05:00:00	84	37	17	109	101	53	24	38	55	57	17	31	42	37	76	32
391	2021-01-17 06:00:00	78	49	19	106	95	50	31	39	52	52	27	34	36	32	74	32
392	2021-01-17 07:00:00	76	55	21	104	97	57	41	41	59	50	35	33	48	32	75	32
393	2021-01-17 08:00:00	74	65	18	99	99	65	56	43	53	51	34	32	42	30	82	33
394	2021-01-17 09:00:00	75	72	19	101	111	63	60	44	59	60	30	34	48	32	81	34
395	2021-01-17 10:00:00	73	65	20	105	119	78	70	45	64	65	37	33	53	36	76	39
396	2021-01-17 11:00:00	72	56	22	108	113	80	55	47	71	61	39	33	69	35	69	39
397	2021-01-17 12:00:00	68	58	19	99	100	88	54	50	77	60	32	35	74	36	64	41
398	2021-01-17 13:00:00	56	63	18	95	82	106	46	46	75	51	30	41	75	33	58	40
399	2021-01-17 14:00:00	47	66	24	87	68	72	43	53	80	46	30	41	67	30	50	40
400	2021-01-17 15:00:00	47	65	29	75	62	68	46	35	71	44	28	45	59	25	50	42
401	2021-01-17 16:00:00	46	68	31	67	58	59	55	33	68	39	30	47	61	24	55	44
402	2021-01-17 17:00:00	46	69	35	65	54	57	69	32	62	38	32	49	69	21	63	49
403	2021-01-17 18:00:00	48	67	38	71	52	66	76	34	60	39	34	51	97	23	65	50
404	2021-01-17 19:00:00	54	67	43	77	54	66	77	40	67	56	36	56	90	39	80	53
405	2021-01-17 20:00:00	61	75	50	87	64	75	71	48	77	60	39	67	118	57	109	57
406	2021-01-17 21:00:00	64	79	58	79	73	101	71	59	79	69	44	73	134	62	112	56
407	2021-01-17 22:00:00	65	75	61	72	88	105	69	62	73	68	50	72	129	57	96	55
408	2021-01-17 23:00:00	66	73	52	74	94	91	64	66	76	54	49	72	118	56	84	51
409	2021-01-18	65	69	48	75	95	74	66	64	80	61	51	71	106	49	76	52
410	2021-01-18 01:00:00	64	71	49	80	96	68	66	60	79	55	49	67	104	42	76	52
411	2021-01-18 02:00:00	60	71	47	77	98	62	64	56	77	52	46	61	90	38	75	51
412	2021-01-18 03:00:00	59	67	41	84	97	67	68	53	79	64	43	59	79	35	70	52
413	2021-01-18 04:00:00	58	61	37	78	94	64	59	52	76	69	42	58	78	33	70	46
414	2021-01-18 05:00:00	58	57	32	67	89	71	57	52	70	52	43	50	72	32	77	45
415	2021-01-18 06:00:00	62	54	26	75	87	72	49	52	67	67	43	43	74	33	76	44
416	2021-01-18 07:00:00	63	57	28	95	89	75	42	55	76	62	44	45	77	34	76	42
417	2021-01-18 08:00:00	66	58	27	100	93	76	44	83	76	71	43	46	79	36	82	44
418	2021-01-18 09:00:00	77	59	35	134	104	60	43	106	77	94	48	48	84	50	76	45
419	2021-01-18 10:00:00	81	57	42	147	116	70	48	135	87	95	54	55	100	55	76	46
420	2021-01-18 11:00:00	80	69	45	112	111	66	56	154	79	82	64	55	108	57	65	46
421	2021-01-18 12:00:00	70	65	40	95	103	80	61	99	88	63	67	52	90	58	75	46
422	2021-01-18 13:00:00	64	75	40	77	100	92	50	97	93	37	69	53	82	47	61	44
423	2021-01-18 14:00:00	61	72	37	71	96	94	49	94	76	37	59	54	80	41	57	45
424	2021-01-18 15:00:00	60	63	43	63	84	82	52	64	62	36	44	49	79	44	56	50
425	2021-01-18 16:00:00	63	63	42	69	77	60	49	40	72	39	43	47	78	46	40	49
426	2021-01-18 17:00:00	64	65	52	73	72	55	66	49	74	45	47	55	75	44	42	51
427	2021-01-18 18:00:00	70	60	74	69	73	56	71	51	70	50	46	59	81	48	42	60
428	2021-01-18 19:00:00	79	68	77	76	75	57	119	58	76	60	52	65	96	53	57	76
429	2021-01-18 20:00:00	86	76	86	78	84	71	82	71	95	76	52	74	138	71	67	80
430	2021-01-18 21:00:00	80	100	82	78	98	101	78	82	111	88	51	80	147	86	69	78
431	2021-01-18 22:00:00	73	103	92	68	105	127	66	89	100	88	63	82	142	90	72	82
432	2021-01-18 23:00:00	71	106	89	77	109	113	68	100	98	75	64	77	136	86	79	82
433	2021-01-19	72	108	89	83	120	101	67	105	97	75	63	73	125	82	80	77
434	2021-01-19 01:00:00	74	90	83	91	99	100	65	95	91	79	64	70	119	78	76	78
435	2021-01-19 02:00:00	81	90	76	88	89	104	73	88	82	94	62	70	114	74	71	74
436	2021-01-19 03:00:00	83	91	72	83	83	101	73	93	85	87	62	72	105	70	69	73
437	2021-01-19 04:00:00	83	88	66	80	85	89	70	155	83	77	61	68	91	74	71	74
438	2021-01-19 05:00:00	85	91	57	88	90	88	64	126	81	61	60	63	80	82	67	72
439	2021-01-19 06:00:00	96	100	55	86	92	89	67	96	86	68	56	64	77	81	64	68
440	2021-01-19 07:00:00	98	96	54	91	92	87	77	94	83	70	54	61	81	89	70	70
441	2021-01-19 08:00:00	104	95	55	95	96	97	76	83	88	97	54	63	82	92	78	72
442	2021-01-19 09:00:00	111	99	45	116	107	107	72	95	93	116	54	61	96	89	86	75
443	2021-01-19 10:00:00	116	109	66	122	125	118	86	95	107	123	66	68	109	107	95	79
444	2021-01-19 11:00:00	112	108	70	112	137	124	73	106	106	145	76	78	120	125	89	85
445	2021-01-19 12:00:00	92	111	75	108	138	108	79	105	116	89	78	87	115	127	93	90
446	2021-01-19 13:00:00	87	104	91	86	121	103	63	107	110	74	85	100	109	121	78	90
447	2021-01-19 14:00:00	98	96	86	87	109	94	41	108	114	80	90	108	116	122	68	88
448	2021-01-19 15:00:00	98	77	83	85	98	82	44	110	102	81	88	104	141	124	65	91
449	2021-01-19 16:00:00	101	79	61	90	81	70	60	109	89	85	79	97	113	124	69	95
450	2021-01-19 17:00:00	105	79	60	94	69	62	64	117	74	88	76	94	118	116	80	99
451	2021-01-19 18:00:00	111	77	72	97	60	61	65	119	78	101	84	98	87	121	89	114
452	2021-01-19 19:00:00	118	103	92	115	68	72	93	113	81	111	94	108	128	130	109	131
453	2021-01-19 20:00:00	123	110	99	125	98	111	140	101	109	97	100	131	223	131	134	135
454	2021-01-19 21:00:00	126	119	106	136	133	144	151	110	161	113	104	155	271	134	148	135
455	2021-01-19 22:00:00	124	116	119	140	148	140	123	122	148	112	110	153	282	128	144	133
456	2021-01-19 23:00:00	129	121	112	143	146	150	133	129	146	112	110	151	241	111	134	132
457	2021-01-20	128	127	105	153	141	150	111	131	140	108	109	143	224	103	128	124
458	2021-01-20 01:00:00	126	124	98	151	138	137	111	133	134	99	106	138	195	96	122	117
459	2021-01-20 02:00:00	126	128	89	154	137	138	108	134	121	105	108	136	155	92	117	111
460	2021-01-20 03:00:00	128	125	94	151	134	148	124	130	118	110	105	129	149	87	117	112
461	2021-01-20 04:00:00	130	122	98	139	132	138	100	129	123	102	104	119	136	83	117	110
462	2021-01-20 05:00:00	129	128	94	130	131	142	106	126	119	98	95	116	129	79	118	106
463	2021-01-20 06:00:00	128	131	91	127	130	135	102	126	109	122	95	117	116	73	121	109
464	2021-01-20 07:00:00	126	129	104	129	137	130	128	125	114	129	93	123	115	71	125	108
465	2021-01-20 08:00:00	128	128	108	139	147	129	132	122	120	127	93	130	124	67	137	110
466	2021-01-20 09:00:00	132	146	114	154	155	131	140	123	129	143	96	135	133	68	149	114
467	2021-01-20 10:00:00	140	143	115	162	160	155	138	127	135	186	96	133	148	69	148	120
468	2021-01-20 11:00:00	138	142	101	155	168	176	133	136	143	173	95	127	178	67	146	125
469	2021-01-20 12:00:00	135	143	95	151	185	167	131	123	142	168	99	128	203	67	145	123
470	2021-01-20 13:00:00	135	125	98	146	196	169	116	142	144	138	99	139	161	63	140	128
471	2021-01-20 14:00:00	133	111	93	145	195	163	108	210	151	122	89	134	168	64	126	129
472	2021-01-20 15:00:00	136	103	99	147	178	156	98	255	155	127	84	128	187	60	115	130
473	2021-01-20 16:00:00	138	115	90	152	156	136	104	219	155	119	80	129	172	72	125	132
474	2021-01-20 17:00:00	141	114	107	157	154	134	96	206	159	112	88	137	167	73	121	139
475	2021-01-20 18:00:00	153.5	122	115.5	180.5	174	142.5	114	201.5	163.5	139	93	152	176	85	136	148
476	2021-01-20 19:00:00	166	130	124	204	194	151	132	197	168	166	98	167	185	97	151	157
477	2021-01-20 20:00:00	179	144	134	228	207	160	159	199	180	177	101	186	222	99	173	163
478	2021-01-20 21:00:00	184	156	149	242	217	178	162	189	185	189	106	187	253	81	184	169
479	2021-01-20 22:00:00	193	165	141	195	215	177	159	165	214	179	109	194	243	82	188	166
480	2021-01-20 23:00:00	200	160	112	198	206	183	161	163	211	173	111	190	224	71	187	164
481	2021-01-21	197	140	110	214	200	187	135	160	209	161	116	188	226	66	177	154
482	2021-01-21 01:00:00	196	132	99	218	201	172	124	159	215	185	118	186	203	69	161	138
483	2021-01-21 02:00:00	192	127	95	199	206	171	120	155	216	178	117	175	205	79	158	123
484	2021-01-21 03:00:00	185	133	106	199	205	182	119	150	215	165	114	168	213	71	155	114
485	2021-01-21 04:00:00	185	127	100	200	203	162	106	146	220	175	107	170	208	62	142	104
486	2021-01-21 05:00:00	181	107	96	186	205	152	107	146	228	153	103	166	194	51	144	103
487	2021-01-21 06:00:00	170	106	99	168	201	149	118	134	240	158	105	160	181	59	145	99
488	2021-01-21 07:00:00	166	103	97	173	202	138	122	128	234	175	108	159	177	52	142	103
489	2021-01-21 08:00:00	164	104	84	190	209	141	121	130	226	157	107	162	180	51	144	106
490	2021-01-21 09:00:00	164	108	95	203	216	148	120	133	213	143	113	151	186	52	142	107
491	2021-01-21 10:00:00	161	116	97	213	223	160	124	140	205	149	126	145	188	54	144	112
492	2021-01-21 11:00:00	159	117	113	195	228	174	123	150	203	133	135	146	195	53	139	115
493	2021-01-21 12:00:00	144	131	106	188	227	174	117	143	209	122	137	145	205	61	145	120
494	2021-01-21 13:00:00	108	144	117	181	217	174	113	154	201	104	139	139	207	46	123	120
495	2021-01-21 14:00:00	88	146	109	129	204	150	107	147	182	88	134	134	188	50	92	123
496	2021-01-21 15:00:00	79	152	103	121	189	130	103	107	167	72	118	122	172	54	89	123
497	2021-01-21 16:00:00	79	143	102	114	171	110	105	75	154	84	105	109	167	54	74	120
498	2021-01-21 17:00:00	75	133	104	115	153	111	94	66	160	81	104	109	174	67	60	130
499	2021-01-21 18:00:00	82	129	114	120	147	116	117	64	161	69	99	121	157	80	71	133
500	2021-01-21 19:00:00	92	132	115	137	155	117	116	72	159	86	112	150	156	92	102	133
501	2021-01-21 20:00:00	102	138	119	165	148	137	131	105	168	94	117	173	176	101	117	131
502	2021-01-21 21:00:00	110	152	125	144	168	150	146	115	176	83	119	172	190	97	118	131
503	2021-01-21 22:00:00	109	158	114	136	188	139	155	117	179	84	123	168	192	98	141	125
504	2021-01-21 23:00:00	106	158	106	132	201	143	146	116	172	108	123	157	178	92	152	127
505	2021-01-22	107	166	101	133	203	142	139	115	170	101	123	155	163	88	145	125
506	2021-01-22 01:00:00	106	168	104	140	201	134	134	115	173	97	117	152	160	85	142	122
507	2021-01-22 02:00:00	104	159	101	132	196	136	130	115	176	93	122	144	162	75	134	118
508	2021-01-22 03:00:00	100	156	94	122	187	134	128	116	169	92	119	137	152	74	128	114
509	2021-01-22 04:00:00	100	154	90	115	179	129	129	113	174	93	121	135	141	64	123	114
510	2021-01-22 05:00:00	106	136	87	120	178	137	113	109	166	107	124	138	141	56	123	112
511	2021-01-22 06:00:00	110	146	84	122	176	135	136	106	161	95	126	138	142	57	128	109
512	2021-01-22 07:00:00	115	151	91	112	170	128	128	112	157	110	127	133	146	47	129	109
513	2021-01-22 08:00:00	114	147	91	109	167	137	118	113	151	107	120	127	154	43	136	115
514	2021-01-22 09:00:00	120	151	92	126	171	147	137	121	157	141	133	117	156	39	147	116
515	2021-01-22 10:00:00	130	152	85	147	184	156	142	183	164	125	134	124	169	35	154	118
516	2021-01-22 11:00:00	132	162	95	146	177	168	115	143	165	121	117	133	181	46	151	120
517	2021-01-22 12:00:00	126	142	68	131	170	184	99	108	164	98	96	143	194	52	135	115
518	2021-01-22 13:00:00	105	130	59	125	163	176	81	104	171	72	76	144	208	60	115	109
519	2021-01-22 14:00:00	91	114	56	105	152	156	70	71	171	69	65	133	200	62	93	99
520	2021-01-22 15:00:00	81	108	54	98	136	119	73	59	155	51	58	117	204	55	71	93
521	2021-01-22 16:00:00	74	95	56	102	127	103	58	63	138	54	54	127	184	51	75	90
522	2021-01-22 17:00:00	72	88	61	90	122	89	65	64	134	55	52	131	151	55	73	94
523	2021-01-22 18:00:00	73	85	59	93	125	90	75	69	132	78	54	125	155	66	78	98
524	2021-01-22 19:00:00	80	84	63	102	129	97	99	83	141	93	67	123	164	72	97	116
525	2021-01-22 20:00:00	88	97	71	119	129	121	114	90	169	89	75	134	210	81	115	124
526	2021-01-22 21:00:00	92	114	94	110	118	140	110	97	183	97	83	146	230	91	118	126
527	2021-01-22 22:00:00	95	112	95	105	134	159	98	112	169	102	96	151	218	92	113	119
528	2021-01-22 23:00:00	103	112	105	117	135	175	98	123	175	100	100	148	211	90	117	114
529	2021-01-23	111	119	108	122	134	168	103	120	179	100	105	146	199	84	124	111
530	2021-01-23 01:00:00	116	125	100	127	137	151	116	120	175	98	105	140	194	79	126	115
531	2021-01-23 02:00:00	121	121	114	126	140	146	126	116	183	98	104	138	181	77	125	106
532	2021-01-23 03:00:00	128	120	115	130	142	149	116	109	170	91	100	139	175	74	124	105
533	2021-01-23 04:00:00	132	124	106	134	141	147	123	108	164	94	99	136	162	71	117	108
534	2021-01-23 05:00:00	137	133	101	131	143	154	123	108	156	90	99	136	154	68	115	106
535	2021-01-23 06:00:00	139	138	101	138	144	154	132	105	155	103	93	135	142	68	120	106
536	2021-01-23 07:00:00	142	154	101	151	146	149	132	106	151	93	92	131	132	68	122	109
537	2021-01-23 08:00:00	146	147	118	145	155	156	132	116	149	117	94	132	131	68	130	113
538	2021-01-23 09:00:00	151	150	107	157	158	160	140	120	145	132	99	129	132	73	138	114
539	2021-01-23 10:00:00	160	156	102	156	161	156	135	125	149	155	103	126	140	73	137	115
540	2021-01-23 11:00:00	165	178	124	158	162	160	129	140	159	135	115	124	140	72	134	113
541	2021-01-23 12:00:00	168	163	130	163	161	164	133	156	163	124	138	122	145	81	130	104
542	2021-01-23 13:00:00	163	166	136	140	155	158	117	175	162	124	153	110	142	101	130	93
543	2021-01-23 14:00:00	159	166	142	145	151	149	116	178	144	123	157	112	130	126	117	87
544	2021-01-23 15:00:00	159	158	144	137	152	140	114	184	132	140	160	113	100	143	115	87
545	2021-01-23 16:00:00	164	153	141	146	152	133	114	179	119	153	156	113	61	158	116	89
546	2021-01-23 17:00:00	161	156	146	150	151	135	116	175	124	158	152	123	50	161	114	94
547	2021-01-23 18:00:00	165	156	151	150	151	136	122	167	135	159	156	126	59	161	115	103
548	2021-01-23 19:00:00	176	152	152	170	158	149	136	166	152	175	157	130	70	163	124	108
549	2021-01-23 20:00:00	183	155	161	185	174	185	138	167	161	180	159	131	137	168	132	115
550	2021-01-23 21:00:00	185	163	155	173	167	222	146	170	170	189	168	133	184	159	136	112
551	2021-01-23 22:00:00	187	168	165	157	167	200	151	175	155	186	177	125	181	158	143	109
552	2021-01-23 23:00:00	192	167	152	160	164	179	138	179	145	177	190	114	164	151	150	104
553	2021-01-24	193	169	150	160	158	170	150	176	156	186	190	107	164	146	146	102
554	2021-01-24 01:00:00	192	160	144	156	151	156	143	172	146	182	199	107	137	149	140	107
555	2021-01-24 02:00:00	193	162	143	153	149	156	133	166	140	164	206	109	113	146	138	116
556	2021-01-24 03:00:00	195	162	134	144	149	155	133	175	137	162	204	107	108	151	138	116
557	2021-01-24 04:00:00	195	156	130	147	137	160	150	174	133	185	206	117	104	144	143	117
558	2021-01-24 05:00:00	192	171	122	163	128	160	153	172	130	151	207	122	96	130	152	119
559	2021-01-24 06:00:00	194	176	116	164	125	162	142	172	137	149	207	124	88	125	161	120
560	2021-01-24 07:00:00	191	181	128	177	119	142	153	169	145	150	204	120	85	120	173	119
561	2021-01-24 08:00:00	191	178	143	183	113	135	168	170	141	179	206	134	86	120	187	111
562	2021-01-24 09:00:00	189	183	124	189	112	138	163	168	128	171	212	152	90	115	202	105
563	2021-01-24 10:00:00	191	202	133	181	111	138	184	169	129	173	221	151	93	112	209	104
564	2021-01-24 11:00:00	190	216	125	162	106	151	175	167	127	185	216	153	96	112	216	103
565	2021-01-24 12:00:00	189	221	135	135	96	145	189	172	122	163	215	150	87	109	220	96
566	2021-01-24 13:00:00	186	226	134	114	84	135	190	172	119	155	215	138	85	109	195	89
567	2021-01-24 14:00:00	184	226	143	92	80	119	187	162	115	157	208	120	94	111	191	77
568	2021-01-24 15:00:00	188	229	149	75	74	99	156	152	100	141	200	99	89	109	164	75
569	2021-01-24 16:00:00	181	219	162	50	59	83	149	138	98	148	193	86	81	119	145	75
570	2021-01-24 17:00:00	157	207	161	55	53	85	152	138	97	147	199	79	78	121	144	77
571	2021-01-24 18:00:00	117	206	163	53	53	87	148	152	88	154	203	77	77	132	148	80
572	2021-01-24 19:00:00	71	214	162	51	56	76	153	167	76	169	209	74	83	137	146	84
573	2021-01-24 20:00:00	62	223	164	56	63	70	138	178	71	173	214	67	93	148	152	89
574	2021-01-24 21:00:00	53	229	166	62	66	77	139	183	66	168	233	66	105	143	152	86
575	2021-01-24 22:00:00	50	208	170	65	67	69	122	183	64	126	243	62	102	145	128	78
576	2021-01-24 23:00:00	57	187	169	65	67	63	97	179	73	65	241	61	104	144	93	74
577	2021-01-25	62	181	166	63	67	58	94	153	91	52	227	59	85	142	66	68
578	2021-01-25 01:00:00	67	151	169	66	65	69	79	84	106	48	224	56	76	128	59	66
579	2021-01-25 02:00:00	66	136	163	72	68	82	68	75	104	52	223	50	59	107	53	62
580	2021-01-25 03:00:00	66	124	139	81	70	88	56	72	94	51	174	47	44	41	56	61
581	2021-01-25 04:00:00	65	116	125	78	71	89	54	49	106	45	161	47	35	24	71	57
582	2021-01-25 05:00:00	63	91	121	75	72	73	46	38	87	44	154	42	26	23	83	56
583	2021-01-25 06:00:00	63	85	118	80	76	59	47	35	87	39	164	40	22	23	81	53
584	2021-01-25 07:00:00	65	72	92	84	82	56	55	33	78	43	140	34	21	26	79	51
585	2021-01-25 08:00:00	65	66	78	100	87	63	50	35	73	41	87	26	25	22	80	47
586	2021-01-25 09:00:00	64	58	58	112	94	70	63	42	72	42	63	25	22	20	74	42
587	2021-01-25 10:00:00	61	69	41	117	107	83	69	50	80	42	47	27	25	27	75	38
588	2021-01-25 11:00:00	54	65	33	113	107	97	56	53	90	68	53	33	31	28	77	37
589	2021-01-25 12:00:00	55	65	28	119	96	101	62	52	90	57	59	35	43	32	73	35
590	2021-01-25 13:00:00	59	64	34	107	87	100	61	49	96	63	52	35	45	37	72	34
591	2021-01-25 14:00:00	61	72	40	88	84	110	60	48	92	78	51	45	49	44	76	35
592	2021-01-25 15:00:00	65	71	45	81	82	109	61	50	94	68	55	48	49	51	75	37
593	2021-01-25 16:00:00	69	81	47	75	80	94	68	49	89	69	60	53	46	46	75	40
594	2021-01-25 17:00:00	71	84	48	70	79	99	67	54	91	52	67	54	52	44	74	46
595	2021-01-25 18:00:00	76	89	58	71	80	94	80	62	73	67	69	50	59	47	81	52
596	2021-01-25 19:00:00	80	97	67	85	81	96	101	75	63	91	70	48	66	61	94	56
597	2021-01-25 20:00:00	87	107	77	87	84	102	89	82	66	96	69	56	81	71	98	59
598	2021-01-25 21:00:00	96	111	76	98	88	98	119	86	64	82	77	63	97	70	97	61
599	2021-01-25 22:00:00	99	118	70	98	90	92	131	94	70	83	77	61	89	70	95	59
600	2021-01-25 23:00:00	105	130	69	108	94	98	116	94	80	97	85	67	87	69	95	59
601	2021-01-26	110	123	66	107	100	87	111	99	79	104	81	65	83	62	94	57
602	2021-01-26 01:00:00	111	118	59	100	102	76	102	93	80	108	77	66	82	59	93	55
603	2021-01-26 02:00:00	109	111	57	93	101	85	90	90	79	99	75	62	77	56	101	53
604	2021-01-26 03:00:00	106	107	56	96	97	83	96	91	72	96	74	61	73	54	100	51
605	2021-01-26 04:00:00	105	105	55	104	96	86	91	88	66	92	73	62	65	49	87	50
606	2021-01-26 05:00:00	105	106	51	106	98	79	88	89	72	86	69	58	67	46	83	51
607	2021-01-26 06:00:00	104	108	49	103	100	81	78	85	73	85	69	57	65	45	87	54
608	2021-01-26 07:00:00	105	115	52	94	100	87	83	85	72	89	69	58	63	44	93	52
609	2021-01-26 08:00:00	103	114	61	105	107	87	82	85	75	81	67	60	61	43	103	56
610	2021-01-26 09:00:00	109	125	57	118	116	92	97	82	72	98	72	59	65	49	109	60
611	2021-01-26 10:00:00	114	135	74	129	125	85	96	85	80	119	81	59	71	59	95	60
612	2021-01-26 11:00:00	113	148	72	124	127	108	104	89	87	120	79	61	82	52	92	64
613	2021-01-26 12:00:00	106	165	63	119	121	120	106	97	95	113	87	67	78	55	125	70
614	2021-01-26 13:00:00	99	165	59	101	113	99	101	111	96	117	85	75	74	55	118	71
615	2021-01-26 14:00:00	92	147	88	91	110	73	90	112	91	99	91	82	76	61	94	69
616	2021-01-26 15:00:00	84	139	86	94	98	67	91	110	91	91	90	81	78	53	105	71
617	2021-01-26 16:00:00	80	129	80	95	95	60	94	108	91	86	85	78	83	64	106	80
618	2021-01-26 17:00:00	82	123	76	106	93	67	81	102	87	90	83	75	94	65	91	80
619	2021-01-26 18:00:00	85	128	76	95	93	74	83	109	89	75	86	77	85	70	78	83
620	2021-01-26 19:00:00	95	117	89	88	98	79	105	111	92	88	92	74	91	80	75	83
621	2021-01-26 20:00:00	111	124	92	90	108	87	103	128	92	96	95	73	96	93	82	82
622	2021-01-26 21:00:00	110	121	99	99	108	103	98	123	94	94	102	70	98	101	84	84
623	2021-01-26 22:00:00	102	124	103	105	103	96	103	124	81	105	105	65	94	108	82	80
624	2021-01-26 23:00:00	94	119	91	115	100	83	91	119	72	101	109	61	83	108	83	76
625	2021-01-27	89	124	89	108	96	86	86	114	67	108	123	60	71	105	82	72
626	2021-01-27 01:00:00	89	122	95	95	90	81	93	111	63	100	122	58	67	100	83	68
627	2021-01-27 02:00:00	90	127	91	96	82	75	95	108	68	98	124	54	65	98	86	66
628	2021-01-27 03:00:00	90	124	93	90	71	71	93	107	73	94	130	52	69	90	92	61
629	2021-01-27 04:00:00	90	135	87	87	64	64	101	105	67	85	127	51	66	91	96	57
630	2021-01-27 05:00:00	91	128	85	87	60	65	105	105	69	82	125	51	55	95	95	57
631	2021-01-27 06:00:00	93	134	77	85	56	63	99	105	67	81	120	49	61	89	87	54
632	2021-01-27 07:00:00	93	134	83	70	58	65	101	106	65	81	117	46	55	84	89	55
633	2021-01-27 08:00:00	92	134	87	68	63	65	94	101	72	86	107	40	58	87	95	57
634	2021-01-27 09:00:00	95	137	80	64	74	70	108	103	68	81	113	38	56	87	93	59
635	2021-01-27 10:00:00	98	133	78	74	91	74	100	108	78	94	121	40	61	91	91	60
636	2021-01-27 11:00:00	100	139	79	70	86	80	96	108	81	86	129	59	64	104	89	63
637	2021-01-27 12:00:00	97	143	78	65	77	81	82	109	80	70	133	47	81	126	84	59
638	2021-01-27 13:00:00	90	137	91	58	79	80	91	111	75	73	122	55	77	122	81	58
639	2021-01-27 14:00:00	83	126	93	55	79	91	88	115	74	80	121	58	91	121	73	59
640	2021-01-27 15:00:00	79	112	99	55	72	70	82	128	64	70	128	51	81	118	60	58
641	2021-01-27 16:00:00	76	103	103	60	73	63	58	128	61	72	127	46	67	118	51	57
642	2021-01-27 17:00:00	79	106	104	63	71	64	47	116	60	91	129	40	70	123	53	58
643	2021-01-27 18:00:00	89	113	118	72	75	58	47	113	56	99	140	44	69	130	61	65
644	2021-01-27 19:00:00	96	136	118	99	80	53	91	129	61	130	137	52	92	132	77	70
645	2021-01-27 20:00:00	112	173	118	105	86	73	62	146	62	144	142	54	90	138	113	75
646	2021-01-27 21:00:00	133	181	120	118	96	100	68	154	72	134	146	60	104	134	128	72
647	2021-01-27 22:00:00	144	157	121	118	105	97	73	163	78	141	146	68	101	135	124	71
648	2021-01-27 23:00:00	155	124	112	117	121	93	84	167	80	130	149	70	109	120	118	70
649	2021-01-28	158	100	104	126	126	81	71	160	83	144	149	60	94	112	110	68
650	2021-01-28 01:00:00	159	96	93	117	123	85	79	150	84	135	149	57	95	106	107	69
651	2021-01-28 02:00:00	158	94	84	126	120	87	72	148	77	134	145	57	96	104	101	64
652	2021-01-28 03:00:00	154	94	79	135	121	84	79	146	73	119	142	50	84	105	96	63
653	2021-01-28 04:00:00	152	119	76	139	119	77	77	144	68	116	137	51	84	101	94	61
654	2021-01-28 05:00:00	148	116	77	138	113	73	65	136	58	107	133	42	82	94	92	57
655	2021-01-28 06:00:00	147	116	72	130	107	70	70	132	62	108	136	32	77	89	90	55
656	2021-01-28 07:00:00	147	118	68	137	105	64	92	132	58	104	128	33	74	86	83	54
657	2021-01-28 08:00:00	145	121	66	124	107	78	73	130	55	105	123	35	76	84	79	56
658	2021-01-28 09:00:00	145	142	71	123	112	92	77	129	56	122	131	36	71	89	91	60
659	2021-01-28 10:00:00	158	138	69	129	119	96	69	129	57	141	136	35	81	79	103	62
660	2021-01-28 11:00:00	160	128	85	122	113	95	88	139	60	150	127	39	87	83	114	65
661	2021-01-28 12:00:00	165	154	93	122	105	91	95	151	63	136	115	49	90	75	136	61
662	2021-01-28 13:00:00	160	158	79	128	106	86	95	157	74	128	111	55	81	97	122	56
663	2021-01-28 14:00:00	148	156	84	138	110	79	118	158	59	103	119	56	86	99	81	51
664	2021-01-28 15:00:00	132	159	99	133	108	62	107	160	49	94	119	47	67	99	62	50
665	2021-01-28 16:00:00	118	156	98	130	104	55	83	181	47	99	116	44	64	94	56	52
666	2021-01-28 17:00:00	97	151	100	108	94	48	83	181	53	103	114	47	71	89	59	56
667	2021-01-28 18:00:00	87	123	92	86	86	51	86	172	67	93	103	51	64	104	66	60
668	2021-01-28 19:00:00	81	120	97	73	91	57	92	183	78	96	93	56	82	108	79	71
669	2021-01-28 20:00:00	79	122	111	88	97	68	101	191	75	110	87	68	123	113	101	74
670	2021-01-28 21:00:00	79	122	110	76	96	97	92	191	82	127	91	86	147	119	114	78
671	2021-01-28 22:00:00	83	114	94	95	88	114	90	191	96	145	96	101	133	113	114	79
672	2021-01-28 23:00:00	89	117	98	65	89	131	84	189	106	99	110	96	126	110	107	78
673	2021-01-29	90	121	94	80	93	118	94	183	106	90	120	82	102	107	101	76
674	2021-01-29 01:00:00	92	115	94	93	96	107	91	177	116	83	127	75	99	100	100	71
675	2021-01-29 02:00:00	89	117	76	96	97	103	87	165	108	89	134	66	91	98	97	68
676	2021-01-29 03:00:00	88	116	84	85	96	97	101	158	90	81	128	60	90	95	94	66
677	2021-01-29 04:00:00	92	108	77	75	92	93	97	149	81	82	125	52	83	88	97	62
678	2021-01-29 05:00:00	98	110	77	78	89	99	90	137	72	83	125	51	76	85	91	62
679	2021-01-29 06:00:00	99	110	69	75	94	91	97	134	62	86	127	49	71	83	82	61
680	2021-01-29 07:00:00	99	113	83	73	102	88	97	128	61	101	123	49	69	83	85	63
681	2021-01-29 08:00:00	100	124	82	62	106	83	100	118	60	121	128	52	70	81	94	67
682	2021-01-29 09:00:00	97	121	77	67	112	85	102	114	61	125	134	56	79	83	96	71
683	2021-01-29 10:00:00	98	130	84	74	117	100	100	122	66	131	139	65	78	85	95	73
684	2021-01-29 11:00:00	97	135	82	89	111	106	89	139	77	103	142	72	85	91	95	76
685	2021-01-29 12:00:00	98	132	84	91	96	96	97	140	79	113	142	80	89	101	96	78
686	2021-01-29 13:00:00	96	124	77	89	86	92	96	147	84	114	142	79	90	109	92	74
687	2021-01-29 14:00:00	93	130	76	97	80	99	96	155	86	105	138	81	91	115	83	71
688	2021-01-29 15:00:00	92	135	89	97	77	94	95	156	85	105	132	83	92	121	82	70
689	2021-01-29 16:00:00	90	125	78	101	79	90	86	154	94	106	125	84	75	124	84	69
690	2021-01-29 17:00:00	90	114	86	85	80	82	95	166	88	80	136	91	67	130	92	76
691	2021-01-29 18:00:00	91	113	91	87	77	90	92	162	85	97	146	97	73	141	95	82
692	2021-01-29 19:00:00	98	0	0	83	76	0	0	165	94	0	142	0	0	0	0	80
693	2021-01-29 20:00:00	106	114	109	87	86	92	109	161	96	84	157	94	158	132	103	93
694	2021-01-29 21:00:00	105	123	115	87	88	97	110	148	104	80	171	95	179	116	100	95
695	2021-01-29 22:00:00	104	130	118	99	93	96	102	149	105	106	170	95	177	109	98	94
696	2021-01-29 23:00:00	103	125	138	101	96	96	91	136	108	96	140	93	182	97	104	90
697	2021-01-30	102	118	120	97	97	94	91	95	105	89	107	91	155	84	106	91
698	2021-01-30 01:00:00	101	109	108	94	97	93	93	74	103	71	94	95	129	75	105	88
699	2021-01-30 02:00:00	96	116	104	92	97	103	89	68	102	67	89	90	125	66	101	87
700	2021-01-30 03:00:00	86	114	103	93	92	100	80	61	100	58	89	83	116	60	102	84
701	2021-01-30 04:00:00	81	106	107	96	88	91	79	60	98	54	92	78	111	50	96	85
702	2021-01-30 05:00:00	78	110	111	94	85	90	86	62	102	55	107	81	104	45	87	84
703	2021-01-30 06:00:00	74	110	104	94	82	87	84	65	97	57	123	90	101	43	85	84
704	2021-01-30 07:00:00	72	111	113	93	78	86	98	65	94	61	125	95	102	40	85	87
705	2021-01-30 08:00:00	73	114	111	95	84	86	91	65	96	64	120	96	112	38	89	92
706	2021-01-30 09:00:00	77	127	113	106	91	89	99	65	104	77	118	99	115	37	97	103
707	2021-01-30 10:00:00	81	133	115	110	100	102	111	54	109	94	126	105	127	36	111	109
708	2021-01-30 11:00:00	78	123	103	110	101	113	107	56	121	78	119	101	126	37	117	116
709	2021-01-30 12:00:00	74	120	88	106	88	106	106	58	129	88	102	98	139	35	109	115
710	2021-01-30 13:00:00	68	119	92	80	73	103	110	57	125	91	83	100	163	33	101	115
711	2021-01-30 14:00:00	64	110	80	64	64	103	94	60	122	84	76	95	179	30	104	106
712	2021-01-30 15:00:00	55	101	88	52	58	99	75	63	116	63	76	94	173	28	102	99
713	2021-01-30 16:00:00	52	97	81	49	56	101	62	58	109	54	76	88	142	29	88	101
714	2021-01-30 17:00:00	53	95	75	49	54	93	63	57	106	44	85	83	121	30	77	105
715	2021-01-30 18:00:00	57	92	72	43	58	90	82	60	103	60	92	76	115	32	71	114
716	2021-01-30 19:00:00	61	102	86	46	62	88	112	68	108	74	98	81	119	42	87	125
717	2021-01-30 20:00:00	67	113	104	52	70	104	142	77	112	75	107	99	139	46	105	128
718	2021-01-30 21:00:00	70	127	115	53	79	136	116	86	129	94	111	114	164	46	119	131
719	2021-01-30 22:00:00	73	137	119	60	93	125	107	100	140	88	113	132	168	46	126	127
720	2021-01-30 23:00:00	73	138	127	81	103	124	100	95	137	91	106	128	168	45	112	124
721	2021-01-31	76	139	112	84	121	127	88	98	142	88	93	123	158	45	103	121
722	2021-01-31 01:00:00	80	150	113	100	122	118	97	100	120	94	88	127	146	43	101	121
723	2021-01-31 02:00:00	83	144	120	95	107	114	82	101	112	102	96	112	147	41	92	114
724	2021-01-31 03:00:00	87	128	110	101	105	120	105	99	107	102	92	106	139	39	89	113
725	2021-01-31 04:00:00	85	125	101	100	99	106	107	90	96	99	81	104	139	41	94	113
726	2021-01-31 05:00:00	86	116	94	93	93	99	106	82	91	92	78	108	129	41	94	111
727	2021-01-31 06:00:00	88	102	90	82	93	97	102	76	94	82	82	105	133	41	89	110
728	2021-01-31 07:00:00	90	101	83	77	92	97	86	75	100	82	80	106	129	40	92	112
729	2021-01-31 08:00:00	95	99	98	88	96	107	108	75	100	101	80	108	130	41	101	109
730	2021-01-31 09:00:00	101	104	93	103	100	124	113	77	106	108	87	110	138	41	116	111
731	2021-01-31 10:00:00	105	105	102	109	115	134	117	86	110	105	93	124	149	40	125	113
732	2021-01-31 11:00:00	105	105	94	100	116	139	113	109	125	84	87	136	156	40	130	118
733	2021-01-31 12:00:00	96	103	91	99	92	139	99	115	128	69	80	138	150	38	126	114
734	2021-01-31 13:00:00	78	99	84	77	76	135	99	91	145	63	74	138	149	35	105	118
735	2021-01-31 14:00:00	66	91	81	58	66	134	89	84	154	62	74	143	141	30	95	121
736	2021-01-31 15:00:00	59	96	76	54	59	113	85	76	158	56	72	152	128	31	93	121
737	2021-01-31 16:00:00	60	91	81	54	58	103	78	68	160	52	76	146	134	33	83	116
738	2021-01-31 17:00:00	60	95	83	60	57	101	81	59	148	64	78	128	85	35	80	119
739	2021-01-31 18:00:00	61	99	87	66	59	96	98	57	146	56	82	122	75	37	87	120
740	2021-01-31 19:00:00	66	115	96	75	60	95	108	66	150	66	76	133	81	46	102	122
741	2021-01-31 20:00:00	71	131	98	84	70	105	122	87	160	71	76	155	99	55	127	131
742	2021-01-31 21:00:00	73	132	108	92	74	120	132	87	173	74	89	174	133	60	144	131
743	2021-01-31 22:00:00	76	143	114	92	80	131	144	92	183	81	109	176	130	61	152	129
744	2021-01-31 23:00:00	80	141	122	108	89	129	132	97	180	96	113	166	131	58	153	131
745	2021-02-01	81	143	118	95	93	131	115	100	171	109	114	156	133	51	140	131
746	2021-02-01 01:00:00	88	145	108	85	95	134	122	96	172	107	116	148	112	46	132	128
747	2021-02-01 02:00:00	93	139	107	88	101	134	128	92	165	104	112	143	109	43	132	126
748	2021-02-01 03:00:00	94	134	97	78	101	136	128	93	160	93	113	150	101	40	124	123
749	2021-02-01 04:00:00	97	136	105	81	103	124	136	93	158	104	105	136	98	36	119	119
750	2021-02-01 05:00:00	98	136	88	79	103	128	123	93	152	81	95	127	91	35	119	116
751	2021-02-01 06:00:00	99	137	89	84	99	127	123	89	146	84	97	122	98	32	112	115
752	2021-02-01 07:00:00	98	138	82	94	100	123	134	87	140	79	90	109	96	31	111	112
753	2021-02-01 08:00:00	102	144	83	95	105	120	130	84	124	93	88	98	97	31	111	114
754	2021-02-01 09:00:00	109	151	69	111	114	104	130	88	119	116	83	94	106	31	112	110
755	2021-02-01 10:00:00	116	156	80	123	127	103	109	95	118	95	89	93	113	33	116	115
756	2021-02-01 11:00:00	120	161	79	124	125	119	116	148	127	93	96	103	115	35	124	124
757	2021-02-01 12:00:00	115	165	78	117	121	122	114	213	135	89	96	114	139	35	134	128
758	2021-02-01 13:00:00	104	163	67	110	121	166	97	156	149	79	90	128	149	36	121	132
759	2021-02-01 14:00:00	94	126	65	85	117	184	93	98	167	69	85	129	158	41	94	123
760	2021-02-01 15:00:00	84	112	60	83	107	159	82	69	151	61	78	94	188	44	76	111
761	2021-02-01 16:00:00	76	104	57	84	101	133	76	78	108	62	71	62	222	53	69	99
762	2021-02-01 17:00:00	73	97	69	84	101	106	80	83	97	71	75	55	168	56	71	93
763	2021-02-01 18:00:00	75	92	62	91	100	98	93	86	110	78	73	66	144	69	76	99
764	2021-02-01 19:00:00	80	88	82	93	105	104	97	94	125	84	68	84	142	77	87	112
765	2021-02-01 20:00:00	91	102	119	97	116	123	127	105	147	95	74	109	171	87	105	122
766	2021-02-01 21:00:00	95	119	130	98	122	157	130	108	159	106	89	123	206	93	125	124
767	2021-02-01 22:00:00	97	132	147	97	123	169	123	114	173	93	102	141	180	97	145	116
768	2021-02-01 23:00:00	98	131	151	92	106	171	136	119	161	101	110	145	178	93	147	110
769	2021-02-02	96	139	138	89	119	170	126	122	142	117	113	140	170	86	130	106
770	2021-02-02 01:00:00	96	151	127	103	127	159	127	121	131	115	114	140	163	79	112	104
771	2021-02-02 02:00:00	95	158	128	111	134	157	118	129	125	108	110	133	157	72	108	101
772	2021-02-02 03:00:00	99	148	130	112	137	142	112	126	118	105	103	116	150	69	103	96
773	2021-02-02 04:00:00	101	137	135	111	132	134	112	121	116	104	102	105	138	70	95	95
774	2021-02-02 05:00:00	101	144	123	115	126	132	106	115	110	100	103	97	134	65	89	96
775	2021-02-02 06:00:00	102	135	120	104	121	131	110	109	111	103	100	92	126	63	91	96
776	2021-02-02 07:00:00	104	142	123	106	122	121	125	110	106	95	98	92	115	61	95	95
777	2021-02-02 08:00:00	104	128	131	118	127	126	120	115	106	120	107	96	115	62	107	98
778	2021-02-02 09:00:00	110	143	134	136	131	133	129	114	113	127	113	102	115	62	116	103
779	2021-02-02 10:00:00	117	150	136	140	133	142	124	119	123	141	114	107	127	65	119	108
780	2021-02-02 11:00:00	124	209	147	140	129	145	125	144	129	130	121	116	134	77	115	110
781	2021-02-02 12:00:00	130	164	146	138	125	138	128	155	142	148	125	115	137	81	99	113
782	2021-02-02 13:00:00	132	155	136	133	120	140	120	130	145	113	130	111	130	99	86	111
783	2021-02-02 14:00:00	137	155	143	134	116	141	116	101	147	98	134	121	136	101	82	106
784	2021-02-02 15:00:00	144	150	143	123	114	136	121	79	149	89	131	114	142	102	80	110
785	2021-02-02 16:00:00	149	139	145	125	117	114	107	80	139	86	123	115	141	105	74	115
786	2021-02-02 17:00:00	154	139	153	137	116	112	108	83	125	81	130	126	144	113	73	114
787	2021-02-02 18:00:00	163	130	142	144	117	112	103	100	112	78	142	130	144	119	137	116
788	2021-02-02 19:00:00	174	132	155	143	120	117	125	104	127	127	140	136	139	127	150	120
789	2021-02-02 20:00:00	182	140	174	153	130	134	137	107	154	141	132	136	152	135	133	123
790	2021-02-02 21:00:00	190	152	180	150	137	152	137	126	156	134	145	145	180	138	131	123
791	2021-02-02 22:00:00	197	174	173	164	153	157	146	129	155	131	152	151	169	132	136	122
792	2021-02-02 23:00:00	198	178	174	171	161	166	132	135	164	127	156	156	163	129	146	124
793	2021-02-03	195	178	193	173	171	161	130	141	175	132	151	150	160	119	146	118
794	2021-02-03 01:00:00	190	182	181	188	170	153	127	141	183	146	146	144	156	106	140	119
795	2021-02-03 02:00:00	179	167	179	192	169	159	126	139	175	133	146	142	160	98	134	117
796	2021-02-03 03:00:00	182	161	175	189	169	160	148	127	175	124	156	141	148	92	132	114
797	2021-02-03 04:00:00	181	154	176	183	165	150	143	125	169	120	144	135	141	84	132	109
798	2021-02-03 05:00:00	174	160	172	190	163	148	145	122	163	110	139	130	135	79	128	110
799	2021-02-03 06:00:00	174	165	171	179	164	140	140	116	155	103	142	126	129	77	131	111
800	2021-02-03 07:00:00	177	177	169	187	161	130	134	113	152	104	148	126	128	74	136	111
801	2021-02-03 08:00:00	177	196	171	189	160	141	160	112	151	133	158	124	128	73	135	114
802	2021-02-03 09:00:00	180	212	168	199	159	149	180	114	150	141	176	127	131	70	136	120
803	2021-02-03 10:00:00	188	223	170	202	161	153	186	121	156	170	182	130	136	72	145	120
804	2021-02-03 11:00:00	199	225	168	212	158	160	185	136	155	175	194	127	149	75	147	123
805	2021-02-03 12:00:00	203	232	171	197	158	155	201	148	163	125	195	134	165	93	137	120
806	2021-02-03 13:00:00	178	232	154	183	159	152	168	150	165	84	196	147	162	115	126	116
807	2021-02-03 14:00:00	171	215	156	173	155	156	121	125	155	85	195	140	156	127	111	109
808	2021-02-03 15:00:00	162	191	162	151	149	149	115	120	140	83	191	131	141	123	116	106
809	2021-02-03 16:00:00	157	177	160	129	141	135	113	118	149	82	188	131	161	133	116	106
810	2021-02-03 17:00:00	153	168	160	151	138	135	125	110	147	85	173	126	189	148	108	100
811	2021-02-03 18:00:00	151	155	158	160	141	134	116	122	148	91	172	132	217	154	111	105
812	2021-02-03 19:00:00	156	144	164	192	146	137	117	129	153	116	183	144	185	164	121	121
813	2021-02-03 20:00:00	168	152	175	215	157	169	124	128	169	118	196	148	170	172	139	129
814	2021-02-03 21:00:00	174	153	177	216	161	170	128	140	185	138	211	148	216	174	146	132
815	2021-02-03 22:00:00	182	151	177	215	173	169	144	151	183	148	218	148	230	167	140	131
816	2021-02-03 23:00:00	185	141	177	209	176	180	138	158	199	150	216	151	219	158	147	129
817	2021-02-04	188	120	188	207	199	177	145	161	196	163	215	153	197	139	157	127
818	2021-02-04 01:00:00	187	123	175	202	206	167	131	165	190	148	215	155	194	120	146	126
819	2021-02-04 02:00:00	193	143	181	208	205	162	129	164	188	145	212	154	184	109	135	127
820	2021-02-04 03:00:00	198	150	166	210	201	161	127	161	191	157	205	151	165	101	132	123
821	2021-02-04 04:00:00	192	148	159	213	197	160	129	153	179	165	200	151	159	93	140	123
822	2021-02-04 05:00:00	193	139	153	205	190	167	130	153	186	139	198	156	155	88	142	120
823	2021-02-04 06:00:00	196	141	160	207	189	174	122	151	194	155	207	157	156	86	140	124
824	2021-02-04 07:00:00	197	135	178	212	188	182	138	149	211	155	209	148	149	85	146	123
825	2021-02-04 08:00:00	194	138	165	231	187	188	153	153	216	158	210	146	152	81	153	127
826	2021-02-04 09:00:00	197	152	166	235	194	194	150	150	214	161	208	148	166	83	160	127
827	2021-02-04 10:00:00	205	170	177	234	204	200	172	154	204	190	207	150	156	81	162	132
828	2021-02-04 11:00:00	216	179	173	236	196	211	178	164	209	177	217	152	159	83	163	133
829	2021-02-04 12:00:00	218	186	166	249	195	215	185	166	218	171	208	160	146	88	162	135
830	2021-02-04 13:00:00	216	185	167	246	187	228	175	159	218	170	169	163	153	78	175	141
831	2021-02-04 14:00:00	225	187	164	222	176	207	167	140	216	176	144	160	153	81	177	141
832	2021-02-04 15:00:00	230	177	185	226	149	185	143	130	209	165	123	156	150	86	171	139
833	2021-02-04 16:00:00	227	178	189	199	121	179	133	132	212	143	121	154	148	92	171	135
834	2021-02-04 17:00:00	225	178	186	130	83	171	127	133	208	127	138	151	123	100	163	132
835	2021-02-04 18:00:00	230	171	193	126	69	164	148	149	182	144	140	140	71	112	160	129
836	2021-02-04 19:00:00	235	176	193	99	54	156	139	150	155	154	135	117	77	120	162	119
837	2021-02-04 20:00:00	219	170	169	84	50	157	136	151	105	202	152	92	79	127	166	113
838	2021-02-04 21:00:00	190	186	87	71	49	162	150	154	105	202	168	84	99	122	164	105
839	2021-02-04 22:00:00	134	196	145	65	52	148	166	150	80	200	195	81	98	113	152	102
840	2021-02-04 23:00:00	107	185	157	59	59	151	154	135	74	197	191	82	70	106	139	96
841	2021-02-05	91	162	154	65	57	146	145	121	79	199	156	81	70	98	136	91
842	2021-02-05 01:00:00	79	158	180	72	63	132	138	116	77	187	148	78	64	91	135	89
843	2021-02-05 02:00:00	72	158	176	71	67	127	119	114	79	159	140	77	55	90	116	90
844	2021-02-05 03:00:00	71	157	171	76	69	98	119	114	75	172	131	75	53	86	99	96
845	2021-02-05 04:00:00	85	155	156	75	70	81	110	122	71	163	129	72	53	77	90	104
846	2021-02-05 05:00:00	75	158	145	62	68	77	109	143	66	162	126	72	45	68	87	104
847	2021-02-05 06:00:00	78	151	150	76	70	71	117	140	62	148	124	76	43	61	90	102
848	2021-02-05 07:00:00	76	160	139	74	71	73	110	131	64	142	122	79	48	54	96	104
849	2021-02-05 08:00:00	80	166	130	90	74	81	113	117	66	147	126	80	52	52	106	109
850	2021-02-05 09:00:00	88	170	126	89	80	84	119	113	68	140	133	82	55	51	113	115
851	2021-02-05 10:00:00	87	179	112	106	96	99	117	119	70	154	138	85	63	46	112	114
852	2021-02-05 11:00:00	92	172	123	97	104	96	81	115	68	140	127	85	73	39	98	117
853	2021-02-05 12:00:00	74	163	114	94	99	72	88	112	62	115	121	81	72	40	76	108
854	2021-02-05 13:00:00	62	174	112	81	92	65	81	82	62	59	117	69	42	40	51	103
855	2021-02-05 14:00:00	62	157	111	78	89	50	61	80	58	48	96	58	74	33	46	103
856	2021-02-05 15:00:00	52	133	108	71	82	43	57	63	53	46	85	53	74	29	42	100
857	2021-02-05 16:00:00	46	105	107	64	72	47	49	54	65	41	80	52	56	35	33	96
858	2021-02-05 17:00:00	45	90	110	57	67	52	47	44	45	41	77	56	62	33	41	91
859	2021-02-05 18:00:00	43	88	116	59	67	54	46	42	46	41	83	61	60	33	46	97
860	2021-02-05 19:00:00	45	93	120	71	72	56	78	53	48	49	94	71	60	40	57	116
861	2021-02-05 20:00:00	55	109	135	81	80	65	88	65	56	59	102	87	72	47	82	123
862	2021-02-05 21:00:00	63	114	145	77	99	95	95	79	91	60	116	106	107	54	95	131
863	2021-02-05 22:00:00	67	134	140	68	103	119	110	87	100	79	129	118	112	57	100	128
864	2021-02-05 23:00:00	71	144	142	76	104	118	132	92	100	98	132	121	105	58	113	130
865	2021-02-06	78	158	139	89	97	106	129	97	102	91	131	113	103	59	97	120
866	2021-02-06 01:00:00	78	170	133	90	107	101	142	102	100	72	132	101	92	57	70	116
867	2021-02-06 02:00:00	75	169	127	106	112	111	129	104	96	69	135	96	87	55	70	112
868	2021-02-06 03:00:00	69	172	130	94	107	108	115	106	96	85	134	94	82	54	74	109
869	2021-02-06 04:00:00	76	169	183	91	104	100	118	105	90	70	137	86	80	49	78	105
870	2021-02-06 05:00:00	76	169	119	87	98	87	115	108	82	59	143	82	73	47	82	97
871	2021-02-06 06:00:00	80	168	124	79	93	80	109	107	78	65	150	79	68	45	83	94
872	2021-02-06 07:00:00	90	185	99	84	88	89	115	106	81	60	158	77	62	44	90	92
873	2021-02-06 08:00:00	93	175	105	96	86	98	107	101	76	71	168	79	61	44	98	94
874	2021-02-06 09:00:00	94	178	114	106	90	93	114	84	76	88	172	79	74	43	103	95
875	2021-02-06 10:00:00	95	181	124	115	100	100	117	87	78	92	198	78	70	43	110	94
876	2021-02-06 11:00:00	101	188	127	106	97	119	114	97	78	82	194	75	79	50	110	87
877	2021-02-06 12:00:00	96	165	116	86	89	118	107	111	81	83	193	67	80	52	103	85
878	2021-02-06 13:00:00	85	146	110	67	84	115	92	111	82	82	177	63	77	54	90	74
879	2021-02-06 14:00:00	81	127	106	59	77	104	76	96	78	70	167	64	68	58	77	68
880	2021-02-06 15:00:00	80	115	108	65	66	89	71	81	69	72	132	61	51	60	71	69
881	2021-02-06 16:00:00	80	99	91	64	62	74	63	69	68	72	95	58	45	60	68	68
882	2021-02-06 17:00:00	81	98	91	70	60	75	58	69	69	79	93	60	47	67	78	71
883	2021-02-06 18:00:00	80	98	97	67	62	67	78	70	64	71	96	66	44	81	88	71
884	2021-02-06 19:00:00	80	98	110	76	66	61	93	73	69	79	97	73	58	93	92	82
885	2021-02-06 20:00:00	86	103	136	86	76	78	84	89	79	87	97	86	127	100	96	84
886	2021-02-06 21:00:00	90	106	152	95	93	105	88	103	97	79	99	107	131	103	117	87
887	2021-02-06 22:00:00	98	106	156	112	104	124	91	96	111	73	106	123	123	100	139	85
888	2021-02-06 23:00:00	101	102	154	128	112	118	102	93	106	79	113	121	126	99	137	84
889	2021-02-07	105	104	162	138	109	137	100	92	99	73	118	113	106	96	120	82
890	2021-02-07 01:00:00	109	114	153	130	107	114	105	93	87	80	124	107	99	96	105	78
891	2021-02-07 02:00:00	111	119	137	109	105	94	103	96	87	73	125	102	92	93	100	78
892	2021-02-07 03:00:00	114	119	140	110	100	92	103	103	80	72	126	95	81	91	98	75
893	2021-02-07 04:00:00	112	117	134	102	96	85	99	102	82	85	123	91	78	90	101	77
894	2021-02-07 05:00:00	109	118	138	113	94	85	99	97	76	83	125	88	80	88	101	78
895	2021-02-07 06:00:00	110	111	127	117	92	85	100	94	78	73	127	80	76	86	98	83
896	2021-02-07 07:00:00	109	109	132	108	91	85	113	94	76	72	127	78	74	81	102	85
897	2021-02-07 08:00:00	107	117	119	112	93	86	119	97	81	86	129	83	78	77	104	90
898	2021-02-07 09:00:00	110	126	116	127	93	92	119	98	82	81	134	92	90	73	103	98
899	2021-02-07 10:00:00	115	128	119	146	101	109	119	103	94	108	137	100	93	69	106	100
900	2021-02-07 11:00:00	113	132	135	147	107	116	103	111	88	90	134	107	94	60	108	103
901	2021-02-07 12:00:00	111	126	121	132	110	100	98	129	87	82	121	107	93	48	107	104
902	2021-02-07 13:00:00	97	101	118	108	105	105	58	147	90	84	101	96	84	42	98	99
903	2021-02-07 14:00:00	72	91	89	96	89	102	49	99	91	67	87	80	81	30	80	87
904	2021-02-07 15:00:00	59	82	85	73	75	84	48	74	82	42	86	74	71	23	62	81
905	2021-02-07 16:00:00	54	82	85	62	63	72	50	53	78	37	86	72	66	23	58	85
906	2021-02-07 17:00:00	50	85	83	53	56	70	58	53	75	44	84	70	68	24	63	92
907	2021-02-07 18:00:00	51	84	88	54	50	68	69	59	70	45	83	68	81	28	70	98
908	2021-02-07 19:00:00	56	83	94	65	50	63	86	66	69	53	88	76	80	36	84	107
909	2021-02-07 20:00:00	65	88	121	74	55	77	114	75	78	80	95	101	101	43	112	104
910	2021-02-07 21:00:00	76	101	131	84	72	115	127	87	115	99	101	119	125	50	132	106
911	2021-02-07 22:00:00	86	103	124	91	84	121	126	100	115	99	112	126	109	54	135	105
912	2021-02-07 23:00:00	92	114	137	116	86	123	122	107	111	117	116	122	103	57	133	106
913	2021-02-08	97	129	121	118	85	106	117	113	103	103	123	110	113	53	124	103
914	2021-02-08 01:00:00	98	135	125	110	82	101	113	110	98	104	122	111	102	49	108	102
915	2021-02-08 02:00:00	98	122	122	114	82	102	99	110	90	88	120	107	104	47	95	99
916	2021-02-08 03:00:00	99	132	125	104	81	100	97	106	89	95	122	102	87	44	88	97
917	2021-02-08 04:00:00	99	125	113	104	77	93	95	99	84	74	121	102	85	42	87	94
918	2021-02-08 05:00:00	100	114	105	99	74	88	94	96	78	84	118	99	81	40	86	94
919	2021-02-08 06:00:00	100	118	108	87	71	86	93	93	86	80	120	92	78	38	92	92
920	2021-02-08 07:00:00	102	118	109	91	71	85	85	94	78	82	113	91	85	37	94	98
921	2021-02-08 08:00:00	104	116	117	96	70	88	90	99	78	73	112	100	77	37	94	97
922	2021-02-08 09:00:00	109	125	118	91	73	98	97	97	82	99	118	102	81	36	103	96
923	2021-02-08 10:00:00	110	139	120	87	84	110	95	103	86	106	118	102	95	40	109	99
924	2021-02-08 11:00:00	121	151	120	82	78	89	123	108	90	91	121	99	97	43	106	97
925	2021-02-08 12:00:00	129	162	108	77	68	115	124	106	87	91	121	93	93	45	106	95
926	2021-02-08 13:00:00	120	160	93	70	64	100	127	109	85	84	121	84	87	44	95	96
927	2021-02-08 14:00:00	112	154	97	67	61	96	107	117	86	96	115	80	82	55	85	88
928	2021-02-08 15:00:00	104	142	90	68	57	93	98	110	91	69	110	86	76	61	85	85
929	2021-02-08 16:00:00	95	130	91	72	55	92	103	110	92	77	104	93	57	66	94	86
930	2021-02-08 17:00:00	88	129	87	70	50	85	105	113	99	85	101	99	55	72	88	86
931	2021-02-08 18:00:00	86	129	93	68	46	92	107	111	100	94	103	104	69	78	81	92
932	2021-02-08 19:00:00	87	143	115	82	51	99	121	111	100	105	116	116	86	83	92	97
933	2021-02-08 20:00:00	94	158	132	98	58	111	127	121	121	116	127	142	129	88	115	104
934	2021-02-08 21:00:00	100	174	140	102	66	126	152	126	149	110	138	164	153	92	134	103
935	2021-02-08 22:00:00	105	181	152	101	76	133	146	135	143	118	150	173	128	94	128	100
936	2021-02-08 23:00:00	105	183	159	89	81	145	155	140	145	132	155	165	115	92	124	99
937	2021-02-09	107	187	157	94	79	145	140	138	134	137	164	153	111	86	126	95
938	2021-02-09 01:00:00	115	190	163	96	78	134	142	136	129	129	171	150	108	81	128	92
939	2021-02-09 02:00:00	120	195	160	91	78	126	141	136	129	123	166	139	97	78	130	89
940	2021-02-09 03:00:00	122	190	144	87	82	125	146	137	132	106	152	122	89	72	120	86
941	2021-02-09 04:00:00	125	199	136	87	75	126	124	131	131	99	150	121	78	70	112	80
942	2021-02-09 05:00:00	125	194	136	82	74	115	129	128	127	97	144	110	80	66	110	80
943	2021-02-09 06:00:00	128	185	124	89	74	112	131	122	113	93	141	104	70	63	109	77
944	2021-02-09 07:00:00	128	163	126	93	73	105	132	118	108	86	141	100	70	59	114	81
945	2021-02-09 08:00:00	129	162	131	96	73	104	135	115	96	85	138	100	65	56	122	78
946	2021-02-09 09:00:00	126	171	122	101	76	108	130	116	95	115	134	100	74	54	127	79
947	2021-02-09 10:00:00	129	181	128	106	78	111	136	122	94	111	133	106	80	54	135	77
948	2021-02-09 11:00:00	128	188	129	111	83	110	134	128	86	141	146	104	83	55	133	73
949	2021-02-09 12:00:00	134	193	122	116	95	116	124	144	93	115	160	87	76	60	128	61
950	2021-02-09 13:00:00	136	186	117	119	108	117	116	153	93	99	170	76	69	64	124	53
951	2021-02-09 14:00:00	131	181	117	119	114	114	119	140	92	96	211	75	63	67	121	52
952	2021-02-09 15:00:00	126	179	106	115	111	90	109	122	94	94	217	73	58	83	120	44
953	2021-02-09 16:00:00	114	165	109	113	110	88	97	103	78	81	208	71	59	97	98	47
954	2021-02-09 17:00:00	107	161	106	106	113	76	99	100	102	85	198	64	63	101	88	42
955	2021-02-09 18:00:00	105	160	100	122	119	73	105	96	78	101	186	64	61	96	95	50
956	2021-02-09 19:00:00	108	154	106	134	124	75	102	97	77	94	183	74	70	97	101	54
957	2021-02-09 20:00:00	118	159	122	143	130	87	130	104	86	102	183	95	99	105	114	62
958	2021-02-09 21:00:00	124	172	140	142	142	107	137	114	110	111	183	112	130	105	134	65
959	2021-02-09 22:00:00	121	187	142	150	151	116	137	127	121	83	191	125	108	102	146	71
960	2021-02-09 23:00:00	119	187	150	140	156	115	131	132	123	98	194	139	109	99	161	69
961	2021-02-10	118	195	153	124	154	109	124	132	115	94	196	140	98	96	154	69
962	2021-02-10 01:00:00	115	194	149	124	155	110	120	130	115	92	204	131	92	92	127	64
963	2021-02-10 02:00:00	109	186	157	128	152	99	133	128	108	92	204	124	84	89	118	65
964	2021-02-10 03:00:00	111	187	153	119	152	98	116	124	98	103	199	110	83	88	118	62
965	2021-02-10 04:00:00	110	184	131	118	149	94	128	119	98	89	192	106	83	86	118	58
966	2021-02-10 05:00:00	116	165	126	112	146	90	112	118	91	76	185	109	75	84	114	57
967	2021-02-10 06:00:00	120	158	130	101	149	92	116	121	93	95	172	107	71	82	116	57
968	2021-02-10 07:00:00	121	154	139	116	149	92	103	135	94	86	157	97	72	80	121	60
969	2021-02-10 08:00:00	123	147	134	136	149	90	102	135	81	88	140	94	73	79	119	63
970	2021-02-10 09:00:00	127	140	134	142	150	84	86	142	89	101	136	100	73	79	117	64
971	2021-02-10 10:00:00	134	123	126	135	157	69	84	132	92	99	143	101	80	81	119	63
972	2021-02-10 11:00:00	148	126	120	127	155	81	104	153	89	110	142	100	83	82	127	68
973	2021-02-10 12:00:00	145	137	116	132	150	89	108	148	89	101	138	99	87	83	163	75
974	2021-02-10 13:00:00	125	127	100	133	148	102	100	128	93	97	117	98	85	88	150	71
975	2021-02-10 14:00:00	107	123	80	121	148	117	76	83	95	79	77	92	75	82	97	66
976	2021-02-10 15:00:00	97	93	74	112	141	95	73	83	82	68	65	78	82	65	83	58
977	2021-02-10 16:00:00	89	80	71	101	132	80	73	77	62	70	69	67	75	55	78	59
978	2021-02-10 17:00:00	88	73	63	106	121	63	72	59	63	54	67	70	74	60	73	61
979	2021-02-10 18:00:00	88	81	67	85	115	65	69	59	65	60	63	77	88	56	79	65
980	2021-02-10 19:00:00	94	82	76	113	116	65	91	63	65	71	82	89	76	60	89	74
981	2021-02-10 20:00:00	101	81	83	122	123	70	111	74	80	90	90	117	121	66	96	84
982	2021-02-10 21:00:00	109	103	103	118	130	94	142	83	101	92	97	129	136	69	126	93
983	2021-02-10 22:00:00	118	106	114	131	139	97	161	92	106	99	108	135	126	74	147	89
984	2021-02-10 23:00:00	116	109	111	145	145	100	170	97	112	119	118	142	124	73	148	93
985	2021-02-11	118	120	119	170	151	99	138	100	111	113	116	141	112	71	144	93
986	2021-02-11 01:00:00	127	128	132	184	160	98	132	104	119	111	115	136	103	70	131	93
987	2021-02-11 02:00:00	133	143	122	165	163	105	127	105	116	112	114	130	94	71	117	87
988	2021-02-11 03:00:00	139	144	117	149	164	100	145	106	110	109	114	110	97	71	109	81
989	2021-02-11 04:00:00	141	142	109	147	160	98	106	101	100	90	107	99	85	64	111	78
990	2021-02-11 05:00:00	138	137	105	150	157	95	108	96	104	76	107	103	89	63	105	72
991	2021-02-11 06:00:00	144	131	105	142	158	92	108	97	105	76	109	103	85	62	103	72
992	2021-02-11 07:00:00	150	131	96	141	155	94	115	99	93	82	108	99	81	62	107	75
993	2021-02-11 08:00:00	150	130	94	130	152	95	114	100	90	69	110	103	84	62	110	75
994	2021-02-11 09:00:00	150	133	96	128	151	101	127	103	87	76	111	109	88	63	111	75
995	2021-02-11 10:00:00	150	139	97	130	157	104	128	106	96	94	115	118	96	65	116	76
996	2021-02-11 11:00:00	141	141	85	117	149	108	114	117	97	121	116	124	105	68	122	71
997	2021-02-11 12:00:00	138	137	68	109	128	105	138	121	101	131	122	130	117	70	123	64
998	2021-02-11 13:00:00	119	148	60	85	106	103	114	121	108	119	129	141	126	69	125	50
999	2021-02-11 14:00:00	94	162	53	77	93	98	65	126	114	116	139	140	133	72	116	37
1000	2021-02-11 15:00:00	86	165	52	86	87	100	46	128	122	113	144	118	129	78	102	30
1001	2021-02-11 16:00:00	80	172	57	83	85	91	66	128	117	119	144	112	122	77	100	28
1002	2021-02-11 17:00:00	79	169	77	87	84	74	69	125	96	111	144	105	98	75	100	29
1003	2021-02-11 18:00:00	89	184	115	80	86	55	90	120	78	104	139	93	94	80	110	32
1004	2021-02-11 19:00:00	111	199	131	83	89	40	132	135	73	106	142	80	100	86	127	43
1005	2021-02-11 20:00:00	119	203	146	74	90	57	148	161	71	112	143	82	132	86	139	49
1006	2021-02-11 21:00:00	130	224	154	132	91	80	199	168	81	147	155	117	152	86	195	69
1007	2021-02-11 22:00:00	147	247	161	141	101	85	272	180	130	171	177	171	174	87	274	85
1008	2021-02-11 23:00:00	156	260	168	159	125	115	322	189	149	184	197	243	246	87	337	87
1009	2021-02-12	168	283	161	141	156	134	303	198	192	196	187	280	301	92	337	95
1010	2021-02-12 01:00:00	174	289	170	153	185	171	425	208	219	243	182	326	253	106	335	106
1011	2021-02-12 02:00:00	180	355	182	179	209	191	495	222	279	260	170	356	307	93	379	118
1012	2021-02-12 03:00:00	189	342	171	170	214	240	410	233	280	267	160	317	372	91	356	133
1013	2021-02-12 04:00:00	191	330	166	163	213	259	339	237	295	259	150	268	350	87	306	126
1014	2021-02-12 05:00:00	193	384	149	198	217	270	379	236	312	264	140	224	313	79	287	126
1015	2021-02-12 06:00:00	197	377	153	164	214	256	344	228	347	270	133	205	278	73	271	131
1016	2021-02-12 07:00:00	194	358	156	133	213	259	305	215	352	264	126	196	263	65	256	126
1017	2021-02-12 08:00:00	195	329	167	170	214	253	288	203	309	241	129	188	229	65	245	125
1018	2021-02-12 09:00:00	200	294	156	186	217	245	282	194	307	216	142	189	217	63	231	127
1019	2021-02-12 10:00:00	206	262	157	146	219	271	245	193	290	185	149	196	213	55	237	133
1020	2021-02-12 11:00:00	196	226	147	165	210	257	253	218	292	179	149	200	208	72	237	131
1021	2021-02-12 12:00:00	172	221	133	166	193	242	219	262	280	184	137	188	179	77	215	107
1022	2021-02-12 13:00:00	146	210	116	111	169	221	175	270	212	117	122	145	159	79	192	80
1023	2021-02-12 14:00:00	123	186	100	110	128	159	85	270	122	90	107	92	133	75	157	62
1024	2021-02-12 15:00:00	101	124	84	86	90	115	95	208	113	73	87	65	106	79	133	51
1025	2021-02-12 16:00:00	85	109	64	74	72	71	107	113	89	72	75	57	73	85	112	51
1026	2021-02-12 17:00:00	73	98	57	60	65	58	91	109	70	71	68	54	68	89	86	51
1027	2021-02-12 18:00:00	68	101	66	49	63	52	76	109	69	72	62	63	63	113	75	54
1028	2021-02-12 19:00:00	73	110	63	59	66	59	74	103	78	70	62	79	69	110	81	61
1029	2021-02-12 20:00:00	79	122	62	58	67	70	79	107	82	84	66	95	97	111	107	69
1030	2021-02-12 21:00:00	87	146	69	81	74	87	107	104	89	84	75	114	105	112	144	75
1031	2021-02-12 22:00:00	100	170	88	100	81	100	109	108	113	95	99	130	126	116	162	73
1032	2021-02-12 23:00:00	114	174	93	92	82	118	116	107	133	104	126	144	138	113	154	74
1033	2021-02-13	118	156	93	82	86	117	114	109	120	93	134	147	128	109	138	76
1034	2021-02-13 01:00:00	113	130	86	80	85	102	122	109	107	88	141	136	112	105	132	75
1035	2021-02-13 02:00:00	110	126	93	81	85	91	108	111	93	82	137	140	103	107	126	73
1036	2021-02-13 03:00:00	103	124	86	75	82	93	97	112	95	92	130	146	90	103	118	74
1037	2021-02-13 04:00:00	98	119	84	75	81	90	90	111	88	88	128	142	79	102	109	70
1038	2021-02-13 05:00:00	91	111	82	69	79	83	87	110	84	86	124	139	68	100	103	67
1039	2021-02-13 06:00:00	87	102	75	73	80	83	75	106	79	93	117	134	65	98	104	69
1040	2021-02-13 07:00:00	82	98	81	72	76	83	71	106	77	95	112	127	70	94	104	68
1041	2021-02-13 08:00:00	78	102	92	71	70	79	87	101	81	86	113	121	64	92	101	69
1042	2021-02-13 09:00:00	76	103	107	55	59	80	82	99	78	86	117	113	65	89	95	74
1043	2021-02-13 10:00:00	69	105	102	45	46	69	97	96	68	69	120	99	71	84	88	72
1044	2021-02-13 11:00:00	57	107	103	37	32	59	93	88	58	71	117	83	77	80	84	75
1045	2021-02-13 12:00:00	39	110	103	28	23	42	91	84	43	67	116	73	79	79	76	77
1046	2021-02-13 13:00:00	26	109	101	23	20	33	74	83	31	69	113	75	79	71	66	78
1047	2021-02-13 14:00:00	21	90	98	22	19	23	48	80	32	54	114	74	90	69	48	77
1048	2021-02-13 15:00:00	18	74	98	16	18	14	46	71	28	60	104	65	73	65	18	85
1049	2021-02-13 16:00:00	17	60	101	18	18	14	38	71	26	68	97	61	54	56	11	86
1050	2021-02-13 17:00:00	19	51	91	16	18	16	28	73	22	59	97	63	62	48	15	88
1051	2021-02-13 18:00:00	22	52	90	21	18	17	33	73	23	65	98	70	68	47	16	91
1052	2021-02-13 19:00:00	40	56	96	27	22	20	37	72	27	62	105	79	78	50	29	96
1053	2021-02-13 20:00:00	57	64	110	35	24	24	60	73	27	65	110	91	90	51	46	107
1054	2021-02-13 21:00:00	64	74	90	55	31	38	79	79	40	72	112	100	88	51	61	113
1055	2021-02-13 22:00:00	73	102	111	53	39	32	79	81	57	92	121	109	98	45	71	116
1056	2021-02-13 23:00:00	77	113	104	59	43	47	78	86	68	83	124	114	107	42	73	115
1057	2021-02-14	82	129	91	59	42	43	76	88	71	75	122	107	102	39	79	110
1058	2021-02-14 01:00:00	87	112	91	66	45	41	96	85	69	84	117	101	94	37	81	111
1059	2021-02-14 02:00:00	87	107	89	69	48	46	99	89	72	83	116	98	93	30	79	105
1060	2021-02-14 03:00:00	86	97	96	67	50	46	95	90	61	78	117	89	86	28	83	104
1061	2021-02-14 04:00:00	83	101	84	69	51	46	86	78	63	66	112	84	71	24	84	102
1062	2021-02-14 05:00:00	84	90	85	65	51	46	97	73	62	66	114	81	61	24	77	101
1063	2021-02-14 06:00:00	85	81	74	72	51	49	87	74	60	53	110	76	57	23	74	102
1064	2021-02-14 07:00:00	85	78	70	75	53	47	65	73	59	47	108	75	63	21	73	101
1065	2021-02-14 08:00:00	84	72	66	79	56	45	64	75	60	51	105	77	60	18	67	98
1066	2021-02-14 09:00:00	80	70	62	78	58	51	75	72	59	52	104	80	59	18	65	95
1067	2021-02-14 10:00:00	79	76	62	75	58	49	62	78	67	53	103	83	65	16	65	98
1068	2021-02-14 11:00:00	74	82	63	76	55	54	64	86	72	56	105	77	60	18	61	97
1069	2021-02-14 12:00:00	64	93	66	78	57	69	62	86	80	56	106	74	61	20	61	89
1070	2021-02-14 13:00:00	43	97	68	66	56	77	58	85	80	58	106	65	70	19	56	79
1071	2021-02-14 14:00:00	36	97	70	52	52	68	59	88	88	69	101	55	89	20	42	63
1072	2021-02-14 15:00:00	33	87	75	44	45	56	51	87	72	53	92	52	83	21	39	57
1073	2021-02-14 16:00:00	31	75	59	47	42	47	52	80	61	54	89	50	83	25	43	57
1074	2021-02-14 17:00:00	29	66	68	44	41	47	54	69	62	56	87	49	71	35	46	61
1075	2021-02-14 18:00:00	30	63	75	47	42	52	53	70	53	51	84	52	55	47	46	66
1076	2021-02-14 19:00:00	32	63	77	43	45	52	75	74	55	57	83	62	57	53	55	72
1077	2021-02-14 20:00:00	38	74	88	61	49	52	77	76	59	75	91	71	88	56	70	79
1078	2021-02-14 21:00:00	50	74	95	48	54	52	87	76	63	94	96	72	95	55	78	79
1079	2021-02-14 22:00:00	55	83	94	55	55	50	73	74	62	84	106	67	98	58	76	80
1080	2021-02-14 23:00:00	58	88	89	43	56	48	58	77	63	85	117	64	103	58	67	76
1081	2021-02-15	61	84	87	44	59	46	53	81	56	75	117	65	99	55	61	71
1082	2021-02-15 01:00:00	56	75	88	49	62	42	55	86	51	64	106	63	93	54	59	69
1083	2021-02-15 02:00:00	57	71	86	44	64	41	47	84	47	59	100	59	74	51	54	66
1084	2021-02-15 03:00:00	54	71	66	56	64	43	50	80	53	53	100	75	65	52	50	65
1085	2021-02-15 04:00:00	52	70	65	62	59	46	48	71	45	49	98	79	57	51	54	65
1086	2021-02-15 05:00:00	50	72	62	62	60	44	46	57	39	48	95	67	53	49	53	67
1087	2021-02-15 06:00:00	46	76	61	51	49	42	44	56	40	46	93	67	49	47	50	68
1088	2021-02-15 07:00:00	38	78	66	42	38	38	46	56	39	43	87	61	37	44	44	67
1089	2021-02-15 08:00:00	33	72	71	33	32	38	62	51	39	43	80	51	30	41	48	63
1090	2021-02-15 09:00:00	26	73	75	29	33	38	47	45	39	44	75	42	29	36	49	62
1091	2021-02-15 10:00:00	23	66	76	35	39	39	50	41	36	43	72	43	32	33	42	58
1092	2021-02-15 11:00:00	25	61	65	45	44	34	41	39	34	43	62	41	32	26	35	59
1093	2021-02-15 12:00:00	27	51	63	51	47	34	38	41	38	41	57	41	31	21	34	53
1094	2021-02-15 13:00:00	27	41	52	49	48	33	34	36	39	40	50	42	26	20	34	49
1095	2021-02-15 14:00:00	26	46	46	52	52	40	34	33	41	35	46	39	23	19	28	45
1096	2021-02-15 15:00:00	27	41	44	58	47	43	31	34	35	39	37	29	21	18	31	39
1097	2021-02-15 16:00:00	29	43	45	50	40	30	28	27	37	36	28	27	17	19	34	36
1098	2021-02-15 17:00:00	31	39	40	44	39	28	28	26	34	35	23	28	22	20	30	34
1099	2021-02-15 18:00:00	32	43	42	35	40	25	34	24	33	37	26	27	21	22	28	33
1100	2021-02-15 19:00:00	36	46	43	39	40	28	47	26	32	42	27	25	21	23	33	33
1101	2021-02-15 20:00:00	38	53	43	41	40	29	45	33	26	48	32	24	28	23	38	31
1102	2021-02-15 21:00:00	42	58	49	43	39	33	45	37	32	48	32	20	23	23	43	31
1103	2021-02-15 22:00:00	44	62	53	43	39	32	44	42	32	49	39	21	23	22	45	31
1104	2021-02-15 23:00:00	43	59	56	40	38	24	40	45	32	47	44	25	26	23	47	31
1105	2021-02-16	41	48	53	43	40	24	33	45	24	55	42	23	21	22	47	30
1106	2021-02-16 01:00:00	42	49	54	42	42	22	31	44	23	54	41	21	18	22	42	29
1107	2021-02-16 02:00:00	46	48	54	41	42	20	30	43	33	49	44	21	26	23	48	30
1108	2021-02-16 03:00:00	46	44	55	40	41	24	29	35	35	44	42	23	26	23	48	28
1109	2021-02-16 04:00:00	45	42	54	35	39	27	31	36	29	42	43	22	19	22	40	28
1110	2021-02-16 05:00:00	41	41	50	37	37	29	32	34	29	37	46	24	20	22	39	26
1111	2021-02-16 06:00:00	36	37	47	35	34	19	34	30	27	31	45	22	20	21	40	27
1112	2021-02-16 07:00:00	38	37	46	33	34	18	30	30	23	32	44	23	19	22	39	27
1113	2021-02-16 08:00:00	39	43	44	41	36	15	29	31	28	34	43	25	22	22	40	28
1114	2021-02-16 09:00:00	40	46	42	42	39	20	35	31	29	37	41	26	20	23	39	29
1115	2021-02-16 10:00:00	43	54	44	40	42	25	38	34	36	41	41	26	24	24	37	28
1116	2021-02-16 11:00:00	43	53	38	46	45	25	39	37	35	74	43	22	24	25	35	27
1117	2021-02-16 12:00:00	38	47	39	42	36	24	31	40	39	39	41	18	37	27	29	26
1118	2021-02-16 13:00:00	31	46	45	42	31	27	27	37	36	30	34	24	21	27	19	25
1119	2021-02-16 14:00:00	28	36	40	35	30	22	23	31	29	26	29	25	21	24	11	25
1120	2021-02-16 15:00:00	26	36	39	35	27	17	20	26	27	28	23	23	27	19	12	26
1121	2021-02-16 16:00:00	24	33	37	32	26	24	25	16	27	25	22	24	34	15	14	27
1122	2021-02-16 17:00:00	25	37	38	29	27	24	28	16	31	31	21	27	35	15	19	28
1123	2021-02-16 18:00:00	26	41	39	35	27	21	34	17	34	32	23	30	32	15	27	29
1124	2021-02-16 19:00:00	26	42	44	37	34	27	41	22	28	31	24	40	32	18	39	35
1125	2021-02-16 20:00:00	30	48	53	45	38	32	45	34	31	42	26	50	39	22	48	40
1126	2021-02-16 21:00:00	37	58	55	50	45	42	61	37	42	47	30	58	68	25	62	43
1127	2021-02-16 22:00:00	42	60	63	48	52	48	75	43	49	61	36	67	87	28	79	46
1128	2021-02-16 23:00:00	47	66	59	51	60	50	53	48	52	53	41	69	81	27	79	41
1129	2021-02-17	52	66	60	47	60	44	61	47	51	45	41	66	72	25	67	42
1130	2021-02-17 01:00:00	56	65	60	55	55	44	56	49	54	46	41	62	58	23	63	39
1131	2021-02-17 02:00:00	54	66	59	56	59	43	57	49	53	48	42	58	53	21	63	39
1132	2021-02-17 03:00:00	51	64	54	60	59	40	49	46	59	43	45	55	48	20	65	39
1133	2021-02-17 04:00:00	49	63	48	41	54	39	52	46	52	41	44	53	40	19	66	39
1134	2021-02-17 05:00:00	48	62	47	44	53	37	61	44	50	36	45	48	43	18	62	38
1135	2021-02-17 06:00:00	47	68	45	42	54	33	55	44	51	38	44	42	39	18	59	36
1136	2021-02-17 07:00:00	47	64	46	43	53	35	61	44	54	36	42	42	40	18	64	35
1137	2021-02-17 08:00:00	48	70	45	51	54	40	55	47	54	40	45	48	39	18	64	37
1138	2021-02-17 09:00:00	51	67	45	56	54	45	58	51	56	44	45	51	48	20	58	39
1139	2021-02-17 10:00:00	50	73	45	74	54	55	51	61	64	52	52	52	49	21	61	39
1140	2021-02-17 11:00:00	50	70	40	64	54	56	49	106	63	50	55	44	50	20	65	36
1141	2021-02-17 12:00:00	48	72	42	56	53	56	62	163	62	47	57	36	52	18	53	38
1142	2021-02-17 13:00:00	41	63	37	60	49	56	49	46	61	39	53	36	39	17	48	34
1143	2021-02-17 14:00:00	33	59	34	46	50	39	49	46	61	37	46	37	35	18	36	31
1144	2021-02-17 15:00:00	31	50	34	42	48	26	41	40	46	37	43	33	36	19	30	28
1145	2021-02-17 16:00:00	31	42	33	45	43	24	32	40	45	37	43	32	28	20	29	28
1146	2021-02-17 17:00:00	35	44	31	40	40	27	33	41	38	34	52	34	30	26	25	27
1147	2021-02-17 18:00:00	39	50	32	37	38	26	36	46	41	37	55	39	32	33	28	30
1148	2021-02-17 19:00:00	40	52	35	40	43	27	39	52	41	37	61	42	39	41	39	36
1149	2021-02-17 20:00:00	36	54	53	40	44	33	46	56	50	38	65	48	84	46	48	46
1150	2021-02-17 21:00:00	36	75	68	48	41	43	59	60	58	41	67	63	92	43	51	49
1151	2021-02-17 22:00:00	34	76	65	41	38	50	61	60	67	47	70	79	94	39	55	49
1152	2021-02-17 23:00:00	37	79	63	37	32	50	64	64	79	48	71	80	89	27	62	50
1153	2021-02-18	39	79	70	38	31	54	62	65	71	46	75	73	82	20	56	48
1154	2021-02-18 01:00:00	40	88	80	29	33	53	64	63	70	43	78	70	72	24	51	47
1155	2021-02-18 02:00:00	38	85	73	30	34	59	68	58	68	42	81	75	65	21	56	45
1156	2021-02-18 03:00:00	38	72	64	37	33	54	46	51	60	35	86	71	61	17	56	46
1157	2021-02-18 04:00:00	36	60	58	40	31	48	48	39	58	32	88	66	53	22	49	43
1158	2021-02-18 05:00:00	35	50	56	44	31	48	41	30	54	31	93	65	60	21	43	47
1159	2021-02-18 06:00:00	34	42	54	41	30	42	32	29	48	30	102	62	56	18	41	48
1160	2021-02-18 07:00:00	31	40	52	39	34	37	32	31	54	27	103	66	56	17	41	47
1161	2021-02-18 08:00:00	32	41	51	42	37	33	35	34	49	32	98	68	50	17	59	44
1162	2021-02-18 09:00:00	34	46	54	48	39	38	31	37	46	31	96	67	56	18	46	41
1163	2021-02-18 10:00:00	36	49	44	42	49	41	32	36	53	41	89	64	63	17	58	40
1164	2021-02-18 11:00:00	34	49	44	47	52	38	35	38	46	35	75	58	62	17	43	39
1165	2021-02-18 12:00:00	30	50	44	48	49	40	44	30	49	28	64	52	67	15	35	37
1166	2021-02-18 13:00:00	28	53	39	44	41	39	41	24	49	26	54	45	59	14	21	36
1167	2021-02-18 14:00:00	23	43	37	39	34	30	28	23	40	24	53	35	67	13	13	31
1168	2021-02-18 15:00:00	20	39	38	35	30	31	28	21	38	24	49	24	58	12	23	29
1169	2021-02-18 16:00:00	20	41	38	34	27	24	30	19	27	24	44	23	49	13	29	28
1170	2021-02-18 17:00:00	21	42	38	27	27	17	39	18	26	22	40	25	39	15	28	26
1171	2021-02-18 18:00:00	20	49	38	28	26	19	45	19	28	25	44	24	32	19	30	28
1172	2021-02-18 19:00:00	22	53	39	27	32	19	51	23	35	23	51	31	35	25	33	35
1173	2021-02-18 20:00:00	26	63	57	33	34	28	52	25	36	30	55	44	52	32	37	40
1174	2021-02-18 21:00:00	29	64	62	36	42	40	63	31	47	38	62	54	53	32	50	46
1175	2021-02-18 22:00:00	32	67	70	41	49	47	55	46	53	38	67	68	53	32	55	47
1176	2021-02-18 23:00:00	35	65	58	47	54	50	61	41	57	33	71	77	54	34	51	45
1177	2021-02-19	37	65	56	54.5	54	49.5	61	43	55.5	34.5	71	70	49.5	32.5	51	43.5
1178	2021-02-19 01:00:00	39	65	54	62	54	49	61	45	54	36	71	63	45	31	51	42
1179	2021-02-19 02:00:00	41	66	58	70	54	48	58	43	59	35	76	60	41	30	53	40
1180	2021-02-19 03:00:00	42	65	53	62	54	49	41	41	56	30	74	55	38	28	49	40
1181	2021-02-19 04:00:00	42	62	56	61	54	47	36	40	54	30	72	51	36	25	49	38
1182	2021-02-19 05:00:00	41	59	49	66	51	46	45	39	54	28	68	49	40	24	48	38
1183	2021-02-19 06:00:00	39	58	50	53	49	42	47	41	48	24	66	45	39	22	50	37
1184	2021-02-19 07:00:00	40	58	52	52	49	42	49	42	44	30	65	49	38	21	52	39
1185	2021-02-19 08:00:00	42	58	53	63	53	46	48	44	49	29	66	51	40	20	55	40
1186	2021-02-19 09:00:00	44	65	60	82	56	44	52	45	52	32	72	48	45	19	58	43
1187	2021-02-19 10:00:00	39	74	63	76	66	55	54	59	59	34	86	48	45	19	49	46
1188	2021-02-19 11:00:00	34	68	69	62	63	66	50	58	73	38	85	48	43	19	39	43
1189	2021-02-19 12:00:00	28	79	66	58	56	57	54	50	66	40	69	45	46	17	25	46
1190	2021-02-19 13:00:00	24	69	37	47	49	52	43	37	52	32	57	35	46	17	18	43
1191	2021-02-19 14:00:00	25	61	37	39	44	42	40	28	39	28	43	38	44	17	16	40
1192	2021-02-19 15:00:00	26	51	41	37	41	42	32	24	43	26	30	32	47	14	17	35
1193	2021-02-19 16:00:00	27	52	38	38	40	41	28	21	38	28	29	28	51	13	16	34
1194	2021-02-19 17:00:00	26	46	42	36	37	42	30	19	45	26	26	30	47	15	21	35
1195	2021-02-19 18:00:00	26	58	42	36	34	36	35	21	42	29	30	35	44	20	30	39
1196	2021-02-19 19:00:00	27	46	45	43	36	34	37	24	48	27	34	45	39	25	47	44
1197	2021-02-19 20:00:00	32	60	52	64	45	41	55	30	50	33	38	58	59	30	60	54
1198	2021-02-19 21:00:00	37	68	68	73	55	48	67	41	66	39	46	73	100	32	64	57
1199	2021-02-19 22:00:00	41	79	61	55	71	56	75	43	78	38	53	86	105	34	68	61
1200	2021-02-19 23:00:00	52	82	68	48	65	64	79	46	85	43	58	87	90	33	66	60
1201	2021-02-20	50	87	57	64	77	65	65	48	84	47	57	85	75	32	61	57
1202	2021-02-20 01:00:00	59	91	69	59	72	61	65	49	87	47	67	83	62	31	62	56
1203	2021-02-20 02:00:00	54	87	54	67	72	60	64	52	81	50	66	72	61	30	64	56
1204	2021-02-20 03:00:00	57	88	74	76	74	58	57	53	76	45	65	65	55	28	59	56
1205	2021-02-20 04:00:00	59	84	68	74	70	54	59	52	74	46	63	64	56	28	55	52
1206	2021-02-20 05:00:00	60	90	58	65	68	53	63	50	77	44	63	65	54	27	52	51
1207	2021-02-20 06:00:00	61	84	53	63	67	63	63	48	67	44	61	63	57	26	57	50
1208	2021-02-20 07:00:00	62	88	44	65	67	61	56	50	69	44	59	62	49	26	64	51
1209	2021-02-20 08:00:00	64	86	50	74	67	57	57	52	70	44	62	63	50	26	67	53
1210	2021-02-20 09:00:00	69	92	58	81	74	63	70	54	68	53	60	64	57	27	71	57
1211	2021-02-20 10:00:00	84	98	58	87	80	70	61	61	72	46	59	62	58	25	68	58
1212	2021-02-20 11:00:00	83	107	56	93	79	78	55	115	73	51	59	55	63	29	55	57
1213	2021-02-20 12:00:00	72	105	48	91	68	80	41	103	76	45	56	52	62	31	45	54
1214	2021-02-20 13:00:00	59	89	49	68	64	71	39	76	68	40	53	43	59	34	31	52
1215	2021-02-20 14:00:00	50	66	44	44	57	49	39	50	51	32	48	34	58	33	28	48
1216	2021-02-20 15:00:00	48	56	41	44	51	38	38	41	48	31	46	29	37	33	31	45
1217	2021-02-20 16:00:00	45	50	43	45	48	30	40	36	51	32	41	30	32	31	29	41
1218	2021-02-20 17:00:00	46	51	47	47	45	37	37	39	56	38	41	32	36	31	33	40
1219	2021-02-20 18:00:00	46	52	50	52	52	40	39	38	57	43	42	36	39	41	39	44
1220	2021-02-20 19:00:00	51	53	53	57	57	50	65	40	55	48	47	50	46	48	49	54
1221	2021-02-20 20:00:00	58	69	59	56	64	70	85	48	62	50	49	65	84	52	66	65
1222	2021-02-20 21:00:00	56	77	70	65	82	97	105	53	81	49	57	80	112	55	82	70
1223	2021-02-20 22:00:00	62	84	77	80	96	111	100	63	90	68	65	91	109	55	85	69
1224	2021-02-20 23:00:00	68	86	82	86	103	101	93	65	88	63	74	93	101	54	76	69
1225	2021-02-21	77	95	88	88	102	86	96	65	82	73	75	93	88	57	71	69
1226	2021-02-21 01:00:00	75	95	88	86	97	87	84	66	80	72	75	93	76	53	75	66
1227	2021-02-21 02:00:00	79	100	75	82	98	86	71	66	77	79	77	89	73	54	77	65
1228	2021-02-21 03:00:00	82	95	77	89	95	87	70	66	79	65	77	81	63	48	73	62
1229	2021-02-21 04:00:00	88	94	91	88	90	75	59	64	79	57	76	77	54	48	64	60
1230	2021-02-21 05:00:00	91	91	85	92	88	70	72	64	70	50	77	71	53	46	60	60
1231	2021-02-21 06:00:00	95	89	82	89	86	69	61	64	69	54	74	63	53	46	66	63
1232	2021-02-21 07:00:00	104	92	81	93	86	67	65	63	64	50	74	62	55	45	70	66
1233	2021-02-21 08:00:00	102	104	88	91	88	67	72	64	58	58	75	65	60	43	73	67
1234	2021-02-21 09:00:00	104	102	84	97	93	68	79	65	63	65	81	65	63	42	78	70
1235	2021-02-21 10:00:00	105	99	91	85	105	79	70	70	76	67	90	65	69	39	77	68
1236	2021-02-21 11:00:00	101	94	96	78	97	82	65	78	75	67	90	63	69	39	61	66
1237	2021-02-21 12:00:00	91	98	94	75	88	72	71	81	80	65	84	57	64	40	47	61
1238	2021-02-21 13:00:00	78	92	82	76	71	66	56	67	73	59	76	49	56	53	40	59
1239	2021-02-21 14:00:00	67	70	89	78	60	61	49	54	71	53	64	46	56	53	30	56
1240	2021-02-21 15:00:00	63	65	79	78	56	48	43	57	56	47	58	48	55	51	23	55
1241	2021-02-21 16:00:00	58	74	77	74	55	45	49	49	49	44	60	46	64	48	26	56
1242	2021-02-21 17:00:00	58	78	82	77	55	44	50	50	52	39	62	47	55	47	35	63
1243	2021-02-21 18:00:00	57	68	81	76	59	44	47	50	47	48	66	51	57	46	48	66
1244	2021-02-21 19:00:00	63	75	88	84	64	46	73	53	48	60	68	66	65	49	59	82
1245	2021-02-21 20:00:00	70	80	88	93	75	61	96	66	54	75	73	82	110	54	89	92
1246	2021-02-21 21:00:00	79	89	109	109	89	80	116	70	113	79	82	90	147	60	105	95
1247	2021-02-21 22:00:00	90	95	112	96	106	102	114	75	105	89	87	101	127	64	97	93
1248	2021-02-21 23:00:00	107	103	124	86	111	89	107	80	96	94	96	111	115	65	91	92
1249	2021-02-22	117	113	128	117	111	83	89	79	95	87	100	110	100	66	86	88
1250	2021-02-22 01:00:00	117	117	108	121	109	82	89	81	83	79	101	99	84	64	81	88
1251	2021-02-22 02:00:00	116	110	113	130	106	85	78	85	78	78	102	95	78	62	80	87
1252	2021-02-22 03:00:00	120	113	115	121	102	77	80	85	74	82	102	90	71	63	80	87
1253	2021-02-22 04:00:00	123	111	108	118	98	77	75	81	78	77	102	82	69	60	78	85
1254	2021-02-22 05:00:00	120	117	111	110	94	75	75	78	76	74	99	78	69	62	78	82
1255	2021-02-22 06:00:00	124	119	105	110	89	69	80	77	78	60	102	73	67	61	79	82
1256	2021-02-22 07:00:00	126	104	108	107	90	70	72	78	71	62	102	70	69	65	89	85
1257	2021-02-22 08:00:00	122	110	103	121	90	73	85	80	72	63	99	76	69	64	90	87
1258	2021-02-22 09:00:00	122	113	105	141	94	71	90	83	83	89	103	83	78	63	89	93
1259	2021-02-22 10:00:00	127	134	112	148	106	79	83	86	82	100	105	80	86	60	93	92
1260	2021-02-22 11:00:00	125	148	109	140	110	93	88	97	86	98	105	70	93	70	86	93
1261	2021-02-22 12:00:00	110	131	106	120	96	79	85	100	84	83	104	68	73	70	74	93
1262	2021-02-22 13:00:00	89	122	91	95	84	78	67	100	91	78	103	67	71	74	60	90
1263	2021-02-22 14:00:00	73	106	100	65	84	63	60	90	85	69	103	57	72	69	46	81
1264	2021-02-22 15:00:00	67	76	93	66	86	45	55	72	64	56	95	55	61	70	40	77
1265	2021-02-22 16:00:00	67	72	81	74	80	47	47	70	56	54	82	59	55	64	47	70
1266	2021-02-22 17:00:00	66	70	88	83	79	53	51	73	56	54	81	62	47	62	52	72
1267	2021-02-22 18:00:00	67	76	86	78	75	49	66	72	62	64	82	68	45	71	52	79
1268	2021-02-22 19:00:00	73	86	98	83	71	54	75	74	63	79	82	75	59	80	62	94
1269	2021-02-22 20:00:00	82	106	105	97	72	73	67	74	75	79	90	84	104	78	77	102
1270	2021-02-22 21:00:00	93	117	115	115	80	99	82	80	95	74	101	97	139	80	89	100
1271	2021-02-22 22:00:00	100	109	125	121	98	107	75	90	93	97	107	105	137	77	89	102
1272	2021-02-22 23:00:00	112	105	132	139	104	97	87	96	90	97	113	103	119	75	85	101
1273	2021-02-23	122	110	130	143	106	92	78	100	97	110	117	105	103	72	87	96
1274	2021-02-23 01:00:00	126	98	122	140	104	84	76	107	87	120	115	103	98	71	88	92
1275	2021-02-23 02:00:00	128	102	113	129	102	91	77	107	86	93	112	94	90	70	87	93
1276	2021-02-23 03:00:00	131	104	127	145	100	88	82	108	89	77	110	91	81	67	89	97
1277	2021-02-23 04:00:00	128	103	113	138	99	75	71	105	76	73	107	90	78	62	88	96
1278	2021-02-23 05:00:00	129	102	113	127	96	71	80	102	70	79	109	92	79	63	82	92
1279	2021-02-23 06:00:00	131	100	112	117	95	72	69	100	75	84	115	97	74	58	79	89
1280	2021-02-23 07:00:00	131	104	126	123	96	76	100	97	81	87	109	102	64	56	80	94
1281	2021-02-23 08:00:00	132	116	99	126	98	82	97	91	75	93	114	103	61	54	89	99
1282	2021-02-23 09:00:00	136	121	105	145	108	91	100	90	79	97	115	101	58	52	97	102
1283	2021-02-23 10:00:00	136	134	141	151	123	101	105	97	102	92	115	102	51	50	104	104
1284	2021-02-23 11:00:00	139	131	116	157	115	110	82	103	103	91	124	97	45	54	95	108
1285	2021-02-23 12:00:00	129	119	98	145	96	98	73	121	105	137	121	91	48	52	84	107
1286	2021-02-23 13:00:00	120	103	71	113	91	83	49	114	101	89	108	77	47	56	65	106
1287	2021-02-23 14:00:00	107	81	74	99	90	70	44	114	94	83	94	72	50	68	49	95
1288	2021-02-23 15:00:00	87	73	58	70	90	57	42	88	82	82	89	71	48	69	48	84
1289	2021-02-23 16:00:00	75	75	63	101	90	58	42	77	75	67	89	67	37	64	49	83
1290	2021-02-23 17:00:00	75	79	65	90	87	64	62	70	75	75	89	65	40	66	53	83
1291	2021-02-23 18:00:00	74	84	79	96	88	65	69	68	72	71	95	59	40	73	61	82
1292	2021-02-23 19:00:00	76	103	80	115	88	73	88	74	70	83	93	60	42	80	66	83
1293	2021-02-23 20:00:00	83	106	90	105	93	75	106	84	73	100	102	64	56	85	71	82
1294	2021-02-23 21:00:00	85	115	108	82	102	86	109	89	73	98	111	66	69	87	78	77
1295	2021-02-23 22:00:00	89	122	126	85	95	88	102	92	70	110	119	63	73	88	88	70
1296	2021-02-23 23:00:00	91	133	125	83	83	78	96	99	69	118	128	57	63	88	90	67
1297	2021-02-24	101	133	109	76	77	65	95	104	62	113	133	50	60	89	85	61
1298	2021-02-24 01:00:00	110	131	113	81	73	63	88	105	63	101	132	43	55	91	89	53
1299	2021-02-24 02:00:00	114	127	113	84	73	60	85	110	64	94	131	40	49	89	95	53
1300	2021-02-24 03:00:00	116	121	116	81	71	56	89	108	60	85	132	41	43	88	92	52
1301	2021-02-24 04:00:00	119	113	104	69	66	47	72	96	66	81	126	41	40	86	76	51
1302	2021-02-24 05:00:00	117	116	101	67	64	53	85	97	63	96	129	38	45	81	69	51
1303	2021-02-24 06:00:00	109	119	86	64	63	51	80	101	55	93	133	38	40	79	78	52
1304	2021-02-24 07:00:00	98	119	89	64	60	54	95	99	56	90	135	40	40	77	79	53
1305	2021-02-24 08:00:00	96	121	87	67	61	55	98	92	59	101	146	49	45	79	71	56
1306	2021-02-24 09:00:00	95	126	97	74	63	56	88	91	58	104	152	58	57	78	77	63
1307	2021-02-24 10:00:00	87	124	89	76	68	60	66	104	63	122	156	63	75	83	77	63
1308	2021-02-24 11:00:00	84	118	82	85	70	58	55	108	60	108	153	65	90	87	65	63
1309	2021-02-24 12:00:00	86	114	80	77	64	61	55	107	60	90	165	70	89	91	51	59
1310	2021-02-24 13:00:00	85	133	105	67	59	57	57	114	64	73	174	68	87	95	45	60
1311	2021-02-24 14:00:00	82	117	104	66	57	65	60	112	73	70	167	61	74	89	41	54
1312	2021-02-24 15:00:00	86	113	95	67	57	62	71	110	71	63	153	66	63	90	43	55
1313	2021-02-24 16:00:00	91	114	92	63	58	62	62	104	69	68	133	62	65	90	59	60
1314	2021-02-24 17:00:00	91	110	83	75	60	64	61	103	70	84	119	63	70	92	63	62
1315	2021-02-24 18:00:00	94	105	83	70	64	68	76	98	71	90	116	69	72	97	62	65
1316	2021-02-24 19:00:00	96	95	91	70	63	83	73	100	84	116	117	78	66	102	71	74
1317	2021-02-24 20:00:00	95	90	106	71	55	80	98	104	88	116	127	81	73	101	80	90
1318	2021-02-24 21:00:00	88	97	119	70	43	78	74	108	93	117	134	82	72	102	80	94
1319	2021-02-24 22:00:00	84	112	129	55	34	74	68	114	98	132	143	82	71	100	75	91
1320	2021-02-24 23:00:00	80	109	129	46	30	66	62	119	91	128	148	80	72	100	74	92
1321	2021-02-25	70	87	105	29	28	64	60	120	84	125	145	75	66	95	75	84
1322	2021-02-25 01:00:00	49	79	103	32	28	64	58	124	78	95	142	67	62	91	69	77
1323	2021-02-25 02:00:00	36	76	92	38	28	49	55	124	71	71	130	62	61	88	59	79
1324	2021-02-25 03:00:00	31	77	85	35	27	44	61	99	67	60	132	54	55	90	51	72
1325	2021-02-25 04:00:00	27	72	79	46	32	42	49	86	61	58	121	50	43	72	38	68
1326	2021-02-25 05:00:00	27	71	75	44	31	35	52	89	49	48	103	49	38	37	26	65
1327	2021-02-25 06:00:00	35	69	70	39	31	64	46	61	35	43	99	48	42	35	26	61
1328	2021-02-25 07:00:00	39	67	79	35	31	18	45	38	30	44	111	55	38	26	31	58
1329	2021-02-25 08:00:00	39	62	69	39	29	10	42	30	27	39	124	48	33	21	33	64
1330	2021-02-25 09:00:00	38	47	69	35	29	13	34	31	23	44	109	43	33	19	39	65
1331	2021-02-25 10:00:00	37	47	58	35	31	14	33	30	26	43	89	44	36	18	41	63
1332	2021-02-25 11:00:00	35	49	58	34	30	20	39	31	27	43	58	38	36	19	35	65
1333	2021-02-25 12:00:00	33	47	51	34	28	26	44	48	31	39	39	36	32	23	42	54
1334	2021-02-25 13:00:00	32	50	40	32	25	21	39	40	24	34	47	35	22	26	19	48
1335	2021-02-25 14:00:00	30	52	30	34	26	13	30	37	23	32	50	30	24	23	17	46
1336	2021-02-25 15:00:00	31	46	32	23	27	10	29	37	15	32	41	24	23	15	18	40
1337	2021-02-25 16:00:00	32	35	38	30	30	8	30	39	16	34	36	26	22	15	20	38
1338	2021-02-25 17:00:00	33	37	40	35	31	7	30	34	14	29	37	25	22	16	26	36
1339	2021-02-25 18:00:00	33	36	45	34	33	13	29	29	15	34	38	24	11	14	24	32
1340	2021-02-25 19:00:00	36	38	56	40	40	17	29	28	11	36	37	24	12	15	22	33
1341	2021-02-25 20:00:00	39	43	47	49	47	17	32	42	22	37	39	23	13	17	23	33
1342	2021-02-25 21:00:00	42	42	42	55	56	10	24	49	21	32	40	21	11	19	23	33
1343	2021-02-25 22:00:00	46	38	37	57	48	12	24	37	22	29	45	17	15	19	24	31
1344	2021-02-25 23:00:00	45	34	38	55	34	11	22	19	17	25	42	14	15	17	24	30
1345	2021-02-26	38	25	34	36	27	9	18	19	15	25	36	16	8	18	24	28
1346	2021-02-26 01:00:00	26	27	27	26	22	11	19	23	15	28	36	14	10	18	31	27
1347	2021-02-26 02:00:00	25	24	28	21	19	14	18	30	8	30	30	13	11	19	31	26
1348	2021-02-26 03:00:00	27	21	23	19	19	11	23	34	13	32	20	16	11	21	30	23
1349	2021-02-26 04:00:00	25	20	19	22	16	9	19	32	13	29	15	16	11	22	35	22
1350	2021-02-26 05:00:00	23	24	17	24	13	10	18	30	12	27	17	12	6	21	37	20
1351	2021-02-26 06:00:00	22	24	16	34	14	8	21	31	9	28	16	12	10	22	33	20
1352	2021-02-26 07:00:00	22	26	19	33	13	8	18	33	13	28	17	12	8	23	27	19
1353	2021-02-26 08:00:00	23	33	21	22	10	12	23	32	15	26	17	12	15	24	22	18
1354	2021-02-26 09:00:00	25	30	23	22	11	12	27	28	12	25	21	14	16	23	23	18
1355	2021-02-26 10:00:00	24	28	24	24	15	9	25	21	18	23	23	13	22	27	23	18
1356	2021-02-26 11:00:00	24	26	27	20	16	12	26	15	19	32	23	14	20	34	14	20
1357	2021-02-26 12:00:00	25	26	23	17	11	7	24	18	18	23	25	15	28	32	12	19
1358	2021-02-26 13:00:00	28	23	24	15	13	8	19	21	22	23	29	17	31	33	13	19
1359	2021-02-26 14:00:00	28	20	25	13	12	11	16	22	23	15	28	17	19	39	14	18
1360	2021-02-26 15:00:00	26	20	28	15	10	9	16	21	16	16	25	16	11	39	15	18
1361	2021-02-26 16:00:00	21	22	29	15	10	6	16	23	24	18	22	17	17	37	18	20
1362	2021-02-26 17:00:00	21	24	31	16	12	8	21	22	31	21	26	18	21	32	17	22
1363	2021-02-26 18:00:00	21	33	35	18	15	12	25	21	21	27	27	18	16	29	21	22
1364	2021-02-26 19:00:00	21	31	34	25	16	17	21	20	20	28	27	17	21	24	22	23
1365	2021-02-26 20:00:00	22	28	38	38	18	16	26	16	19	29	32	16	21	22	25	23
1366	2021-02-26 21:00:00	24	33	41	55	20	19	32	16	25	43	32	17	27	20	26	22
1367	2021-02-26 22:00:00	27	32	46	39	23	21	31	16	24	49	34	21	33	27	26	22
1368	2021-02-26 23:00:00	29	34	42	30	24	16	29	16	24	37	33	25	38	23	28	25
1369	2021-02-27	30	40	37	27	24	13	26	27	26	38	32	22	36	24	26	25
1370	2021-02-27 01:00:00	29	35	34	22	22	12	25	39	22	34	35	21	34	23	22	25
1371	2021-02-27 02:00:00	28	34	31	19	17	12	24	36	24	38	41	19	27	22	21	23
1372	2021-02-27 03:00:00	26	30	34	17	16	13	21	28	26	36	39	15	24	21	17	22
1373	2021-02-27 04:00:00	25	34	30	19	17	12	20	21	24	30	37	15	18	19	16	22
1374	2021-02-27 05:00:00	27	31	24	22	19	14	21	20	23	31	33	17	12	16	21	21
1375	2021-02-27 06:00:00	27	25	24	24	19	18	19	22	20	27	34	16	17	16	22	22
1376	2021-02-27 07:00:00	29	25	24	26	18	16	22	29	19	25	25	16	19	15	25	24
1377	2021-02-27 08:00:00	32	23	31	26	18	21	24	30	22	26	21	19	18	15	26	24
1378	2021-02-27 09:00:00	32	25	37	30	19	25	30	29	21	29	17	21	25	14	26	27
1379	2021-02-27 10:00:00	35	28	40	33	21	27	39	27	28	34	17	26	32	14	34	29
1380	2021-02-27 11:00:00	37	34	33	32	20	30	39	25	32	36	12	30	38	14	32	29
1381	2021-02-27 12:00:00	38	28	34	30	19	27	34	24	33	36	10	31	45	15	24	29
1382	2021-02-27 13:00:00	41	32	36	30	17	28	30	24	41	34	10	31	40	18	23	29
1383	2021-02-27 14:00:00	44	29	34	25	18	26	26	26	52	32	17	25	36	20	22	25
1384	2021-02-27 15:00:00	42	29	33	27	17	26	24	28	36	32	13	21	29	22	21	24
1385	2021-02-27 16:00:00	42	32	34	26	18	23	22	31	40	38	9	23	22	24	23	25
1386	2021-02-27 17:00:00	44	28	38	29	19	25	27	32	41	41	8	23	25	23	26	27
1387	2021-02-27 18:00:00	41	26	41	30	19	26	36	32	39	39	10	23	31	22	30	30
1388	2021-02-27 19:00:00	42	25	44	34	20	26	39	34	40	41	14	23	35	29	26	30
1389	2021-02-27 20:00:00	45	30	47	31	17	29	36	32	39	44	11	26	49	36	26	31
1390	2021-02-27 21:00:00	39	28	59	26	14	32	36	32	47	40	12	33	62	36	28	32
1391	2021-02-27 22:00:00	29	31	51	20	13	36	39	28	40	37	13	29	63	32	18	31
1392	2021-02-27 23:00:00	21	31	50	17	12	34	39	23	37	31	11	24	55	32	20	30
1393	2021-02-28	14	30	47	13	9	27	37	20	35	29	11	25	47	33	28	28
1394	2021-02-28 01:00:00	10	31	36	9	8	25	28	23	36	26	8	25	40	30	28	26
1395	2021-02-28 02:00:00	8	36	37	10	8	18	27	22	31	25	10	25	47	27	22	25
1396	2021-02-28 03:00:00	8	30	33	10	7	14	27	19	33	21	9	24	33	21	19	23
1397	2021-02-28 04:00:00	7	32	29	11	5	11	21	20	24	18	10	26	26	19	14	22
1398	2021-02-28 05:00:00	5	29	28	10	3	10	17	26	24	16	9	25	22	16	16	21
1399	2021-02-28 06:00:00	4	24	29	10	3	8	19	20	22	12	12	28	25	12	19	21
1400	2021-02-28 07:00:00	4	27	29	9	3	8	20	25	19	14	13	31	29	10	22	21
1401	2021-02-28 08:00:00	5	25	27	11	5	5	20	21	17	14	12	30	18	10	19	22
1402	2021-02-28 09:00:00	6	30	28	9	7	3	19	14	20	14	12	31	16	7	15	25
1403	2021-02-28 10:00:00	9	30	18	18	9	3	19	12	17	18	19	32	16	5	14	29
1404	2021-02-28 11:00:00	10	32	16	20	11	4	20	12	17	18	20	35	25	3	13	28
1405	2021-02-28 12:00:00	14	31	19	25	15	3	20	12	14	16	17	38	25	3	16	29
1406	2021-02-28 13:00:00	16	38	17	24	17	6	22	19	21	14	20	37	21	4	14	28
1407	2021-02-28 14:00:00	18	34	19	21	15	6	17	23	15	12	26	33	22	4	13	25
1408	2021-02-28 15:00:00	18	34	17	25	17	4	16	13	16	15	23	26	17	6	17	24
1409	2021-02-28 16:00:00	17	38	19	28	23	4	19	11	18	17	24	24	15	10	17	27
1410	2021-02-28 17:00:00	19	38	22	30	24	5	21	9	11	21	21	25	17	9	20	29
1411	2021-02-28 18:00:00	20	28	24	31	27	9	22	11	17	26	21	29	18	9	26	33
1412	2021-02-28 19:00:00	21	28	25	32	33	12	21	14	18	28	26	30	24	21	26	36
1413	2021-02-28 20:00:00	22	28	28	39	40	12	26	16	16	29	32	31	23	15	22	39
1414	2021-02-28 21:00:00	24	27	32	43	53	10	24	18	14	24	34	30	19	17	28	37
1415	2021-02-28 22:00:00	29	27	32	48	64	8	20	16	13	26	29	23	20	15	28	36
1416	2021-02-28 23:00:00	39	24	25	50	66	10	16	13	13	22	21	18	14	12	21	35
1417	2021-03-01	43	15	18	52	68	18	16	10	18	25	13	14	16	12	31	32
1418	2021-03-01 01:00:00	47	14	21	50	65	29	23	11	18	28	11	13	14	10	39	28
1419	2021-03-01 02:00:00	46	20	15	56	61	45	29	16	38	30	6	14	15	9	41	25
1420	2021-03-01 03:00:00	46	32	16	58	58	46	37	16	55	35	5	14	12	8	44	21
1421	2021-03-01 04:00:00	45	37	14	56	59	38	41	14	47	30	10	16	18	4	45	21
1422	2021-03-01 05:00:00	42	35	21	54	59	29	39	15	41	28	15	17	16	2	48	20
1423	2021-03-01 06:00:00	37	36	33	52	59	22	41	17	35	28	15	19	14	3	48	22
1424	2021-03-01 07:00:00	36	38	40	51	58	38	42	18	30	29	14	25	14	3	43	22
1425	2021-03-01 08:00:00	33	41	44	49	59	64	40	21	42	27	18	25	16	4	44	25
1426	2021-03-01 09:00:00	35	38	37	44	59	49	43	24	47	30	20	27	25	6	46	30
1427	2021-03-01 10:00:00	39	44	38	55	55	53	50	32	55	37	22	33	31	8	45	34
1428	2021-03-01 11:00:00	43	46	37	57	49	55	45	44	56	36	22	33	39	10	39	35
1429	2021-03-01 12:00:00	45	59	33	61	41	61	43	42	51	34	19	30	39	13	28	33
1430	2021-03-01 13:00:00	45	52	32	65	38	56	32	38	57	32	24	26	37	19	27	33
1431	2021-03-01 14:00:00	43	49	33	53	35	63	35	33	47	26	17	38	28	24	28	32
1432	2021-03-01 15:00:00	43	47	30	50	34	38	37	34	41	27	25	38	25	27	27	31
1433	2021-03-01 16:00:00	43	49	32	49	34	33	38	33	42	31	26	27	24	28	33	34
1434	2021-03-01 17:00:00	45	51	37	54	39	32	35	33	39	37	28	30	27	33	40	39
1435	2021-03-01 18:00:00	48	53	44	58	39	30	37	35	38	40	29	39	25	35	45	38
1436	2021-03-01 19:00:00	51	55	46	55	44	27	61	41	44	51	31	43	53	38	54	41
1437	2021-03-01 20:00:00	57	62	46	58	52	31	61	43	47	44	36	39	52	42	64	43
1438	2021-03-01 21:00:00	63	61	50	61	56	34	58	46	68	50	39	41	56	47	64	43
1439	2021-03-01 22:00:00	67	53	48	60	60	34	55	50	51	57	41	46	50	50	62	43
1440	2021-03-01 23:00:00	69	58	48	67	63	46	54	50	51	53	36	46	49	45	59	42
1441	2021-03-02	69	56	46	66	65	47	60	66	51	64	34	47	48	42	55	42
1442	2021-03-02 01:00:00	66	57	39	60	69	46	61	63	46	52	30	45	45	40	55	40
1443	2021-03-02 02:00:00	63	54	40	49	71	46	61	56	56	51	31	40	50	38	54	39
1444	2021-03-02 03:00:00	61	51	38	51	67	48	84	57	60	53	31	36	39	36	54	39
1445	2021-03-02 04:00:00	60	52	39	58	64	44	68	54	57	54	30	30	41	36	54	39
1446	2021-03-02 05:00:00	60	50	34	52	65	47	58	52	54	62	34	25	34	36	54	38
1447	2021-03-02 06:00:00	66	53	33	55	65	49	62	56	51	72	31	28	29	35	56	39
1448	2021-03-02 07:00:00	68	55	33	59	69	50	54	59	49	74	30	32	28	34	60	40
1449	2021-03-02 08:00:00	73	60	37	73	75	51	53	60	52	66	30	35	34	37	63	40
1450	2021-03-02 09:00:00	78	73	41	81	84	52	54	61	55	93	34	42	39	36	66	43
1451	2021-03-02 10:00:00	76	71	46	80	93	66	50	66	61	87	40	46	52	39	65	43
1452	2021-03-02 11:00:00	77	76	47	81	87	71	49	72	66	85	41	37	61	46	58	44
1453	2021-03-02 12:00:00	75	76	49	73	75	70	58	68	68	69	41	34	47	52	78	46
1454	2021-03-02 13:00:00	61	75	51	63	66	67	43	73	67	52	40	33	28	43	72	42
1455	2021-03-02 14:00:00	60	69	46	52	62	65	33	77	62	54	41	29	35	35	42	40
1456	2021-03-02 15:00:00	58	73	42	59	60	57	40	85	49	52	42	26	26	34	54	38
1457	2021-03-02 16:00:00	63	66	41	69	57	54	40	57	43	47	43	27	22	40	60	45
1458	2021-03-02 17:00:00	67	65	46	69	54	40	43	54	48	54	40	25	19	41	58	45
1459	2021-03-02 18:00:00	72	61	50	63	54	31	46	47	49	61	43	24	22	42	58	47
1460	2021-03-02 19:00:00	74	63	52	61	59	32	55	53	56	64	45	30	25	50	61	48
1461	2021-03-02 20:00:00	73	66	57	56	58	35	64	64	64	63	47	40	31	55	67	51
1462	2021-03-02 21:00:00	69	69	59	60	50	33	62	73	48	69	49	41	37	58	74	52
1463	2021-03-02 22:00:00	65	68	54	68	48	25	68	79	41	63	57	34	39	61	74	50
1464	2021-03-02 23:00:00	63	70	51	64	51	26	67	75	42	54	62	32	28	59	79	49
1465	2021-03-03	63	73	52	55	54	26	56	73	38	55	64	32	32	57	80	44
1466	2021-03-03 01:00:00	59	70	49	52	54	23	60	77	31	63	66	26	34	55	71	41
1467	2021-03-03 02:00:00	52	69	47	47	51	30	55	76	35	61	67	25	29	52	69	39
1468	2021-03-03 03:00:00	45	70	52	48	50	24	55	73	33	56	69	26	26	56	71	36
1469	2021-03-03 04:00:00	45	73	56	46	47	20	53	70	31	49	70	23	27	55	66	33
1470	2021-03-03 05:00:00	49	79	55	55	46	20	48	70	43	43	70	17	27	53	63	33
1471	2021-03-03 06:00:00	52	75	60	71	50	22	45	71	31	46	71	19	29	53	65	33
1472	2021-03-03 07:00:00	55	73	63	72	52	24	38	68	32	61	72	25	23	57	67	33
1473	2021-03-03 08:00:00	57	68	71	73	54	25	36	67	41	61	73	23	27	45	71	36
1474	2021-03-03 09:00:00	59	63	81	74	62	31	34	72	39	63	77	23	31	47	71	37
1475	2021-03-03 10:00:00	60	65	70	68	69	40	37	90	42	63	78	24	57	57	54	37
1476	2021-03-03 11:00:00	58	61	71	78	69	67	37	93	43	50	75	26	77	79	33	38
1477	2021-03-03 12:00:00	64	60	68	61	67	56	36	93	50	43	62	31	77	79	27	38
1478	2021-03-03 13:00:00	65	59	68	53	60	54	27	86	46	48	59	31	82	79	28	38
1479	2021-03-03 14:00:00	63	58	58	56	59	40	29	77	45	47	52	27	77	70	28	37
1480	2021-03-03 15:00:00	59	57	57	52	59	32	23	71	35	53	64	20	46	74	30	38
1481	2021-03-03 16:00:00	60	57	52	57	58	22	24	62	32	57	53	18	35	89	32	43
1482	2021-03-03 17:00:00	60	57	61	61	60	21	28	55	37	53	44	19	40	104	30	45
1483	2021-03-03 18:00:00	61	59	55	66	63	22	30	52	32	59	48	23	47	109	28	43
1484	2021-03-03 19:00:00	62	57	63	73	69	19	35	48	38	84	49	26	50	109	30	49
1485	2021-03-03 20:00:00	68	60	72	71	78	23	40	51	34	67	53	32	61	94	36	60
1486	2021-03-03 21:00:00	70	75	80	67	87	25	52	61	43	58	63	40	79	88	46	59
1487	2021-03-03 22:00:00	73	78	86	74	96	34	64	66	52	58	72	46	86	89	45	58
1488	2021-03-03 23:00:00	71	84	83	75	97	38	77	67	50	56	76	44	82	90	45	60
1489	2021-03-04	68	93	79	73	97	40	71	69	55	79	84	38	80	90	47	57
1490	2021-03-04 01:00:00	58	93	74	56	100	40	73	69	55	67	86	40	68	88	42	56
1491	2021-03-04 02:00:00	51	100	70	64	99	38	70	68	53	57	89	41	67	88	45	52
1492	2021-03-04 03:00:00	46	99	64	72	100	42	72	66	53	52	92	39	63	87	46	51
1493	2021-03-04 04:00:00	43	98	67	62	96	46	70	65	46	49	95	36	55	86	44	45
1494	2021-03-04 05:00:00	43	90	64	48	91	47	73	68	50	47	99	35	54	82	42	46
1495	2021-03-04 06:00:00	45	102	61	46	80	46	65	72	46	52	95	31	49	80	39	45
1496	2021-03-04 07:00:00	50	105	58	50	78	53	59	70	41	55	95	28	52	77	43	47
1497	2021-03-04 08:00:00	56	102	72	57	85	51	67	71	46	68	99	33	50	76	54	50
1498	2021-03-04 09:00:00	65	110	59	67	88	52	71	79	50	90	108	38	60	76	64	53
1499	2021-03-04 10:00:00	72	119	59	77	85	74	84	82	50	88	114	39	67	76	67	53
1500	2021-03-04 11:00:00	82	114	54	79	80	80	54	90	52	79	120	27	70	81	60	51
1501	2021-03-04 12:00:00	88	108	65	92	81	73	41	101	52	66	118	25	57	81	49	47
1502	2021-03-04 13:00:00	92	87	51	89	82	48	31	108	45	71	116	21	62	94	40	42
1503	2021-03-04 14:00:00	94	82	52	81	81	38	31	107	37	75	112	20	48	90	40	38
1504	2021-03-04 15:00:00	89	84	50	86	80	36	30	108	37	66	95	20	38	88	37	36
1505	2021-03-04 16:00:00	90	82	49	89	82	34	34	104	38	76	82	24	33	88	36	37
1506	2021-03-04 17:00:00	94	83	46	84	83	26	42	98	37	82	78	27	35	88	42	43
1507	2021-03-04 18:00:00	107	80	49	85	85	28	43	87	41	75	68	33	34	89	43	49
1508	2021-03-04 19:00:00	120	89	55	96	86	34	72	72	35	68	65	37	45	94	56	53
1509	2021-03-04 20:00:00	120	101	64	82	83	37	80	79	39	85	71	48	61	95	66	64
1510	2021-03-04 21:00:00	119	100	79	79	79	41	88	80	55	107	79	60	102	95	74	70
1511	2021-03-04 22:00:00	111	100	83	81	79	47	87	79	52	111	88	67	87	97	78	71
1512	2021-03-04 23:00:00	103	101	82	80	79	42	90	91	51	115	89	70	95	93	81	69
1513	2021-03-05	99	92	81	84	78	38	78	111	53	109	92	65	84	89	81	71
1514	2021-03-05 01:00:00	98	89	81	85	74	37	58	121	53	92	95	61	77	86	73	69
1515	2021-03-05 02:00:00	99	93	87	93	77	32	59	122	53	101	97	56	72	82	60	66
1516	2021-03-05 03:00:00	100	82	81	92	79	35	56	110	47	91	98	54	74	80	59	68
1517	2021-03-05 04:00:00	103	81	82	96	76	38	58	103	53	76	100	55	73	76	72	65
1518	2021-03-05 05:00:00	108	89	73	98	74	39	67	103	46	91	103	49	73	70	79	61
1519	2021-03-05 06:00:00	109	90	70	112	70	39	65	103	46	99	107	44	73	66	79	59
1520	2021-03-05 07:00:00	111	92	72	105	72	41	69	101	39	104	110	41	62	60	81	63
1521	2021-03-05 08:00:00	117	99	81	105	70	44	79	98	46	106	115	50	64	56	92	67
1522	2021-03-05 09:00:00	125	117	85	125	75	60	83	99	55	107	123	60	76	52	106	73
1523	2021-03-05 10:00:00	129	139	96	136	81	62	88	110	66	118	132	62	96	48	115	79
1524	2021-03-05 11:00:00	120	149	104	127	79	61	88	106	71	112	129	64	97	41	117	86
1525	2021-03-05 12:00:00	102	131	82	99	79	65	80	82	62	72	111	68	113	31	87	86
1526	2021-03-05 13:00:00	80	104	78	87	90	59	70	74	64	73	87	68	106	25	54	86
1527	2021-03-05 14:00:00	69	88	93	62	87	58	60	62	72	66	71	62	117	21	46	82
1528	2021-03-05 15:00:00	63	81	75	53	78	53	44	41	56	68	64	60	143	22	47	85
1529	2021-03-05 16:00:00	64	77	76	57	69	53	48	31	50	48	58	55	126	21	52	78
1530	2021-03-05 17:00:00	61	86	86	62	58	46	62	38	40	53	68	55	109	27	58	72
1531	2021-03-05 18:00:00	61	90	81	63	51	46	73	40	38	62	74	61	110	25	62	75
1532	2021-03-05 19:00:00	60	97	90	73	51	58	78	42	51	82	74	63	114	30	68	82
1533	2021-03-05 20:00:00	67	96	88	79	61	66	76	45	70	86	81	65	122	36	79	92
1534	2021-03-05 21:00:00	74	100	93	85	70	71	65	58	77	92	89	67	129	42	86	102
1535	2021-03-05 22:00:00	78	104	95	65	75	63	63	72	81	107	91	72	124	44	88	97
1536	2021-03-05 23:00:00	75	111	98	67	77	76	65	74	80	101	94	76	122	45	84	95
1537	2021-03-06	75	108	87	73	71	77	68	71	85	96	92	77	120	46	85	94
1538	2021-03-06 01:00:00	76	118	91	78	70	75	80	74	86	69	89	77	113	47	87	85
1539	2021-03-06 02:00:00	85	121	93	90	71	71	80	82	72	58	91	74	110	45	80	83
1540	2021-03-06 03:00:00	84	120	87	89	73	70	60	69	64	47	89	74	109	40	74	79
1541	2021-03-06 04:00:00	75	118	82	83	71	62	59	54	66	50	90	77	97	30	70	76
1542	2021-03-06 05:00:00	72	116	84	73	69	57	62	38	65	48	93	74	91	25	76	73
1543	2021-03-06 06:00:00	63	104	87	57	70	60	58	29	69	43	117	72	97	23	76	71
1544	2021-03-06 07:00:00	59	91	88	50	70	56	67	26	66	40	99	78	100	20	67	72
1545	2021-03-06 08:00:00	53	82	93	54	69	63	58	25	68	40	83	82	96	16	61	75
1546	2021-03-06 09:00:00	51	74	88	56	66	65	60	23	73	37	72	82	93	13	59	78
1547	2021-03-06 10:00:00	47	73	103	62	69	74	49	21	74	36	52	80	94	12	63	80
1548	2021-03-06 11:00:00	43	73	84	65	71	73	51	21	76	30	49	82	101	12	59	77
1549	2021-03-06 12:00:00	41	78	68	74	69	69	58	21	78	24	46	80	96	10	49	76
1550	2021-03-06 13:00:00	40	79	69	65	60	60	51	21	74	25	50	74	97	10	40	78
1551	2021-03-06 14:00:00	40	76	52	50	54	48	50	20	75	27	51	78	102	8	39	75
1552	2021-03-06 15:00:00	37	58	52	52	48	43	53	22	75	25	49	82	99	8	36	77
1553	2021-03-06 16:00:00	33	56	51	51	48	50	63	24	71	27	45	80	85	10	28	76
1554	2021-03-06 17:00:00	34	57	49	50	49	65	53	27	60	29	46	76	84	10	43	77
1555	2021-03-06 18:00:00	40	58	61	55	46	74	58	32	52	32	46	69	66	12	52	81
1556	2021-03-06 19:00:00	48	60	69	64	43	66	76	48	54	39	50	66	57	14	46	86
1557	2021-03-06 20:00:00	54	61	67	64	38	68	77	66	58	40	52	68	58	16	52	87
1558	2021-03-06 21:00:00	60	64	76	34	35	69	72	68	65	38	58	69	55	20	56	84
1559	2021-03-06 22:00:00	63	65	67	32	31	51	67	61	61	38	60	70	48	19	56	82
1560	2021-03-06 23:00:00	68	66	71	34	24	39	69	51	58	42	60	66	42	18	59	78
1561	2021-03-07	70	69	72	35	23	33	61	41	51	43	59	62	37	17	67	72
1562	2021-03-07 01:00:00	66	65	71	32	21	35	61	48	44	42	59	59	36	17	72	70
1563	2021-03-07 02:00:00	61	67	72	29	23	45	64	50	43	32	59	53	30	19	72	63
1564	2021-03-07 03:00:00	55	63	70	35	27	40	70	51	37	29	57	46	29	20	73	58
1565	2021-03-07 04:00:00	52	67	63	34	29	47	74	55	38	31	55	48	33	19	66	54
1566	2021-03-07 05:00:00	45	63	58	28	32	44	82	54	33	33	53	49	39	22	50	53
1567	2021-03-07 06:00:00	42	58	59	31	32	36	65	52	34	36	55	47	32	21	46	52
1568	2021-03-07 07:00:00	40	61	53	36	34	42	66	50	38	39	53	46	27	21	45	57
1569	2021-03-07 08:00:00	41	66	60	35	37	37	73	51	37	39	52	44	25	20	39	55
1570	2021-03-07 09:00:00	42	68	60	39	44	37	85	52	38	41	55	43	24	24	39	55
1571	2021-03-07 10:00:00	37	70	58	36	41	44	80	54	48	41	52	43	34	30	41	55
1572	2021-03-07 11:00:00	33	74	53	30	30	53	95	58	54	40	53	42	39	40	42	55
1573	2021-03-07 12:00:00	31	84	46	28	26	58	83	64	57	38	47	42	30	34	45	53
1574	2021-03-07 13:00:00	36	76	47	27	23	71	97	72	66	41	42	43	29	26	46	51
1575	2021-03-07 14:00:00	43	74	50	27	30	75	92	78	80	41	47	44	43	27	45	46
1576	2021-03-07 15:00:00	45	76	48	30	29	91	87	78	83	40	48	44	38	25	41	44
1577	2021-03-07 16:00:00	40	76	47	31	28	76	64	75	87	32	53	45	31	24	40	47
1578	2021-03-07 17:00:00	38	79	55	35	27	80	68	67	94	43	59	37	30	25	44	45
1579	2021-03-07 18:00:00	39	75	47	35	25	77	59	58	77	47	67	29	26	28	48	48
1580	2021-03-07 19:00:00	44	62	58	38	27	74	70	45	70	49	68	31	30	29	49	48
1581	2021-03-07 20:00:00	48	63	69	39	29	66	63	44	63	47	74	32	35	29	52	46
1582	2021-03-07 21:00:00	51	65	79	41	29	59	66	47	56	50	79	33	37	31	60	45
1583	2021-03-07 22:00:00	54	66	70	42	28	56	66	47	43	48	75	32	36	30	61	42
1584	2021-03-07 23:00:00	56	59	69	41	27	63	71	51	42	50	67	29	34	30	64	41
1585	2021-03-08	58	60	63	38	24	70	64	61	36	47	62	27	31	29	71	37
1586	2021-03-08 01:00:00	61	63	57	45	23	65	68	60	32	49	61	24	34	28	75	32
1587	2021-03-08 02:00:00	61	66	58	39	24	51	71	61	31	49	60	25	27	27	79	30
1588	2021-03-08 03:00:00	61	64	56	30	22	44	66	63	27	49	61	25	26	26	79	27
1589	2021-03-08 04:00:00	60	63	54	20	17	35	64	63	31	49	59	23	24	26	84	26
1590	2021-03-08 05:00:00	59	74	48	16	18	25	62	62	28	50	61	22	23	24	90	26
1591	2021-03-08 06:00:00	59	74	43	14	18	22	60	58	33	55	62	23	24	24	93	26
1592	2021-03-08 07:00:00	58	80	38	20	18	27	59	61	34	57	62	23	23	24	97	28
1593	2021-03-08 08:00:00	57	88	35	26	17	25	61	63	35	60	64	25	23	24	95	28
1594	2021-03-08 09:00:00	54	83	38	29	19	29	60	61	28	62	70	29	24	24	83	29
1595	2021-03-08 10:00:00	51	86	38	30	25	36	58	63	33	64	78	28	30	24	69	30
1596	2021-03-08 11:00:00	38	91	35	32	27	34	90	68	34	59	87	30	35	29	59	28
1597	2021-03-08 12:00:00	32	91	42	33	25	30	67	72	34	61	97	28	42	28	57	29
1598	2021-03-08 13:00:00	32	90	33	34	24	33	56	79	36	60	97	24	42	32	55	27
1599	2021-03-08 14:00:00	38	86	37	28	24	35	60	75	37	59	97	22	41	31	49	26
1600	2021-03-08 15:00:00	41	79	34	25	27	31	50	77	41	71	96	27	40	37	47	24
1601	2021-03-08 16:00:00	46	76	34	25	28	36	51	80	39	67	92	30	39	40	52	28
1602	2021-03-08 17:00:00	51	76	37	32	30	33	52	87	36	61	95	27	36	45	50	32
1603	2021-03-08 18:00:00	51	86	38	41	32	33	60	84	36	56	100	28	36	46	46	33
1604	2021-03-08 19:00:00	54	95	47	47	33	40	57	67	39	55	96	36	42	49	57	36
1605	2021-03-08 20:00:00	58	99	51	57	35	46	54	60	42	54	84	41	50	52	66	43
1606	2021-03-08 21:00:00	61	98	59	59	41	46	60	53	49	58	81	41	71	54	75	44
1607	2021-03-08 22:00:00	63	96	54	69	51	46	54	51	48	64	77	41	67	55	71	47
1608	2021-03-08 23:00:00	70	89	54	79	56	44	60	52	49	55	82	41	59	52	65	46
1609	2021-03-09	75	83	60	81	57	46	48	52	46	62	83	40	59	49	64	43
1610	2021-03-09 01:00:00	81	80	57	74	56	47	48	52	49	64	87	40	56	46	59	41
1611	2021-03-09 02:00:00	79	84	57	71	56	47	46	56	47	64	94	41	45	42	55	39
1612	2021-03-09 03:00:00	78	81	61	69	55	49	44	55	47	59	97	39	45	39	53	37
1613	2021-03-09 04:00:00	77	80	56	66	54	44	43	53	37	58	97	38	36	38	58	36
1614	2021-03-09 05:00:00	77	85	60	65	53	32	41	50	40	56	95	41	36	36	58	34
1615	2021-03-09 06:00:00	72	87	55	75	52	34	45	48	34	54	100	42	37	35	58	34
1616	2021-03-09 07:00:00	67	84	56	81	53	32	41	49	37	55	96	40	29	35	61	36
1617	2021-03-09 08:00:00	62	83	59	79	49	35	47	53	40	53	98	43	30	33	65	38
1618	2021-03-09 09:00:00	62	87	63	94	47	35	50	60	41	75	101	49	35	34	67	44
1619	2021-03-09 10:00:00	64	90	62	88	58	44	54	62	46	84	109	50	46	36	66	46
1620	2021-03-09 11:00:00	63	79	63	81	58	54	50	73	51	69	109	45	50	40	64	44
1621	2021-03-09 12:00:00	64	78	57	79	49	53	55	56	49	77	106	39	55	43	63	45
1622	2021-03-09 13:00:00	71	86	59	67	41	48	54	51	55	52	107	35	49	47	57	40
1623	2021-03-09 14:00:00	68	82	53	68	39	44	35	51	51	44	96	40	53	59	46	38
1624	2021-03-09 15:00:00	61	83	57	66	39	35	38	51	42	39	83	44	49	69	40	37
1625	2021-03-09 16:00:00	58	80	64	49	38	31	33	49	36	36	81	44	57	67	35	39
1626	2021-03-09 17:00:00	55	76	55	45	39	25	35	49	34	38	84	45	57	57	37	41
1627	2021-03-09 18:00:00	55	73	60	48	41	28	39	50	37	41	89	42	52	46	40	43
1628	2021-03-09 19:00:00	57	73	70	54	46	31	47	50	42	49	95	34	52	32	45	46
1629	2021-03-09 20:00:00	65	73	66	58	53	42	48	54	48	52	98	35	78	34	50	50
1630	2021-03-09 21:00:00	76	73	66	65	59	57	55	59	52	53	98	42	110	30	50	52
1631	2021-03-09 22:00:00	86	76	78	68	63	55	49	59	54	52	102	45	99	30	50	51
1632	2021-03-09 23:00:00	86	73	69	75	65	55	46	57	54	50	94	43	75	29	50	52
1633	2021-03-10	85	72	65	74	62	54	48	54	50	52	86	38	83	25	49	51
1634	2021-03-10 01:00:00	84	68	64	70	54	51	49	52	53	57	78	39	68	24	48	48
1635	2021-03-10 02:00:00	82	71	64	68	50	49	47	48	51	51	78	39	59	24	44	46
1636	2021-03-10 03:00:00	82	74	53	65	54	52	45	42	52	44	78	36	56	27	43	42
1637	2021-03-10 04:00:00	82	77	55	67	55	52	59	45	49	43	74	35	55	25	41	40
1638	2021-03-10 05:00:00	83	78	62	59	54	52	53	46	42	42	70	36	50	24	42	38
1639	2021-03-10 06:00:00	77	83	57	60	53	47	56	49	44	43	69	36	51	23	45	38
1640	2021-03-10 07:00:00	76	85	56	61	48	42	50	51	36	45	68	35	47	21	45	38
1641	2021-03-10 08:00:00	74	92	60	49	48	44	55	52	38	48	69	39	51	19	48	37
1642	2021-03-10 09:00:00	70	97	60	51	47	47	63	53	48	56	67	40	53	18	54	42
1643	2021-03-10 10:00:00	71	94	54	48	50	51	56	42	50	75	74	43	56	16	55	41
1644	2021-03-10 11:00:00	64	92	52	48	53	57	64	46	51	80	77	51	60	17	49	40
1645	2021-03-10 12:00:00	60	81	50	49	49	61	68	52	59	75	79	50	67	24	53	39
1646	2021-03-10 13:00:00	54	68	44	47	42	66	59	58	67	70	80	46	72	28	58	36
1647	2021-03-10 14:00:00	49	59	40	41	31	66	49	62	57	60	88	44	72	30	54	32
1648	2021-03-10 15:00:00	50	56	39	44	27	63	54	64	57	44	92	37	63	29	53	30
1649	2021-03-10 16:00:00	51	52	39	43	26	63	44	58	62	55	104	30	41	30	66	31
1650	2021-03-10 17:00:00	53	67	43	42	30	58	50	54	63	54	94	40	35	33	65	34
1651	2021-03-10 18:00:00	53	64	47	43	32	58	50	54	54	61	81	42	33	42	56	39
1652	2021-03-10 19:00:00	55	79	50	48	36	43	49	59	49	87	71	39	34	46	59	37
1653	2021-03-10 20:00:00	60	76	62	62	33	50	55	57	49	76	61	35	36	50	65	40
1654	2021-03-10 21:00:00	68	78	66	71	40	50	69	62	54	85	54	48	38	51	76	43
1655	2021-03-10 22:00:00	73	72	61	83	43	50	69	76	56	99	51	56	39	53	81	45
1656	2021-03-10 23:00:00	75	76	60	75	47	53	59	74	58	81	49	53	36	52	77	46
1657	2021-03-11	76	73	57	71	51	54	68	79	54	67	51	50	34	49	72	44
1658	2021-03-11 01:00:00	77	71	51	69	57	56	59	79	56	65	52	51	32	51	70	46
1659	2021-03-11 02:00:00	79	74	46	68	59	51	85	81	49	68	55	55	30	51	71	44
1660	2021-03-11 03:00:00	80	66	59	68	60	52	76	79	50	67	58	55	32	50	66	44
1661	2021-03-11 04:00:00	85	63	43	71	60	50	54	76	50	67	59	49	28	47	60	43
1662	2021-03-11 05:00:00	89	58	44	75	64	48	58	70	53	64	63	44	27	45	53	42
1663	2021-03-11 06:00:00	87	62	47	78	66	51	68	69	54	72	62	41	29	45	53	43
1664	2021-03-11 07:00:00	92	60	49	84	69	51	59	68	53	75	63	42	35	42	62	46
1665	2021-03-11 08:00:00	91	63	46	92	74	51	73	68	52	77	65	49	38	45	65	46
1666	2021-03-11 09:00:00	97	62	54	109	78	50	63	77	56	97	67	52	42	43	61	51
1667	2021-03-11 10:00:00	101	58	53	110	88	54	63	82	67	100	75	50	46	43	59	50
1668	2021-03-11 11:00:00	103	78	57	108	97	57	60	85	69	97	77	46	48	48	64	47
1669	2021-03-11 12:00:00	97	85	60	106	105	71	50	107	70	80	75	45	46	47	61	41
1670	2021-03-11 13:00:00	83	82	56	115	109	111	49	96	66	75	75	32	39	54	52	39
1671	2021-03-11 14:00:00	77	69	50	118	114	72	38	60	55	56	66	26	31	46	48	37
1672	2021-03-11 15:00:00	73	58	54	101	113	57	50	45	42	51	56	21	31	47	45	35
1673	2021-03-11 16:00:00	68	49	45	86	111	39	39	42	41	52	52	23	39	51	48	35
1674	2021-03-11 17:00:00	67	58	40	84	107	35	41	40	46	76	52	27	37	57	47	36
1675	2021-03-11 18:00:00	69	60	40	80	109	32	46	37	44	67	56	33	55	59	51	44
1676	2021-03-11 19:00:00	74	66	40	79	114	33	57	42	49	66	63	35	36	63	56	54
1677	2021-03-11 20:00:00	78	70	52	82	126	38	57	47	52	60	73	39	56	64	57	58
1678	2021-03-11 21:00:00	79	61	67	86	123	42	63	56	66	63	75	54	86	64	64	60
1679	2021-03-11 22:00:00	82	72	82	97	131	51	55	59	85	54	87	63	84	65	70	60
1680	2021-03-11 23:00:00	83	74	74	108	128	52	56	62	83	55	89	65	77	64	74	58
1681	2021-03-12	89	75	77	121	126	49	47	62	87	56	87	63	76	58	75	57
1682	2021-03-12 01:00:00	98	76	74	117	127	49	48	56	69	61	82	58	76	55	71	52
1683	2021-03-12 02:00:00	102	79	60	121	130	51	50	60	70	68	83	54	55	49	70	52
1684	2021-03-12 03:00:00	101	82	67	118	129	55	51	60	64	66	79	50	50	41	64	49
1685	2021-03-12 04:00:00	102	79	65	106	123	52	51	59	63	66	74	48	46	27	58	46
1686	2021-03-12 05:00:00	99	76	68	94	121	48	45	59	63	64	76	44	39	24	64	45
1687	2021-03-12 06:00:00	97	76	64	77	124	44	48	55	60	66	79	40	33	23	71	45
1688	2021-03-12 07:00:00	96	77	65	77	121	54	48	51	59	66	77	41	32	20	74	46
1689	2021-03-12 08:00:00	97	80	69	98	121	59	62	49	63	56	82	45	35	20	81	48
1690	2021-03-12 09:00:00	100	86	76	107	129	61	53	51	65	66	81	53	45	22	83	52
1691	2021-03-12 10:00:00	97	98	79	119	133	69	58	64	81	75	89	50	58	27	72	49
1692	2021-03-12 11:00:00	88	100	70	123	123	69	54	75	75	73	90	40	57	28	55	45
1693	2021-03-12 12:00:00	83	95	75	119	116	74	40	78	67	64	86	45	55	29	40	41
1694	2021-03-12 13:00:00	89	80	71	128	111	62	39	82	62	57	84	39	36	33	32	40
1695	2021-03-12 14:00:00	93	69	77	135	109	47	34	86	55	61	81	33	33	39	29	38
1696	2021-03-12 15:00:00	104	64	70	126	109	34	31	89	46	64	80	29	25	40	24	38
1697	2021-03-12 16:00:00	117	62	67	118	108	31	30	85	50	76	81	28	32	42	31	41
1698	2021-03-12 17:00:00	126	52	62	114	107	31	34	85	49	71	82	34	27	44	41	42
1699	2021-03-12 18:00:00	147	56	60	115	101	31	49	98	48	111	82	41	31	50	44	43
1700	2021-03-12 19:00:00	145	66	61	117	92	31	57	99	43	117	83	48	36	56	45	54
1701	2021-03-12 20:00:00	133	73	64	114	91	38	54	94	47	154	83	64	53	61	48	61
1702	2021-03-12 21:00:00	131	72	71	109	90	47	56	88	57	150	84	73	100	58	48	65
1703	2021-03-12 22:00:00	129	75	72	87	85	50	59	79	59	163	85	78	116	51	53	62
1704	2021-03-12 23:00:00	126	63	69	81	86	43	52	61	60	135	84	79	117	50	61	59
1705	2021-03-13	117	60	88	88	90	41	51	72	59	136	89	73	102	43	64	57
1706	2021-03-13 01:00:00	111	61	76	95	94	41	56	77	65	128	107	71	99	38	62	56
1707	2021-03-13 02:00:00	114	69	77	94	89	41	49	75	59	129	137	63	83	31	66	54
1708	2021-03-13 03:00:00	116	82	65	88	90	41	51	76	62	120	138	57	85	27	71	55
1709	2021-03-13 04:00:00	109	82	80	85	89	42	47	72	56	109	139	57	67	26	74	55
1710	2021-03-13 05:00:00	107	94	68	82	81	43	44	60	62	81	143	59	57	23	75	54
1711	2021-03-13 06:00:00	106	101	69	77	76	40	48	56	55	113	150	59	56	22	81	55
1712	2021-03-13 07:00:00	103	100	76	82	67	47	59	59	58	105	148	53	56	21	85	57
1713	2021-03-13 08:00:00	106	101	76	80	67	42	62	60	59	108	148	53	62	18	80	59
1714	2021-03-13 09:00:00	110	102	94	83	74	52	78	63	63	89	159	57	68	17	82	67
1715	2021-03-13 10:00:00	119	97	92	105	76	64	71	77	69	70	166	53	67	18	77	69
1716	2021-03-13 11:00:00	123	93	91	100	85	61	59	92	75	96	163	54	80	20	59	68
1717	2021-03-13 12:00:00	109	95	84	97	85	56	44	98	88	95	139	48	80	26	42	68
1718	2021-03-13 13:00:00	100	87	80	89	83	52	42	87	78	70	125	38	68	23	27	58
1719	2021-03-13 14:00:00	92	77	68	65	78	39	31	84	56	70	110	34	63	27	22	49
1720	2021-03-13 15:00:00	83	70	61	77	78	36	29	75	50	54	86	30	60	38	25	47
1721	2021-03-13 16:00:00	75	68	55	90	79	35	29	55	53	63	68	29	69	51	27	45
1722	2021-03-13 17:00:00	73	62	45	106	79	37	37	45	59	60	66	32	66	52	27	45
1723	2021-03-13 18:00:00	78	67	38	123	83	37	42	47	61	55	65	38	60	58	29	54
1724	2021-03-13 19:00:00	92	72	45	124	95	39	54	51	53	85	67	49	74	71	35	54
1725	2021-03-13 20:00:00	117	86	58	114	105	43	96	57	57	104	73	65	123	78	54	69
1726	2021-03-13 21:00:00	138	107	70	127	114	48	108	66	76	103	85	81	139	78	65	73
1727	2021-03-13 22:00:00	155	119	83	134	115	58	112	76	88	99	90	85	127	73	54	75
1728	2021-03-13 23:00:00	166	110	95	128	117	61	80	85	107	103	105	79	108	69	57	74
1729	2021-03-14	170	119	97	123	131	56	69	93	96	92	109	70	116	68	66	73
1730	2021-03-14 01:00:00	173	109	103	129	135	59	54	103	101	96	108	68	102	63	66	70
1731	2021-03-14 02:00:00	173	93	99	128	138	61	48	111	94	95	111	65	84	62	62	74
1732	2021-03-14 03:00:00	172	91	89	132	135	58	55	106	81	101	111	63	69	64	54	66
1733	2021-03-14 04:00:00	170	88	85	133	131	60	53	106	76	79	111	60	67	61	55	65
1734	2021-03-14 05:00:00	168	87	84	134	126	61	47	99	81	88	110	56	63	62	57	63
1735	2021-03-14 06:00:00	158	99	85	130	126	62	51	95	79	107	107	53	57	60	57	62
1736	2021-03-14 07:00:00	156	95	74	137	124	63	48	92	79	122	104	50	62	40	53	61
1737	2021-03-14 08:00:00	160	94	86	125	126	64	60	98	76	139	105	52	58	38	58	63
1738	2021-03-14 09:00:00	156	99	77	127	130	64	64	106	79	113	120	57	66	38	71	65
1739	2021-03-14 10:00:00	155	92	81	129	120	80	65	110	87	98	142	54	74	38	78	65
1740	2021-03-14 11:00:00	160	94	96	115	108	78	57	113	84	119	146	48	84	45	70	56
1741	2021-03-14 12:00:00	144	88	78	105	99	72	55	109	74	147	132	45	74	59	59	54
1742	2021-03-14 13:00:00	124	85	70	93	86	66	54	103	71	151	104	43	55	77	55	52
1743	2021-03-14 14:00:00	105	75	67	71	74	56	50	105	65	124	89	42	61	76	48	51
1744	2021-03-14 15:00:00	89	73	67	78	65	52	59	105	60	124	75	43	86	70	42	51
1745	2021-03-14 16:00:00	81	75	59	74	60	53	59	101	54	128	72	44	89	66	44	52
1746	2021-03-14 17:00:00	81	83	67	84	59	53	64	105	63	101	73	43	111	64	54	56
1747	2021-03-14 18:00:00	81	82	76	77	63	56	61	117	60	91	80	45	138	62	54	60
1748	2021-03-14 19:00:00	79	76	76	70	66	52	69	118	59	78	83	50	163	62	54	66
1749	2021-03-14 20:00:00	81	74	79	73	73	49	54	103	61	80	96	54	189	58	59	66
1750	2021-03-14 21:00:00	90	70	69	76	86	48	58	104	66	93	99	54	204	56	61	64
1751	2021-03-14 22:00:00	98	70	64	98	101	57	57	107	61	83	126	56	188	55	66	65
1752	2021-03-14 23:00:00	106	70	60	103	102	65	51	99	65	102	168	59	168	52	68	61
1753	2021-03-15	111	72	56	105	102	66	53	93	69	87	166	62	135	43	66	63
1754	2021-03-15 01:00:00	112	81	53	108	101	60	53	88	71	89	153	67	111	35	65	63
1755	2021-03-15 02:00:00	116	103	48	114	100	59	60	84	63	87	145	64	99	29	65	60
1756	2021-03-15 03:00:00	116	134	50	110	93	52	54	81	62	104	138	60	86	20	69	53
1757	2021-03-15 04:00:00	117	136	58	102	89	53	50	84	61	92	135	58	84	11	84	49
1758	2021-03-15 05:00:00	117	136	74	101	88	52	58	86	60	89	138	59	81	9	97	47
1759	2021-03-15 06:00:00	120	131	88	107	80	53	54	83	63	96	139	63	76	8	100	48
1760	2021-03-15 07:00:00	117	138	92	112	81	55	54	77	62	97	136	62	75	10	99	52
1761	2021-03-15 08:00:00	116	138	89	118	81	62	63	73	71	93	135	60	82	16	106	54
1762	2021-03-15 09:00:00	121	150	102	132	90	81	85	75	88	102	143	61	95	16	112	56
1763	2021-03-15 10:00:00	129	150	94	141	92	101	76	83	97	110	149	58	111	16	105	60
1764	2021-03-15 11:00:00	127	138	82	140	76	103	65	92	89	92	139	47	121	19	91	59
1765	2021-03-15 12:00:00	106	121	65	104	68	84	56	97	82	80	128	39	155	27	78	65
1766	2021-03-15 13:00:00	89	104	68	88	60	67	52	93	80	69	118	42	172	23	63	63
1767	2021-03-15 14:00:00	78	91	62	90	53	54	47	85	78	44	106	41	137	22	59	60
1768	2021-03-15 15:00:00	69	83	59	64	46	43	43	73	73	59	77	44	105	19	52	60
1769	2021-03-15 16:00:00	65	80	55	71	44	43	53	62	61	58	67	48	67	20	37	59
1770	2021-03-15 17:00:00	64	80	53	77	49	52	52	51	67	66	59	51	65	20	38	54
1771	2021-03-15 18:00:00	63	74	58	77	57	57	51	46	65	65	55	54	75	35	44	56
1772	2021-03-15 19:00:00	63	80	72	78	65	58	73	53	65	73	58	60	87	41	51	60
1773	2021-03-15 20:00:00	75	82	81	96	76	71	83	59	73	87	64	77	131	46	77	67
1774	2021-03-15 21:00:00	90	85	83	87	88	80	100	63	86	108	73	94	190	53	108	75
1775	2021-03-15 22:00:00	103	102	89	108	102	93	113	67	102	128	81	104	190	55	121	79
1776	2021-03-15 23:00:00	114	114	86	116	112	97	107	70	106	118	94	101	169	50	115	78
1777	2021-03-16	111	110	83	93	117	100	91	71	111	103	98	106	136	51	96	76
1778	2021-03-16 01:00:00	116	114	87	102	113	96	84	74	104	100	95	102	121	46	84	75
1779	2021-03-16 02:00:00	116	100	85	117	110	94	81	78	107	114	93	87	112	45	89	75
1780	2021-03-16 03:00:00	113	116	88	110	108	92	72	83	99	94	97	97	103	43	88	73
1781	2021-03-16 04:00:00	112	121	82	113	101	82	79	86	95	77	94	86	94	39	85	69
1782	2021-03-16 05:00:00	113	120	85	104	96	74	73	81	101	86	100	74	89	33	93	68
1783	2021-03-16 06:00:00	122	122	77	105	93	75	62	73	98	86	102	78	91	30	90	68
1784	2021-03-16 07:00:00	128	118	78	115	93	76	82	74	93	72	95	77	84	30	81	65
1785	2021-03-16 08:00:00	134	136	87	112	97	77	91	77	90	64	99	79	83	28	83	70
1786	2021-03-16 09:00:00	137	137	88	121	103	82	94	78	92	104	99	82	94	26	82	76
1787	2021-03-16 10:00:00	144	141	98	118	105	90	90	92	94	123	103	86	104	26	68	74
1788	2021-03-16 11:00:00	145	138	106	110	100	86	74	102	88	111	104	88	107	30	60	68
1789	2021-03-16 12:00:00	142	134	107	96	94	82	69	107	96	151	104	79	102	33	63	63
1790	2021-03-16 13:00:00	127	111	97	93	89	76	60	104	95	95	106	72	88	55	54	59
1791	2021-03-16 14:00:00	106	96	83	89	85	67	42	97	94	62	92	77	82	61	37	50
1792	2021-03-16 15:00:00	101	76	95	87	84	59	50	94	82	62	79	75	61	52	33	46
1793	2021-03-16 16:00:00	95	76	85	91	85	58	53	76	82	58	75	55	59	58	38	42
1794	2021-03-16 17:00:00	97	81	85	96	85	56	56	65	73	61	77	42	52	60	47	39
1795	2021-03-16 18:00:00	96	83	77	75	84	57	58	58	66	62	88	45	51	66	55	37
1796	2021-03-16 19:00:00	99	91	64	79	88	57	67	62	64	76	87	46	60	80	62	39
1797	2021-03-16 20:00:00	104	107	56	96	96	54	75	70	52	106	111	45	59	81	71	41
1798	2021-03-16 21:00:00	98	116	50	104	101	49	74	73	61	107	139	44	56	84	84	39
1799	2021-03-16 22:00:00	92	107	50	124	109	41	67	77	66	103	129	39	58	85	85	40
1800	2021-03-16 23:00:00	93	98	46	126	114	38	48	85	60	96	117	34	68	83	76	38
1801	2021-03-17	98	92	43	109	115	46	35	83	57	101	109	31	64	77	57	37
1802	2021-03-17 01:00:00	96	86	39	92	111	45	37	97	64	89	98	28	60	72	41	35
1803	2021-03-17 02:00:00	93	78	38	106	97	46	39	103	57	80	91	31	46	71	39	32
1804	2021-03-17 03:00:00	91	70	36	87	84	46	29	106	57	106	83	31	45	68	37	30
1805	2021-03-17 04:00:00	83	69	37	84	76	42	31	99	53	85	77	29	37	64	32	29
1806	2021-03-17 05:00:00	72	72	38	92	73	45	35	94	48	84	73	30	32	60	33	27
1807	2021-03-17 06:00:00	65	68	35	80	66	42	33	92	43	77	69	26	30	61	37	28
1808	2021-03-17 07:00:00	66	66	34	67	57	42	35	90	46	76	70	24	34	57	40	27
1809	2021-03-17 08:00:00	66	64	40	64	54	49	39	85	44	85	74	28	36	62	44	29
1810	2021-03-17 09:00:00	69	69	48	64	58	56	44	65	44	95	80	35	45	59	50	31
1811	2021-03-17 10:00:00	72	70	48	58	65	54	54	60	52	84	89	41	54	57	43	33
1812	2021-03-17 11:00:00	73	73	47	58	63	51	35	74	59	88	93	39	52	71	35	30
1813	2021-03-17 12:00:00	70	79	46	64	62	48	34	81	58	64	97	35	53	77	30	34
1814	2021-03-17 13:00:00	77	85	47	59	60	48	34	89	61	61	96	33	58	72	61	27
1815	2021-03-17 14:00:00	79	81	67	51	48	35	40	82	58	61	91	34	46	73	30	26
1816	2021-03-17 15:00:00	86	74	57	49	39	24	37	71	41	52	81	28	24	76	30	26
1817	2021-03-17 16:00:00	161	71	56	56	35	21	50	69	44	67	78	24	27	72	29	25
1818	2021-03-17 17:00:00	78	71	55	56	36	20	49	68	44	85	79	25	26	69	37	26
1819	2021-03-17 18:00:00	76	77	56	52	38	27	56	67	42	100	83	28	28	71	45	27
1820	2021-03-17 19:00:00	72	86	53	40	43	31	71	74	40	112	82	35	37	72	52	35
1821	2021-03-17 20:00:00	67	86	61	43	47	34	68	92	47	107	87	36	44	63	56	35
1822	2021-03-17 21:00:00	57	89	58	40	46	38	69	95	44	85	101	37	43	63	52	35
1823	2021-03-17 22:00:00	50	79	54	42	45	39	50	99	41	70	129	37	43	61	47	35
1824	2021-03-17 23:00:00	45	72	50	46	42	33	47	95	35	59	127	33	46	57	42	34
1825	2021-03-18	44	66	41	40	40	28	41	76	38	55	92	31	42	45	35	32
1826	2021-03-18 01:00:00	43	56	37	41	36	27	37	72	38	59	73	30	40	39	31	29
1827	2021-03-18 02:00:00	42	54	36	38	33	28	30	66	32	51	67	19	30	34	27	28
1828	2021-03-18 03:00:00	42	48	32	37	33	28	24	59	38	47	62	21	33	32	24	26
1829	2021-03-18 04:00:00	42	41	31	36	30	29	22	61	34	40	63	22	29	30	27	25
1830	2021-03-18 05:00:00	42	40	29	35	27	24	24	63	31	41	83	19	31	26	37	25
1831	2021-03-18 06:00:00	42	38	32	31	26	20	25	56	31	32	101	23	32	22	39	27
1832	2021-03-18 07:00:00	40	40	35	34	26	21	21	54	30	34	114	23	37	20	35	27
1833	2021-03-18 08:00:00	38	44	36	36	27	26	26	50	30	36	133	25	46	20	37	30
1834	2021-03-18 09:00:00	40	54	41	37	27	29	36	47	40	39	134	35	56	19	40	33
1835	2021-03-18 10:00:00	44	61	36	34	31	27	30	45	42	43	114	40	57	17	39	37
1836	2021-03-18 11:00:00	42	60	35	32	32	30	35	42	41	32	106	44	56	14	30	40
1837	2021-03-18 12:00:00	40	54	36	31	32	28	37	45	40	31	100	46	51	15	23	42
1838	2021-03-18 13:00:00	38	47	36	27	28	30	32	47	37	25	103	43	46	15	21	42
1839	2021-03-18 14:00:00	39	54	33	30	26	28	25	49	39	21	107	36	46	13	25	41
1840	2021-03-18 15:00:00	42	55	32	33	25	25	23	52	41	30	89	34	31	15	31	40
1841	2021-03-18 16:00:00	44	58	38	32	24	26	32	53	53	34	75	33	24	16	37	43
1842	2021-03-18 17:00:00	39	56	45	36	23	36	32	48	50	41	70	35	26	19	36	44
1843	2021-03-18 18:00:00	40	65	59	42	24	45	32	46	53	44	67	36	28	26	34	48
1844	2021-03-18 19:00:00	37	66	69	39	29	36	37	48	49	47	62	36	27	34	89	50
1845	2021-03-18 20:00:00	38	66	65	39	32	32	43	51	59	54	66	44	28	39	42	49
1846	2021-03-18 21:00:00	44	67	70	41	33	36	50	55	54	61	74	45	27	37	37	49
1847	2021-03-18 22:00:00	44	59	69	41	33	36	41	62	47	49	85	38	27	37	45	47
1848	2021-03-18 23:00:00	45	58	75	40	29	36	43	65	35	39	81	31	23	40	40	45
1849	2021-03-19	45	64	56	34	20	36	48	49	37	39	65	26	25	36	39	39
1850	2021-03-19 01:00:00	47	65	55	32	16	39	51	41	31	38	59	19	24	28	41	38
1851	2021-03-19 02:00:00	43	63	44	25	11	25	52	37	30	35	59	19	22	16	38	33
1852	2021-03-19 03:00:00	36	66	44	20	9	23	44	34	29	39	59	20	17	9	36	31
1853	2021-03-19 04:00:00	31	68	42	15	8	21	41	34	21	38	60	19	17	12	34	28
1854	2021-03-19 05:00:00	29	60	39	12	10	17	39	38	19	32	60	17	14	14	36	27
1855	2021-03-19 06:00:00	24	50	42	16	10	14	40	41	18	31	70	17	14	10	43	26
1856	2021-03-19 07:00:00	20	52	40	18	11	18	42	45	18	32	79	17	17	10	48	26
1857	2021-03-19 08:00:00	20	53	43	23	12	18	42	45	27	33	84	19	19	10	41	28
1858	2021-03-19 09:00:00	24	58	46	22	12	21	45	42	28	29	85	22	29	10	28	29
1859	2021-03-19 10:00:00	27	57	48	15	13	25	54	40	32	29	83	26	41	8	22	31
1860	2021-03-19 11:00:00	26	49	51	17	12	28	53	38	32	27	76	28	42	8	23	31
1861	2021-03-19 12:00:00	28	54	57	23	11	27	45	38	31	23	72	30	41	8	24	34
1862	2021-03-19 13:00:00	30	56	59	25	10	22	35	37	33	22	65	31	38	7	18	34
1863	2021-03-19 14:00:00	27	55	57	21	7	25	32	35	35	30	64	33	46	7	20	35
1864	2021-03-19 15:00:00	26	52	63	22	5	27	46	39	31	39	68	35	49	8	26	36
1865	2021-03-19 16:00:00	20	47	54	26	7	26	36	34	35	38	76	33	20	9	30	39
1866	2021-03-19 17:00:00	18	49	51	27	13	25	44	30	29	40	74	22	15	8	28	41
1867	2021-03-19 18:00:00	18	52	54	33	44	25	38	25	33	43	65	19	18	9	23	40
1868	2021-03-19 19:00:00	27	56	64	47	113	23	39	23	35	44	52	17	24	9	23	38
1869	2021-03-19 20:00:00	45	50	53	61	165	15	38	26	26	47	43	16	24	11	25	34
1870	2021-03-19 21:00:00	66	42	49	90	192	15	34	20	27	49	40	16	18	10	24	31
1871	2021-03-19 22:00:00	92	42	41	146	220	18	31	16	23	43	32	18	19	9	24	29
1872	2021-03-19 23:00:00	130	30	33	198	238	16	31	12	24	38	29	19	22	9	25	29
1873	2021-03-20	172	25	26	221	248	13	25	9	24	36	25	17	16	10	23	28
1874	2021-03-20 01:00:00	186	25	22	228	261	9	20	12	23	53	16	17	20	14	75	26
1875	2021-03-20 02:00:00	190	26	22	196	265	15	17	19	38	91	14	25	36	16	170	26
1876	2021-03-20 03:00:00	199	22	23	179	249	38	26	20	51	114	23	38	45	21	227	25
1877	2021-03-20 04:00:00	204	34	27	178	225	141	162	33	56	115	31	48	56	28	247	25
1878	2021-03-20 05:00:00	194	102	35	208	205	209	205	63	68	127	34	63	84	34	264	29
1879	2021-03-20 06:00:00	194	191	37	213	186	242	215	97	109	144	44	91	108	47	283	34
1880	2021-03-20 07:00:00	209	227	57	196	149	253	219	128	146	156	58	106	129	58	297	43
1881	2021-03-20 08:00:00	195	238	70	153	133	254	205	158	158	166	61	110	134	70	317	51
1882	2021-03-20 09:00:00	163	246	76	123	143	207	208	167	182	168	87	109	143	78	309	62
1883	2021-03-20 10:00:00	149	249	67	123	169	190	217	169	163	178	125	112	149	86	253	76
1884	2021-03-20 11:00:00	159	248	74	165	200	180	207	191	171	214	151	120	162	97	208	81
1885	2021-03-20 12:00:00	178	251	83	200	219	178	212	207	180	259	156	121	169	132	188	88
1886	2021-03-20 13:00:00	203	260	110	233	233	183	222	207	203	252	162	122	163	177	195	89
1887	2021-03-20 14:00:00	225	261	113	244	258	187	231	216	232	250	169	138	160	189	235	90
1888	2021-03-20 15:00:00	244	260	145	250	270	177	210	231	222	262	166	147	162	188	277	93
1889	2021-03-20 16:00:00	265	261	136	262	271	151	215	243	164	278	164	153	163	190	314	94
1890	2021-03-20 17:00:00	278	246	135	291	275	141	237	268	137	277	165	154	136	191	316	88
1891	2021-03-20 18:00:00	286	238	133	311	278	138	232	293	104	284	174	136	80	190	289	86
1892	2021-03-20 19:00:00	303	244	138	307	274	123	198	300	83	298	201	111	50	184	292	78
1893	2021-03-20 20:00:00	309	242	138	309	270	125	200	305	66	292	298	95	42	173	301	72
1894	2021-03-20 21:00:00	306	223	147	288	272	138	159	313	65	287	177	81	42	170	274	68
1895	2021-03-20 22:00:00	266	200	152	238	264	138	128	318	61	258	131	72	38	169	270	62
1896	2021-03-20 23:00:00	249	179	140	200	245	120	146	324	65	245	126	58	26	166	265	60
1897	2021-03-21	226	182	113	176	214	130	130	307	73	198	137	41	17	160	213	55
1898	2021-03-21 01:00:00	214	194	99	155	187	118	177	282	56	165	135	33	21	138	174	48
1899	2021-03-21 02:00:00	206	201	99	151	166	95	157	250	49	171	147	27	24	168	165	40
1900	2021-03-21 03:00:00	189	169	115	154	152	84	108	232	51	166	153	20	21	143	162	34
1901	2021-03-21 04:00:00	160	139	129	147	142	80	106	212	51	167	118	17	26	124	164	36
1902	2021-03-21 05:00:00	148	125	136	125	140	70	95	193	59	174	104	17	40	121	172	33
1903	2021-03-21 06:00:00	147	134	112	121	146	66	93	177	61	140	103	23	42	118	176	32
1904	2021-03-21 07:00:00	142	133	76	120	164	64	67	164	60	138	111	36	46	100	185	33
1905	2021-03-21 08:00:00	142	115	74	139	177	65	76	169	61	131	111	39	49	89	193	34
1906	2021-03-21 09:00:00	145	117	88	151	179	62	76	179	54	147	111	38	56	89	181	36
1907	2021-03-21 10:00:00	155	137	76	158	185	47	80	174	57	145	115	36	55	92	150	40
1908	2021-03-21 11:00:00	164	147	57	161	188	41	84	165	57	144	120	36	59	100	130	35
1909	2021-03-21 12:00:00	174	141	73	160	191	44	60	161	59	143	121	39	68	110	113	38
1910	2021-03-21 13:00:00	175	119	88	174	191	51	49	159	72	134	121	41	66	119	105	40
1911	2021-03-21 14:00:00	179	76	100	199	192	53	38	155	73	142	118	46	68	125	126	38
1912	2021-03-21 15:00:00	180	52	90	204	184	61	39	157	74	132	104	47	84	130	146	38
1913	2021-03-21 16:00:00	177	57	101	197	174	64	45	159	84	143	67	50	100	133	158	38
1914	2021-03-21 17:00:00	169	74	109	181	167	67	56	162	85	149	61	43	106	132	156	36
1915	2021-03-21 18:00:00	140	84	101	167	164	75	53	149	97	132	66	30	121	125	131	38
1916	2021-03-21 19:00:00	131	86	99	157	165	77	50	125	87	88	70	29	93	124	110	41
1917	2021-03-21 20:00:00	128	77	97	144	159	83	55	115	73	87	73	32	103	119	105	48
1918	2021-03-21 21:00:00	133	67	72	141	146	82	51	116	70	106	73	31	109	116	100	50
1919	2021-03-21 22:00:00	131	66	56	138	136	80	52	114	69	107	65	29	119	109	97	59
1920	2021-03-21 23:00:00	129	76	47	134	128	75	66	95	69	93	48	29	115	102	97	67
1921	2021-03-22	126	81	43	130	125	68	58	89	54	96	50	31	105	96	98	76
1922	2021-03-22 01:00:00	127	78	40	119	119	68	62	88	48	94	56	32	93	91	97	79
1923	2021-03-22 02:00:00	121	72	43	116	116	73	69	78	45	98	54	27	92	83	94	87
1924	2021-03-22 03:00:00	118	76	44	114	112	74	70	79	48	85	50	26	87	76	91	89
1925	2021-03-22 04:00:00	115	76	43	114	109	72	77	73	53	85	52	29	73	70	92	87
1926	2021-03-22 05:00:00	113	73	45	118	108	70	79	69	50	77	56	29	74	66	97	86
1927	2021-03-22 06:00:00	112	70	49	119	109	67	77	66	46	76	58	31	73	61	97	87
1928	2021-03-22 07:00:00	113	70	52	116	110	66	72	66	47	87	57	31	69	61	96	74
1929	2021-03-22 08:00:00	117	68	59	118	114	61	69	66	46	88	59	37	74	59	91	67
1930	2021-03-22 09:00:00	119	76	60	123	119	63	70	79	54	101	56	45	74	62	88	65
1931	2021-03-22 10:00:00	118	81	64	125	124	74	76	96	56	82	63	45	82	69	82	65
1932	2021-03-22 11:00:00	116	84	55	132	133	81	73	89	51	70	62	41	86	71	73	66
1933	2021-03-22 12:00:00	116	80	58	130	133	82	55	90	47	55	61	38	89	72	76	64
1934	2021-03-22 13:00:00	119	75	49	136	134	81	47	82	50	63	59	31	83	88	71	63
1935	2021-03-22 14:00:00	121	78	48	138	139	69	64	74	50	72	56	25	83	97	73	62
1936	2021-03-22 15:00:00	125	81	44	135	137	59	69	78	46	81	68	27	90	102	82	59
1937	2021-03-22 16:00:00	126	77	43	133	131	47	39	79	45	84	67	33	91	109	74	57
1938	2021-03-22 17:00:00	126	78	44	128	122	40	38	82	41	91	68	32	78	115	74	57
1939	2021-03-22 18:00:00	127	66	49	120	104	42	41	92	40	98	67	37	65	114	72	61
1940	2021-03-22 19:00:00	128	58	54	114	82	43	46	90	42	114	65	43	68	113	69	64
1941	2021-03-22 20:00:00	125	61	52	104	66	44	52	89	40	103	65	46	77	114	72	64
1942	2021-03-22 21:00:00	111	62	54	92	57	54	54	91	48	94	69	46	86	118	79	68
1943	2021-03-22 22:00:00	101	66	54	75	54	63	54	98	47	80	65	44	91	111	75	67
1944	2021-03-22 23:00:00	90	55	56	64	56	63	49	103	50	72	59	44	98	107	70	66
1945	2021-03-23	88	56	52	64	59	61	43	100	50	83	52	44	82	99	65	63
1946	2021-03-23 01:00:00	86	50	53	64	60	57	36	91	50	77	53	44	75	92	61	62
1947	2021-03-23 02:00:00	81	52	51	63	64	56	36	88	52	67	56	46	73	86	60	60
1948	2021-03-23 03:00:00	80	50	50	61	63	59	34	90	50	75	61	45	70	83	63	60
1949	2021-03-23 04:00:00	79	53	54	63	66	51	39	89	54	83	59	43	60	81	65	56
1950	2021-03-23 05:00:00	84	58	48	62	66	50	36	85	48	70	60	44	57	83	59	58
1951	2021-03-23 06:00:00	86	58	53	67	66	48	39	86	39	67	60	48	60	80	59	57
1952	2021-03-23 07:00:00	88	63	49	72	65	45	51	84	45	79	57	46	54	76	61	63
1953	2021-03-23 08:00:00	96	61	54	84	69	54	47	85	39	93	61	41	53	76	68	68
1954	2021-03-23 09:00:00	104	64	59	93	80	61	56	91	52	103	67	46	58	75	68	74
1955	2021-03-23 10:00:00	108	79	63	97	81	60	55	115	58	94	75	49	67	76	59	75
1956	2021-03-23 11:00:00	114	82	63	107	87	56	51	185	67	92	76	46	93	85	58	75
1957	2021-03-23 12:00:00	118	88	72	118	102	52	61	118	64	82	74	44	101	85	66	70
1958	2021-03-23 13:00:00	119	89	68	138	114	42	48	88	53	117	71	45	74	78	70	68
1959	2021-03-23 14:00:00	119	89	61	148	123	36	44	79	48	78	56	50	73	77	76	68
1960	2021-03-23 15:00:00	116	88	59	151	126	45	46	71	47	65	50	51	52	77	76	67
1961	2021-03-23 16:00:00	115	86	60	153	129	58	45	68	53	63	55	50	43	76	78	71
1962	2021-03-23 17:00:00	114	86	58	151	112	66	49	67	47	68	50	52	54	75	79	72
1963	2021-03-23 18:00:00	112	80	68	151	122	72	55	69	50	75	53	59	55	79	82	75
1964	2021-03-23 19:00:00	110	81	68	147	132	59	73	74	52	91	53	65	53	85	88	83
1965	2021-03-23 20:00:00	122	85	58	153	137	52	85	80	51	115	54	74	60	97	103	89
1966	2021-03-23 21:00:00	133	87	66	143	139	57	91	89	59	110	58	83	77	99	104	97
1967	2021-03-23 22:00:00	132	94	89	131	138	79	70	93	61	139	67	84	92	90	92	91
1968	2021-03-23 23:00:00	118	92	88	114	128	71	70	104	74	99	75	79	93	86	82	87
1969	2021-03-24	115	94	80	104	113	75	58	105	79	96	72	71	80	81	71	83
1970	2021-03-24 01:00:00	111	88	85	105	111	71	58	102	80	82	71	63	68	78	64	77
1971	2021-03-24 02:00:00	106	90	74	108	100	63	60	94	74	65	68	59	68	73	54	76
1972	2021-03-24 03:00:00	105	85	79	109	80	45	65	90	70	61	66	56	64	71	54	70
1973	2021-03-24 04:00:00	103	85	71	99	70	58	66	87	66	58	65	53	61	74	55	69
1974	2021-03-24 05:00:00	105	79	79	88	65	60	59	85	59	60	67	51	53	70	59	66
1975	2021-03-24 06:00:00	105	80	77	77	63	63	56	85	62	69	67	49	50	65	65	67
1976	2021-03-24 07:00:00	107	88	81	74	63	59	61	82	61	66	67	45	58	63	63	65
1977	2021-03-24 08:00:00	107	86	83	75	64	64	73	84	53	81	76	46	57	64	70	70
1978	2021-03-24 09:00:00	106	104	84	78	66	72	89	85	62	92	83	50	67	70	75	69
1979	2021-03-24 10:00:00	96	105	94	86	68	74	67	88	73	90	91	48	66	72	66	70
1980	2021-03-24 11:00:00	90	104	80	83	66	73	65	100	69	86	102	48	58	85	60	66
1981	2021-03-24 12:00:00	88	102	76	79	62	64	64	111	67	96	102	40	53	107	59	64
1982	2021-03-24 13:00:00	96	95	76	76	60	61	67	111	68	82	83	37	52	104	51	60
1983	2021-03-24 14:00:00	101	93	78	78	57	65	61	114	67	87	76	34	47	103	54	62
1984	2021-03-24 15:00:00	108	101	78	81	57	73	75	113	76	79	69	35	55	98	68	64
1985	2021-03-24 16:00:00	108	94	80	85	61	75	79	112	79	87	64	37	54	90	78	70
1986	2021-03-24 17:00:00	101	87	75	78	70	74	81	117	74	96	69	42	55	94	82	72
1987	2021-03-24 18:00:00	96	111	73	80	75	76	87	119	74	111	70	48	56	100	89	78
1988	2021-03-24 19:00:00	92	109	88	90	80	75	104	122	74	113	75	53	68	104	94	86
1989	2021-03-24 20:00:00	96	114	86	107	88	78	92	122	76	108	79	64	100	109	90	95
1990	2021-03-24 21:00:00	97	105	86	110	94	83	100	127	89	97	82	69	141	108	92	98
1991	2021-03-24 22:00:00	101	106	92	115	100	84	90	134	88	94	113	81	130	100	94	94
1992	2021-03-24 23:00:00	106	107	100	100	103	76	67	126	81	99	132	89	116	99	91	91
1993	2021-03-25	105	99	103	98	102	72	73	122	80	81	127	76	108	95	88	84
1994	2021-03-25 01:00:00	113	100	92	91	99	73	77	115	72	87	126	67	100	91	83	83
1995	2021-03-25 02:00:00	115	102	76	97	94	70	60	125	74	87	133	65	86	98	85	79
1996	2021-03-25 03:00:00	120	104	74	103	93	72	70	133	66	81	133	64	76	101	85	79
1997	2021-03-25 04:00:00	131	106	76	117	88	72	58	118	67	107	130	65	79	103	85	75
1998	2021-03-25 05:00:00	134	111	82	127	88	67	78	101	70	107	132	73	76	97	86	78
1999	2021-03-25 06:00:00	134	122	100	128	93	68	78	93	73	119	126	76	67	88	88	84
[truncated: 24,281 more rows]
