# Supplementary material for: Regional PM2.5 pollution forecasting using a hybrid model based on multi-scales feature fusion and deep learning algorithms
Source: PLoS One. 2025 Oct 9;20(10):e0333489. doi: 10.1371/journal.pone.0333489 (PMC12510565; doi:10.1371/journal.pone.0333489)
Supplement: S1 Data — (ZIP) [file pone.0333489.s001.zip › S1 Data/pollution/PM25.xlsx]

## Sheet: Sheet1
	date	Chengdu	Zigong	Luzhou	Deyang	Mianyang	Suining	Neijiang	Leshan	Nanchong	Meishan	Yibin	Guang'an	Dazhou	Ya'an	Ziyang	Chongqing
1	2021-01-01	53	73	64	58	53	62	68	45	88	48	63	75	78	48	57	55
2	2021-01-01 01:00:00	53	76	62	59	60	65	70	57	90	49	64	68	72	39	60	56
3	2021-01-01 02:00:00	0	0	0	0	0	0	0	0	0	0	0	0	75	0	0	0
4	2021-01-01 03:00:00	59	80	61	52	66	62	64	63	80	52	59	59	76	33	58	49
5	2021-01-01 04:00:00	61	74	63	50	66	62	71	59	75	53	58	61	69	34	63	51
6	2021-01-01 05:00:00	62	75.3333	66	50.6667	66	61.6667	69.6667	56.6667	76.6667	51.3333	58.6667	59.3333	70.3333	33	61.3333	52
7	2021-01-01 06:00:00	63	76.6667	69	51.3333	66	61.3333	68.3333	54.3333	78.3333	49.6667	59.3333	57.6667	71.6667	32	59.6667	53
8	2021-01-01 07:00:00	64	78	72	52	66	61	67	52	80	48	60	56	73	31	58	54
9	2021-01-01 08:00:00	67	79	65	58	66	60	70	49	80	48	60	58	72	31	57	52
10	2021-01-01 09:00:00	68	80	67	63	72	59	76	51	82	48	59	59	74	31	58	56
11	2021-01-01 10:00:00	75	80	61	67	73	61	80	56	72	48	59	60	71	39	59	59
12	2021-01-01 11:00:00	84	77	53	70	76	65	68	64	80	52	62	63	73	41	63	59
13	2021-01-01 12:00:00	83	76	44	69	71	63	64	65	82	53	54	65	77	42	63	58
14	2021-01-01 13:00:00	73	78	39	74	72	65	60	69	84	51	45	66	71	44	52	53
15	2021-01-01 14:00:00	71	69.5	39.5	72	70	58	51.5	61.5	82	44	43	65.5	59	44	47.5	51
16	2021-01-01 15:00:00	69	61	40	70	68	51	43	54	80	37	41	65	47	44	43	49
17	2021-01-01 16:00:00	70	57	41	64	64	51	55	51	75	44	41	66	50	44	47	48
18	2021-01-01 17:00:00	70	51	41	64	64	50	59	52	76	46	45	67	54	56	52	47
19	2021-01-01 18:00:00	69	52	42	63	61	45	62	55	77	49	47	74	56	66	58	48
20	2021-01-01 19:00:00	70	61	47	69	63	51	75	62	79	60	50	77	66	77	68	57
21	2021-01-01 20:00:00	72	62	66	68	66	58	81	73	95	73	54	80	88	86	73	63
22	2021-01-01 21:00:00	74	76	83	67	65	67	96	77	116	72	60	92	105	91	72	64
23	2021-01-01 22:00:00	73	89	98	72	68	69	76	78	115	64	60	89	111	98	68	64
24	2021-01-01 23:00:00	74	96	103	72	69	69	77	75	116	64	63	83	106	99	68	65
25	2021-01-02	76	104	96	77	70	76	78	74	113	62	65	78	102	97	69	63
26	2021-01-02 01:00:00	78	99	91	77	71	74	81	75	82	64	65	76	102	95	71	62
27	2021-01-02 02:00:00	82	103	79	79	74	72	72	78	76	72	66	68	92	95	71	60
28	2021-01-02 03:00:00	78	93	77	79	79	75	74	76	74	63	67	60	78	97	70	58
29	2021-01-02 04:00:00	77	97	68	80	81	69	81	78	69	61	68	58	76	96	75	58
30	2021-01-02 05:00:00	78	91	63	78	79	67	69	77	72	61	73	57	78	95	76	57
31	2021-01-02 06:00:00	79	93	64	79	79	65	79	79	67	51	75	53	76	92	76	57
32	2021-01-02 07:00:00	80	91	68	77	81	62	72	86	66	50	75	53	73	92	80	56
33	2021-01-02 08:00:00	83	92	72	82	80	62	74	89	68	56	78	55	77	93	79	57
34	2021-01-02 09:00:00	83	92	73	80	82	64	94	85	69	57	78	55	80	96	81	58
35	2021-01-02 10:00:00	88	96	75	87	86	67	85	85	73	63	80	55	81	107	84	58
36	2021-01-02 11:00:00	92	94	74	91	86	69	86	88	76	61	88	55	89	116	85	58
37	2021-01-02 12:00:00	98	99	72	93	83	67	79	91	76	67	90	56	92	119	82	57
38	2021-01-02 13:00:00	93	89	66	100	82	64	81	97	70	72	82	55	103	122	76	53
39	2021-01-02 14:00:00	96	89	75	97	77	63	83	101	69	76	77	57	114	129	74	53
40	2021-01-02 15:00:00	99	86	78	99	74	58	74	104	69	84	78	65	111	132	75	53
41	2021-01-02 16:00:00	98	85	82	97	69	55	85	104	71	79	81	72	104	111	76	55
42	2021-01-02 17:00:00	97	88	80	94	71	51	79	101	69	90	88	77	113	98	72	58
43	2021-01-02 18:00:00	105	98	89	92	74	51	89	101	68	83	99	86	120	80	71	64
44	2021-01-02 19:00:00	108	104	87	95	74	47	85	115	68	85	103	89	130	92	80	63
45	2021-01-02 20:00:00	106	106	97	93	69	49	84	126	68	106	109	88	145	82	84	66
46	2021-01-02 21:00:00	109	108	99	89	69	50	93	129	85	113	116	86	153	92	83	68
47	2021-01-02 22:00:00	111	113	112	91	73	54	89	129	82	105	121	80	151	93	85	68
48	2021-01-02 23:00:00	110	112	96	95	76	55	96	131	77	115	110	86	150	90	87	69
49	2021-01-03	109	114	91	106	79	54	74	128	67	112	107	103	141	85	87	68
50	2021-01-03 01:00:00	108	105	99	108	79	54	75	122	60	107	103	96	133	81	91	68
51	2021-01-03 02:00:00	0	105	0	0	0	0	0	0	57	0	109	0	0	83	91	67
52	2021-01-03 03:00:00	104	115	96	106	78	54	76	120	53	106	112	78	129	82	90	68
53	2021-01-03 04:00:00	107	116	88	109	78	52	93	123	55	112	109	82	122	83	91	69
54	2021-01-03 05:00:00	106	112	88	111	77	52	78	122	54	111	109	83	126	78	88	70
55	2021-01-03 06:00:00	106	110	81	107	79	50	89	119	53	106	111	83	116	76	91	71
56	2021-01-03 07:00:00	107	106	85	109	81	53	81	108	51	94	115	86	112	79	95	73
57	2021-01-03 08:00:00	113	115	85	108	85	57	85	105	58	121	113	84	109	69	92	75
58	2021-01-03 09:00:00	116	120	77	109	90	57	84	111	57	96	111	89	103	64	90	78
59	2021-01-03 10:00:00	122	128	81	109	99	58	92	107	63	98	113	98	103	58	94	85
60	2021-01-03 11:00:00	124	131	80	110	105	65	99	102	71	107	116	98	113	51	95	88
61	2021-01-03 12:00:00	118	137	84	112	109	74	87	96	66	89	94	95	113	39	87	86
62	2021-01-03 13:00:00	104	125	76	116	111	77	94	116	64	75	78	87	121	33	75	80
63	2021-01-03 14:00:00	67	114	71	107	103	76	98	87	68	44	63	76	122	35	67	76
64	2021-01-03 15:00:00	52	95	64	86	83	74	107	53	68	40	59	78	121	35	63	74
65	2021-01-03 16:00:00	55	95	61	68	70	67	99	40	69	33	58	83	120	29	63	75
66	2021-01-03 17:00:00	52	100	58	59	58	61	103	49	67	44	62	82	117	32	64	76
67	2021-01-03 18:00:00	54	104	56	54	55	60	112	61	73	61	65	85	120	42	67	80
68	2021-01-03 19:00:00	65	113	68	57	57	64	131	69	78	61	66	93	115	48	78	80
69	2021-01-03 20:00:00	71	124	72	61	55	67	118	75	91	62	67	96	123	54	87	83
70	2021-01-03 21:00:00	70	130	76	71	56	72	108	89	102	56	67	102	121	63	92	87
71	2021-01-03 22:00:00	66	134	74	69	57	76	86	95	107	54	71	108	121	66	96	83
72	2021-01-03 23:00:00	66	139	80	66	57	79	94	95	108	54	72	107	120	63	101	85
73	2021-01-04	71	138	92	60	57	78	100	90	112	54	71	108	108	64	105	82
74	2021-01-04 01:00:00	76	140	101	58	59	80	105	87	111	55	70	110	101	61	105	80
75	2021-01-04 02:00:00	80	134	89	58	58	80	90	86	109	52	68	107	99	59	103	77
76	2021-01-04 03:00:00	86	137	72	61	59	77	94	85	106	54	68	97	100	57	103	79
77	2021-01-04 04:00:00	91	133	72	65	60	76	88	84	104	62	64	89	101	57	106	72
78	2021-01-04 05:00:00	93	126	68	67	61	75	88	85	105	67	62	85	103	56	104	71
79	2021-01-04 06:00:00	94	123	75	67	64	77	94	84	97	64	61	79	105	57	101	72
80	2021-01-04 07:00:00	97	123	80	68	67	81	79	83	96	80	57	72	102	53	103	70
81	2021-01-04 08:00:00	101	121	87	71	71	80	77	87	90	84	59	74	103	56	100	70
82	2021-01-04 09:00:00	100	123	91	72	73	80	78	91	89	91	61	79	104	58	98	71
83	2021-01-04 10:00:00	104	124	94	78	78	83	71	101	90	86	69	79	104	63	95	75
84	2021-01-04 11:00:00	108	127	98	82	85	85	84	106	98	73	88	80	106	70	93	73
85	2021-01-04 12:00:00	109	131	91	85	87	87	87	104	96	83	93	80	108	91	90	68
86	2021-01-04 13:00:00	112	125	95	90	85	80	68	99	94	80	98	77	112	99	90	66
87	2021-01-04 14:00:00	111	116	83	95	86	85	68	90	103	71	97	74	128	103	90	65
88	2021-01-04 15:00:00	109	113	89	96	86	85	75	89	100	58	89	77	134	104	84	64
89	2021-01-04 16:00:00	110	99	95	102	83	81	70	89	79	59	88	78	111	108	85	64
90	2021-01-04 17:00:00	111	86	88	106	82	85	73	91	75	67	90	80	100	117	92	65
91	2021-01-04 18:00:00	114	89	93	110	84	79	92	99	87	90	95	82	96	118	97	70
92	2021-01-04 19:00:00	117	94	96	107	86	77	94	102	80	99	101	84	102	121	107	74
93	2021-01-04 20:00:00	120	104	113	106	90	75	98	105	77	104	114	89	120	121	118	74
94	2021-01-04 21:00:00	120	102	112	109	94	81	104	108	75	97	120	89	144	119	119	74
95	2021-01-04 22:00:00	118	109	115	111	96	82	113	116	75	96	126	89	138	119	111	75
96	2021-01-04 23:00:00	118	118	116	106	99	84	110	122	81	96	123	93	136	113	110	74
97	2021-01-05	115	117	117	108	101	87	103	123	87	89	126	96	132	110	114	68
98	2021-01-05 01:00:00	114	123	120	110	101	90	108	115	81	102	124	95	120	108	113	70
99	2021-01-05 02:00:00	112	123	117	109	104	91	108	118	76	91	127	90	120	107	111	68
100	2021-01-05 03:00:00	109	117	102	116	97	89	115	125	78	94	131	86	115	103	112	68
101	2021-01-05 04:00:00	108	107	109	113	93	91	111	124	77	90	130	88	112	90	112	66
102	2021-01-05 05:00:00	108	106	106	119	93	87	110	121	80	86	132	86	110	84	109	67
103	2021-01-05 06:00:00	113	111	107	118	91	88	112	118	79	83	139	83	102	81	111	67
104	2021-01-05 07:00:00	116	106	112	122	91	87	122	119	76	102	133	86	100	78	114	72
105	2021-01-05 08:00:00	120	116	116	124	89	87	114	118	80	88	128	86	102	73	118	74
106	2021-01-05 09:00:00	121	119	116	120	88	88	118	118	81	98	128	84	104	69	121	74
107	2021-01-05 10:00:00	123	122	115	121	91	93	117	122	80	98	131	85	107	69	117	79
108	2021-01-05 11:00:00	121	124	112	119	94	93	106	128	80	115	135	86	115	64	113	76
109	2021-01-05 12:00:00	115	128	107	124	88	96	103	129	85	126	137	89	115	60	111	82
110	2021-01-05 13:00:00	85	138	104	105	78	99	107	126	85	81	147	95	126	66	98	87
111	2021-01-05 14:00:00	64	133	101	77	58	99	110	123	103	53	134	94	128	89	75	91
112	2021-01-05 15:00:00	56	129	99	59	47	96	125	117	96	56	115	97	127	74	62	90
113	2021-01-05 16:00:00	55	129	117	47	41	92	128	119	106	58	107	105	121	73	62	92
114	2021-01-05 17:00:00	58	131	107	48	42	89	122	128	115	59	102	107	128	73	64	92
115	2021-01-05 18:00:00	54	133	105	47	41	86	139	135	107	58	102	110	132	81	64	98
116	2021-01-05 19:00:00	51	140	117	50	43	84	141	134	99	60	109	108	122	89	70	97
117	2021-01-05 20:00:00	54	140	130	53	42	86	131	138	82	60	114	99	101	84	74	93
118	2021-01-05 21:00:00	60	136	132	56	42	87	134	146	75	52	118	89	85	80	77	92
119	2021-01-05 22:00:00	62	139	135	55	44	86	127	146	58	61	123	82	84	76	78	88
120	2021-01-05 23:00:00	58	142	137	57	45	80	103	130	57	58	126	81	84	75	76	84
121	2021-01-06	56	146	140	55	47	75	97	121	57	55	127	74	83	62	79	83
122	2021-01-06 01:00:00	57	146	127	54	51	69	101	120	61	54	134	67	76	59	78	80
123	2021-01-06 02:00:00	55	148	125	53	53	61	96	119	60	53	146	62	71	59	71	78
124	2021-01-06 03:00:00	55	130	129	55	53	53	94	106	62	54	155	59	68	57	69	73
125	2021-01-06 04:00:00	54	118	123	58	53	50	95	90	65	52	161	59	67	55	73	72
126	2021-01-06 05:00:00	53	110	119	60	52	47	85	80	66	51	159	56	65	56	68	71
127	2021-01-06 06:00:00	53	108	112	60	55	50	88	67	66	49	167	53	65	56	66	68
128	2021-01-06 07:00:00	53	104	118	60	58	48	94	65	67	46	179	55	66	56	70	65
129	2021-01-06 08:00:00	55	104	122	59	59	50	94	64	65	49	170	58	64	55	71	68
130	2021-01-06 09:00:00	57	102	121	60	63	53	89	69	65	54	169	57	67	59	69	67
131	2021-01-06 10:00:00	59	101	121	64	64	55	100	71	66	55	149	57	68	55	68	66
132	2021-01-06 11:00:00	59	104	132	66	64	57	97	69	70	55	149	58	78	60	64	66
133	2021-01-06 12:00:00	61	103	137	68	64	61	101	68	67	48	146	60	81	59	61	62
134	2021-01-06 13:00:00	67	115	130	73	62	60	117	65	72	51	149	63	79	59	66	61
135	2021-01-06 14:00:00	70	114	136	73	59	59	103	68	73	46	138	65	84	62	64	61
136	2021-01-06 15:00:00	76	118	127	79	61	58	113	71	78	58	132	64	88	65	60	60
137	2021-01-06 16:00:00	80	124	117	74	61	61	115	72	75	40	134	61	90	68	64	60
138	2021-01-06 17:00:00	79	126	127	75	61	62	99	76	70	49	144	60	85	67	62	63
139	2021-01-06 18:00:00	81	122	124	72	64	67	112	80	62	53	151	64	85	70	64	66
140	2021-01-06 19:00:00	77	112	117	68	67	68	106	74	60	72	150	62	85	78	74	67
141	2021-01-06 20:00:00	72	101	122	69	70	67	87	64	54	69	147	61	85	81	78	69
142	2021-01-06 21:00:00	71	87	116	71	67	60	96	65	55	67	138	63	84	84	72	67
143	2021-01-06 22:00:00	67	83	102	72	65	55	81	71	56	62	121	63	78	77	70	70
144	2021-01-06 23:00:00	65	79	95	69	58	51	45	71	58	58	100	67	79	74	62	68
145	2021-01-07	70	72	84	64	49	50	42	69	57	51	79	69	74	67	53	68
146	2021-01-07 01:00:00	68	56	74	58	44	48	38	62	61	42	59	70	70	44	46	69
147	2021-01-07 02:00:00	61	48	43	56	38	48	36	51	64	38	59	67	61	42	43	68
148	2021-01-07 03:00:00	57	42	38	52	34	47	36	36	62	42	60	64	62	48	43	65
149	2021-01-07 04:00:00	48	37	36	45	29	41	32	27	54	44	39	62	63	47	46	67
150	2021-01-07 05:00:00	40	34	38	35	28	42	30	42	53	46	16	63	69	44	52	66
151	2021-01-07 06:00:00	39	32	40	33	26	40	33	52	56	42	12	59	70	45	51	61
152	2021-01-07 07:00:00	37	29	37	31	23	40	27	48	54	44	9	53	61	48	48	59
153	2021-01-07 08:00:00	34	28	36	31	23	40	24	46	55	44	9	48	54	47	50	59
154	2021-01-07 09:00:00	34	29	35	30	25	39	25	49	58	37	10	46	54	40	49	59
155	2021-01-07 10:00:00	33	29	37	31	25	40	26	40	65	36	10	46	54	40	42	57
156	2021-01-07 11:00:00	35	28	37	33	26	41	27	30	59	36	12	48	51	41	40	54
157	2021-01-07 12:00:00	36	26	38	33	24	38	24	30	53	33	11	46	55	40	41	50
158	2021-01-07 13:00:00	38	25	43	32	24	38	25	42	50	30	12	42	62	39	37	47
159	2021-01-07 14:00:00	38	27	41	30	22	38	23	45	46	33	11	42	69	43	35	45
160	2021-01-07 15:00:00	36.5	25.5	37	31.5	24	35.5	25	43.5	45.5	34.5	11	46.5	66.5	45.5	34	44.5
161	2021-01-07 16:00:00	35	24	33	33	26	33	27	42	45	36	11	51	64	48	33	44
162	2021-01-07 17:00:00	35	23	35	34	27	32	28	40	49	40	12	48	62	48	37	43
163	2021-01-07 18:00:00	36	22	37	35	27	33	31	36	47	40	13	53	63	54	42	46
164	2021-01-07 19:00:00	38	26	41	35	27	36	38	33	44	38	15	55	52	57	44	49
165	2021-01-07 20:00:00	39	25	40	34	28	37	42	34	44	40	14	52	50	56	44	49
166	2021-01-07 21:00:00	39	25	45	34	27	33	40	40	49	38	13	53	46	52	42	49
167	2021-01-07 22:00:00	41	27	36	34	26	36	39	49	47	36	13	53	41	46	37	47
168	2021-01-07 23:00:00	40	26	37	32	24	36	38	45	49	35	15	51	43	46	39	47
169	2021-01-08	40	28	29	30	24	33	34	46	51	32	20	50	45	46	37	47
170	2021-01-08 01:00:00	39	29	26	30	27	30	36	46	43	30	25	47	43	46	33	45
171	2021-01-08 02:00:00	37	31	29	32	28	22	31	46	40	32	30	43	50	45	34	43
172	2021-01-08 03:00:00	38	32	28	33	30	21	34	47	43	32	34	39	47	46	33	44
173	2021-01-08 04:00:00	39	33	26	35	31	21	32	51	39	33	34	37	48	46	32	43
174	2021-01-08 05:00:00	36	30	28	38	33	21	34	51	44	33	34	37	51	44	35	41
175	2021-01-08 06:00:00	38	32	29	42	38	26	32	50	43	34	35	36	48	42	36	41
176	2021-01-08 07:00:00	38	34	34	43	39	23	35	51	41	35	39	41	48	45	38	43
177	2021-01-08 08:00:00	38	35	36	47	39	22	35	51	39	39	45	38	52	45	38	46
178	2021-01-08 09:00:00	40	35	38	46	41	21	35	51	41	44	46	39	60	52	37	46
179	2021-01-08 10:00:00	42	41	36	50	40	27	38	51	38	46	52	42	73	51	41	46
180	2021-01-08 11:00:00	47	48	40	56	36	26	39	53	45	46	54	39	73	54	37	45
181	2021-01-08 12:00:00	45	44	38	58	23	31	44	54	42	43	56	36	70	58	33	43
182	2021-01-08 13:00:00	35	45	39	55	22	27	39	56	43	38	58	35	74	57	38	41
183	2021-01-08 14:00:00	33	48	39	49	22	26	40	68	52	38	45	36	73	43	41	38
184	2021-01-08 15:00:00	35	54	38	42	22	24	38	79	55	43	45	43	65	42	43	38
185	2021-01-08 16:00:00	37	57	37	38	25	27	38	71	54	40	45	51	60	44	50	41
186	2021-01-08 17:00:00	39	61	39	39	27	35	53	66	51	39	44	56	63	41	50	42
187	2021-01-08 18:00:00	43	65	44	42	29	37	49	67	57	45	43	61	62	40	48	44
188	2021-01-08 19:00:00	46	75	44	45	35	43	53	71	62	49	45	67	63	44	50	49
189	2021-01-08 20:00:00	51	67	50	47	43	44	56	71	62	44	46	68	76	55	53	56
190	2021-01-08 21:00:00	56	66	51	51	49	45	55	67	65	41	48	68	99	56	54	54
191	2021-01-08 22:00:00	60	70	50	53	54	42	56	64	64	46	50	69	97	56	55	55
192	2021-01-08 23:00:00	64	66	50	56	58	41	45	62	63	43	54	67	96	56	58	56
193	2021-01-09	66	67	49	55	62	42	44	60	59	41	55	67	84	57	57	55
194	2021-01-09 01:00:00	63	60	48	53	61	38	46	59	59	44	58	67	90	55	55	55
195	2021-01-09 02:00:00	66	57	51	56	64	42	41	60	59	41	55	64	91	56	58	53
196	2021-01-09 03:00:00	67	52	47	60	65	43	51	65	63	46	50	64	87	55	58	54
197	2021-01-09 04:00:00	69	45	44	61	65	41	45	64	60	48	43	60	86	52	58	54
198	2021-01-09 05:00:00	70	41	44	60	64	40	43	62	58	45	40	56	88	49	58	53
199	2021-01-09 06:00:00	71	36	46	59	66	40	44	60	59	45	38	57	79	47	62	53
200	2021-01-09 07:00:00	72	33	46	58	65	38	46	61	61	45	39	61	77	46	65	55
201	2021-01-09 08:00:00	73	33	42	59	67	39	45	59	66	58	37	64	77	45	65	53
202	2021-01-09 09:00:00	0	34	40	0	69	38	0	62	0	0	0	0	0	0	64	57
203	2021-01-09 10:00:00	78	40	43	70	63	42	47	67	65	70	37	71	92	47	64	61
204	2021-01-09 11:00:00	80	44	43	71	64	40	48	89	67	61	34	73	99	47	67	65
205	2021-01-09 12:00:00	82	47	40	75	65	44	47	81	73	69	31	79	103	44	64	65
206	2021-01-09 13:00:00	80	47	39	73	67	42	43	62	79	66	27	86	106	45	58	65
207	2021-01-09 14:00:00	79	46	38	70	70	43	44	62	82	61	23	77	110	43	51	65
208	2021-01-09 15:00:00	78	43	37	71	71	38	38	63	80	56	20	83	107	44	47	70
209	2021-01-09 16:00:00	77	45	37	71	68	39	36	66	83	55	21	82	109	48	49	69
210	2021-01-09 17:00:00	72	44	39	69	71	38	37	74	83	56	22	80	116	56	54	74
211	2021-01-09 18:00:00	70	45	44	72	64	39	43	75	78	57	23	78	119	71	60	76
212	2021-01-09 19:00:00	69	45	56	73	66	46	58	73	79	62	26	82	130	80	59	80
213	2021-01-09 20:00:00	69	42	78	71	71	48	60	73	74	67	32	91	162	86	55	82
214	2021-01-09 21:00:00	67	43	75	68	73	52	57	80	73	63	40	94	172	94	56	81
215	2021-01-09 22:00:00	70	48	78	69	72	54	55	64	67	59	45	92	165	93	57	77
216	2021-01-09 23:00:00	70	54	84	68	75	52	53	60	75	61	44	87	162	85	57	77
217	2021-01-10	70	58	79	68	79	53	51	63	77	56	40	81	156	79	57	78
218	2021-01-10 01:00:00	70	56	79	72	79	51	46	69	79	53	39	79	147	77	57	77
219	2021-01-10 02:00:00	73	55	86	73	86	51	47	70	75	54	47	79	147	75	58	77
220	2021-01-10 03:00:00	74	56	75	79	95	48	51	65	70	64	54	80	142	73	59	78
221	2021-01-10 04:00:00	75	59	79	78	98	48	48	67	72	67	53	80	135	73	60	75
222	2021-01-10 05:00:00	79	58	78	83	97	47	49	67	71	59	49	77	137	70	56	74
223	2021-01-10 06:00:00	87	58	83	81	105	49	63	64	66	61	51	76	129	69	58	78
224	2021-01-10 07:00:00	91	61	74	80	105	49	58	63	65	68	58	78	135	67	60	79
225	2021-01-10 08:00:00	89	61	75	79	108	48	55	64	62	73	55	79	139	69	61	79
226	2021-01-10 09:00:00	87	65	74	79	109	49	57	64	68	73	57	76	139	67	64	84
227	2021-01-10 10:00:00	74	66	70	87	108	50	60	67	72	67	49	79	147	73	65	86
228	2021-01-10 11:00:00	54	70	66	95	98	54	59	72	77	75	46	82	152	79	68	88
229	2021-01-10 12:00:00	42	68	65	80	82	57	60	75	77	67	46	76	160	70	66	82
230	2021-01-10 13:00:00	46	68	64	57	54	59	53	77	81	55	41	68	125	56	58	81
231	2021-01-10 14:00:00	48	70	66	40	40	60	49	86	82	46	39	62	115	53	47	78
232	2021-01-10 15:00:00	46	72	67	35	30	54	52	76	73	41	33	61	104	60	39	74
233	2021-01-10 16:00:00	41	69	58	30	26	47	48	51	55	35	29	62	101	60	38	75
234	2021-01-10 17:00:00	38	61	58	29	21	42	67	53	58	33	18	62	76	63	38	73
235	2021-01-10 18:00:00	37	59	64	27	21	42	54	58	58	38	23	61	72	66	42	70
236	2021-01-10 19:00:00	42	58	64	32	24	40	57	55	63	41	45	62	70	68	46	73
237	2021-01-10 20:00:00	54	57	67	38	32	44	65	49	67	41	53	67	87	67	47	77
238	2021-01-10 21:00:00	65	62	72	47	29	46	53	50	67	46	56	74	102	64	48	75
239	2021-01-10 22:00:00	64	64	62	54	30	50	64	45	67	52	60	73	104	55	50	71
240	2021-01-10 23:00:00	63	64	68	59	28	50	70	44	77	59	67	72	107	48	48	69
241	2021-01-11	65	65	60	59	26	51	45	42	71	64	72	72	105	40	47	67
242	2021-01-11 01:00:00	64	61	54	57	27	52	40	43	70	50	68	68	103	35	53	65
243	2021-01-11 02:00:00	65	57	52	57	27	53	46	42	70	48	61	65	101	32	58	64
244	2021-01-11 03:00:00	68	58	53	59	27	54	50	41	66	41	55	62	98	30	65	64
245	2021-01-11 04:00:00	67	58	52	58	25	53	47	39	69	41	52	60	96	31	66	62
246	2021-01-11 05:00:00	65	56	52	60	28	51	47	39	62	43	50	58	90	30	58	58
247	2021-01-11 06:00:00	61	58	53	61	28	49	49	38	54	42	48	56	71	29	51	57
248	2021-01-11 07:00:00	60	57	55	63	32	47	47	36	49	47	44	53	56	27	49	58
249	2021-01-11 08:00:00	65	56	56	64	35	45	51	35	41	46	40	52	52	25	49	58
250	2021-01-11 09:00:00	67	53	55	64	39	40	53	36	40	48	43	53	49	27	49	60
251	2021-01-11 10:00:00	71	48	55	68	44	41	51	36	46	47	41	52	49	27	45	62
252	2021-01-11 11:00:00	55	47	57	65	44	43	45	22	34	52	41	53	54	27	30	59
253	2021-01-11 12:00:00	32	39	44	51	33	35	31	16	26	39	41	57	40	27	16	52
254	2021-01-11 13:00:00	26	36	37	41	27	37	26	17	21	25	38	63	35	28	10	50
255	2021-01-11 14:00:00	23	33	34	28	23	30	19	19	16	15	33	46	45	28	10	43
256	2021-01-11 15:00:00	22	29	34	30	20	20	14	18	19	13	31	33	37	26	12	41
257	2021-01-11 16:00:00	22	25	34	28	21	18	17	19	20	12	0	32	25	0	14	46
258	2021-01-11 17:00:00	24	32	35	29	22	15	26	21	23	17	30	33	28	26	23	43
259	2021-01-11 18:00:00	26	36	42	28	23	16	32	24	23	21	32	33	31	26	32	48
260	2021-01-11 19:00:00	31	38	44	31	25	17	35	28	24	30	35	41	41	34	44	55
261	2021-01-11 20:00:00	37	42	56	36	30	18	41	39	32	33	40	55	47	39	54	57
262	2021-01-11 21:00:00	39	45	68	45	39	25	61	42	44	37	45	64	72	37	57	58
263	2021-01-11 22:00:00	42	50	77	52	45	31	75	49	56	41	46	61	76	36	57	62
264	2021-01-11 23:00:00	47	50	63	52	50	37	74	49	57	44	46	62	70	36	52	62
265	2021-01-12	49	49	60	54	54	47	61	47	55	45	46	61	70	35	49	61
266	2021-01-12 01:00:00	49	51	55	50	54	44	49	39	51	42	46	53	69	32	53	58
267	2021-01-12 02:00:00	48	50	54	51	60	45	52	39	50	37	45	51	66	30	52	58
268	2021-01-12 03:00:00	44	50	52	51	61	40	50	46	47	38	44	46	64	27	50	55
269	2021-01-12 04:00:00	42	50	47	51	62	37	48	40	45	39	41	44	58	31	43	53
270	2021-01-12 05:00:00	46	50	43	54	63	34	45	40	43	38	41	47	55	30	41	54
271	2021-01-12 06:00:00	52	51	44	51	62	34	43	38	48	47	40	47	54	28	45	52
272	2021-01-12 07:00:00	52	52	42	50	63	34	39	38	42	48	40	44	53	27	45	53
273	2021-01-12 08:00:00	56	52	38	54	67	34	41	39	52	43	41	46	54	33	48	55
274	2021-01-12 09:00:00	62	53	41	63	67	36	40	41	49	43	44	46	59	37	54	57
275	2021-01-12 10:00:00	64	57	44	76	71	41	54	45	52	42	49	44	64	34	56	58
276	2021-01-12 11:00:00	61	64	43	75	70	47	47	57	55	45	62	42	59	51	50	57
277	2021-01-12 12:00:00	54	66	35	75	71	48	46	64	58	59	64	40	67	45	49	53
278	2021-01-12 13:00:00	46	61	32	69	65	44	42	60	55	38	55	30	60	38	34	42
279	2021-01-12 14:00:00	45	54	32	58	57	40	32	54	47	29	50	28	59	33	24	37
280	2021-01-12 15:00:00	43	54	31	47	49	39	30	49	43	28	45	27	44	34	30	32
281	2021-01-12 16:00:00	41	48	30	39	43	33	30	52	42	23	38	29	40	33	29	30
282	2021-01-12 17:00:00	42	43	30	38	43	32	39	54	46	26	37	30	40	33	27	31
283	2021-01-12 18:00:00	42	39	36	41	41	32	49	55	44	28	36	37	40	35	31	36
284	2021-01-12 19:00:00	45	49	42	44	43	33	56	63	47	39	44	48	46	41	41	48
285	2021-01-12 20:00:00	51	57	49	49	48	39	80	73	51	49	48	55	71	50	56	55
286	2021-01-12 21:00:00	55	66	72	56	59	46	64	74	56	61	52	60	92	57	63	55
287	2021-01-12 22:00:00	61	70	70	62	63	52	53	80	58	89	55	63	97	62	67	59
288	2021-01-12 23:00:00	68	73	69	72	66	58	56	81	62	80	59	63	97	61	68	58
289	2021-01-13	74	73	73	74	70	54	53	86	59	75	59	61	99	62	66	54
290	2021-01-13 01:00:00	74	71	57	84	73	50	55	76	56	78	58	58	94	66	63	55
291	2021-01-13 02:00:00	78	71	58	93	75	52	54	73	55	65	59	58	88	68	59	54
292	2021-01-13 03:00:00	84	69	55	86	76	51	59	67	55	79	59	61	84	69	57	53
293	2021-01-13 04:00:00	84	71	54	85	74	49	61	65	54	66	55	61	71	73	56	52
294	2021-01-13 05:00:00	85	67	53	81	72	50	55	64	48	53	54	58	71	79	54	52
295	2021-01-13 06:00:00	88	64	51	82	71	48	53	69	52	52	54	56	67	80	58	52
296	2021-01-13 07:00:00	89	63	51	82	71	48	54	74	56	55	53	54	68	82	60	54
297	2021-01-13 08:00:00	91	63	55	83	71	50	61	81	58	56	54	53	74	79	59	54
298	2021-01-13 09:00:00	94	72	56	86	74	54	63	83	58	57	55	54	74	86	64	57
299	2021-01-13 10:00:00	99	69	61	84	75	56	53	86	64	63	63	53	74	91	69	57
300	2021-01-13 11:00:00	99	72	61	82	75	60	63	87	66	87	71	55	78	88	64	56
301	2021-01-13 12:00:00	99	64	59	77	76	56	44	90	51	80	70	60	88	95	52	57
302	2021-01-13 13:00:00	102	56	51	66	70	54	45	91	57	63	71	58	75	88	40	49
303	2021-01-13 14:00:00	93	52	50	59	63	54	37	86	58	56	64	59	65	77	35	48
304	2021-01-13 15:00:00	89	49	49	57	61	47	53	70	48	46	56	64	70	60	35	46
305	2021-01-13 16:00:00	91	48	45	69	57	40	49	55	49	42	52	64	72	63	35	46
306	2021-01-13 17:00:00	92	47	49	77	59	43	48	53	47	41	51	64	71	62	42	50
307	2021-01-13 18:00:00	102	48	54	86	58	41	60	60	49	45	52	63	71	63	51	60
308	2021-01-13 19:00:00	107	55	61	93	66	41	66	72	51	68	56	70	69	69	68	73
309	2021-01-13 20:00:00	114	62	83	106	74	45	93	86	61	85	62	86	103	75	88	78
310	2021-01-13 21:00:00	119	66	87	112	79	49	92	92	74	91	67	93	130	81	92	80
311	2021-01-13 22:00:00	123	70	92	118	86	56	90	97	86	106	70	101	133	79	88	83
312	2021-01-13 23:00:00	128	79	95	122	90	60	87	104	86	90	72	108	125	73	85	81
313	2021-01-14	129	76	82	126	94	60	80	107	82	97	73	104	114	62	85	78
314	2021-01-14 01:00:00	128	75	82	128	98	65	76	99	77	78	75	95	91	56	80	83
315	2021-01-14 02:00:00	132	76	77	123	94	64	73	96	76	86	74	86	92	52	82	76
316	2021-01-14 03:00:00	128	75	84	117	96	61	76	87	73	79	70	85	89	45	76	76
317	2021-01-14 04:00:00	129	81	71	119	94	59	65	82	70	77	69	89	85	40	71	71
318	2021-01-14 05:00:00	127	85	70	112	94	57	71	79	69	74	66	83	84	38	71	70
319	2021-01-14 06:00:00	127	85	68	114	93	57	71	79	69	69	64	75	85	38	72	72
320	2021-01-14 07:00:00	128	89	72	121	95	53	57	71	72	70	61	76	81	36	73	71
321	2021-01-14 08:00:00	126	92	67	128	96	54	73	62	74	82	59	79	81	42	72	73
322	2021-01-14 09:00:00	124	90	65	129	96	59	68	59	76	78	61	81	84	39	73	75
323	2021-01-14 10:00:00	132	96	68	134	98	58	71	65	72	84	68	79	87	46	77	77
324	2021-01-14 11:00:00	142	105	60	144	100	62	77	85	77	74	69	71	88	50	80	77
325	2021-01-14 12:00:00	123	102	61	151	99	41	64	103	82	62	68	75	94	45	79	73
326	2021-01-14 13:00:00	99	98	57	141	109	52	61	95	91	58	60	82	94	67	75	69
327	2021-01-14 14:00:00	88	83	50	114	110	62	61	86	84	50	51	73	93	50	59	62
328	2021-01-14 15:00:00	83	68	50	92	105	63	59	67	63	48	51	60	88	50	46	58
329	2021-01-14 16:00:00	77	57	48	86	106	64	66	62	56	45	49	59	84	60	47	63
330	2021-01-14 17:00:00	75	55	52	81	108	57	70	51	60	47	47	55	77	60	53	65
331	2021-01-14 18:00:00	79	62	53	85	106	56	82	49	64	48	50	60	82	67	61	73
332	2021-01-14 19:00:00	85	69	62	96	112	56	104	74	69	66	57	69	101	75	74	88
333	2021-01-14 20:00:00	89	80	75	107	118	58	117	85	88	80	67	90	136	82	97	93
334	2021-01-14 21:00:00	94	92	97	110	129	71	157	93	99	88	75	105	138	88	105	95
335	2021-01-14 22:00:00	99	100	116	112	133	82	118	94	107	85	80	106	144	86	100	95
336	2021-01-14 23:00:00	107	114	127	113	137	83	102	90	101	99	86	109	131	81	97	97
337	2021-01-15	112	123	131	124	127	87	91	89	92	97	89	110	128	77	95	93
338	2021-01-15 01:00:00	119	124	129	132	143	84	86	89	87	90	85	108	122	72	93	87
339	2021-01-15 02:00:00	125	119	120	135	144	76	85	91	81	93	83	98	118	74	89	92
340	2021-01-15 03:00:00	128	114	114	132	145	75	89	108	85	95	82	90	111	72	87	89
341	2021-01-15 04:00:00	127	111	114	136	143	72	84	121	83	100	80	86	109	72	86	87
342	2021-01-15 05:00:00	131	106	106	129	142	70	84	123	86	90	77	82	106	70	85	87
343	2021-01-15 06:00:00	131	108	105	130	139	68	77	117	81	93	77	84	99	68	88	87
344	2021-01-15 07:00:00	132	96	105	130	136	71	87	121	86	102	79	89	94	68	91	90
345	2021-01-15 08:00:00	134	95	109	123	138	68	83	123	86	97	79	93	85	70	96	91
346	2021-01-15 09:00:00	136	94	107	122	143	71	93	118	85	95	83	97	97	76	101	92
347	2021-01-15 10:00:00	142	97	100	124	151	83	90	120	87	88	91	96	102	82	105	98
348	2021-01-15 11:00:00	148	104	116	133	119	94	94	119	94	91	94	97	106	82	105	97
349	2021-01-15 12:00:00	152	113	106	145	130	102	100	120	97	95	102	97	102	80	98	97
350	2021-01-15 13:00:00	138	109	98	149	118	103	83	175	99	93	103	85	95	67	77	93
351	2021-01-15 14:00:00	123	95	88	140	111	97	84	129	100	78	102	72	100	48	61	91
352	2021-01-15 15:00:00	96	93	77	122	100	91	85	102	97	74	99	66	95	39	66	87
353	2021-01-15 16:00:00	89	89	79	107	85	84	75	91	87	63	98	61	101	36	72	92
354	2021-01-15 17:00:00	89	86	72	80	78	85	81	89	72	60	98	65	95	41	75	95
355	2021-01-15 18:00:00	92	80	75	74	78	82	89	89	58	69	100	77	91	39	86	102
356	2021-01-15 19:00:00	94	88	84	79	82	82	98	96	78	84	107	93	113	42	105	123
357	2021-01-15 20:00:00	101	98	100	85	86	88	108	107	98	109	112	113	151	53	117	130
358	2021-01-15 21:00:00	105	100	114	90	95	94	124	108	117	96	114	134	155	60	121	130
359	2021-01-15 22:00:00	110	112	136	98	88	93	143	113	129	103	113	147	166	59	127	126
360	2021-01-15 23:00:00	116	111	132	100	92	98	120	123	123	128	117	150	169	57	129	124
361	2021-01-16	122	113	114	106	96	101	122	125	115	117	117	151	157	55	124	122
362	2021-01-16 01:00:00	121	127	110	116	96	101	114	123	112	120	120	148	146	54	118	120
363	2021-01-16 02:00:00	122	134	116	124	96	100	108	123	115	108	125	137	146	53	115	115
364	2021-01-16 03:00:00	125	141	102	124	95	100	108	127	113	98	127	128	145	53	111	113
365	2021-01-16 04:00:00	125	134	108	122	94	95	117	122	108	93	124	127	144	52	111	113
366	2021-01-16 05:00:00	130	131	104	119	90	96	121	119	103	94	122	131	137	47	115	111
367	2021-01-16 06:00:00	134	133	102	123	93	97	106	130	102	89	120	133	137	52	118	115
368	2021-01-16 07:00:00	138	137	98	119	94	96	105	115	101	97	117	129	132	52	121	117
369	2021-01-16 08:00:00	139	135	109	122	97	98	125	111	99	91	118	127	133	50	120	119
370	2021-01-16 09:00:00	139	138	117	124	97	100	116	115	99	107	118	126	135	49	118	118
371	2021-01-16 10:00:00	138	132	112	123	97	102	115	125	108	116	115	128	138	49	116	127
372	2021-01-16 11:00:00	143	136	109	131	92	103	125	122	114	114	119	135	141	51	121	122
373	2021-01-16 12:00:00	142	134	103	123	63	108	116	130	116	114	125	142	155	51	131	120
374	2021-01-16 13:00:00	133	143	100	97	45	109	126	135	119	87	129	151	166	50	137	121
375	2021-01-16 14:00:00	127	141	98	73	35	107	126	143	120	84	133	153	100	53	140	119
376	2021-01-16 15:00:00	96	150	97	54	32	105	130	144	127	96	141	150	77	66	142	127
377	2021-01-16 16:00:00	73	150	100	43	31	105	139	143	119	73	145	144	70	66	135	122
378	2021-01-16 17:00:00	44	148	91	40	29	95	134	139	80	60	151	136	42	68	118	121
379	2021-01-16 18:00:00	37	147	96	37	32	80	115	142	55	79	155	105	35	73	92	116
380	2021-01-16 19:00:00	35	135	99	36	31	70	120	124	38	95	158	63	35	77	71	118
381	2021-01-16 20:00:00	28	116	102	38	32	52	95	91	37	98	152	47	30	75	57	112
382	2021-01-16 21:00:00	27	101	118	38	33	39	64	83	37	47	131	40	33	57	42	105
383	2021-01-16 22:00:00	26	75	124	37	38	29	56	83	37	42	83	35	31	40	36	93
384	2021-01-16 23:00:00	26	59	112	39	38	26	44	27	33	40	59	30	29	30	34	85
385	2021-01-17	27	48	74	39	37	19	37	19	32	31	38	26	21	28	34	61
386	2021-01-17 01:00:00	27	39	47	36	35	20	30	19	29	26	16	26	25	26	33	46
387	2021-01-17 02:00:00	29	29	33	34	35	21	28	19	28	26	8	22	31	24	29	39
388	2021-01-17 03:00:00	30	21	26	38	33	16	24	18	26	23	9	17	32	23	30	33
389	2021-01-17 04:00:00	30	21	21	37	30	19	25	18	24	22	10	17	26	23	29	29
390	2021-01-17 05:00:00	31	22	20	38	31	19	28	17	27	24	11	17	28	20	29	26
391	2021-01-17 06:00:00	30	21	20	40	33	18	23	18	30	22	17	20	28	18	31	25
392	2021-01-17 07:00:00	30	24	20	41	33	19	29	19	28	20	19	21	30	18	35	25
393	2021-01-17 08:00:00	30	27	19	39	35	18	27	21	23	24	19	21	31	18	36	25
394	2021-01-17 09:00:00	33	32	17	39	37	21	32	22	28	29	18	23	35	18	36	25
395	2021-01-17 10:00:00	32	34	20	40	39	24	34	24	28	31	20	24	38	22	36	27
396	2021-01-17 11:00:00	33	30	20	42	39	26	32	24	29	32	19	21	53	22	30	28
397	2021-01-17 12:00:00	32	28	21	41	36	28	28	25	37	26	17	19	62	24	21	26
398	2021-01-17 13:00:00	24	23	19	38	29	29	23	24	28	22	15	20	54	22	13	26
399	2021-01-17 14:00:00	19	25	22	32	26	18	22	29	23	14	14	20	52	20	10	26
400	2021-01-17 15:00:00	20	25	20	29	24	20	21	18	25	14	14	18	34	16	12	26
401	2021-01-17 16:00:00	19	29	22	26	20	20	26	15	24	16	13	22	33	15	19	29
402	2021-01-17 17:00:00	20	29	23	25	20	16	30	14	23	15	14	31	39	12	25	30
403	2021-01-17 18:00:00	20	30	27	28	23	20	41	14	22	16	15	33	37	12	30	32
404	2021-01-17 19:00:00	24	31	32	31	21	19	40	17	31	19	17	38	33	21	38	34
405	2021-01-17 20:00:00	26	33	39	36	25	23	41	22	30	25	20	44	46	29	48	36
406	2021-01-17 21:00:00	31	35	42	38	34	28	47	30	33	27	21	45	63	31	50	39
407	2021-01-17 22:00:00	32	38	42	39	37	29	49	32	38	27	25	51	57	30	49	38
408	2021-01-17 23:00:00	33	40	38	36	40	32	47	34	45	29	27	55	65	29	44	36
409	2021-01-18	32	43	35	37	43	35	48	33	49	26	29	53	62	26	41	34
410	2021-01-18 01:00:00	30	44	33	39	48	38	48	31	50	24	27	47	59	23	39	34
411	2021-01-18 02:00:00	28	42	32	41	52	36	49	30	52	25	26	45	56	22	39	33
412	2021-01-18 03:00:00	29	41	32	42	51	36	45	27	49	29	25	44	54	20	41	32
413	2021-01-18 04:00:00	29	40	29	41	47	39	46	28	50	32	26	43	54	20	43	33
414	2021-01-18 05:00:00	30	38	30	40	49	36	42	28	51	28	25	37	57	20	45	31
415	2021-01-18 06:00:00	31	37	25	38	49	37	35	30	53	31	27	31	56	21	47	31
416	2021-01-18 07:00:00	34	36	23	41	48	38	36	31	51	31	29	31	55	22	51	30
417	2021-01-18 08:00:00	35	36	24	45	49	40	32	38	47	30	30	30	61	22	51	29
418	2021-01-18 09:00:00	40	35	26	57	52	33	36	43	51	37	32	28	59	31	48	31
419	2021-01-18 10:00:00	42	38	29	65	53	33	37	58	56	37	40	34	66	37	50	33
420	2021-01-18 11:00:00	39	36	30	60	53	29	40	88	54	34	47	40	69	41	46	33
421	2021-01-18 12:00:00	34	37	29	56	54	34	31	64	53	27	49	36	60	44	36	33
422	2021-01-18 13:00:00	30	37	28	45	52	46	24	58	59	21	44	34	53	38	24	30
423	2021-01-18 14:00:00	30	35	25	37	53	49	26	58	52	16	37	31	55	34	20	29
424	2021-01-18 15:00:00	32	35	23	32	47	51	30	40	41	18	27	31	53	36	18	31
425	2021-01-18 16:00:00	30	33	31	33	43	42	40	22	42	20	28	32	55	36	20	32
426	2021-01-18 17:00:00	32	31	51	36	42	38	49	31	44	21	31	33	52	34	18	33
427	2021-01-18 18:00:00	37	33	55	39	39	33	57	34	42	30	31	38	56	35	28	39
428	2021-01-18 19:00:00	44	35	56	42	42	31	66	39	42	35	36	42	70	37	42	46
429	2021-01-18 20:00:00	47	39	73	46	47	30	55	47	50	43	35	49	83	47	47	51
430	2021-01-18 21:00:00	44	47	71	49	52	36	47	49	63	45	37	54	97	53	49	52
431	2021-01-18 22:00:00	41	48	64	46	56	42	47	51	58	42	41	56	84	56	46	54
432	2021-01-18 23:00:00	39	59	65	46	55	44	51	61	58	39	40	58	88	55	45	53
433	2021-01-19	40	65	66	48	57	47	51	67	55	41	40	55	84	53	49	53
434	2021-01-19 01:00:00	41	64	55	54	46	48	50	58	54	40	40	50	89	51	49	53
435	2021-01-19 02:00:00	46	63	52	60	44	43	59	53	52	47	39	51	84	51	46	49
436	2021-01-19 03:00:00	49	61	50	60	50	44	56	54	54	49	40	54	78	51	48	48
437	2021-01-19 04:00:00	52	59	47	59	53	43	56	67	57	48	40	53	72	54	49	50
438	2021-01-19 05:00:00	54	61	44	58	56	43	54	64	57	38	40	53	63	60	49	48
439	2021-01-19 06:00:00	62	60	40	56	58	44	53	56	60	40	37	52	64	61	47	47
440	2021-01-19 07:00:00	63	61	42	56	60	42	55	52	57	41	37	50	64	68	49	47
441	2021-01-19 08:00:00	61	65	40	59	61	47	56	52	59	42	38	49	65	71	44	48
442	2021-01-19 09:00:00	63	65	35	64	61	48	61	62	65	49	37	45	66	70	47	49
443	2021-01-19 10:00:00	70	66	41	69	67	52	62	65	64	49	45	42	77	83	60	51
444	2021-01-19 11:00:00	72	66	45	66	72	57	79	77	64	62	54	44	79	96	54	54
445	2021-01-19 12:00:00	61	62	56	66	71	57	61	74	71	46	58	53	81	98	55	55
446	2021-01-19 13:00:00	59	58	60	57	69	54	43	75	72	40	64	66	72	91	41	57
447	2021-01-19 14:00:00	61	54	60	57	67	47	34	78	68	41	71	71	81	91	33	57
448	2021-01-19 15:00:00	65	45	61	55	58	47	32	78	67	44	71	67	90	90	31	59
449	2021-01-19 16:00:00	69	49	60	63	47	39	30	78	58	48	61	66	69	89	37	63
450	2021-01-19 17:00:00	72	52	55	60	42	41	39	83	46	56	60	72	72	81	49	63
451	2021-01-19 18:00:00	76	53	54	62	36	33	49	84	44	59	65	78	53	83	56	74
452	2021-01-19 19:00:00	79	60	64	69	38	33	63	81	49	63	73	88	70	91	65	88
453	2021-01-19 20:00:00	83	70	67	78	47	42	76	69	62	68	78	103	106	93	76	91
454	2021-01-19 21:00:00	84	71	80	86	58	44	85	76	77	68	79	114	136	95	84	90
455	2021-01-19 22:00:00	82	79	80	89	62	50	89	88	77	65	80	120	126	89	88	89
456	2021-01-19 23:00:00	86	90	86	101	65	59	80	94	74	68	83	119	123	80	85	91
457	2021-01-20	86	91	79	104	65	60	86	94	78	65	84	114	116	77	85	87
458	2021-01-20 01:00:00	86	92	84	106	70	66	83	93	79	77	84	111	107	72	84	83
459	2021-01-20 02:00:00	86	88	79	107	74	70	82	95	74	80	86	104	93	70	81	79
460	2021-01-20 03:00:00	87	89	78	106	73	66	86	94	74	74	85	98	101	68	78	82
461	2021-01-20 04:00:00	91	94	81	104	71	65	83	93	74	72	84	94	97	66	78	78
462	2021-01-20 05:00:00	91	94	78	92	78	63	84	92	78	66	81	94	89	63	78	78
463	2021-01-20 06:00:00	92	93	77	87	80	61	83	95	77	75	78	95	82	58	82	78
464	2021-01-20 07:00:00	92	109	81	84	88	62	93	96	82	71	77	98	84	57	88	79
465	2021-01-20 08:00:00	93	97	81	91	94	62	98	94	85	77	76	100	87	54	92	77
466	2021-01-20 09:00:00	94	96	82	91	97	65	97	94	92	68	73	102	91	55	97	82
467	2021-01-20 10:00:00	96	96	87	97	99	69	97	98	95	81	68	107	97	56	100	85
468	2021-01-20 11:00:00	95	89	81	102	103	76	93	102	98	103	68	94	111	54	101	89
469	2021-01-20 12:00:00	94	84	68	99	110	79	87	84	96	91	67	107	123	53	96	87
470	2021-01-20 13:00:00	95	76	73	97	116	81	85	97	98	77	68	103	112	51	88	86
471	2021-01-20 14:00:00	93	69	66	97	116	86	77	152	100	81	62	94	119	51	82	87
472	2021-01-20 15:00:00	94	63	72	99	103	85	71	183	101	71	58	94	114	47	78	86
473	2021-01-20 16:00:00	94	67	63	97	92	82	66	159	109	65	57	97	119	53	79	89
474	2021-01-20 17:00:00	96	69	71	97	96	78	68	147	111	73	63	105	126	53	78	94
475	2021-01-20 18:00:00	101	69	74.5	106	105.5	77.5	75.5	142	110.5	75.5	67	112.5	132.5	60	85.5	99
476	2021-01-20 19:00:00	106	69	78	115	115	77	83	137	110	78	71	120	139	67	93	104
477	2021-01-20 20:00:00	111	78	91	131	123	78	89	137	115	91	70	129	156	66	103	108
478	2021-01-20 21:00:00	113	80	93	138	129	86	91	129	124	102	73	136	177	56	103	114
479	2021-01-20 22:00:00	119	79	94	133	129	92	95	105	141	108	77	139	170	57	100	110
480	2021-01-20 23:00:00	124	89	92	126	126	99	94	101	134	102	79	145	156	51	100	111
481	2021-01-21	125	90	99	124	124	101	88	99	146	96	80	142	156	48	99	108
482	2021-01-21 01:00:00	127	89	88	130	113	101	87	101	150	97	83	136	152	49	99	99
483	2021-01-21 02:00:00	124	92	83	130	132	105	84	100	151	103	83	133	152	57	99	91
484	2021-01-21 03:00:00	125	95	91	127	134	113	92	97	156	106	83	135	155	54	97	84
485	2021-01-21 04:00:00	125	92	82	127	136	111	91	97	162	107	80	143	152	49	95	80
486	2021-01-21 05:00:00	126	89	84	120	134	107	91	100	168	91	79	139	145	40	98	79
487	2021-01-21 06:00:00	122	90	79	113	135	104	81	92	182	102	82	132	142	48	98	79
488	2021-01-21 07:00:00	120	84	88	110	139	97	89	85	177	112	83	135	140	41	98	77
489	2021-01-21 08:00:00	119	79	82	112	140	97	95	87	168	101	84	134	145	40	93	81
490	2021-01-21 09:00:00	118	83	82	118	124	91	102	90	203	93	88	128	141	41	92	80
491	2021-01-21 10:00:00	115	88	90	126	136	97	99	100	155	86	94	126	144	42	97	87
492	2021-01-21 11:00:00	118	87	89	132	139	99	108	111	150	79	99	121	149	42	99	87
493	2021-01-21 12:00:00	104	90	79	133	141	110	91	106	155	78	102	118	158	47	81	90
494	2021-01-21 13:00:00	78	106	89	124	138	109	84	125	125	65	103	120	150	38	64	93
495	2021-01-21 14:00:00	62	90	89	100	138	106	78	115	109	54	98	104	145	39	58	99
496	2021-01-21 15:00:00	55	99	85	91	127	99	73	77	93	51	87	88	136	37	55	97
497	2021-01-21 16:00:00	54	96	89	77	113	84	81	48	171	50	78	82	134	37	46	97
498	2021-01-21 17:00:00	52	93	85	75	101	78	72	40	110	47	75	87	133	44	41	100
499	2021-01-21 18:00:00	57	95	87	78	95	74	95	36	119	45	74	97	117	51	48	101
500	2021-01-21 19:00:00	64	89	88	80	101	69	95	45	117	46	87	118	116	58	66	101
501	2021-01-21 20:00:00	72	94	99	89	92	74	92	77	123	53	89	134	137	64	76	98
502	2021-01-21 21:00:00	77	96	90	92	107	82	97	85	123	53	93	137	144	65	80	96
503	2021-01-21 22:00:00	75	105	94	95	113	82	103	83	132	55	95	131	146	65	88	95
504	2021-01-21 23:00:00	71	105	91	98	120	83	107	82	130	63	97	127	143	61	97	97
505	2021-01-22	72	114	84	94	117	89	115	82	126	60	99	120	135	60	99	95
506	2021-01-22 01:00:00	70	111	86	93	124	86	105	83	130	57	92	116	124	57	99	88
507	2021-01-22 02:00:00	71	111	83	90	125	89	108	84	133	54	99	114	127	50	98	88
508	2021-01-22 03:00:00	69	109	88	89	121	88	111	86	126	53	100	114	121	51	95	84
509	2021-01-22 04:00:00	72	111	74	84	125	85	112	85	124	56	102	109	120	46	94	81
510	2021-01-22 05:00:00	76	103	68	82	121	82	93	85	120	59	105	102	120	41	92	82
511	2021-01-22 06:00:00	80	104	78	86	118	78	110	85	114	62	109	100	117	43	92	80
512	2021-01-22 07:00:00	83	112	76	80	115	81	97	90	118	58	103	99	121	35	94	81
513	2021-01-22 08:00:00	83	109	74	80	112	80	87	87	117	61	104	97	128	31	96	84
514	2021-01-22 09:00:00	86	112	74	81	116	85	98	92	114	66	111	92	124	28	99	81
515	2021-01-22 10:00:00	94	116	78	85	119	89	104	128	115	67	107	94	131	26	99	87
516	2021-01-22 11:00:00	97	111	74	87	118	95	88	100	115	71	91	110	133	34	93	92
517	2021-01-22 12:00:00	94	108	62	92	118	102	86	71	119	59	71	107	142	41	84	91
518	2021-01-22 13:00:00	76	97	59	87	115	108	68	66	124	54	56	101	155	51	73	83
519	2021-01-22 14:00:00	64	88	42	78	106	100	55	34	126	44	44	90	156	52	59	73
520	2021-01-22 15:00:00	57	82	40	70	93	83	52	23	114	34	38	91	154	44	49	69
521	2021-01-22 16:00:00	51	71	40	65	85	79	54	28	103	29	34	97	138	40	47	66
522	2021-01-22 17:00:00	50	60	43	65	80	65	53	36	98	33	30	95	126	41	46	68
523	2021-01-22 18:00:00	52	79	45	64	84	52	58	48	99	38	35	95	125	48	48	69
524	2021-01-22 19:00:00	55	56	47	68	89	56	64	60	104	57	47	98	133	50	61	78
525	2021-01-22 20:00:00	59	66	53	76	94	66	77	66	112	56	52	106	158	53	72	90
526	2021-01-22 21:00:00	61	70	69	80	92	68	78	72	129	53	60	118	170	59	77	91
527	2021-01-22 22:00:00	64	80	71	86	98	75	66	81	132	53	68	120	167	60	77	91
528	2021-01-22 23:00:00	68	79	76	86	99	90	81	86	134	63	72	118	157	60	80	88
529	2021-01-23	75	86	77	87	102	96	82	83	135	66	75	118	157	57	83	85
530	2021-01-23 01:00:00	79	89	87	92	105	99	96	83	134	63	76	114	156	54	84	84
531	2021-01-23 02:00:00	84	90	90	98	108	101	90	81	134	60	75	116	150	55	92	83
532	2021-01-23 03:00:00	92	95	94	103	105	100	110	77	130	57	75	116	148	55	93	81
533	2021-01-23 04:00:00	96	97	92	104	109	99	100	78	125	62	75	112	140	54	84	81
534	2021-01-23 05:00:00	101	97	85	106	107	97	106	79	124	61	74	112	127	52	83	83
535	2021-01-23 06:00:00	104	108	89	110	111	98	108	78	121	61	72	111	120	53	84	81
536	2021-01-23 07:00:00	108	111	85	111	113	98	110	82	117	65	72	106	122	54	88	85
537	2021-01-23 08:00:00	110	115	88	113	115	99	114	94	118	68	73	102	114	55	94	83
538	2021-01-23 09:00:00	111	120	81	110	118	97	122	93	117	72	77	106	110	57	98	85
539	2021-01-23 10:00:00	118	118	90	117	118	98	123	90	119	78	79	104	111	58	100	90
540	2021-01-23 11:00:00	124	126	97	117	119	101	113	101	119	78	92	98	119	56	97	88
541	2021-01-23 12:00:00	129	128	98	118	119	104	103	121	121	79	116	95	121	64	96	79
542	2021-01-23 13:00:00	127	130	103	118	115	108	93	131	119	77	129	87	116	79	95	71
543	2021-01-23 14:00:00	127	130	111	113	112	103	89	135	117	88	134	83	108	99	85	65
544	2021-01-23 15:00:00	126	127	118	108	110	98	98	141	107	92	133	88	80	111	79	65
545	2021-01-23 16:00:00	126	122	115	109	108	93	106	140	93	100	130	109	45	120	77	65
546	2021-01-23 17:00:00	123	124	122	111	105	91	94	138	94	110	130	110	42	123	81	71
547	2021-01-23 18:00:00	124	119	123	111	107	88	96	136	101	108	131	89	41	124	84	72
548	2021-01-23 19:00:00	131	121	131	121	107	90	111	133	107	126	135	93	55	127	89	78
549	2021-01-23 20:00:00	136	124	141	129	113	93	109	132	110	123	141	99	85	131	97	80
550	2021-01-23 21:00:00	138	120	134	129	112	100	117	134	119	127	146	105	109	125	103	81
551	2021-01-23 22:00:00	139	129	134	124	110	102	126	136	113	127	151	101	105	125	102	77
552	2021-01-23 23:00:00	142	130	125	121	107	103	129	140	109	130	160	94	107	120	105	75
553	2021-01-24	142	137	126	124	105	102	121	136	116	127	162	89	106	117	102	78
554	2021-01-24 01:00:00	139	131	125	124	103	101	133	131	107	128	168	87	88	121	93	77
555	2021-01-24 02:00:00	140	134	118	114	102	99	124	125	109	117	180	86	77	122	93	85
556	2021-01-24 03:00:00	146	133	106	117	99	97	117	135	112	123	183	89	80	121	97	86
557	2021-01-24 04:00:00	151	128	102	115	94	99	121	137	106	120	185	97	73	112	101	90
558	2021-01-24 05:00:00	148	135	106	120	90	97	113	136	103	116	187	103	65	101	108	90
559	2021-01-24 06:00:00	149	141	101	122	88	98	120	136	103	103	187	101	70	99	113	92
560	2021-01-24 07:00:00	146	145	103	134	84	99	123	136	111	116	187	104	69	96	120	94
561	2021-01-24 08:00:00	145	147	118	131	83	97	138	135	107	119	188	120	66	99	133	88
562	2021-01-24 09:00:00	142	146	109	134	82	99	129	132	100	114	187	131	64	96	136	83
563	2021-01-24 10:00:00	144	151	110	134	78	99	138	135	101	120	188	128	67	95	141	79
564	2021-01-24 11:00:00	143	162	100	127	75	100	150	134	105	124	188	129	66	96	149	80
565	2021-01-24 12:00:00	140	159	116	110	69	100	144	135	100	114	187	128	57	94	153	78
566	2021-01-24 13:00:00	137	167	113	95	65	96	158	131	98	106	184	119	67	93	142	69
567	2021-01-24 14:00:00	137	164	123	82	62	90	148	121	97	93	185	102	73	95	132	63
568	2021-01-24 15:00:00	139	166	131	65	57	85	146	110	91	93	179	81	78	93	119	60
569	2021-01-24 16:00:00	136	167	135	51	49	77	127	99	87	102	170	71	66	98	105	58
570	2021-01-24 17:00:00	118	166	136	43	42	71	117	102	81	93	176	66	67	98	104	57
571	2021-01-24 18:00:00	83	163	137	42	42	65	114	114	68	107	177	66	68	103	108	61
572	2021-01-24 19:00:00	48	173	131	41	47	61	135	128	62	120	189	62	75	104	111	64
573	2021-01-24 20:00:00	46	181	138	44	52	62	114	136	54	128	193	55	90	111	116	65
574	2021-01-24 21:00:00	35	184	142	48	54	59	119	138	52	117	205	52	92	106	112	62
575	2021-01-24 22:00:00	34	181	137	54	54	58	101	139	54	76	213	49	92	109	91	58
576	2021-01-24 23:00:00	43	158	132	54	58	51	96	138	60	48	219	47	90	108	66	58
577	2021-01-25	47	153	134	56	57	48	69	115	72	37	208	48	74	107	50	54
578	2021-01-25 01:00:00	52	131	145	61	56	51	68	53	83	36	209	47	68	98	38	52
579	2021-01-25 02:00:00	54	123	129	60	57	55	62	42	85	37	205	42	56	85	31	48
580	2021-01-25 03:00:00	54	111	119	62	56	52	48	41	81	36	168	40	45	34	35	47
581	2021-01-25 04:00:00	53	101	113	64	58	57	41	31	76	37	161	42	27	20	50	44
582	2021-01-25 05:00:00	51	79	104	63	58	53	41	26	74	35	147	39	25	18	58	43
583	2021-01-25 06:00:00	50	72	99	64	59	49	40	24	75	34	155	34	26	19	54	41
584	2021-01-25 07:00:00	53	61	77	66	64	47	45	22	71	36	126	28	21	21	54	38
585	2021-01-25 08:00:00	52	54	65	75	66	49	44	24	64	35	78	26	20	18	56	37
586	2021-01-25 09:00:00	52	52	52	73	71	50	50	34	66	31	56	26	22	16	58	33
587	2021-01-25 10:00:00	49	57	42	76	76	60	51	42	72	28	41	27	26	20	58	29
588	2021-01-25 11:00:00	44	57	34	78	73	63	53	46	80	33	55	26	25	22	57	27
589	2021-01-25 12:00:00	45	59	32	84	68	66	48	42	75	36	55	27	32	25	57	27
590	2021-01-25 13:00:00	48	56	35	85	58	58	49	38	58	40	47	31	34	29	51	27
591	2021-01-25 14:00:00	48	54	39	72	57	47	44	33	53	40	48	33	44	36	43	28
592	2021-01-25 15:00:00	51	55	44	63	54	40	41	33	52	44	51	37	45	42	35	30
593	2021-01-25 16:00:00	54	56	44	56	53	40	40	31	50	45	55	38	49	38	32	32
594	2021-01-25 17:00:00	54	53	47	51	50	36	50	32	60	36	57	38	43	35	35	34
595	2021-01-25 18:00:00	56	51	56	49	50	35	43	37	57	31	56	36	53	37	46	38
596	2021-01-25 19:00:00	60	48	53	52	49	36	61	45	53	37	60	32	61	45	59	38
597	2021-01-25 20:00:00	65	51	65	60	55	42	55	48	49	39	60	35	65	48	63	42
598	2021-01-25 21:00:00	69	56	63	60	57	49	78	49	49	45	64	40	68	48	65	42
599	2021-01-25 22:00:00	70	63	62	64	59	55	69	54	51	49	65	44	73	46	65	43
600	2021-01-25 23:00:00	72	66	58	67	63	58	64	54	56	51	69	45	67	46	63	40
601	2021-01-26	75	70	55	75	67	59	62	58	60	63	66	45	65	42	65	41
602	2021-01-26 01:00:00	73	70	56	74	59	58	55	53	56	64	64	46	64	39	67	39
603	2021-01-26 02:00:00	71	74	54	73	69	57	54	52	60	54	62	45	60	37	66	39
604	2021-01-26 03:00:00	71	74	53	72	68	53	55	53	55	54	61	40	54	36	65	37
605	2021-01-26 04:00:00	72	77	51	73	68	50	56	50	51	53	61	40	58	34	63	37
606	2021-01-26 05:00:00	71	76	49	79	67	51	61	50	57	50	58	44	60	33	61	36
607	2021-01-26 06:00:00	69	74	49	75	68	53	51	48	54	51	58	46	56	32	61	38
608	2021-01-26 07:00:00	69	72	47	75	71	51	49	50	56	55	59	44	61	32	63	37
609	2021-01-26 08:00:00	69	69	50	74	72	53	53	50	55	50	59	42	54	31	64	39
610	2021-01-26 09:00:00	73	75	52	76	67	50	60	49	60	51	58	41	53	36	66	41
611	2021-01-26 10:00:00	76	77	56	79	77	52	58	52	56	56	62	48	56	44	66	43
612	2021-01-26 11:00:00	77	85	59	80	77	56	56	53	57	63	64	53	60	39	65	43
613	2021-01-26 12:00:00	68	85	55	78	73	59	61	59	61	64	63	56	56	41	70	46
614	2021-01-26 13:00:00	63	89	54	75	73	58	58	68	63	65	67	60	56	40	67	47
615	2021-01-26 14:00:00	57	90	60	67	70	54	58	68	62	57	69	56	59	44	58	47
616	2021-01-26 15:00:00	49	88	68	66	65	49	64	66	61	50	70	53	66	37	62	49
617	2021-01-26 16:00:00	46	85	66	61	57	41	57	67	59	54	67	55	64	46	63	50
618	2021-01-26 17:00:00	48	83	67	61	54	37	59	63	56	43	67	59	67	46	57	54
619	2021-01-26 18:00:00	52	81	63	58	52	42	53	70	59	44	74	61	65	47	45	55
620	2021-01-26 19:00:00	61	73	64	58	54	42	79	70	62	47	77	60	73	52	44	55
621	2021-01-26 20:00:00	72	76	77	62	59	46	85	80	71	55	79	59	77	58	48	58
622	2021-01-26 21:00:00	71	80	73	64	58	54	84	75	72	54	84	57	79	61	53	58
623	2021-01-26 22:00:00	66	77	80	72	56	53	73	78	62	77	85	57	74	64	54	56
624	2021-01-26 23:00:00	59	87	77	78	54	57	73	76	55	65	93	59	73	64	57	57
625	2021-01-27	58	85	75	77	58	54	74	75	55	60	105	51	60	63	64	54
626	2021-01-27 01:00:00	57	88	79	69	59	49	69	75	52	64	110	46	59	60	59	52
627	2021-01-27 02:00:00	57	91	81	63	52	46	71	75	52	68	108	48	53	61	60	50
628	2021-01-27 03:00:00	58	90	80	60	46	44	72	75	55	61	104	46	53	57	69	45
629	2021-01-27 04:00:00	60	98	77	62	43	47	78	77	47	57	109	44	51	59	72	46
630	2021-01-27 05:00:00	62	98	73	61	40	44	82	78	52	55	106	43	50	64	68	42
631	2021-01-27 06:00:00	65	102	77	61	42	46	81	79	46	56	103	43	48	61	65	41
632	2021-01-27 07:00:00	66	102	63	55	41	45	85	79	51	54	102	40	48	59	62	42
633	2021-01-27 08:00:00	66	103	65	52	42	48	78	75	50	61	95	34	47	61	61	45
634	2021-01-27 09:00:00	67	100	69	47	46	45	81	75	53	58	96	32	43	62	62	44
635	2021-01-27 10:00:00	69	102	69	48	50	43	71	80	60	63	100	42	47	66	64	44
636	2021-01-27 11:00:00	70	101	71	46	49	43	71	80	63	54	111	47	57	76	60	45
637	2021-01-27 12:00:00	68	104	65	46	48	46	72	82	61	49	114	42	56	95	59	45
638	2021-01-27 13:00:00	62	105	70	42	48	48	75	77	54	51	104	44	63	93	54	41
639	2021-01-27 14:00:00	56	95	79	38	41	46	76	74	52	50	102	44	67	91	44	42
640	2021-01-27 15:00:00	53	85	77	35	40	42	67	83	51	42	110	42	63	85	37	42
641	2021-01-27 16:00:00	51	76	86	36	40	43	62	87	52	42	110	38	57	83	29	44
642	2021-01-27 17:00:00	52	74	85	37	41	40	43	77	49	45	109	36	56	88	33	42
643	2021-01-27 18:00:00	58	78	92	41	40	38	42	72	45	48	114	35	55	92	38	45
644	2021-01-27 19:00:00	60	82	91	46	45	34	49	83	44	60	112	36	61	93	45	47
645	2021-01-27 20:00:00	70	89	95	52	47	33	48	96	47	83	116	39	68	96	58	50
646	2021-01-27 21:00:00	85	104	89	62	53	38	60	104	47	77	121	42	75	92	63	52
647	2021-01-27 22:00:00	91	101	87	63	59	40	44	111	53	81	123	44	77	93	63	50
648	2021-01-27 23:00:00	98	87	80	70	61	45	43	116	49	86	126	44	75	85	59	49
649	2021-01-28	103	76	83	74	66	52	49	108	54	91	127	43	67	80	61	50
650	2021-01-28 01:00:00	102	66	71	75	70	48	48	101	56	90	127	40	71	77	64	48
651	2021-01-28 02:00:00	103	63	69	77	71	47	48	101	53	76	125	39	70	76	63	47
652	2021-01-28 03:00:00	102	64	64	79	75	47	51	102	49	75	119	38	66	77	63	45
653	2021-01-28 04:00:00	105	79	63	80	75	41	46	101	47	83	115	35	65	74	64	43
654	2021-01-28 05:00:00	105	81	58	90	72	44	52	99	47	75	111	31	66	67	62	39
655	2021-01-28 06:00:00	103	77	57	91	68	41	61	95	44	63	107	27	68	63	59	40
656	2021-01-28 07:00:00	103	76	54	90	69	40	55	92	44	65	102	29	59	61	59	41
657	2021-01-28 08:00:00	101	78	55	87	69	40	54	90	40	71	98	28	63	60	57	41
658	2021-01-28 09:00:00	102	81	50	85	68	45	51	93	43	79	104	22	62	63	60	41
659	2021-01-28 10:00:00	112	90	50	86	72	45	54	98	45	93	105	24	61	56	63	42
660	2021-01-28 11:00:00	121	93	52	91	67	49	71	106	45	82	98	31	69	60	71	43
661	2021-01-28 12:00:00	125	110	59	91	67	52	64	112	49	89	92	30	66	54	82	43
662	2021-01-28 13:00:00	119	114	61	92	71	54	76	116	53	74	93	33	62	74	74	42
663	2021-01-28 14:00:00	110	120	64	101	74	51	102	117	45	77	92	32	69	76	50	37
664	2021-01-28 15:00:00	97	125	62	94	74	51	81	116	37	64	91	28	56	76	40	33
665	2021-01-28 16:00:00	84	122	81	94	70	42	67	132	36	76	94	25	49	71	34	36
666	2021-01-28 17:00:00	70	109	75	88	63	37	70	132	40	60	88	28	46	67	36	37
667	2021-01-28 18:00:00	61	95	75	74	59	34	61	123	46	43	80	37	46	77	45	39
668	2021-01-28 19:00:00	56	91	80	51	57	35	72	129	55	58	70	42	49	78	56	44
669	2021-01-28 20:00:00	59	86	84	55	61	39	82	133	53	69	69	46	70	80	70	49
670	2021-01-28 21:00:00	56	84	85	70	59	44	77	133	57	71	69	55	78	83	76	50
671	2021-01-28 22:00:00	57	83	79	68	54	50	77	133	60	70	72	60	77	79	78	51
672	2021-01-28 23:00:00	62	81	77	62	55	53	66	130	68	63	85	60	72	77	79	52
673	2021-01-29	65	95	79	54	59	53	75	129	68	48	97	59	71	74	74	49
674	2021-01-29 01:00:00	64	90	73	65	62	50	77	126	75	52	104	51	75	70	72	48
675	2021-01-29 02:00:00	63	88	68	75	60	53	72	117	69	58	108	46	66	68	70	46
676	2021-01-29 03:00:00	62	86	62	75	61	50	79	113	65	64	104	44	65	67	68	45
677	2021-01-29 04:00:00	67	87	67	68	65	51	72	107	53	56	104	37	64	64	70	43
678	2021-01-29 05:00:00	71	86	64	60	66	53	81	97	55	56	106	35	60	62	69	42
679	2021-01-29 06:00:00	71	86	62	54	70	52	72	97	51	53	107	34	58	61	69	41
680	2021-01-29 07:00:00	73	90	67	53	72	54	81	91	46	58	107	34	54	61	68	43
681	2021-01-29 08:00:00	73	86	60	52	75	54	78	85	48	64	114	39	49	59	65	44
682	2021-01-29 09:00:00	70	84	61	50	78	51	76	82	50	60	116	42	50	60	64	47
683	2021-01-29 10:00:00	69	87	63	51	79	56	78	90	50	60	124	38	56	63	67	50
684	2021-01-29 11:00:00	68	87	65	50	75	55	73	110	51	67	126	48	55	67	66	48
685	2021-01-29 12:00:00	68	90	67	57	69	50	73	110	51	68	126	51	57	74	64	45
686	2021-01-29 13:00:00	68	90	62	62	63	53	74	115	57	84	120	46	57	80	61	44
687	2021-01-29 14:00:00	65	91	63	68	65	50	77	119	64	58	121	47	56	85	55	45
688	2021-01-29 15:00:00	66	91	61	70	64	52	83	117	58	60	119	49	65	89	55	43
689	2021-01-29 16:00:00	64	84	59	72	63	49	84	114	59	65	113	50	40	92	61	42
690	2021-01-29 17:00:00	63	83	62	69	58	48	78	125	68	64	121	56	43	96	65	44
691	2021-01-29 18:00:00	63	79	72	64	51	51	76	120	64	55	129	63	50	102	65	49
692	2021-01-29 19:00:00	72	0	0	61	50	0	0	120	61	0	140	0	0	0	0	47
693	2021-01-29 20:00:00	74	78	79	58	51	49	88	122	70	59	143	60	86	95	77	57
694	2021-01-29 21:00:00	72	85	87	60	58	55	87	112	76	57	153	60	93	84	74	58
695	2021-01-29 22:00:00	71	94	98	62	58	57	82	112	74	56	149	65	97	79	71	61
696	2021-01-29 23:00:00	70	93	112	65	60	57	69	102	77	65	124	67	101	71	74	59
697	2021-01-30	70	87	99	65	63	57	67	64	79	51	96	65	89	63	78	57
698	2021-01-30 01:00:00	69	81	92	67	62	56	75	49	78	53	84	66	77	56	77	55
699	2021-01-30 02:00:00	66	91	86	66	62	63	74	45	76	45	77	63	80	50	73	53
700	2021-01-30 03:00:00	60	83	91	67	57	61	68	39	74	44	79	58	81	47	70	54
701	2021-01-30 04:00:00	58	85	86	68	56	60	64	39	74	42	89	58	82	40	64	54
702	2021-01-30 05:00:00	56	86	95	68	53	60	71	41	78	40	106	63	81	37	59	53
703	2021-01-30 06:00:00	54	82	92	68	51	61	68	44	75	35	115	69	78	35	59	54
704	2021-01-30 07:00:00	53	84	88	68	49	60	67	46	74	38	116	71	75	33	62	55
705	2021-01-30 08:00:00	54	88	96	69	50	55	68	47	77	40	113	75	77	31	65	61
706	2021-01-30 09:00:00	59	93	93	72	49	55	81	48	78	46	109	76	80	30	67	65
707	2021-01-30 10:00:00	61	97	89	76	53	59	85	36	77	46	109	77	79	29	71	69
708	2021-01-30 11:00:00	59	90	87	77	51	58	79	36	83	46	99	77	83	30	73	76
709	2021-01-30 12:00:00	56	86	82	76	48	61	80	35	79	45	85	73	88	28	70	79
710	2021-01-30 13:00:00	52	74	70	69	41	62	76	42	82	49	67	72	100	26	66	82
711	2021-01-30 14:00:00	47	77	61	59	36	60	63	45	81	49	62	71	105	24	65	70
712	2021-01-30 15:00:00	39	67	66	43	31	64	45	45	75	39	59	67	104	21	64	64
713	2021-01-30 16:00:00	35	63	59	33	29	45	36	40	70	27	61	61	88	22	53	69
714	2021-01-30 17:00:00	36	58	55	26	28	48	39	38	68	26	68	57	84	21	42	69
715	2021-01-30 18:00:00	38	58	63	26	29	48	47	39	66	31	72	55	80	23	41	77
716	2021-01-30 19:00:00	40	62	59	26	33	51	67	44	72	36	78	60	77	28	50	82
717	2021-01-30 20:00:00	42	66	70	27	37	52	78	49	74	36	80	69	95	31	59	86
718	2021-01-30 21:00:00	44	73	81	30	44	57	86	52	83	43	83	80	108	31	68	90
719	2021-01-30 22:00:00	45	72	82	33	46	58	87	59	89	41	83	87	107	31	71	86
720	2021-01-30 23:00:00	43	83	87	38	53	61	84	53	92	44	83	87	107	31	65	82
721	2021-01-31	45	93	85	42	72	61	70	55	95	46	76	90	110	31	60	86
722	2021-01-31 01:00:00	47	95	82	47	58	63	70	54	82	46	77	89	112	28	58	85
723	2021-01-31 02:00:00	49	91	84	52	54	64	69	56	80	46	81	82	110	27	58	83
724	2021-01-31 03:00:00	52	87	79	56	51	66	72	58	74	47	77	81	108	27	56	81
725	2021-01-31 04:00:00	51	85	76	57	49	63	72	53	68	47	68	83	109	29	57	77
726	2021-01-31 05:00:00	52	78	76	54	46	64	74	50	68	47	66	81	105	30	59	77
727	2021-01-31 06:00:00	53	75	76	49	47	59	72	45	71	49	68	81	110	30	56	77
728	2021-01-31 07:00:00	54	74	71	46	46	60	75	44	73	45	68	83	105	30	57	77
729	2021-01-31 08:00:00	58	72	76	46	49	61	65	45	73	47	69	84	103	30	61	78
730	2021-01-31 09:00:00	59	67	72	49	50	62	68	46	73	53	72	85	112	30	68	76
731	2021-01-31 10:00:00	63	69	68	52	55	64	77	52	74	53	72	93	110	31	70	78
732	2021-01-31 11:00:00	64	62	71	56	52	66	70	67	75	48	67	103	117	31	71	83
733	2021-01-31 12:00:00	59	63	74	59	46	69	73	69	92	42	61	106	110	30	72	79
734	2021-01-31 13:00:00	47	63	68	55	41	72	67	54	96	35	58	106	113	28	64	84
735	2021-01-31 14:00:00	39	59	65	46	34	70	64	51	112	32	54	104	112	24	56	79
736	2021-01-31 15:00:00	37	55	61	35	28	66	61	45	124	27	54	110	100	24	52	85
737	2021-01-31 16:00:00	38	65	58	30	27	59	65	40	121	24	55	107	98	24	48	87
738	2021-01-31 17:00:00	38	62	57	31	25	57	54	32	110	30	56	92	47	25	49	85
739	2021-01-31 18:00:00	38	63	67	33	28	53	60	30	105	34	61	87	55	26	53	86
740	2021-01-31 19:00:00	40	68	72	36	31	49	91	38	109	37	58	99	57	31	65	88
741	2021-01-31 20:00:00	43	75	78	41	38	48	97	58	110	39	59	115	69	35	81	93
742	2021-01-31 21:00:00	45	83	80	47	43	49	80	56	123	44	73	119	89	37	88	93
743	2021-01-31 22:00:00	47	89	89	51	49	55	110	60	123	44	83	122	90	39	90	95
744	2021-01-31 23:00:00	49	92	92	56	54	58	97	63	126	51	87	118	86	36	94	95
745	2021-02-01	50	92	86	58	58	69	97	67	118	51	90	110	89	32	90	96
746	2021-02-01 01:00:00	54	96	85	59	63	72	94	64	120	57	87	107	83	29	88	94
747	2021-02-01 02:00:00	58	90	88	56	66	75	107	61	121	54	84	108	78	26	86	89
748	2021-02-01 03:00:00	60	93	73	52	69	74	102	62	121	55	89	106	79	26	81	91
749	2021-02-01 04:00:00	63	93	70	52	69	71	90	63	117	54	78	95	77	23	78	88
750	2021-02-01 05:00:00	64	89	70	52	69	74	101	64	117	51	74	90	78	23	79	82
751	2021-02-01 06:00:00	67	89	68	53	67	74	91	62	116	49	72	86	74	22	80	81
752	2021-02-01 07:00:00	67	93	59	56	68	74	105	60	109	52	66	77	77	21	74	77
753	2021-02-01 08:00:00	69	96	61	57	68	73	92	58	97	47	63	70	79	21	76	76
754	2021-02-01 09:00:00	71	98	55	60	71	66	82	61	94	51	59	64	84	21	77	78
755	2021-02-01 10:00:00	75	102	55	63	72	64	82	73	88	51	60	64	83	22	74	82
756	2021-02-01 11:00:00	81	111	63	70	70	64	80	108	101	49	75	68	83	24	78	90
757	2021-02-01 12:00:00	78	111	58	73	77	71	77	149	105	53	76	81	111	24	84	96
758	2021-02-01 13:00:00	71	110	57	71	77	91	79	99	121	50	70	95	120	27	80	102
759	2021-02-01 14:00:00	63	92	55	64	76	104	54	52	133	42	65	88	140	31	62	97
760	2021-02-01 15:00:00	57	75	49	55	73	101	68	34	114	39	58	59	160	33	50	85
761	2021-02-01 16:00:00	50	75	45	51	66	95	59	48	79	43	56	39	170	40	44	71
762	2021-02-01 17:00:00	49	66	53	51	64	81	61	52	67	41	56	39	111	40	43	68
763	2021-02-01 18:00:00	50	66	51	55	62	67	68	56	79	44	53	46	97	49	51	69
764	2021-02-01 19:00:00	53	64	56	58	65	65	78	62	93	45	51	62	98	55	59	82
765	2021-02-01 20:00:00	60	75	83	61	71	65	98	74	104	46	56	80	122	62	71	86
766	2021-02-01 21:00:00	62	82	100	63	72	67	101	78	106	58	63	94	140	65	80	92
767	2021-02-01 22:00:00	62	92	111	66	75	74	92	85	114	53	70	103	130	69	84	87
768	2021-02-01 23:00:00	62	91	116	67	70	86	112	88	111	63	80	107	126	65	87	83
769	2021-02-02	63	101	111	64	79	90	108	86	101	60	83	104	125	59	80	83
770	2021-02-02 01:00:00	64	108	104	66	81	90	83	80	94	65	84	106	124	53	69	78
771	2021-02-02 02:00:00	65	108	103	71	84	88	98	86	88	57	84	101	116	50	62	73
772	2021-02-02 03:00:00	68	103	110	77	83	82	102	89	88	63	82	90	111	50	60	73
773	2021-02-02 04:00:00	70	103	111	81	82	78	92	89	87	55	83	86	114	51	66	70
774	2021-02-02 05:00:00	70	111	109	83	83	73	88	84	81	62	82	80	107	48	67	72
775	2021-02-02 06:00:00	71	101	109	80	82	75	90	80	84	57	81	75	106	47	67	69
776	2021-02-02 07:00:00	74	100	105	78	82	77	88	82	79	56	82	77	97	45	67	72
777	2021-02-02 08:00:00	74	93	106	77	83	72	86	85	83	63	87	75	93	46	68	76
778	2021-02-02 09:00:00	74	93	115	81	85	73	80	84	84	66	90	76	96	45	70	77
779	2021-02-02 10:00:00	79	97	109	85	87	80	94	91	92	67	90	78	97	47	72	78
780	2021-02-02 11:00:00	83	106	105	86	84	84	85	108	98	74	94	81	99	57	69	81
781	2021-02-02 12:00:00	89	105	109	91	85	82	79	117	101	85	100	81	102	59	57	80
782	2021-02-02 13:00:00	92	104	109	93	82	84	75	97	104	63	106	81	107	71	52	81
783	2021-02-02 14:00:00	92	103	116	93	78	77	90	68	103	61	108	82	112	72	48	76
784	2021-02-02 15:00:00	96	101	114	91	79	78	68	49	102	57	107	81	110	73	40	81
785	2021-02-02 16:00:00	99	100	121	87	82	74	77	49	101	56	103	84	113	75	41	80
786	2021-02-02 17:00:00	101	96	120	87	82	72	83	52	85	51	109	86	104	80	46	82
787	2021-02-02 18:00:00	107	92	121	89	81	68	87	68	78	55	122	91	101	85	62	85
788	2021-02-02 19:00:00	114	98	121	94	81	69	104	71	86	84	118	93	102	93	74	90
789	2021-02-02 20:00:00	118	97	135	100	88	71	103	75	109	86	114	97	119	99	82	90
790	2021-02-02 21:00:00	124	109	147	102	93	76	114	93	116	79	118	106	133	101	86	92
791	2021-02-02 22:00:00	129	121	145	107	102	85	103	93	111	71	128	111	126	96	95	93
792	2021-02-02 23:00:00	130	126	147	110	106	92	108	95	125	86	128	111	127	93	102	92
793	2021-02-03	127	130	170	118	110	95	102	97	135	76	124	110	129	86	101	89
794	2021-02-03 01:00:00	123	123	150	127	112	93	101	93	144	88	120	110	125	77	98	88
795	2021-02-03 02:00:00	121	127	157	137	115	95	103	91	140	92	123	110	122	71	95	87
796	2021-02-03 03:00:00	125	118	146	142	113	91	116	93	139	80	122	109	117	68	94	84
797	2021-02-03 04:00:00	125	120	148	141	113	90	103	92	135	79	122	108	118	63	96	82
798	2021-02-03 05:00:00	123	122	150	140	111	89	123	90	129	69	122	107	112	61	92	82
799	2021-02-03 06:00:00	122	124	147	137	115	89	113	85	124	67	127	105	112	61	92	85
800	2021-02-03 07:00:00	126	138	142	136	110	88	125	85	123	68	131	101	111	58	93	86
801	2021-02-03 08:00:00	126	147	143	136	109	86	137	83	127	75	140	102	108	57	94	84
802	2021-02-03 09:00:00	128	157	142	139	108	86	127	84	124	80	150	104	112	54	96	88
803	2021-02-03 10:00:00	138	159	137	139	109	93	147	93	120	84	159	105	112	56	97	92
804	2021-02-03 11:00:00	148	161	145	138	110	95	153	102	114	104	167	101	116	59	99	88
805	2021-02-03 12:00:00	147	151	149	141	108	101	174	110	126	86	162	119	124	76	93	90
806	2021-02-03 13:00:00	136	172	126	140	111	104	131	112	126	65	166	123	119	94	87	86
807	2021-02-03 14:00:00	125	169	127	136	109	99	90	92	114	59	170	111	119	99	75	76
808	2021-02-03 15:00:00	118	154	125	128	106	96	87	91	113	58	178	106	110	94	80	76
809	2021-02-03 16:00:00	115	144	124	113	99	90	87	90	111	56	168	103	121	98	72	81
810	2021-02-03 17:00:00	113	125	131	100	99	85	105	80	110	57	151	101	129	108	66	71
811	2021-02-03 18:00:00	110	117	128	96	101	82	91	90	106	59	154	103	152	113	72	77
812	2021-02-03 19:00:00	114	109	122	108	104	81	96	95	108	68	164	109	137	120	83	83
813	2021-02-03 20:00:00	123	117	137	122	109	87	106	99	109	77	176	119	141	127	98	92
814	2021-02-03 21:00:00	129	113	142	141	118	89	110	101	126	73	189	119	160	128	102	93
815	2021-02-03 22:00:00	134	114	150	151	126	96	108	108	131	93	192	117	162	121	101	96
816	2021-02-03 23:00:00	137	104	140	155	114	102	99	111	139	99	193	119	156	115	102	94
817	2021-02-04	140	101	156	152	125	97	108	113	133	101	193	119	144	105	100	92
818	2021-02-04 01:00:00	141	101	142	152	134	99	105	115	130	102	190	119	140	93	98	91
819	2021-02-04 02:00:00	147	112	145	156	141	98	108	117	137	107	185	120	136	85	96	89
820	2021-02-04 03:00:00	153	115	136	160	145	96	99	117	144	107	182	121	129	80	97	90
821	2021-02-04 04:00:00	151	113	137	160	143	96	104	113	143	109	178	125	127	76	98	88
822	2021-02-04 05:00:00	152	110	136	160	139	104	104	112	143	94	175	129	120	73	97	90
823	2021-02-04 06:00:00	152	109	133	161	141	115	104	112	158	91	181	126	122	72	99	91
824	2021-02-04 07:00:00	154	102	140	163	139	124	106	112	172	107	188	121	123	71	102	91
825	2021-02-04 08:00:00	149	109	144	167	139	126	108	115	177	114	186	119	122	69	103	92
826	2021-02-04 09:00:00	149	115	141	169	141	124	109	111	173	113	182	118	126	71	110	94
827	2021-02-04 10:00:00	155	120	143	175	145	121	122	117	160	106	179	118	121	69	112	97
828	2021-02-04 11:00:00	161	128	144	177	144	123	119	122	157	96	185	116	125	71	109	99
829	2021-02-04 12:00:00	162	130	135	183	141	125	120	121	171	113	176	124	126	77	111	101
830	2021-02-04 13:00:00	159	138	140	190	138	126	126	114	165	121	136	132	128	66	115	101
831	2021-02-04 14:00:00	167	138	142	187	129	126	117	100	166	121	116	131	129	71	116	103
832	2021-02-04 15:00:00	170	137	151	182	104	122	108	93	169	120	101	131	135	75	117	104
833	2021-02-04 16:00:00	169	133	160	167	82	121	105	98	175	97	102	130	131	79	123	102
834	2021-02-04 17:00:00	167	131	148	141	65	114	104	102	165	87	122	122	110	84	117	99
835	2021-02-04 18:00:00	167	127	151	123	47	108	98	117	149	86	118	114	64	92	113	96
836	2021-02-04 19:00:00	169	125	166	97	29	108	109	118	119	103	116	98	65	94	114	91
837	2021-02-04 20:00:00	162	130	125	80	29	110	121	119	87	132	136	78	58	97	119	85
838	2021-02-04 21:00:00	143	137	103	65	26	111	130	120	82	143	152	69	50	92	122	80
839	2021-02-04 22:00:00	100	146	142	54	30	105	131	114	62	136	177	66	45	84	115	79
840	2021-02-04 23:00:00	81	138	139	47	34	111	129	103	63	133	166	63	43	79	108	74
841	2021-02-05	72	124	137	45	34	105	121	92	65	146	136	64	42	74	103	73
842	2021-02-05 01:00:00	62	123	148	49	40	99	113	91	63	125	131	66	37	69	99	70
843	2021-02-05 02:00:00	57	122	160	52	45	97	104	91	62	122	126	63	37	70	81	70
844	2021-02-05 03:00:00	57	121	151	55	48	77	95	92	64	122	121	62	35	69	67	70
845	2021-02-05 04:00:00	68	116	136	55	49	67	89	101	63	123	117	59	39	63	67	75
846	2021-02-05 05:00:00	60	116	132	52	49	60	101	120	60	115	113	59	35	56	69	74
847	2021-02-05 06:00:00	61	118	125	52	48	54	103	116	50	109	111	59	34	51	67	80
848	2021-02-05 07:00:00	59	125	122	51	49	55	86	102	50	115	112	60	39	46	71	81
849	2021-02-05 08:00:00	61	125	110	54	52	53	90	88	50	98	115	65	41	43	74	87
850	2021-02-05 09:00:00	65	127	107	58	55	52	97	84	50	80	115	68	39	42	73	89
851	2021-02-05 10:00:00	70	123	94	65	58	55	84	96	49	100	118	66	41	39	72	88
852	2021-02-05 11:00:00	76	117	99	70	59	54	65	95	47	85	107	68	42	35	65	86
853	2021-02-05 12:00:00	59	124	93	72	60	51	70	87	43	70	107	65	39	37	47	87
854	2021-02-05 13:00:00	48	120	93	67	62	44	54	62	44	37	97	52	41	37	27	82
855	2021-02-05 14:00:00	47	112	95	60	64	38	54	59	41	33	79	45	59	31	20	77
856	2021-02-05 15:00:00	40	95	91	53	60	32	40	43	36	31	70	39	49	27	22	76
857	2021-02-05 16:00:00	35	74	87	46	46	28	37	35	33	26	69	39	45	32	20	72
858	2021-02-05 17:00:00	32	68	92	42	44	26	36	26	30	27	69	42	44	29	17	71
859	2021-02-05 18:00:00	30	62	94	37	39	28	39	23	28	28	69	45	41	28	23	73
860	2021-02-05 19:00:00	30	64	97	38	44	29	43	32	30	31	78	52	40	34	34	86
861	2021-02-05 20:00:00	36	68	113	43	45	30	67	41	37	36	87	61	56	36	46	94
862	2021-02-05 21:00:00	41	75	111	46	58	38	66	54	52	37	96	74	73	38	52	95
863	2021-02-05 22:00:00	41	87	123	46	59	45	91	62	60	40	105	86	69	40	57	95
864	2021-02-05 23:00:00	43	102	117	45	60	43	104	67	67	47	110	87	64	40	67	95
865	2021-02-06	45	116	118	47	66	49	112	72	68	50	107	83	64	40	57	88
866	2021-02-06 01:00:00	46	116	117	55	67	53	109	78	67	46	108	79	65	39	47	87
867	2021-02-06 02:00:00	45	121	112	65	64	52	103	81	65	45	114	78	66	39	49	78
868	2021-02-06 03:00:00	44	127	115	67	65	55	93	83	65	43	118	73	64	39	52	77
869	2021-02-06 04:00:00	49	128	106	66	63	55	100	83	64	43	122	70	57	36	54	75
870	2021-02-06 05:00:00	51	121	96	64	61	51	92	84	65	42	128	69	58	35	54	70
871	2021-02-06 06:00:00	55	130	101	60	59	48	93	82	59	42	136	67	55	33	59	68
872	2021-02-06 07:00:00	64	130	92	58	58	48	89	82	59	40	148	65	55	33	66	66
873	2021-02-06 08:00:00	65	130	94	61	57	47	76	75	62	44	157	64	49	32	73	65
874	2021-02-06 09:00:00	64	134	100	64	56	48	91	59	62	45	167	62	51	32	76	66
875	2021-02-06 10:00:00	66	129	103	71	57	51	90	62	64	48	187	57	55	33	74	67
876	2021-02-06 11:00:00	70	135	102	71	54	57	101	72	60	47	172	53	61	38	75	66
877	2021-02-06 12:00:00	68	125	96	69	54	60	88	88	59	43	173	50	58	43	71	64
878	2021-02-06 13:00:00	60	116	93	60	57	66	69	89	62	48	162	49	54	48	61	58
879	2021-02-06 14:00:00	59	101	94	50	54	66	55	75	59	50	145	46	49	50	51	53
880	2021-02-06 15:00:00	58	85	83	45	48	64	51	59	54	45	109	43	44	50	40	53
881	2021-02-06 16:00:00	59	75	76	45	45	55	44	47	53	45	80	42	36	49	38	53
882	2021-02-06 17:00:00	59	69	75	46	43	53	45	47	52	46	78	42	35	53	49	54
883	2021-02-06 18:00:00	58	68	86	47	44	47	54	49	51	51	83	48	36	62	59	56
884	2021-02-06 19:00:00	58	71	91	50	46	42	73	51	53	47	81	58	44	69	63	60
885	2021-02-06 20:00:00	61	70	109	55	53	40	74	67	56	48	80	66	67	74	73	65
886	2021-02-06 21:00:00	66	76	122	60	59	43	75	82	67	49	79	76	79	75	82	65
887	2021-02-06 22:00:00	71	75	126	70	60	48	74	75	72	53	83	89	74	73	88	65
888	2021-02-06 23:00:00	72	76	131	85	70	53	85	71	73	49	88	91	76	72	87	64
889	2021-02-07	76	83	131	99	67	58	87	72	71	48	98	80	68	70	77	62
890	2021-02-07 01:00:00	78	88	118	103	70	57	76	73	61	50	100	82	69	70	74	63
891	2021-02-07 02:00:00	81	86	123	94	70	59	89	74	60	51	103	85	69	69	74	62
892	2021-02-07 03:00:00	84	87	114	86	68	55	86	77	60	52	105	74	63	68	73	60
893	2021-02-07 04:00:00	83	91	117	84	67	58	84	76	60	53	107	71	64	69	74	61
894	2021-02-07 05:00:00	83	92	108	86	66	55	88	73	61	61	109	74	61	68	70	60
895	2021-02-07 06:00:00	84	87	96	87	65	59	78	72	54	53	110	68	62	67	70	63
896	2021-02-07 07:00:00	84	90	100	84	66	57	94	72	60	57	110	64	60	63	72	64
897	2021-02-07 08:00:00	81	85	93	84	67	55	91	74	55	61	110	68	60	60	74	68
898	2021-02-07 09:00:00	83	90	88	85	67	55	78	75	59	52	109	70	63	57	75	72
899	2021-02-07 10:00:00	88	88	90	93	64	56	71	81	62	52	112	73	62	55	74	72
900	2021-02-07 11:00:00	90	96	102	98	68	60	78	87	59	54	113	81	63	49	69	82
901	2021-02-07 12:00:00	88	87	102	98	70	64	63	100	54	52	101	86	68	41	62	82
902	2021-02-07 13:00:00	76	70	98	90	69	66	40	109	64	59	80	77	64	37	53	74
903	2021-02-07 14:00:00	54	66	73	76	60	65	39	60	62	48	71	61	60	26	44	69
904	2021-02-07 15:00:00	41	61	76	62	49	58	34	35	62	36	73	57	52	19	38	63
905	2021-02-07 16:00:00	37	54	75	46	35	50	47	31	56	32	71	54	56	18	36	64
906	2021-02-07 17:00:00	35	54	74	36	32	45	41	41	51	33	68	51	52	19	40	72
907	2021-02-07 18:00:00	36	52	71	34	26	40	47	46	46	34	67	49	55	21	47	74
908	2021-02-07 19:00:00	39	54	76	36	29	38	58	50	45	39	71	49	61	26	58	77
909	2021-02-07 20:00:00	45	54	89	42	33	41	70	56	50	46	78	63	73	29	68	79
910	2021-02-07 21:00:00	52	67	97	50	40	44	94	63	68	50	84	81	87	34	73	82
911	2021-02-07 22:00:00	58	67	103	57	44	49	78	70	70	55	92	95	76	37	81	79
912	2021-02-07 23:00:00	62	70	107	71	46	53	75	75	69	63	98	95	81	39	85	80
913	2021-02-08	65	82	101	83	47	58	81	81	70	65	100	80	76	36	82	79
914	2021-02-08 01:00:00	64	81	106	90	49	57	87	81	68	63	99	79	74	34	75	78
915	2021-02-08 02:00:00	68	87	110	84	48	59	79	79	66	59	100	79	74	33	67	77
916	2021-02-08 03:00:00	69	86	103	83	47	57	74	77	62	56	104	74	74	32	63	77
917	2021-02-08 04:00:00	70	94	99	79	48	58	80	73	60	54	104	70	68	30	61	74
918	2021-02-08 05:00:00	70	89	99	76	49	55	75	70	60	53	101	69	70	28	63	73
919	2021-02-08 06:00:00	71	79	87	71	47	58	79	67	65	54	102	71	67	27	67	73
920	2021-02-08 07:00:00	73	85	92	68	47	56	70	69	59	53	97	74	68	26	65	75
921	2021-02-08 08:00:00	75	83	92	65	50	54	66	72	57	60	95	76	69	26	68	73
922	2021-02-08 09:00:00	77	85	94	61	55	56	69	73	63	55	95	80	70	26	72	73
923	2021-02-08 10:00:00	77	90	97	57	55	58	95	80	62	62	97	82	70	30	71	77
924	2021-02-08 11:00:00	87	98	92	55	46	61	105	83	63	55	105	80	71	31	67	74
925	2021-02-08 12:00:00	93	110	89	53	41	63	95	81	63	48	105	76	68	33	65	71
926	2021-02-08 13:00:00	88	113	80	51	41	66	93	78	60	50	102	63	63	34	60	71
927	2021-02-08 14:00:00	83	113	78	49	40	64	86	84	60	55	97	59	60	43	54	71
928	2021-02-08 15:00:00	78	105	76	48	36	62	77	79	64	46	90	65	57	47	50	67
929	2021-02-08 16:00:00	71	103	81	47	31	62	80	79	70	52	87	70	40	51	55	68
930	2021-02-08 17:00:00	67	104	71	48	28	60	72	83	71	52	86	74	35	53	57	68
931	2021-02-08 18:00:00	64	102	84	48	27	60	91	83	76	54	89	84	46	55	51	70
932	2021-02-08 19:00:00	65	111	92	51	25	62	101	83	78	70	101	96	62	59	61	73
933	2021-02-08 20:00:00	70	119	111	57	32	63	109	89	87	65	111	109	84	61	83	79
934	2021-02-08 21:00:00	74	131	123	65	36	65	128	91	99	79	123	119	97	63	93	77
935	2021-02-08 22:00:00	77	132	134	66	44	73	126	98	104	75	130	127	91	65	94	76
936	2021-02-08 23:00:00	76	140	139	65	41	80	122	103	101	94	138	133	78	64	95	74
937	2021-02-09	78	152	138	66	42	88	122	102	98	92	146	124	73	63	91	72
938	2021-02-09 01:00:00	86	152	132	70	47	88	125	102	96	96	154	115	71	59	89	66
939	2021-02-09 02:00:00	91	152	134	71	48	87	120	103	101	84	144	111	69	57	91	66
940	2021-02-09 03:00:00	93	159	132	70	50	89	119	106	103	86	136	99	66	54	92	64
941	2021-02-09 04:00:00	96	153	126	68	49	84	102	100	109	77	133	99	62	54	90	63
942	2021-02-09 05:00:00	98	149	114	68	49	82	103	98	102	71	127	86	61	51	85	60
943	2021-02-09 06:00:00	100	143	104	69	49	77	103	94	93	68	124	85	58	50	82	61
944	2021-02-09 07:00:00	100	138	108	70	50	74	107	90	88	66	125	85	54	47	86	61
945	2021-02-09 08:00:00	103	131	108	73	52	74	108	86	79	66	124	86	50	46	87	59
946	2021-02-09 09:00:00	98	129	106	73	51	72	109	88	77	73	120	83	55	44	87	60
947	2021-02-09 10:00:00	100	131	105	77	53	76	110	98	73	73	115	84	55	46	91	59
948	2021-02-09 11:00:00	103	142	109	79	53	75	115	110	73	95	124	81	55	47	90	54
949	2021-02-09 12:00:00	109	147	114	86	66	80	106	119	71	69	139	64	55	52	86	48
950	2021-02-09 13:00:00	111	150	107	90	80	78	92	122	72	73	158	53	45	55	89	41
951	2021-02-09 14:00:00	108	147	106	94	84	80	96	112	74	67	194	53	38	59	90	35
952	2021-02-09 15:00:00	104	139	94	92	80	68	91	91	73	60	202	55	39	72	82	32
953	2021-02-09 16:00:00	93	132	93	89	81	68	93	72	63	58	188	54	44	81	68	35
954	2021-02-09 17:00:00	88	123	92	87	85	61	91	74	56	59	181	48	44	81	66	32
955	2021-02-09 18:00:00	87	123	90	90	87	56	93	73	57	70	167	49	45	75	70	35
956	2021-02-09 19:00:00	90	120	89	100	85	57	82	74	61	66	170	56	46	74	75	39
957	2021-02-09 20:00:00	97	125	98	110	87	55	98	79	64	76	173	69	64	79	83	44
958	2021-02-09 21:00:00	101	133	115	117	98	59	115	88	75	62	173	80	77	78	96	49
959	2021-02-09 22:00:00	97	134	120	121	104	64	101	102	83	64	176	95	72	78	106	52
960	2021-02-09 23:00:00	96	140	127	119	111	62	110	106	84	67	180	107	70	76	116	51
961	2021-02-10	95	145	128	113	114	68	96	106	83	75	180	109	70	73	108	51
962	2021-02-10 01:00:00	92	148	128	107	116	71	106	103	82	62	181	104	69	71	91	50
963	2021-02-10 02:00:00	87	151	145	107	118	67	104	101	81	81	178	101	66	70	90	48
964	2021-02-10 03:00:00	89	146	126	107	119	65	94	97	77	78	170	92	62	70	87	47
965	2021-02-10 04:00:00	90	138	128	102	117	59	102	93	77	64	160	87	61	69	87	46
966	2021-02-10 05:00:00	94	131	114	97	115	62	92	96	77	76	153	81	64	68	88	45
967	2021-02-10 06:00:00	100	120	110	92	125	65	87	97	75	67	143	78	60	67	87	45
968	2021-02-10 07:00:00	100	116	106	93	120	60	86	94	75	66	130	79	57	67	86	45
969	2021-02-10 08:00:00	100	108	104	101	117	59	88	85	72	63	116	77	55	67	87	47
970	2021-02-10 09:00:00	102	101	101	111	118	54	66	72	74	70	110	77	58	66	89	49
971	2021-02-10 10:00:00	109	91	98	114	119	48	66	81	69	68	127	78	65	68	84	49
972	2021-02-10 11:00:00	126	95	110	111	119	59	88	122	65	72	113	76	61	70	82	50
973	2021-02-10 12:00:00	123	104	105	108	120	60	81	127	68	76	109	72	60	73	91	53
974	2021-02-10 13:00:00	106	97	87	109	117	64	73	104	69	73	88	69	62	80	88	53
975	2021-02-10 14:00:00	90	90	63	106	118	72	61	51	72	53	52	68	63	75	67	51
976	2021-02-10 15:00:00	81	71	58	104	110	67	58	54	59	50	46	62	59	58	62	45
977	2021-02-10 16:00:00	72	70	63	93	101	60	57	49	49	54	48	58	55	49	58	46
978	2021-02-10 17:00:00	71	63	53	90	91	55	68	38	46	51	44	58	53	52	47	47
979	2021-02-10 18:00:00	73	59	61	88	87	51	66	39	50	51	45	59	65	47	49	49
980	2021-02-10 19:00:00	78	57	60	91	87	47	78	45	54	53	63	72	56	49	57	55
981	2021-02-10 20:00:00	84	66	73	95	94	49	93	55	61	69	69	91	73	53	67	67
982	2021-02-10 21:00:00	91	74	91	98	96	56	122	61	70	66	75	90	87	54	82	68
983	2021-02-10 22:00:00	97	82	97	104	102	58	127	69	78	79	99	98	82	57	95	69
984	2021-02-10 23:00:00	93	86	110	113	112	60	133	73	86	77	99	108	88	57	101	73
985	2021-02-11	94	94	112	133	118	65	112	76	90	80	98	109	86	56	105	73
986	2021-02-11 01:00:00	102	98	111	147	124	67	111	83	87	80	97	104	82	55	99	70
987	2021-02-11 02:00:00	108	112	113	152	130	75	102	88	89	73	98	99	81	57	89	67
988	2021-02-11 03:00:00	115	115	112	145	131	69	90	88	86	75	79	92	77	59	84	66
989	2021-02-11 04:00:00	117	119	102	138	130	71	88	82	84	65	80	88	75	53	84	61
990	2021-02-11 05:00:00	116	112	94	133	128	75	92	76	84	62	81	86	72	52	80	59
991	2021-02-11 06:00:00	121	107	85	130	127	70	92	77	84	64	83	81	73	52	75	61
992	2021-02-11 07:00:00	125	110	82	126	125	68	92	79	79	58	83	80	67	52	79	57
993	2021-02-11 08:00:00	124	105	84	118	122	71	101	80	76	55	85	86	72	53	81	58
994	2021-02-11 09:00:00	123	107	87	112	108	68	95	82	67	61	85	87	73	52	81	59
995	2021-02-11 10:00:00	122	109	84	109	104	67	100	84	75	60	86	94	75	53	82	58
996	2021-02-11 11:00:00	117	106	68	105	119	68	96	96	75	84	110	102	80	56	87	53
997	2021-02-11 12:00:00	114	109	69	98	103	71	103	101	80	94	115	106	89	58	96	49
998	2021-02-11 13:00:00	98	114	56	85	84	75	91	98	85	90	122	107	98	59	95	41
999	2021-02-11 14:00:00	77	125	52	74	72	72	57	102	90	77	127	101	104	63	83	30
1000	2021-02-11 15:00:00	71	129	49	67	64	72	43	103	99	73	135	92	101	69	73	24
1001	2021-02-11 16:00:00	66	139	50	67	63	64	49	103	94	79	133	88	95	67	72	22
1002	2021-02-11 17:00:00	68	136	62	70	62	57	54	98	77	78	132	82	79	64	72	23
1003	2021-02-11 18:00:00	76	154	106	68	63	50	73	96	62	78	129	74	70	67	82	25
1004	2021-02-11 19:00:00	93	165	118	66	67	42	117	110	58	78	135	63	76	72	98	32
1005	2021-02-11 20:00:00	100	167	129	61	70	42	131	133	56	84	139	65	94	68	104	39
1006	2021-02-11 21:00:00	108	187	151	79	74	50	171	135	60	109	154	95	115	67	145	49
1007	2021-02-11 22:00:00	120	205	149	101	81	61	223	146	95	143	173	143	148	68	212	56
1008	2021-02-11 23:00:00	126	224	154	126	105	73	274	158	121	148	178	206	190	69	264	72
1009	2021-02-12	135	239	153	127	124	85	258	162	159	153	169	239	228	74	266	76
1010	2021-02-12 01:00:00	138	240	149	135	142	114	367	167	184	194	160	276	231	85	264	84
1011	2021-02-12 02:00:00	145	296	164	141	161	131	440	180	240	213	145	300	293	78	295	94
1012	2021-02-12 03:00:00	155	302	156	149	159	169	372	191	235	225	141	267	290	79	278	101
1013	2021-02-12 04:00:00	159	286	142	146	173	192	318	194	247	211	133	229	271	75	242	106
1014	2021-02-12 05:00:00	161	328	131	154	172	206	332	194	262	222	123	192	254	70	227	105
1015	2021-02-12 06:00:00	163	320	135	155	180	203	293	184	292	215	115	175	233	65	216	105
1016	2021-02-12 07:00:00	158	307	138	146	182	204	260	175	296	201	106	167	213	59	200	105
1017	2021-02-12 08:00:00	158	259	140	139	179	202	251	166	265	183	107	159	193	58	186	103
1018	2021-02-12 09:00:00	162	240	142	146	181	199	224	158	258	149	120	158	184	58	180	105
1019	2021-02-12 10:00:00	175	221	142	152	182	219	193	166	245	132	132	164	179	53	178	108
1020	2021-02-12 11:00:00	177	184	132	150	172	212	241	202	246	149	139	170	174	71	175	108
1021	2021-02-12 12:00:00	155	181	114	145	158	213	215	238	238	150	126	159	151	75	169	88
1022	2021-02-12 13:00:00	131	177	109	130	137	200	156	224	179	105	113	119	129	79	153	69
1023	2021-02-12 14:00:00	109	161	90	107	100	162	81	219	105	68	94	75	115	75	126	53
1024	2021-02-12 15:00:00	88	104	75	83	71	132	82	149	92	55	75	52	82	75	104	42
1025	2021-02-12 16:00:00	75	90	53	70	59	90	106	76	73	53	66	44	59	78	86	40
1026	2021-02-12 17:00:00	67	80	53	57	53	68	78	93	54	55	59	42	54	80	68	41
1027	2021-02-12 18:00:00	60	84	59	49	52	52	62	96	57	50	55	52	50	99	63	43
1028	2021-02-12 19:00:00	64	92	59	44	52	50	59	91	65	48	56	68	57	95	66	46
1029	2021-02-12 20:00:00	70	88	59	47	56	52	77	91	63	51	60	79	74	93	77	52
1030	2021-02-12 21:00:00	77	110	64	58	60	55	95	88	71	72	70	95	72	93	99	55
1031	2021-02-12 22:00:00	87	134	75	71	68	64	87	89	89	76	91	111	97	98	118	55
1032	2021-02-12 23:00:00	100	138	84	80	69	77	94	88	106	73	110	123	100	94	119	56
1033	2021-02-13	102	129	86	80	69	82	95	89	101	74	115	122	100	89	110	60
1034	2021-02-13 01:00:00	95	112	90	77	67	81	91	86	87	73	120	114	92	86	104	59
1035	2021-02-13 02:00:00	93	104	86	73	72	78	104	88	79	67	118	116	78	88	96	58
1036	2021-02-13 03:00:00	87	103	80	68	68	76	92	91	77	53	116	126	70	88	86	59
1037	2021-02-13 04:00:00	83	103	82	66	70	76	82	93	73	68	114	128	65	86	81	56
1038	2021-02-13 05:00:00	78	92	73	63	68	72	70	92	74	64	108	118	60	82	82	56
1039	2021-02-13 06:00:00	72	86	77	64	66	74	75	88	69	78	103	113	57	79	81	58
1040	2021-02-13 07:00:00	68	84	77	64	65	73	74	88	68	75	102	109	55	76	82	55
1041	2021-02-13 08:00:00	67	80	84	62	60	71	75	88	73	63	102	104	53	76	80	54
1042	2021-02-13 09:00:00	67	84	90	56	48	65	74	86	59	64	102	93	53	74	74	58
1043	2021-02-13 10:00:00	58	84	91	44	36	57	76	81	54	60	106	76	50	72	68	55
1044	2021-02-13 11:00:00	46	83	99	34	24	54	73	74	48	59	107	62	55	68	60	56
1045	2021-02-13 12:00:00	31	83	87	24	18	43	81	69	31	61	108	55	60	67	54	58
1046	2021-02-13 13:00:00	21	87	95	17	14	34	66	70	23	47	105	58	68	61	48	58
1047	2021-02-13 14:00:00	17	69	103	14	12	23	46	68	21	42	103	58	71	59	33	58
1048	2021-02-13 15:00:00	13	60	86	14	11	16	45	59	15	44	94	52	60	56	15	66
1049	2021-02-13 16:00:00	12	53	93	13	9	13	37	61	17	49	85	49	40	49	7	69
1050	2021-02-13 17:00:00	15	42	77	13	11	9	30	62	20	59	86	51	43	42	10	69
1051	2021-02-13 18:00:00	18	43	81	13	12	11	30	61	17	49	88	54	57	41	11	70
1052	2021-02-13 19:00:00	34	41	87	16	13	11	35	61	17	51	92	61	60	42	20	73
1053	2021-02-13 20:00:00	48	45	95	19	18	12	40	61	23	59	96	75	66	42	33	84
1054	2021-02-13 21:00:00	51	60	98	27	21	18	50	63	29	62	101	87	63	42	41	91
1055	2021-02-13 22:00:00	57	68	103	34	22	19	58	64	37	67	106	94	75	38	48	93
1056	2021-02-13 23:00:00	61	76	99	41	27	23	56	66	50	63	106	94	78	36	53	93
1057	2021-02-14	65	89	97	43	29	23	64	68	48	57	107	87	69	33	57	90
1058	2021-02-14 01:00:00	65	89	91	46	32	26	76	63	48	57	104	84	69	32	57	87
1059	2021-02-14 02:00:00	66	84	90	51	34	32	69	64	52	64	104	82	69	27	57	85
1060	2021-02-14 03:00:00	66	78	81	57	35	31	76	61	48	59	103	76	64	25	58	81
1061	2021-02-14 04:00:00	64	78	80	60	33	34	70	51	50	49	100	69	57	22	58	79
1062	2021-02-14 05:00:00	64	74	82	59	37	31	73	49	48	46	99	67	51	21	56	77
1063	2021-02-14 06:00:00	64	64	68	57	40	34	68	47	49	35	97	66	47	19	54	75
1064	2021-02-14 07:00:00	63	61	67	59	48	35	55	48	45	36	89	59	53	18	55	72
1065	2021-02-14 08:00:00	60	57	59	64	40	36	53	40	45	36	87	55	51	16	53	70
1066	2021-02-14 09:00:00	58	55	54	65	39	38	50	40	45	37	85	58	53	16	47	68
1067	2021-02-14 10:00:00	64	58	57	65	39	36	49	47	47	32	91	63	51	15	43	73
1068	2021-02-14 11:00:00	64	65	65	66	37	37	46	58	56	34	98	63	48	17	41	74
1069	2021-02-14 12:00:00	58	70	62	65	41	38	46	73	59	41	98	60	54	21	38	71
1070	2021-02-14 13:00:00	38	74	64	63	41	45	48	74	63	42	99	54	64	20	37	63
1071	2021-02-14 14:00:00	30	83	63	54	37	52	50	75	66	40	89	45	80	22	29	52
1072	2021-02-14 15:00:00	28	73	62	47	34	51	43	71	54	40	84	41	71	23	23	47
1073	2021-02-14 16:00:00	25	62	58	39	30	48	44	63	50	40	83	42	61	25	26	46
1074	2021-02-14 17:00:00	25	53	62	34	30	42	43	53	45	45	78	39	56	33	31	47
1075	2021-02-14 18:00:00	26	54	63	31	28	38	45	54	41	45	75	43	45	41	33	52
1076	2021-02-14 19:00:00	27	53	75	32	30	38	61	57	40	45	75	48	47	45	37	56
1077	2021-02-14 20:00:00	33	81	78	35	35	41	70	56	45	51	78	50	64	48	49	60
1078	2021-02-14 21:00:00	44	60	91	40	39	39	75	56	44	60	82	53	63	46	55	62
1079	2021-02-14 22:00:00	46	66	87	42	40	43	71	55	46	63	93	55	68	48	55	60
1080	2021-02-14 23:00:00	49	68	85	40	39	41	58	57	48	55	101	52	73	47	54	59
1081	2021-02-15	50	68	83	36	43	38	52	60	42	50	102	50	78	46	51	56
1082	2021-02-15 01:00:00	46	58	73	38	42	37	47	67	42	52	89	52	70	45	44	57
1083	2021-02-15 02:00:00	44	60	75	39	45	34	39	64	43	47	89	50	57	45	41	54
1084	2021-02-15 03:00:00	42	54	60	44	47	34	43	60	37	44	91	49	48	44	40	53
1085	2021-02-15 04:00:00	40	61	57	49	46	37	43	55	34	45	92	48	45	42	40	52
1086	2021-02-15 05:00:00	39	56	57	50	44	34	47	42	38	37	87	48	41	40	40	52
1087	2021-02-15 06:00:00	34	61	58	45	46	34	46	41	25	35	85	50	34	38	38	54
1088	2021-02-15 07:00:00	30	62	60	33	30	30	45	42	30	35	80	47	27	37	38	54
1089	2021-02-15 08:00:00	25	61	63	25	21	28	47	36	28	36	75	42	19	34	33	51
1090	2021-02-15 09:00:00	21	56	63	20	19	25	50	31	25	38	70	34	20	30	27	52
1091	2021-02-15 10:00:00	17	49	60	19	18	24	47	27	23	35	58	31	15	28	22	47
1092	2021-02-15 11:00:00	16	44	56	20	18	19	37	27	23	31	56	30	17	22	19	47
1093	2021-02-15 12:00:00	17	35	51	21	16	21	30	28	21	32	48	31	15	18	16	44
1094	2021-02-15 13:00:00	16	29	45	21	14	19	29	29	21	28	42	30	15	18	12	40
1095	2021-02-15 14:00:00	15	26	35	18	15	20	25	26	29	21	38	23	16	16	10	35
1096	2021-02-15 15:00:00	13	23	30	17	14	18	24	25	26	22	24	21	14	16	8	29
1097	2021-02-15 16:00:00	13	22	30	17	13	12	22	16	22	24	15	20	11	17	9	27
1098	2021-02-15 17:00:00	13	23	29	16	10	15	26	14	21	22	14	18	13	17	12	27
1099	2021-02-15 18:00:00	14	21	29	14	12	11	24	12	17	20	15	18	16	18	16	26
1100	2021-02-15 19:00:00	16	25	31	13	15	14	26	13	16	22	17	19	16	19	19	25
1101	2021-02-15 20:00:00	17	29	33	17	16	15	31	20	18	23	20	17	23	19	23	24
1102	2021-02-15 21:00:00	18	31	38	21	16	16	31	23	19	24	20	18	18	18	27	23
1103	2021-02-15 22:00:00	20	36	40	24	19	14	32	30	20	25	23	19	20	17	32	23
1104	2021-02-15 23:00:00	21	35	40	24	21	16	38	34	20	28	28	15	21	17	31	22
1105	2021-02-16	21	32	40	24	21	18	31	34	15	33	26	17	17	16	28	23
1106	2021-02-16 01:00:00	22	32	45	25	23	13	29	33	17	28	27	19	21	15	27	22
1107	2021-02-16 02:00:00	24	30	44	27	26	17	26	32	18	29	30	20	18	16	28	21
1108	2021-02-16 03:00:00	25	28	42	27	25	16	28	21	24	23	30	17	16	15	26	20
1109	2021-02-16 04:00:00	25	27	41	25	26	14	24	21	21	20	32	16	15	14	24	19
1110	2021-02-16 05:00:00	22	27	38	23	23	18	28	19	23	22	36	19	16	14	28	20
1111	2021-02-16 06:00:00	20	25	35	23	23	17	25	15	19	21	35	16	14	13	25	19
1112	2021-02-16 07:00:00	22	26	31	22	22	12	27	13	23	19	33	15	13	13	23	19
1113	2021-02-16 08:00:00	23	27	32	23	22	15	25	14	20	22	31	18	16	13	24	19
1114	2021-02-16 09:00:00	24	29	34	23	23	16	27	14	22	20	30	22	13	14	27	21
1115	2021-02-16 10:00:00	26	31	33	25	26	20	28	16	28	21	29	19	17	16	24	20
1116	2021-02-16 11:00:00	26	30	29	27	23	19	24	19	20	25	29	14	16	17	20	20
1117	2021-02-16 12:00:00	23	25	30	26	22	19	21	21	21	21	24	10	18	17	10	19
1118	2021-02-16 13:00:00	18	23	28	24	20	16	17	22	18	15	18	13	16	17	7	18
1119	2021-02-16 14:00:00	15	18	24	21	16	13	16	17	14	12	14	15	15	15	6	19
1120	2021-02-16 15:00:00	12	18	24	18	13	15	15	13	16	15	11	13	13	13	6	18
1121	2021-02-16 16:00:00	12	18	26	16	9	13	16	5	18	11	10	13	17	10	7	19
1122	2021-02-16 17:00:00	13	21	24	15	12	16	18	5	12	18	11	15	20	10	8	20
1123	2021-02-16 18:00:00	13	21	28	15	12	16	25	6	16	17	11	17	17	10	11	22
1124	2021-02-16 19:00:00	13	27	33	15	16	13	28	10	16	20	13	23	17	11	16	26
1125	2021-02-16 20:00:00	16	28	37	17	19	14	37	21	23	20	16	29	21	12	25	29
1126	2021-02-16 21:00:00	19	35	42	22	24	22	43	22	24	22	22	38	35	14	36	31
1127	2021-02-16 22:00:00	24	39	46	27	28	24	59	27	31	25	26	46	46	16	47	33
1128	2021-02-16 23:00:00	26	40	48	30	33	28	52	29	38	27	28	47	48	16	46	32
1129	2021-02-17	29	41	47	29	33	27	51	31	38	28	28	43	39	15	39	31
1130	2021-02-17 01:00:00	31	44	49	32	34	29	50	32	36	27	29	43	36	14	41	29
1131	2021-02-17 02:00:00	31	46	46	36	35	28	51	32	39	24	28	41	30	13	42	29
1132	2021-02-17 03:00:00	29	44	44	37	33	28	49	30	43	25	28	37	30	13	41	27
1133	2021-02-17 04:00:00	29	47	38	31	32	23	47	30	39	27	29	33	30	12	45	26
1134	2021-02-17 05:00:00	30	46	34	25	33	26	47	29	31	21	30	31	26	11	47	26
1135	2021-02-17 06:00:00	30	46	35	22	35	24	52	28	36	18	29	29	28	11	43	25
1136	2021-02-17 07:00:00	29	50	36	23	34	24	54	28	34	19	30	32	29	11	43	25
1137	2021-02-17 08:00:00	30	50	34	25	33	27	48	31	33	24	32	36	32	11	43	26
1138	2021-02-17 09:00:00	32	51	32	28	35	27	49	37	41	27	34	37	28	12	45	27
1139	2021-02-17 10:00:00	32	52	34	36	36	33	46	45	44	29	40	36	29	13	47	28
1140	2021-02-17 11:00:00	32	48	31	38	36	31	42	75	44	24	42	29	32	12	42	26
1141	2021-02-17 12:00:00	31	43	36	40	35	35	36	128	46	22	41	24	36	11	32	25
1142	2021-02-17 13:00:00	26	43	26	37	37	34	34	31	42	24	32	26	34	10	28	22
1143	2021-02-17 14:00:00	20	37	27	34	34	31	39	29	40	20	30	23	34	11	19	20
1144	2021-02-17 15:00:00	17	36	25	30	30	22	34	24	30	22	28	21	18	11	16	19
1145	2021-02-17 16:00:00	19	35	22	26	28	18	26	24	28	24	30	25	20	12	12	18
1146	2021-02-17 17:00:00	22	36	20	22	25	15	27	25	26	20	36	27	18	16	15	20
1147	2021-02-17 18:00:00	25	31	22	21	25	14	35	29	28	22	44	28	23	20	21	22
1148	2021-02-17 19:00:00	26	31	23	21	28	17	41	34	25	22	48	30	22	24	30	27
1149	2021-02-17 20:00:00	23	34	35	24	30	19	41	38	32	30	51	35	51	27	37	31
1150	2021-02-17 21:00:00	23	45	44	29	25	24	41	42	36	30	54	44	55	25	40	36
1151	2021-02-17 22:00:00	22	53	45	29	24	26	43	43	41	32	53	52	55	23	36	36
1152	2021-02-17 23:00:00	24	58	46	27	22	27	45	48	47	33	56	54	55	17	33	36
1153	2021-02-18	26	57	48	23	22	30	42	47	48	30	59	51	49	12	36	33
1154	2021-02-18 01:00:00	26	63	56	21	21	34	42	43	46	27	61	50	45	15	39	34
1155	2021-02-18 02:00:00	25	65	61	21	22	38	51	39	44	23	63	50	46	13	40	35
1156	2021-02-18 03:00:00	25	59	52	21	22	37	44	32	42	26	69	50	43	11	37	32
1157	2021-02-18 04:00:00	24	49	50	25	22	34	35	22	43	24	75	47	43	14	33	33
1158	2021-02-18 05:00:00	23	41	46	29	21	35	32	15	43	25	80	46	45	15	28	34
1159	2021-02-18 06:00:00	24	34	46	31	23	33	29	13	32	21	86	45	40	13	27	35
1160	2021-02-18 07:00:00	22	33	40	30	26	28	26	15	36	19	87	45	40	12	31	33
1161	2021-02-18 08:00:00	23	33	44	29	27	28	29	18	39	17	85	49	41	11	30	32
1162	2021-02-18 09:00:00	25	33	48	31	31	26	31	21	33	19	79	51	36	12	29	30
1163	2021-02-18 10:00:00	27	31	38	31	35	28	29	21	36	23	73	50	41	12	31	29
1164	2021-02-18 11:00:00	26	32	36	30	35	28	27	23	35	22	60	44	42	12	31	26
1165	2021-02-18 12:00:00	22	32	36	29	34	27	31	14	34	20	50	38	47	12	19	25
1166	2021-02-18 13:00:00	21	31	26	29	28	29	19	17	34	14	46	33	45	11	14	23
1167	2021-02-18 14:00:00	16	30	29	27	20	26	14	18	29	12	45	26	50	11	12	21
1168	2021-02-18 15:00:00	14	30	32	24	20	21	16	15	23	11	40	20	38	10	12	18
1169	2021-02-18 16:00:00	15	31	27	21	19	15	17	13	20	11	33	15	27	10	15	18
1170	2021-02-18 17:00:00	15	36	27	20	18	13	26	13	15	12	28	14	27	11	16	17
1171	2021-02-18 18:00:00	14	36	26	19	17	13	31	13	13	17	36	14	22	14	18	18
1172	2021-02-18 19:00:00	15	41	30	18	18	10	35	17	17	17	42	18	28	17	25	24
1173	2021-02-18 20:00:00	18	42	34	17	21	14	38	19	21	18	42	27	34	22	31	29
1174	2021-02-18 21:00:00	21	42	38	21	25	17	44	25	31	20	47	38	34	22	34	32
1175	2021-02-18 22:00:00	22	55	44	24	31	23	47	39	35	26	49	48	37	21	35	34
1176	2021-02-18 23:00:00	24	41	42	29	34	27	49	32	37	23	53	53	38	21	36	33
1177	2021-02-19	25	43.5	42	35	35.5	27.5	49	31	38	22.5	54	49	36.5	20.5	34	32.5
1178	2021-02-19 01:00:00	26	46	42	41	37	28	49	30	39	22	55	45	35	20	32	32
1179	2021-02-19 02:00:00	28	45	43	49	36	30	44	29	42	23	56	39	34	21	33	29
1180	2021-02-19 03:00:00	30	48	44	51	36	33	41	27	41	24	57	38	32	21	32	27
1181	2021-02-19 04:00:00	30	45	43	48	38	30	37	27	43	23	55	38	33	19	34	26
1182	2021-02-19 05:00:00	29	45	45	44	36	28	38	27	41	22	54	37	33	18	34	27
1183	2021-02-19 06:00:00	29	46	46	44	35	29	43	30	37	24	53	35	31	18	33	27
1184	2021-02-19 07:00:00	28	46	45	42	35	30	45	33	37	21	53	36	33	16	38	28
1185	2021-02-19 08:00:00	29	45	46	43	37	29	42	33	38	26	52	37	33	16	41	29
1186	2021-02-19 09:00:00	31	48	45	47	45	28	46	34	35	24	58	36	35	15	42	29
1187	2021-02-19 10:00:00	28	50	50	50	47	33	42	49	42	27	74	35	34	16	37	30
1188	2021-02-19 11:00:00	24	53	54	49	38	33	38	44	53	31	67	33	37	16	26	27
1189	2021-02-19 12:00:00	21	53	44	43	34	33	35	34	35	35	55	29	34	15	16	27
1190	2021-02-19 13:00:00	18	49	36	37	34	36	35	23	36	28	42	21	38	16	9	25
1191	2021-02-19 14:00:00	19	41	35	30	36	30	30	13	27	25	30	20	32	16	9	26
1192	2021-02-19 15:00:00	20	37	34	25	28	31	21	12	24	24	22	14	33	13	8	22
1193	2021-02-19 16:00:00	19	33	33	25	26	27	15	10	24	21	21	18	34	12	9	23
1194	2021-02-19 17:00:00	19	29	40	26	25	29	21	9	25	21	20	22	33	14	15	22
1195	2021-02-19 18:00:00	19	31	38	26	25	29	32	11	27	23	21	24	27	17	20	25
1196	2021-02-19 19:00:00	20	33	38	27	26	29	45	13	35	24	23	30	34	21	27	29
1197	2021-02-19 20:00:00	22	40	40	33	30	32	43	17	39	28	28	40	38	24	36	37
1198	2021-02-19 21:00:00	26	43	48	38	33	33	45	26	43	33	33	53	63	24	45	39
1199	2021-02-19 22:00:00	29	44	51	39	36	36	53	27	50	31	38	81	69	24	50	40
1200	2021-02-19 23:00:00	32	49	50	36	39	34	53	31	54	29	42	85	51	23	53	40
1201	2021-02-20	34	54	59	37	40	37	55	34	56	32	43	65	44	22	51	39
1202	2021-02-20 01:00:00	35	58	57	41	40	36	48	32	61	33	47	58	44	21	46	41
1203	2021-02-20 02:00:00	36	63	51	44	43	36	45	34	61	34	48	54	43	21	45	39
1204	2021-02-20 03:00:00	39	62	56	48	42	39	45	35	59	36	47	53	40	20	45	37
1205	2021-02-20 04:00:00	42	65	59	51	38	40	45	36	55	39	47	52	40	20	43	37
1206	2021-02-20 05:00:00	44	66	50	53	42	40	49	34	55	35	47	52	45	19	42	37
1207	2021-02-20 06:00:00	42	66	46	49	45	40	45	35	51	32	46	50	45	19	41	37
1208	2021-02-20 07:00:00	43	68	45	49	46	39	44	36	50	31	47	49	42	19	42	36
1209	2021-02-20 08:00:00	45	72	49	50	46	39	44	39	47	25	44	50	44	19	47	37
1210	2021-02-20 09:00:00	48	68	46	56	49	40	45	41	47	26	44	50	43	19	52	39
1211	2021-02-20 10:00:00	50	65	45	59	50	39	47	52	52	29	42	45	43	18	48	38
1212	2021-02-20 11:00:00	55	76	44	62	47	45	45	96	53	33	43	39	47	21	39	37
1213	2021-02-20 12:00:00	51	68	37	62	46	46	36	64	50	33	43	39	47	24	31	36
1214	2021-02-20 13:00:00	42	58	35	56	44	49	33	50	48	30	37	31	44	29	21	33
1215	2021-02-20 14:00:00	36	49	33	45	42	44	27	26	39	24	34	20	42	29	17	31
1216	2021-02-20 15:00:00	34	41	32	36	38	39	24	23	33	23	31	19	29	28	17	29
1217	2021-02-20 16:00:00	31	33	33	31	36	32	26	19	38	23	27	19	26	25	16	29
1218	2021-02-20 17:00:00	31	31	36	34	35	29	31	22	39	24	29	20	25	24	19	28
1219	2021-02-20 18:00:00	30	32	38	35	40	28	34	22	40	25	29	26	22	31	25	29
1220	2021-02-20 19:00:00	32	39	38	38	40	35	42	24	38	30	32	35	32	37	32	37
1221	2021-02-20 20:00:00	36	42	42	40	43	42	47	32	40	29	35	48	55	39	39	41
1222	2021-02-20 21:00:00	39	48	52	45	50	46	70	35	49	28	40	58	61	38	47	46
1223	2021-02-20 22:00:00	40	50	59	48	50	57	71	48	57	34	44	66	67	38	54	47
1224	2021-02-20 23:00:00	42	55	66	52	55	58	71	54	57	38	50	67	58	36	49	46
1225	2021-02-21	47	57	67	54	56	56	60	54	54	38	53	69	58	38	47	46
1226	2021-02-21 01:00:00	47	59	67	57	57	52	62	58	56	37	55	73	52	36	48	45
1227	2021-02-21 02:00:00	46	62	64	59	57	52	67	56	57	40	57	68	49	36	49	45
1228	2021-02-21 03:00:00	49	70	65	60	57	51	54	56	56	40	56	64	45	33	49	44
1229	2021-02-21 04:00:00	53	71	67	64	60	51	51	54	56	36	57	62	47	34	48	43
1230	2021-02-21 05:00:00	55	68	71	67	60	49	51	54	53	35	58	58	47	33	51	43
1231	2021-02-21 06:00:00	58	66	71	68	61	49	53	52	53	37	56	53	45	34	52	44
1232	2021-02-21 07:00:00	60	69	71	69	61	46	53	50	51	39	56	51	45	33	52	45
1233	2021-02-21 08:00:00	62	71	75	69	63	49	64	51	51	38	57	53	45	32	54	47
1234	2021-02-21 09:00:00	62	70	72	68	64	49	59	51	48	38	60	52	46	32	51	48
1235	2021-02-21 10:00:00	64	73	68	66	64	51	51	54	51	33	66	46	48	31	48	47
1236	2021-02-21 11:00:00	64	68	73	62	60	52	47	59	53	33	65	45	49	32	42	46
1237	2021-02-21 12:00:00	60	62	81	57	56	51	47	60	56	29	64	44	47	34	27	43
1238	2021-02-21 13:00:00	52	53	70	54	48	48	46	50	53	28	56	38	41	48	19	41
1239	2021-02-21 14:00:00	49	48	69	56	40	44	35	44	49	32	47	32	42	49	15	39
1240	2021-02-21 15:00:00	47	44	72	57	39	37	31	39	40	30	43	32	42	45	16	38
1241	2021-02-21 16:00:00	43	40	66	59	39	36	37	32	36	28	43	32	43	41	18	37
1242	2021-02-21 17:00:00	44	41	64	58	41	31	38	33	39	23	44	32	39	38	17	39
1243	2021-02-21 18:00:00	44	44	68	57	43	29	43	34	40	40	49	38	36	37	26	43
1244	2021-02-21 19:00:00	46	47	70	58	44	28	49	36	35	37	49	45	41	38	39	53
1245	2021-02-21 20:00:00	50	57	62	60	53	30	77	47	40	41	54	59	78	39	56	61
1246	2021-02-21 21:00:00	54	64	77	64	62	34	85	52	60	53	60	71	86	42	65	65
1247	2021-02-21 22:00:00	60	64	84	67	62	36	77	55	60	48	65	75	82	43	59	65
1248	2021-02-21 23:00:00	65	67	88	66	65	45	76	61	58	51	69	79	64	43	63	64
1249	2021-02-22	70	72	90	72	65	53	71	59	61	51	75	86	61	44	65	63
1250	2021-02-22 01:00:00	70	82	92	81	64	49	60	61	57	51	79	86	55	44	59	63
1251	2021-02-22 02:00:00	72	79	97	94	64	51	65	67	57	52	80	80	60	43	55	63
1252	2021-02-22 03:00:00	76	82	90	97	65	46	62	68	52	54	81	75	54	44	52	62
1253	2021-02-22 04:00:00	80	85	86	93	63	49	61	65	55	47	81	66	57	43	53	58
1254	2021-02-22 05:00:00	78	83	93	86	63	46	58	62	59	43	81	61	56	45	54	59
1255	2021-02-22 06:00:00	80	82	89	81	62	46	67	61	59	43	83	62	58	45	55	59
1256	2021-02-22 07:00:00	80	76	92	79	61	50	58	63	58	41	82	60	56	48	53	61
1257	2021-02-22 08:00:00	80	76	83	80	62	48	62	64	52	42	81	59	57	48	54	62
1258	2021-02-22 09:00:00	80	74	91	81	63	50	69	67	52	44	81	61	60	47	59	62
1259	2021-02-22 10:00:00	89	78	83	85	60	51	63	69	54	56	82	57	61	46	60	61
1260	2021-02-22 11:00:00	90	83	87	88	58	53	60	77	57	57	82	52	60	54	52	65
1261	2021-02-22 12:00:00	81	80	72	87	53	54	52	80	59	56	78	51	51	57	41	64
1262	2021-02-22 13:00:00	66	76	72	79	47	50	47	75	59	55	82	46	52	65	36	62
1263	2021-02-22 14:00:00	54	64	70	66	51	46	40	65	56	42	79	45	52	58	26	58
1264	2021-02-22 15:00:00	50	52	68	56	55	38	38	47	44	40	69	41	49	57	20	53
1265	2021-02-22 16:00:00	50	49	60	51	51	37	36	46	41	40	63	40	43	51	26	51
1266	2021-02-22 17:00:00	49	52	65	52	52	36	34	51	41	41	65	42	31	49	29	50
1267	2021-02-22 18:00:00	50	56	61	53	51	37	37	50	41	43	63	46	32	55	34	55
1268	2021-02-22 19:00:00	52	61	76	56	50	39	51	52	43	49	63	53	36	58	42	62
1269	2021-02-22 20:00:00	59	67	74	62	50	40	49	52	49	46	72	63	56	55	51	70
1270	2021-02-22 21:00:00	66	74	89	71	55	45	55	58	62	49	78	76	77	55	56	73
1271	2021-02-22 22:00:00	71	70	92	81	57	52	58	65	66	57	82	81	80	51	59	73
1272	2021-02-22 23:00:00	77	77	107	90	61	50	62	70	66	64	86	82	77	51	57	69
1273	2021-02-23	82	73	108	97	62	55	74	79	67	68	88	85	65	49	54	66
1274	2021-02-23 01:00:00	81	73	95	100	64	56	67	86	66	62	87	83	72	49	53	66
1275	2021-02-23 02:00:00	83	76	85	99	65	54	59	83	62	59	84	75	66	49	50	63
1276	2021-02-23 03:00:00	86	78	98	97	66	55	66	84	59	58	85	69	65	49	54	65
1277	2021-02-23 04:00:00	86	77	89	95	66	56	60	81	58	51	85	70	62	47	57	66
1278	2021-02-23 05:00:00	87	79	90	94	64	53	54	81	56	51	86	78	67	48	54	68
1279	2021-02-23 06:00:00	88	74	95	91	66	56	59	80	59	52	90	84	59	45	54	69
1280	2021-02-23 07:00:00	90	80	89	89	68	55	68	78	59	56	89	82	58	44	56	70
1281	2021-02-23 08:00:00	92	79	87	91	68	56	63	72	58	56	90	77	52	43	56	71
1282	2021-02-23 09:00:00	92	83	83	95	69	61	60	74	65	56	91	76	51	42	57	71
1283	2021-02-23 10:00:00	92	81	79	100	70	58	67	83	63	57	91	80	43	42	61	70
1284	2021-02-23 11:00:00	96	79	93	105	66	49	53	92	72	56	94	74	38	47	58	73
1285	2021-02-23 12:00:00	92	70	64	108	61	51	47	95	74	73	89	71	36	46	49	70
1286	2021-02-23 13:00:00	88	63	57	101	55	50	40	78	69	60	77	67	44	53	40	73
1287	2021-02-23 14:00:00	78	55	46	88	59	51	35	76	67	48	70	62	39	64	28	66
1288	2021-02-23 15:00:00	63	50	45	74	62	44	30	51	59	47	67	58	31	63	23	59
1289	2021-02-23 16:00:00	56	50	45	66	62	41	33	41	55	56	68	55	30	58	27	57
1290	2021-02-23 17:00:00	57	52	49	64	59	47	40	36	54	44	70	50	26	58	34	58
1291	2021-02-23 18:00:00	56	54	52	65	59	46	48	46	55	50	73	43	31	63	42	55
1292	2021-02-23 19:00:00	54	65	61	69	62	52	64	40	54	58	73	42	33	69	50	59
1293	2021-02-23 20:00:00	57	74	67	72	63	56	79	47	54	56	79	45	37	70	55	58
1294	2021-02-23 21:00:00	59	82	75	70	65	61	94	57	53	61	83	46	41	68	57	55
1295	2021-02-23 22:00:00	61	83	87	66	60	61	80	61	48	61	89	43	42	68	59	51
1296	2021-02-23 23:00:00	60	77	87	63	59	58	80	68	49	62	96	40	42	66	63	51
1297	2021-02-24	65	94	82	62	59	54	76	72	49	77	100	38	40	64	61	46
1298	2021-02-24 01:00:00	73	99	86	62	57	49	77	73	46	72	102	38	37	64	58	41
1299	2021-02-24 02:00:00	78	96	88	61	59	49	69	80	47	61	105	33	36	64	61	39
1300	2021-02-24 03:00:00	81	94	86	61	57	40	76	82	49	63	105	30	32	66	61	37
1301	2021-02-24 04:00:00	85	88	82	58	52	41	70	71	49	51	101	31	31	66	53	35
1302	2021-02-24 05:00:00	84	91	79	58	49	43	58	74	49	50	100	30	35	62	48	37
1303	2021-02-24 06:00:00	79	95	72	55	48	39	74	80	48	51	105	33	30	62	50	37
1304	2021-02-24 07:00:00	73	95	63	53	48	41	67	78	42	54	108	35	30	60	53	38
1305	2021-02-24 08:00:00	71	94	67	51	48	38	71	73	45	62	119	33	32	62	55	39
1306	2021-02-24 09:00:00	68	96	71	52	49	41	70	72	42	74	123	35	37	62	56	41
1307	2021-02-24 10:00:00	61	90	65	55	52	40	53	81	44	64	124	42	41	68	52	41
1308	2021-02-24 11:00:00	59	88	59	55	50	41	48	66	45	56	129	42	47	71	45	39
1309	2021-02-24 12:00:00	61	80	59	56	47	38	41	76	44	50	142	39	51	71	33	36
1310	2021-02-24 13:00:00	60	89	62	55	44	38	45	84	45	48	147	37	50	71	25	34
1311	2021-02-24 14:00:00	58	83	75	52	45	42	45	80	44	44	139	37	48	72	26	36
1312	2021-02-24 15:00:00	60	82	67	49	46	40	42	76	46	41	127	42	46	75	24	34
1313	2021-02-24 16:00:00	63	79	68	48	46	39	42	70	59	44	109	39	46	77	29	37
1314	2021-02-24 17:00:00	65	79	64	49	46	40	47	69	51	56	96	44	49	77	36	40
1315	2021-02-24 18:00:00	65	70	71	51	48	43	59	67	51	54	94	50	50	79	43	43
1316	2021-02-24 19:00:00	66	70	73	52	48	46	66	68	59	63	98	54	50	80	50	46
1317	2021-02-24 20:00:00	64	67	73	51	41	48	73	70	62	63	107	57	50	77	52	58
1318	2021-02-24 21:00:00	61	71	83	51	32	48	59	71	69	68	108	68	53	74	53	61
1319	2021-02-24 22:00:00	56	76	104	47	23	51	57	75	73	72	112	68	47	70	56	64
1320	2021-02-24 23:00:00	55	68	96	37	23	54	60	88	69	67	114	60	50	70	51	59
1321	2021-02-25	49	65	85	25	23	54	56	96	70	69	114	55	51	66	47	58
1322	2021-02-25 01:00:00	34	61	83	18	22	52	52	94	63	53	112	50	43	60	47	55
1323	2021-02-25 02:00:00	24	57	77	16	20	49	50	96	58	46	105	45	44	58	44	53
1324	2021-02-25 03:00:00	20	55	67	16	20	42	45	71	54	44	112	40	39	59	35	51
1325	2021-02-25 04:00:00	17	60	63	18	22	36	43	54	48	42	99	39	35	48	24	48
1326	2021-02-25 05:00:00	16	57	59	20	22	31	40	59	37	36	84	37	30	28	18	45
1327	2021-02-25 06:00:00	22	54	60	23	22	25	36	35	23	31	83	37	25	25	19	45
1328	2021-02-25 07:00:00	26	52	59	24	24	16	35	19	19	25	97	37	28	19	19	45
1329	2021-02-25 08:00:00	27	45	58	26	24	13	31	20	13	24	105	34	25	16	25	47
1330	2021-02-25 09:00:00	27	34	57	27	24	9	27	22	11	26	87	32	21	14	30	47
1331	2021-02-25 10:00:00	26	32	53	29	25	11	22	20	12	24	67	32	19	14	28	48
1332	2021-02-25 11:00:00	25	29	46	27	22	14	23	22	15	22	38	29	16	14	26	44
1333	2021-02-25 12:00:00	24	29	39	26	21	16	21	40	22	20	26	27	15	17	16	40
1334	2021-02-25 13:00:00	23	28	28	24	22	17	24	30	15	20	31	28	18	19	9	37
1335	2021-02-25 14:00:00	21	30	25	23	21	14	23	25	14	20	32	29	16	16	8	34
1336	2021-02-25 15:00:00	22	23	21	22	21	14	18	25	11	23	26	22	13	12	10	29
1337	2021-02-25 16:00:00	22	22	22	22	20	11	16	25	9	21	26	17	11	11	11	27
1338	2021-02-25 17:00:00	23	23	28	26	21	10	14	21	9	22	24	10	10	12	11	25
1339	2021-02-25 18:00:00	23	20	34	26	25	10	16	15	11	20	25	11	12	11	10	24
1340	2021-02-25 19:00:00	25	22	35	27	29	8	17	14	12	21	27	11	6	11	13	24
1341	2021-02-25 20:00:00	28	27	33	29	32	9	17	30	10	21	30	12	10	12	19	24
1342	2021-02-25 21:00:00	29	26	32	34	38	10	21	32	15	19	35	16	4	13	18	23
1343	2021-02-25 22:00:00	31	26	28	37	33	11	17	22	11	19	37	15	5	12	14	22
1344	2021-02-25 23:00:00	31	25	30	38	23	13	18	7	10	19	35	12	8	10	18	22
1345	2021-02-26	27	23	30	33	19	8	17	7	9	18	32	10	7	11	20	20
1346	2021-02-26 01:00:00	19	20	26	24	21	8	12	14	6	20	30	6	8	11	20	19
1347	2021-02-26 02:00:00	19	17	22	17	16	8	11	23	8	25	21	8	6	12	20	17
1348	2021-02-26 03:00:00	21	14	20	15	14	4	9	26	5	25	14	10	7	14	15	17
1349	2021-02-26 04:00:00	19	17	21	15	13	7	13	24	5	24	11	9	6	15	15	16
1350	2021-02-26 05:00:00	16	15	20	17	12	7	14	22	7	25	10	10	7	14	22	15
1351	2021-02-26 06:00:00	16	14	17	21	10	9	16	23	8	24	11	8	8	15	22	15
1352	2021-02-26 07:00:00	17	14	17	25	10	5	19	24	8	22	12	7	6	15	20	14
1353	2021-02-26 08:00:00	17	19	21	24	10	7	19	23	7	18	13	8	4	16	18	14
1354	2021-02-26 09:00:00	19	21	21	20	11	8	20	17	7	21	15	8	9	17	19	15
1355	2021-02-26 10:00:00	19	21	21	20	11	7	18	12	10	19	13	9	9	21	15	15
1356	2021-02-26 11:00:00	19	20	20	17	9	6	15	9	11	17	14	9	13	26	9	15
1357	2021-02-26 12:00:00	19	19	19	15	8	7	11	12	12	16	16	8	15	25	8	15
1358	2021-02-26 13:00:00	22	13	19	12	8	7	9	16	11	15	20	10	9	27	7	14
1359	2021-02-26 14:00:00	21	13	14	8	7	8	12	16	10	15	19	12	8	30	7	14
1360	2021-02-26 15:00:00	19	15	18	7	6	6	14	16	8	12	16	10	6	29	7	14
1361	2021-02-26 16:00:00	15	16	19	8	6	5	17	16	13	12	15	9	5	27	8	14
1362	2021-02-26 17:00:00	13	21	21	9	11	4	18	14	13	15	15	8	11	22	8	15
1363	2021-02-26 18:00:00	14	17	25	10	9	7	23	14	9	17	19	9	9	19	10	16
1364	2021-02-26 19:00:00	14	21	29	10	10	10	24	12	16	20	22	12	9	15	13	17
1365	2021-02-26 20:00:00	15	20	30	16	9	8	22	9	12	20	26	11	16	15	15	16
1366	2021-02-26 21:00:00	16	21	36	26	14	12	22	10	17	30	28	11	16	14	16	17
1367	2021-02-26 22:00:00	17	23	39	30	13	11	23	10	16	30	27	12	19	19	19	18
1368	2021-02-26 23:00:00	19	24	37	29	15	14	25	10	15	26	27	13	24	17	17	18
1369	2021-02-27	20	25	34	23	15	12	24	18	18	24	28	14	27	17	14	20
1370	2021-02-27 01:00:00	20	28	27	17	16	10	21	26	22	21	31	13	20	17	14	18
1371	2021-02-27 02:00:00	19	23	23	15	15	9	18	25	16	25	35	13	19	16	15	18
1372	2021-02-27 03:00:00	17	26	26	13	15	11	16	17	14	24	33	13	18	16	14	17
1373	2021-02-27 04:00:00	17	23	26	13	13	12	18	12	14	24	31	12	13	14	16	16
1374	2021-02-27 05:00:00	18	22	22	13	13	15	16	11	17	20	31	11	11	13	19	16
1375	2021-02-27 06:00:00	19	20	26	13	11	14	15	13	17	17	29	9	10	12	15	17
1376	2021-02-27 07:00:00	20	19	21	13	14	16	18	19	16	14	23	10	11	11	12	17
1377	2021-02-27 08:00:00	22	17	27	14	12	11	13	21	18	12	18	13	15	11	18	18
1378	2021-02-27 09:00:00	22	18	29	17	13	15	19	19	15	15	14	12	12	11	23	19
1379	2021-02-27 10:00:00	23	19	30	18	13	18	22	17	15	21	12	15	18	11	21	20
1380	2021-02-27 11:00:00	24	20	29	19	14	17	25	16	19	21	9	16	18	12	18	20
1381	2021-02-27 12:00:00	24	21	23	18	13	19	22	14	21	22	7	14	19	13	17	18
1382	2021-02-27 13:00:00	27	23	22	18	14	21	25	15	22	19	9	12	19	15	14	17
1383	2021-02-27 14:00:00	27	18	24	18	13	16	22	16	21	22	12	13	19	16	14	16
1384	2021-02-27 15:00:00	27	15	25	17	10	16	19	16	19	21	9	16	17	18	15	14
1385	2021-02-27 16:00:00	27	18	27	17	14	13	20	21	21	22	6	14	15	19	14	14
1386	2021-02-27 17:00:00	28	16	29	19	15	12	23	21	25	20	6	11	16	17	11	16
1387	2021-02-27 18:00:00	26	16	31	20	14	11	24	21	22	18	8	12	13	17	14	16
1388	2021-02-27 19:00:00	28	18	34	21	13	15	22	22	21	22	10	15	18	23	16	20
1389	2021-02-27 20:00:00	31	22	37	21	10	16	28	21	26	23	9	16	27	27	17	21
1390	2021-02-27 21:00:00	27	22	43	21	11	19	28	21	30	27	9	18	31	27	20	21
1391	2021-02-27 22:00:00	20	18	40	17	9	18	26	19	25	25	9	20	28	25	18	21
1392	2021-02-27 23:00:00	14	23	36	14	8	17	32	14	31	28	9	18	26	25	17	18
1393	2021-02-28	11	28	30	11	10	21	29	12	28	26	9	18	25	25	17	18
1394	2021-02-28 01:00:00	8	28	31	9	8	19	26	16	26	20	8	16	26	24	18	17
1395	2021-02-28 02:00:00	6	28	29	8	7	18	23	15	22	18	8	14	27	22	16	17
1396	2021-02-28 03:00:00	6	26	26	6	9	14	18	13	17	16	7	15	25	17	9	16
1397	2021-02-28 04:00:00	6	22	25	6	7	12	17	14	18	13	8	16	18	15	7	15
1398	2021-02-28 05:00:00	4	19	22	6	4	9	17	19	19	11	8	20	14	13	9	14
1399	2021-02-28 06:00:00	3	16	19	6	3	6	15	13	12	10	8	20	12	10	13	14
1400	2021-02-28 07:00:00	3	15	21	6	3	6	17	18	11	8	10	18	16	8	15	15
1401	2021-02-28 08:00:00	4	17	21	5	5	5	14	14	11	7	11	19	13	7	11	15
1402	2021-02-28 09:00:00	5	17	20	5	5	4	16	9	11	9	13	21	11	5	8	15
1403	2021-02-28 10:00:00	6	19	18	5	5	3	16	7	10	7	16	22	12	4	9	15
1404	2021-02-28 11:00:00	7	18	18	5	6	5	15	7	10	8	16	23	11	2	9	14
1405	2021-02-28 12:00:00	8	21	16	8	6	4	13	8	8	8	13	25	11	2	9	15
1406	2021-02-28 13:00:00	9	21	13	9	8	3	13	15	14	9	17	26	11	2	10	15
1407	2021-02-28 14:00:00	10	21	11	10	7	4	9	20	10	9	21	23	17	2	8	14
1408	2021-02-28 15:00:00	9	22	12	10	7	5	10	9	12	10	18	18	12	4	10	14
1409	2021-02-28 16:00:00	10	24	14	11	11	5	17	8	7	11	20	15	14	6	13	14
1410	2021-02-28 17:00:00	10	23	16	11	10	5	14	5	12	15	17	14	10	6	12	16
1411	2021-02-28 18:00:00	10	21	19	11	12	5	17	8	9	17	13	17	8	6	14	18
1412	2021-02-28 19:00:00	11	17	27	13	13	7	21	10	10	15	20	22	13	14	19	20
1413	2021-02-28 20:00:00	11	14	27	13	16	6	22	12	12	15	27	25	12	9	22	23
1414	2021-02-28 21:00:00	11	16	27	18	22	8	20	13	11	16	25	18	10	12	19	23
1415	2021-02-28 22:00:00	13	16	23	19	27	9	16	11	7	17	24	16	9	10	18	22
1416	2021-02-28 23:00:00	18	13	21	21	29	7	20	8	13	17	15	14	11	8	14	23
1417	2021-03-01	20	12	16	23	28	8	19	4	9	19	10	11	8	7	12	23
1418	2021-03-01 01:00:00	20	12	17	23	27	14	18	6	16	16	6	10	8	6	19	22
1419	2021-03-01 02:00:00	21	12	17	24	23	18	23	9	25	20	3	7	8	5	23	19
1420	2021-03-01 03:00:00	21	14	13	26	25	20	23	9	24	18	2	7	7	5	20	17
1421	2021-03-01 04:00:00	21	14	13	27	26	19	24	7	28	17	5	9	10	2	19	16
1422	2021-03-01 05:00:00	20	16	16	27	24	15	26	7	20	16	5	9	5	1	19	15
1423	2021-03-01 06:00:00	17	16	27	26	27	13	25	8	18	18	5	8	7	2	21	17
1424	2021-03-01 07:00:00	15	19	26	27	29	15	26	9	16	13	6	11	10	2	24	18
1425	2021-03-01 08:00:00	15	19	24	25	26	19	25	11	18	16	8	15	9	2	22	19
1426	2021-03-01 09:00:00	17	21	24	23	28	17	29	12	24	16	9	18	12	4	22	21
1427	2021-03-01 10:00:00	21	24	24	23	25	16	28	18	23	17	10	20	16	5	22	22
1428	2021-03-01 11:00:00	20	23	25	24	19	18	25	27	20	16	9	15	18	7	17	22
1429	2021-03-01 12:00:00	23	23	24	27	18	16	17	25	16	14	10	12	17	9	8	19
1430	2021-03-01 13:00:00	21	23	20	29	17	15	11	19	19	11	10	13	20	14	6	19
1431	2021-03-01 14:00:00	21	23	20	28	17	13	8	15	13	12	10	14	18	17	7	17
1432	2021-03-01 15:00:00	21	24	20	26	15	11	13	15	14	10	11	14	11	18	10	18
1433	2021-03-01 16:00:00	22	23	22	25	14	9	16	14	15	13	11	14	11	18	13	18
1434	2021-03-01 17:00:00	22	24	24	26	17	9	13	14	17	18	11	13	15	19	18	21
1435	2021-03-01 18:00:00	23	23	21	27	18	10	14	15	19	17	11	15	13	19	23	21
1436	2021-03-01 19:00:00	25	24	21	28	23	10	23	19	20	20	13	21	27	21	28	24
1437	2021-03-01 20:00:00	28	23	26	29	26	11	24	21	23	24	16	22	23	22	33	25
1438	2021-03-01 21:00:00	31	27	27	30	29	13	33	23	25	25	17	21	28	24	36	25
1439	2021-03-01 22:00:00	34	27	29	31	31	16	36	27	25	25	19	22	22	25	36	26
1440	2021-03-01 23:00:00	34	28	30	30	30	20	34	25	26	27	18	24	27	23	32	26
1441	2021-03-02	34	31	26	33	31	24	30	37	28	26	16	26	24	22	29	25
1442	2021-03-02 01:00:00	33	29	27	35	34	24	33	31	30	22	16	26	21	21	27	24
1443	2021-03-02 02:00:00	32	29	24	33	34	28	29	27	31	27	17	23	23	21	28	23
1444	2021-03-02 03:00:00	31	28	25	31	38	27	29	27	33	27	16	22	22	20	31	23
1445	2021-03-02 04:00:00	32	28	25	30	36	28	26	24	34	23	16	22	22	21	33	22
1446	2021-03-02 05:00:00	32	29	23	31	35	28	26	23	30	27	17	18	22	21	30	23
1447	2021-03-02 06:00:00	34	27	24	32	36	29	30	27	31	28	16	17	21	21	30	22
1448	2021-03-02 07:00:00	36	30	24	30	38	29	32	30	30	32	16	18	21	21	31	24
1449	2021-03-02 08:00:00	39	30	20	33	38	27	29	31	36	36	16	20	21	22	31	24
1450	2021-03-02 09:00:00	40	35	22	36	39	28	28	30	32	36	16	24	25	22	32	24
1451	2021-03-02 10:00:00	39	34	24	39	41	29	31	35	36	32	17	27	26	24	31	25
1452	2021-03-02 11:00:00	40	37	28	40	38	32	30	42	36	35	19	21	30	31	29	26
1453	2021-03-02 12:00:00	38	35	29	39	37	35	41	37	39	32	19	14	27	33	30	27
1454	2021-03-02 13:00:00	30	34	29	35	34	33	24	42	35	28	18	15	23	26	26	27
1455	2021-03-02 14:00:00	29	33	22	30	31	31	18	48	38	25	18	14	20	21	19	25
1456	2021-03-02 15:00:00	28	32	23	29	30	32	25	56	27	24	20	16	12	21	22	25
1457	2021-03-02 16:00:00	30	32	22	31	26	25	28	32	28	23	24	18	11	22	28	25
1458	2021-03-02 17:00:00	35	32	27	34	22	24	31	31	28	25	24	16	12	24	26	25
1459	2021-03-02 18:00:00	38	30	29	35	24	35	30	24	31	28	24	15	13	23	30	29
1460	2021-03-02 19:00:00	39	32	32	32	29	31	32	28	34	32	27	18	15	28	38	32
1461	2021-03-02 20:00:00	39	35	35	31	32	34	38	38	37	33	29	23	18	31	43	34
1462	2021-03-02 21:00:00	37	37	39	33	26	31	40	45	38	41	32	24	21	31	48	35
1463	2021-03-02 22:00:00	35	41	41	41	30	17	43	53	27	39	37	22	26	32	48	35
1464	2021-03-02 23:00:00	36	43	44	43	29	17	41	46	28	35	40	22	23	31	49	33
1465	2021-03-03	37	43	43	42	35	16	43	43	25	34	46	24	33	31	47	29
1466	2021-03-03 01:00:00	36	43	43	34	35	15	42	46	25	35	46	22	28	30	46	28
1467	2021-03-03 02:00:00	31	48	41	33	32	16	35	46	23	28	48	15	21	30	43	27
1468	2021-03-03 03:00:00	28	50	41	32	35	18	37	45	23	29	50	14	22	34	39	25
1469	2021-03-03 04:00:00	29	52	42	33	35	18	36	43	25	26	51	16	19	34	39	23
1470	2021-03-03 05:00:00	34	54	44	35	34	16	36	44	23	23	51	16	22	34	38	23
1471	2021-03-03 06:00:00	37	53	49	41	36	17	34	43	29	28	51	19	25	34	42	24
1472	2021-03-03 07:00:00	39	52	48	45	36	19	32	39	24	31	51	20	19	36	47	24
1473	2021-03-03 08:00:00	40	52	51	47	39	19	26	37	29	34	50	20	18	28	45	26
1474	2021-03-03 09:00:00	42	46	54	48	42	22	24	39	29	38	51	20	23	29	40	26
1475	2021-03-03 10:00:00	43	43	53	52	41	26	20	55	28	35	52	17	41	38	32	27
1476	2021-03-03 11:00:00	43	40	53	50	44	34	18	58	35	30	48	19	48	57	18	26
1477	2021-03-03 12:00:00	46	38	44	45	45	37	18	62	34	27	41	17	53	60	6	25
1478	2021-03-03 13:00:00	48	30	42	36	38	42	15	54	35	27	40	16	52	59	12	25
1479	2021-03-03 14:00:00	46	32	42	35	40	30	15	48	29	24	36	14	51	51	13	26
1480	2021-03-03 15:00:00	43	35	43	35	40	21	12	45	28	30	34	11	29	53	12	27
1481	2021-03-03 16:00:00	41	63	39	37	39	17	14	36	26	32	29	9	31	63	9	29
1482	2021-03-03 17:00:00	41	63	41	40	37	15	19	35	26	34	28	12	27	72	13	28
1483	2021-03-03 18:00:00	41	62	41	43	39	17	27	34	23	37	32	13	30	78	18	30
1484	2021-03-03 19:00:00	41	45	41	47	45	15	30	31	25	40	36	12	32	79	24	33
1485	2021-03-03 20:00:00	44	46	48	49	49	17	33	35	26	39	39	18	36	67	27	36
1486	2021-03-03 21:00:00	46	47	57	51	53	16	41	45	28	37	44	24	44	61	30	38
1487	2021-03-03 22:00:00	47	56	61	51	58	18	48	49	33	35	53	28	44	61	27	36
1488	2021-03-03 23:00:00	46	56	75	52	59	18	55	49	32	36	60	32	44	60	29	36
1489	2021-03-04	44	64	71	51	59	20	58	49	39	40	64	31	48	58	30	36
1490	2021-03-04 01:00:00	38	69	62	47	59	21	54	46	37	45	67	29	41	57	26	35
1491	2021-03-04 02:00:00	34	74	60	45	62	21	52	46	38	41	68	27	43	57	26	34
1492	2021-03-04 03:00:00	31	72	58	45	64	23	58	45	33	36	72	24	43	58	29	32
1493	2021-03-04 04:00:00	29	70	55	44	62	22	48	45	37	33	78	24	41	58	26	28
1494	2021-03-04 05:00:00	29	72	51	41	60	22	46	49	35	33	80	22	39	55	24	27
1495	2021-03-04 06:00:00	31	76	45	36	56	24	47	54	31	36	76	21	39	55	28	29
1496	2021-03-04 07:00:00	34	75	41	36	51	28	51	53	30	35	78	22	39	53	33	29
1497	2021-03-04 08:00:00	38	76	45	36	55	29	47	55	30	32	84	24	40	53	37	31
1498	2021-03-04 09:00:00	43	82	48	37	54	31	49	58	36	37	90	25	45	53	43	32
1499	2021-03-04 10:00:00	46	83	48	41	51	38	47	60	34	41	91	24	42	55	44	33
1500	2021-03-04 11:00:00	52	75	46	46	48	41	37	65	37	39	96	21	46	58	38	32
1501	2021-03-04 12:00:00	54	69	44	52	49	46	33	74	35	43	96	14	42	50	27	29
1502	2021-03-04 13:00:00	55	64	41	57	48	39	21	79	27	42	90	11	41	60	16	26
1503	2021-03-04 14:00:00	57	61	39	57	50	31	16	77	20	40	84	9	42	60	16	24
1504	2021-03-04 15:00:00	55	61	36	56	50	27	14	79	29	42	72	10	31	60	16	22
1505	2021-03-04 16:00:00	57	58	35	59	54	20	18	78	27	39	64	11	23	59	20	24
1506	2021-03-04 17:00:00	60	59	34	59	53	17	29	69	17	46	56	15	22	57	23	29
1507	2021-03-04 18:00:00	68	57	33	62	55	18	33	59	20	45	49	20	20	58	27	33
1508	2021-03-04 19:00:00	79	60	37	59	58	19	38	43	27	46	49	24	27	61	36	34
1509	2021-03-04 20:00:00	81	60	44	60	52	20	50	48	26	53	53	29	36	63	44	36
1510	2021-03-04 21:00:00	81	66	51	57	49	21	59	53	28	76	63	40	51	63	50	43
1511	2021-03-04 22:00:00	76	71	54	54	48	23	53	52	30	68	67	44	48	64	55	42
1512	2021-03-04 23:00:00	72	74	58	51	47	23	52	64	31	65	67	46	51	60	54	42
1513	2021-03-05	71	72	71	51	46	22	55	81	37	74	71	44	49	58	48	42
1514	2021-03-05 01:00:00	69	71	68	54	46	22	50	85	37	70	74	41	43	56	45	40
1515	2021-03-05 02:00:00	70	68	70	58	47	27	42	86	35	65	77	39	43	56	41	39
1516	2021-03-05 03:00:00	73	64	60	62	46	24	43	77	36	63	81	35	46	56	40	39
1517	2021-03-05 04:00:00	76	63	59	64	46	28	52	71	34	56	86	33	41	53	46	37
1518	2021-03-05 05:00:00	80	62	59	64	46	27	45	74	36	62	91	35	43	50	49	35
1519	2021-03-05 06:00:00	80	61	60	67	46	26	43	77	27	70	94	33	44	47	55	36
1520	2021-03-05 07:00:00	83	63	60	68	45	26	46	74	28	71	97	30	44	44	65	39
1521	2021-03-05 08:00:00	86	71	63	70	45	29	55	71	31	67	102	34	44	41	66	41
1522	2021-03-05 09:00:00	90	85	66	73	48	31	48	72	36	77	108	38	50	38	71	45
1523	2021-03-05 10:00:00	93	95	67	79	45	38	54	84	41	70	113	38	47	37	74	49
1524	2021-03-05 11:00:00	87	97	73	81	45	39	53	79	37	74	107	44	49	33	72	54
1525	2021-03-05 12:00:00	73	85	68	75	46	39	53	56	39	55	92	45	59	26	48	57
1526	2021-03-05 13:00:00	55	73	63	67	54	38	49	51	41	52	68	42	59	21	25	57
1527	2021-03-05 14:00:00	46	60	62	53	56	39	30	41	39	48	53	40	68	18	22	57
1528	2021-03-05 15:00:00	44	50	58	43	48	40	27	20	32	43	46	43	76	18	22	56
1529	2021-03-05 16:00:00	43	45	55	36	37	31	27	21	28	41	43	41	68	16	25	53
1530	2021-03-05 17:00:00	40	73	63	36	31	32	39	29	25	38	51	38	65	21	31	48
1531	2021-03-05 18:00:00	38	53	59	36	31	34	44	30	25	36	54	38	67	18	35	49
1532	2021-03-05 19:00:00	37	56	62	38	28	34	46	29	29	42	53	39	79	21	39	53
1533	2021-03-05 20:00:00	40	59	62	40	27	32	53	31	43	42	61	42	79	24	47	57
1534	2021-03-05 21:00:00	45	65	76	43	32	32	48	41	53	45	64	46	80	25	51	63
1535	2021-03-05 22:00:00	48	64	67	42	33	32	46	53	54	49	67	53	81	27	52	63
1536	2021-03-05 23:00:00	46	71	71	41	37	36	42	52	56	50	68	57	81	27	53	62
1537	2021-03-06	45	72	68	37	38	34	43	48	60	58	68	55	84	27	52	58
1538	2021-03-06 01:00:00	45	72	72	36	36	42	48	45	56	50	68	56	83	27	50	57
1539	2021-03-06 02:00:00	53	75	67	40	38	42	53	50	49	46	66	56	84	27	48	54
1540	2021-03-06 03:00:00	55	76	72	49	39	43	48	40	51	40	66	57	82	25	48	52
1541	2021-03-06 04:00:00	50	83	72	55	39	42	48	28	47	36	65	59	81	19	45	51
1542	2021-03-06 05:00:00	48	83	61	55	38	40	45	18	50	36	73	56	79	16	48	50
1543	2021-03-06 06:00:00	42	78	69	48	40	40	43	14	59	28	101	54	81	15	47	50
1544	2021-03-06 07:00:00	40	75	67	44	44	40	46	11	47	29	84	59	81	13	43	50
1545	2021-03-06 08:00:00	36	64	78	40	44	39	50	10	49	27	73	63	81	11	43	51
1546	2021-03-06 09:00:00	35	55	72	42	46	40	48	12	51	28	57	62	85	9	45	54
1547	2021-03-06 10:00:00	34	59	77	44	48	42	46	12	52	22	41	58	77	8	43	55
1548	2021-03-06 11:00:00	31	55	76	48	47	42	43	12	53	20	40	56	83	8	37	56
1549	2021-03-06 12:00:00	29	61	67	50	45	45	43	12	53	17	38	56	80	7	28	53
1550	2021-03-06 13:00:00	28	62	65	50	40	41	41	13	53	14	39	55	79	7	21	54
1551	2021-03-06 14:00:00	27	55	59	43	31	37	45	12	57	16	41	55	80	6	23	55
1552	2021-03-06 15:00:00	23	50	51	33	24	32	40	13	56	16	42	59	75	5	20	56
1553	2021-03-06 16:00:00	21	43	46	26	24	32	37	15	52	20	39	56	69	6	13	55
1554	2021-03-06 17:00:00	22	42	41	23	25	34	38	18	37	21	37	50	66	7	23	55
1555	2021-03-06 18:00:00	26	38	42	24	20	38	49	21	33	22	37	47	54	9	32	59
1556	2021-03-06 19:00:00	31	39	45	28	22	38	50	34	34	23	37	48	43	9	29	60
1557	2021-03-06 20:00:00	34	44	53	31	23	43	53	46	40	27	40	52	43	10	34	61
1558	2021-03-06 21:00:00	36	44	55	28	21	46	49	39	42	23	43	52	40	13	36	61
1559	2021-03-06 22:00:00	38	49	57	23	20	40	58	32	41	30	46	50	34	13	33	58
1560	2021-03-06 23:00:00	42	47	59	22	16	33	54	25	41	24	48	47	26	11	34	54
1561	2021-03-07	45	51	55	23	16	29	50	23	34	23	49	45	32	10	39	52
1562	2021-03-07 01:00:00	44	50	57	24	16	26	52	28	32	26	49	45	27	10	48	50
1563	2021-03-07 02:00:00	41	53	58	25	16	25	52	31	29	23	49	41	30	11	54	48
1564	2021-03-07 03:00:00	38	53	56	26	17	28	52	32	29	22	49	37	28	12	57	44
1565	2021-03-07 04:00:00	36	53	53	25	18	26	59	35	28	20	48	38	30	12	49	42
1566	2021-03-07 05:00:00	33	50	51	25	20	24	54	34	28	21	48	39	34	13	34	39
1567	2021-03-07 06:00:00	29	50	49	24	20	26	62	33	27	29	47	38	28	14	31	39
1568	2021-03-07 07:00:00	29	49	48	25	21	24	48	32	30	30	44	36	23	14	32	41
1569	2021-03-07 08:00:00	28	51	48	27	23	25	57	34	28	35	44	36	17	13	30	41
1570	2021-03-07 09:00:00	30	53	47	29	25	27	59	35	27	35	43	36	18	17	32	41
1571	2021-03-07 10:00:00	26	57	51	27	25	27	65	37	34	36	42	33	24	22	32	42
1572	2021-03-07 11:00:00	24	57	46	23	14	27	79	41	43	29	40	31	25	31	31	41
1573	2021-03-07 12:00:00	22	60	43	18	15	33	65	47	46	28	35	30	24	26	32	40
1574	2021-03-07 13:00:00	25	61	40	18	17	47	67	54	50	29	31	29	26	20	29	38
1575	2021-03-07 14:00:00	31	62	41	17	19	48	61	59	60	24	32	29	23	21	25	35
1576	2021-03-07 15:00:00	31	58	40	17	20	57	57	57	64	25	36	31	19	18	25	34
1577	2021-03-07 16:00:00	27	60	37	17	19	60	63	52	72	20	40	28	18	17	26	34
1578	2021-03-07 17:00:00	25	62	43	19	19	58	53	41	69	21	47	19	15	17	27	34
1579	2021-03-07 18:00:00	26	60	48	23	21	58	55	33	62	29	53	17	15	18	32	34
1580	2021-03-07 19:00:00	29	56	46	26	20	58	52	23	56	36	55	19	16	18	33	34
1581	2021-03-07 20:00:00	34	53	53	28	17	52	49	23	48	33	60	20	13	19	35	32
1582	2021-03-07 21:00:00	36	52	61	30	20	49	53	29	40	39	66	20	18	21	44	29
1583	2021-03-07 22:00:00	38	53	62	30	17	46	51	30	34	38	64	18	15	20	45	29
1584	2021-03-07 23:00:00	40	50	63	31	18	48	60	32	31	34	59	22	19	19	48	27
1585	2021-03-08	41	49	57	30	17	49	53	41	23	36	56	20	18	19	57	24
1586	2021-03-08 01:00:00	44	49	50	32	15	47	60	38	21	37	53	16	20	18	60	23
1587	2021-03-08 02:00:00	45	49	45	34	16	44	67	38	24	37	53	15	17	18	59	21
1588	2021-03-08 03:00:00	47	60	48	29	16	36	60	40	22	34	55	12	18	18	60	20
1589	2021-03-08 04:00:00	47	55	48	22	15	32	60	41	24	32	55	11	14	19	61	19
1590	2021-03-08 05:00:00	47	59	45	14	13	27	55	40	21	34	56	13	17	17	61	20
1591	2021-03-08 06:00:00	48	60	41	14	14	21	56	38	22	34	56	14	18	18	67	21
1592	2021-03-08 07:00:00	48	67	34	14	17	20	57	40	23	42	56	16	18	17	72	22
1593	2021-03-08 08:00:00	46	69	33	17	14	21	64	42	22	44	59	18	14	17	67	22
1594	2021-03-08 09:00:00	43	68	33	18	12	22	61	38	25	41	62	18	21	17	61	21
1595	2021-03-08 10:00:00	40	68	32	22	13	25	55	40	23	44	66	18	24	17	52	20
1596	2021-03-08 11:00:00	30	73	28	24	16	24	66	44	25	47	74	14	20	21	45	19
1597	2021-03-08 12:00:00	24	73	29	25	19	24	48	47	23	44	84	11	21	20	45	18
1598	2021-03-08 13:00:00	25	66	27	25	17	23	48	51	27	43	82	12	24	23	37	18
1599	2021-03-08 14:00:00	30	66	25	22	15	23	43	47	25	43	80	13	26	24	33	16
1600	2021-03-08 15:00:00	33	56	23	20	15	19	42	48	27	47	85	14	21	28	34	15
1601	2021-03-08 16:00:00	36	56	25	19	19	19	40	49	27	49	81	14	20	30	34	18
1602	2021-03-08 17:00:00	39	58	27	21	16	18	48	53	26	49	82	16	21	32	36	20
1603	2021-03-08 18:00:00	39	62	32	25	17	19	46	50	26	44	81	15	25	32	36	21
1604	2021-03-08 19:00:00	40	71	39	30	21	23	45	37	26	40	79	16	24	33	39	24
1605	2021-03-08 20:00:00	42	74	41	34	21	24	49	31	29	40	73	22	28	33	44	27
1606	2021-03-08 21:00:00	44	72	43	36	24	27	43	28	25	40	67	23	37	32	49	27
1607	2021-03-08 22:00:00	43	69	46	38	27	27	40	26	32	44	66	25	37	32	47	29
1608	2021-03-08 23:00:00	48	68	47	41	34	30	46	27	28	43	70	26	36	30	46	29
1609	2021-03-09	50	62	45	47	33	31	43	27	29	40	72	27	37	27	46	27
1610	2021-03-09 01:00:00	52	63	46	50	31	30	38	31	34	41	75	28	32	25	42	25
1611	2021-03-09 02:00:00	52	61	52	49	32	28	40	35	37	42	80	29	33	25	41	25
1612	2021-03-09 03:00:00	52	61	47	49	31	29	36	36	27	53	85	28	35	23	40	24
1613	2021-03-09 04:00:00	52	61	43	48	30	27	36	34	25	45	84	29	32	23	37	23
1614	2021-03-09 05:00:00	53	56	43	47	29	23	38	31	26	41	84	31	27	23	37	23
1615	2021-03-09 06:00:00	50	62	43	47	31	23	40	30	27	40	85	29	29	23	40	23
1616	2021-03-09 07:00:00	48	58	44	49	34	17	39	30	28	41	84	28	24	23	41	25
1617	2021-03-09 08:00:00	45	61	47	49	35	24	41	33	27	42	88	30	21	22	43	26
1618	2021-03-09 09:00:00	46	60	49	51	32	22	44	36	25	44	92	31	27	22	46	28
1619	2021-03-09 10:00:00	48	59	51	56	34	28	40	40	33	46	95	30	27	22	47	26
1620	2021-03-09 11:00:00	47	60	44	60	34	34	33	48	32	37	99	26	26	24	44	27
1621	2021-03-09 12:00:00	50	57	40	60	31	28	36	33	30	44	99	27	25	27	39	26
1622	2021-03-09 13:00:00	55	58	44	56	26	28	34	28	32	39	93	25	22	29	40	24
1623	2021-03-09 14:00:00	52	56	45	52	26	27	33	30	32	37	82	25	28	38	32	23
1624	2021-03-09 15:00:00	46	56	43	49	27	24	28	30	29	28	76	28	30	46	23	21
1625	2021-03-09 16:00:00	44	60	43	45	25	22	24	30	22	28	74	30	29	44	17	21
1626	2021-03-09 17:00:00	42	52	42	40	25	18	26	31	20	29	75	28	32	37	22	22
1627	2021-03-09 18:00:00	41	51	40	37	25	15	29	33	23	28	77	20	29	30	31	25
1628	2021-03-09 19:00:00	42	51	41	36	28	17	27	31	28	31	85	19	34	21	34	26
1629	2021-03-09 20:00:00	47	51	44	39	32	18	25	33	28	35	88	22	39	23	34	30
1630	2021-03-09 21:00:00	54	50	45	42	35	26	34	35	31	36	87	27	59	21	32	30
1631	2021-03-09 22:00:00	61	48	50	47	39	28	37	35	38	36	88	30	51	21	30	31
1632	2021-03-09 23:00:00	62	46	46	52	37	31	32	35	40	35	84	27	44	21	26	31
1633	2021-03-10	64	47	44	55	36	31	33	37	31	35	77	24	41	19	23	31
1634	2021-03-10 01:00:00	59	47	40	55	33	32	29	35	35	32	72	24	40	19	24	28
1635	2021-03-10 02:00:00	57	53	41	54	29	34	33	33	34	34	70	22	38	19	25	26
1636	2021-03-10 03:00:00	58	50	45	51	31	35	34	29	37	27	70	19	39	23	26	26
1637	2021-03-10 04:00:00	60	53	46	52	33	33	41	31	39	24	68	20	36	21	28	25
1638	2021-03-10 05:00:00	62	54	46	50	34	31	38	34	35	27	64	23	35	20	27	25
1639	2021-03-10 06:00:00	60	68	44	51	36	30	42	37	27	26	60	22	37	20	29	24
1640	2021-03-10 07:00:00	59	65	45	49	30	27	40	40	27	30	63	22	34	18	32	24
1641	2021-03-10 08:00:00	58	71	43	46	30	29	39	41	31	34	64	23	40	16	34	26
1642	2021-03-10 09:00:00	56	68	43	39	31	28	40	40	31	41	63	25	38	16	37	25
1643	2021-03-10 10:00:00	57	71	40	35	29	29	42	35	28	54	66	28	35	15	39	24
1644	2021-03-10 11:00:00	52	60	38	34	30	32	42	37	36	46	68	31	37	15	37	23
1645	2021-03-10 12:00:00	45	55	32	31	22	30	42	45	37	47	73	29	38	21	35	23
1646	2021-03-10 13:00:00	38	54	27	28	18	38	42	51	41	45	74	26	37	25	34	21
1647	2021-03-10 14:00:00	35	48	21	25	19	41	40	51	40	38	78	22	41	26	34	20
1648	2021-03-10 15:00:00	33	44	22	25	18	44	32	47	41	37	82	20	41	25	31	18
1649	2021-03-10 16:00:00	34	45	25	26	14	45	29	37	46	39	90	17	30	24	42	18
1650	2021-03-10 17:00:00	35	45	29	26	15	37	29	36	43	35	80	22	26	25	45	19
1651	2021-03-10 18:00:00	36	48	28	26	17	40	27	36	42	44	67	29	26	31	44	21
1652	2021-03-10 19:00:00	38	56	31	26	19	34	31	39	33	46	59	18	26	34	45	21
1653	2021-03-10 20:00:00	40	50	38	29	21	33	38	38	37	46	50	20	24	36	46	23
1654	2021-03-10 21:00:00	43	47	41	34	24	34	42	42	38	49	43	28	27	35	46	24
1655	2021-03-10 22:00:00	46	50	39	40	27	34	46	51	40	52	43	34	28	36	47	26
1656	2021-03-10 23:00:00	48	52	38	44	31	35	41	46	40	50	43	37	31	35	47	26
1657	2021-03-11	49	47	36	45	33	37	42	50	42	46	45	40	28	33	49	26
1658	2021-03-11 01:00:00	50	49	37	44	37	38	38	45	39	50	45	39	25	33	46	25
1659	2021-03-11 02:00:00	51	51	34	45	39	35	42	45	32	51	48	39	23	36	43	25
1660	2021-03-11 03:00:00	52	50	36	46	40	34	53	45	36	48	51	39	20	35	44	24
1661	2021-03-11 04:00:00	56	47	37	50	42	35	44	43	35	48	52	34	24	33	42	24
1662	2021-03-11 05:00:00	59	47	37	52	46	31	42	39	40	51	51	34	25	32	40	25
1663	2021-03-11 06:00:00	59	48	39	54	46	32	40	38	45	51	52	34	22	32	39	24
1664	2021-03-11 07:00:00	62	43	37	55	48	32	39	37	43	49	55	31	25	30	39	26
1665	2021-03-11 08:00:00	63	44	37	59	50	31	42	36	38	52	57	32	24	32	40	27
1666	2021-03-11 09:00:00	64	42	39	63	52	32	47	43	36	53	60	34	31	31	41	29
1667	2021-03-11 10:00:00	69	40	43	67	55	33	42	55	39	69	64	29	32	33	40	29
1668	2021-03-11 11:00:00	72	54	40	69	61	33	50	60	39	66	68	23	36	37	42	27
1669	2021-03-11 12:00:00	70	56	41	71	69	42	36	75	42	55	69	22	28	40	42	24
1670	2021-03-11 13:00:00	59	55	40	74	71	48	30	64	44	51	66	17	22	44	32	23
1671	2021-03-11 14:00:00	56	50	38	79	72	50	27	31	28	46	53	13	20	38	25	21
1672	2021-03-11 15:00:00	52	42	37	80	72	48	22	25	27	40	45	16	23	36	24	22
1673	2021-03-11 16:00:00	48	36	32	75	72	38	23	23	26	37	45	16	25	39	27	22
1674	2021-03-11 17:00:00	46	39	28	70	72	31	28	26	25	46	45	16	21	42	30	22
1675	2021-03-11 18:00:00	46	40	31	65	74	26	31	25	29	42	47	20	29	44	33	24
1676	2021-03-11 19:00:00	50	43	31	62	77	22	38	29	33	39	51	24	27	47	34	30
1677	2021-03-11 20:00:00	51	46	36	61	88	23	41	34	37	36	55	28	45	48	38	33
1678	2021-03-11 21:00:00	51	47	46	62	84	29	35	44	43	39	58	33	60	48	46	36
1679	2021-03-11 22:00:00	52	46	58	70	89	33	40	45	48	35	61	39	53	51	48	37
1680	2021-03-11 23:00:00	53	49	61	78	88	28	39	48	51	36	62	42	48	55	46	35
1681	2021-03-12	57	47	56	87	88	31	35	47	45	37	61	41	42	46	45	34
1682	2021-03-12 01:00:00	62	51	50	91	88	32	34	40	45	36	61	37	41	42	46	32
1683	2021-03-12 02:00:00	65	55	53	94	89	33	35	42	44	35	62	32	41	37	41	32
1684	2021-03-12 03:00:00	67	54	52	93	89	29	39	42	44	40	60	35	36	31	41	30
1685	2021-03-12 04:00:00	69	60	46	89	87	31	36	41	47	44	59	35	33	21	47	28
1686	2021-03-12 05:00:00	66	60	50	82	85	32	34	39	42	47	59	34	33	18	48	29
1687	2021-03-12 06:00:00	66	59	49	74	86	36	36	36	41	47	60	35	31	17	50	29
1688	2021-03-12 07:00:00	67	58	48	68	86	36	37	33	45	43	61	35	29	15	53	31
1689	2021-03-12 08:00:00	67	66	51	70	86	36	41	31	48	39	64	31	30	16	57	31
1690	2021-03-12 09:00:00	71	63	52	74	87	37	36	35	52	36	65	30	33	17	55	31
1691	2021-03-12 10:00:00	67	66	50	83	88	40	35	51	51	36	69	30	34	24	44	31
1692	2021-03-12 11:00:00	59	61	49	86	85	40	29	60	55	38	71	29	35	29	30	27
1693	2021-03-12 12:00:00	58	60	50	90	80	43	29	60	47	38	71	26	33	30	22	24
1694	2021-03-12 13:00:00	64	57	53	91	76	39	26	58	38	33	70	21	20	33	18	24
1695	2021-03-12 14:00:00	68	46	52	95	73	31	21	58	39	37	64	13	11	39	16	23
1696	2021-03-12 15:00:00	76	41	53	97	69	28	17	59	32	43	65	14	14	39	14	22
1697	2021-03-12 16:00:00	83	34	46	95	68	26	19	56	35	41	65	18	12	40	23	23
1698	2021-03-12 17:00:00	89	33	41	91	70	23	18	54	34	55	65	22	12	41	29	23
1699	2021-03-12 18:00:00	104	38	41	88	67	23	27	66	27	66	64	23	21	45	29	25
1700	2021-03-12 19:00:00	101	40	42	86	65	23	36	68	35	69	64	25	23	49	34	30
1701	2021-03-12 20:00:00	90	45	40	84	67	22	41	65	32	79	64	35	29	51	35	34
1702	2021-03-12 21:00:00	90	47	42	81	63	28	42	58	38	90	63	43	51	48	35	38
1703	2021-03-12 22:00:00	89	43	45	71	57	27	40	52	42	85	61	47	55	43	33	37
1704	2021-03-12 23:00:00	88	43	51	62	58	28	40	38	40	83	61	50	58	41	35	37
1705	2021-03-13	81	38	54	60	60	30	38	48	46	88	67	51	46	36	42	36
1706	2021-03-13 01:00:00	77	39	52	64	61	30	38	53	41	78	87	47	43	32	44	34
1707	2021-03-13 02:00:00	77	51	52	70	57	32	33	54	43	86	120	40	45	27	41	33
1708	2021-03-13 03:00:00	77	57	53	68	57	30	33	55	46	81	124	40	46	22	45	32
1709	2021-03-13 04:00:00	76	60	53	67	53	31	39	52	44	68	125	42	40	22	51	32
1710	2021-03-13 05:00:00	74	68	52	62	45	29	43	41	41	61	129	42	41	18	52	33
1711	2021-03-13 06:00:00	71	73	52	60	42	28	39	37	42	65	130	39	38	17	53	34
1712	2021-03-13 07:00:00	68	67	57	60	36	33	43	37	44	65	131	39	42	15	54	36
1713	2021-03-13 08:00:00	68	65	59	60	37	33	44	37	41	68	129	41	41	13	56	38
1714	2021-03-13 09:00:00	73	65	61	60	41	33	45	44	44	55	136	39	48	13	54	38
1715	2021-03-13 10:00:00	85	63	66	63	43	35	43	67	45	45	140	38	50	13	48	38
1716	2021-03-13 11:00:00	89	57	65	70	49	36	38	79	50	57	144	38	53	16	35	39
1717	2021-03-13 12:00:00	80	54	57	76	62	34	28	77	51	58	122	36	56	22	19	39
1718	2021-03-13 13:00:00	72	52	53	71	61	31	25	59	46	47	107	29	45	21	17	36
1719	2021-03-13 14:00:00	66	52	51	60	53	29	19	54	39	47	91	25	45	24	17	30
1720	2021-03-13 15:00:00	59	45	44	57	53	26	23	45	34	43	71	19	44	35	14	29
1721	2021-03-13 16:00:00	52	40	37	58	54	25	22	27	33	40	56	14	50	46	11	26
1722	2021-03-13 17:00:00	52	39	28	71	53	23	24	27	34	36	51	20	40	46	14	28
1723	2021-03-13 18:00:00	55	41	29	78	54	20	32	30	42	36	49	25	44	49	18	29
1724	2021-03-13 19:00:00	64	50	36	84	61	28	38	33	37	45	48	29	49	58	22	32
1725	2021-03-13 20:00:00	79	54	40	84	68	30	54	38	42	56	54	40	75	61	32	38
1726	2021-03-13 21:00:00	89	64	43	84	74	30	69	44	49	73	59	52	70	59	38	41
1727	2021-03-13 22:00:00	100	68	52	83	82	35	69	54	59	60	64	56	60	53	34	43
1728	2021-03-13 23:00:00	105	71	64	87	82	35	60	61	64	65	71	57	57	50	33	44
1729	2021-03-14	108	78	72	87	85	36	51	68	59	58	73	53	64	49	35	45
1730	2021-03-14 01:00:00	110	74	67	88	85	36	45	70	63	63	76	47	62	46	38	43
1731	2021-03-14 02:00:00	108	65	69	90	86	39	40	76	60	69	78	49	53	46	37	41
1732	2021-03-14 03:00:00	111	63	61	95	93	40	37	73	54	55	78	49	50	46	30	41
1733	2021-03-14 04:00:00	112	62	60	97	91	38	32	74	54	60	82	42	47	44	29	41
1734	2021-03-14 05:00:00	114	65	62	97	83	43	32	68	57	61	81	42	48	45	38	41
1735	2021-03-14 06:00:00	109	65	64	97	83	39	39	68	59	72	80	44	48	43	42	40
1736	2021-03-14 07:00:00	108	62	64	97	82	42	43	65	54	74	81	40	43	42	40	39
1737	2021-03-14 08:00:00	111	66	63	95	84	43	49	70	53	86	81	38	43	42	41	38
1738	2021-03-14 09:00:00	107	68	64	93	81	44	40	75	55	78	93	37	46	41	44	38
1739	2021-03-14 10:00:00	103	63	65	89	79	44	44	79	52	68	116	35	48	44	42	36
1740	2021-03-14 11:00:00	103	57	63	84	75	44	37	79	54	80	122	31	51	43	37	32
1741	2021-03-14 12:00:00	93	59	57	77	65	42	35	73	48	80	109	27	41	46	34	30
1742	2021-03-14 13:00:00	82	48	48	69	57	39	30	66	44	75	84	25	32	50	36	28
1743	2021-03-14 14:00:00	68	50	42	59	51	40	31	67	43	68	67	28	43	51	37	26
1744	2021-03-14 15:00:00	58	46	44	50	44	36	33	66	38	64	55	28	52	48	29	26
1745	2021-03-14 16:00:00	50	49	48	46	38	35	34	62	38	72	55	24	49	47	28	25
1746	2021-03-14 17:00:00	52	52	52	45	36	35	37	63	43	66	57	28	55	46	33	28
1747	2021-03-14 18:00:00	52	52	51	46	36	31	50	74	40	60	59	30	63	44	36	31
1748	2021-03-14 19:00:00	51	49	53	44	40	32	49	73	41	45	65	30	70	43	37	36
1749	2021-03-14 20:00:00	52	51	55	44	44	31	51	58	37	45	77	35	80	41	40	38
1750	2021-03-14 21:00:00	57	45	50	48	50	30	47	60	43	50	82	40	91	41	45	41
1751	2021-03-14 22:00:00	62	48	51	55	55	35	48	67	45	49	107	42	81	38	44	40
1752	2021-03-14 23:00:00	67	46	48	61	58	39	37	63	42	57	147	37	79	27	44	39
1753	2021-03-15	73	47	44	66	63	39	40	60	47	54	143	39	65	24	43	37
1754	2021-03-15 01:00:00	73	53	41	69	62	39	41	57	50	56	129	46	58	20	41	38
1755	2021-03-15 02:00:00	76	72	36	74	62	42	38	56	45	57	123	45	60	14	43	38
1756	2021-03-15 03:00:00	79	86	41	74	61	37	35	55	45	58	120	43	56	11	44	36
1757	2021-03-15 04:00:00	80	95	49	75	59	37	33	57	42	59	121	43	56	5	50	34
1758	2021-03-15 05:00:00	82	100	55	75	56	40	36	57	38	55	121	46	54	5	58	33
1759	2021-03-15 06:00:00	83	103	61	77	54	41	38	55	45	56	119	48	57	4	66	35
1760	2021-03-15 07:00:00	83	100	62	81	54	41	40	51	45	62	118	43	58	6	70	36
1761	2021-03-15 08:00:00	82	98	66	81	52	55	39	49	46	61	116	45	58	9	68	38
1762	2021-03-15 09:00:00	84	101	67	83	53	51	48	54	51	76	120	42	61	10	68	38
1763	2021-03-15 10:00:00	94	102	61	89	49	57	42	66	58	75	123	39	57	9	67	39
1764	2021-03-15 11:00:00	92	94	60	96	44	60	41	72	55	66	113	32	64	12	54	38
1765	2021-03-15 12:00:00	74	76	48	90	38	51	32	72	53	46	106	23	88	18	43	37
1766	2021-03-15 13:00:00	62	68	46	79	35	47	30	65	47	45	97	27	100	16	36	37
1767	2021-03-15 14:00:00	54	61	42	65	32	39	36	57	50	42	76	24	84	16	29	37
1768	2021-03-15 15:00:00	45	52	38	55	27	34	34	45	43	33	58	23	63	13	22	36
1769	2021-03-15 16:00:00	43	47	36	49	23	33	31	34	38	29	49	26	44	13	18	37
1770	2021-03-15 17:00:00	43	51	37	45	25	33	36	33	44	34	42	32	42	13	18	34
1771	2021-03-15 18:00:00	40	50	39	44	26	39	38	31	38	35	39	38	46	23	22	36
1772	2021-03-15 19:00:00	39	53	44	43	27	35	43	38	43	42	43	45	49	29	26	39
1773	2021-03-15 20:00:00	46	54	57	44	35	37	59	43	44	47	47	55	69	30	41	42
1774	2021-03-15 21:00:00	53	53	52	46	44	40	65	43	51	55	51	59	94	35	54	44
1775	2021-03-15 22:00:00	60	56	61	54	53	40	65	44	63	59	58	66	90	36	59	47
1776	2021-03-15 23:00:00	67	55	60	61	56	46	61	48	65	60	64	67	85	34	57	47
1777	2021-03-16	67	60	64	63	58	51	49	49	68	57	65	61	63	35	52	47
1778	2021-03-16 01:00:00	68	63	62	63	56	55	48	49	65	68	66	60	64	33	48	47
1779	2021-03-16 02:00:00	70	67	64	63	53	55	46	52	60	59	68	58	61	33	47	46
1780	2021-03-16 03:00:00	71	75	63	65	55	50	47	55	62	62	70	60	67	33	49	45
1781	2021-03-16 04:00:00	71	78	64	67	53	50	51	58	60	49	71	60	63	30	46	43
1782	2021-03-16 05:00:00	73	82	61	67	51	50	53	54	62	59	73	58	61	26	47	43
1783	2021-03-16 06:00:00	80	82	66	68	49	49	50	49	62	62	74	57	60	23	49	45
1784	2021-03-16 07:00:00	88	78	64	69	48	48	56	51	64	54	75	55	60	22	50	45
1785	2021-03-16 08:00:00	92	87	62	70	51	52	48	55	63	55	75	56	62	20	52	45
1786	2021-03-16 09:00:00	90	89	66	68	51	57	54	57	64	53	74	59	63	18	52	49
1787	2021-03-16 10:00:00	91	90	72	66	50	57	49	68	59	53	75	58	62	17	47	49
1788	2021-03-16 11:00:00	91	80	79	63	45	56	43	74	55	56	76	58	65	21	39	45
1789	2021-03-16 12:00:00	87	77	75	61	42	55	40	75	59	66	80	52	57	25	33	44
1790	2021-03-16 13:00:00	77	71	66	57	42	50	37	68	60	47	82	45	53	43	25	40
1791	2021-03-16 14:00:00	64	61	67	56	41	47	35	62	58	41	67	49	51	47	20	37
1792	2021-03-16 15:00:00	61	51	61	55	44	46	31	60	57	33	59	49	38	39	22	33
1793	2021-03-16 16:00:00	59	47	54	52	44	38	37	42	52	32	54	37	38	42	26	29
1794	2021-03-16 17:00:00	59	48	55	52	45	38	50	40	47	33	59	28	34	42	29	27
1795	2021-03-16 18:00:00	60	48	59	48	44	40	46	37	39	32	67	26	33	45	31	26
1796	2021-03-16 19:00:00	62	57	52	46	44	41	52	41	39	40	70	26	38	53	36	25
1797	2021-03-16 20:00:00	64	70	46	43	47	38	65	48	37	54	91	25	36	54	44	28
1798	2021-03-16 21:00:00	61	74	39	45	50	35	64	49	35	54	111	23	33	55	55	27
1799	2021-03-16 22:00:00	56	71	40	53	54	30	46	54	42	72	112	23	32	54	55	27
1800	2021-03-16 23:00:00	55	69	34	60	57	26	33	60	46	56	105	20	38	51	49	27
1801	2021-03-17	57	62	31	59	56	24	27	60	36	54	98	18	35	48	41	26
1802	2021-03-17 01:00:00	58	55	29	53	57	27	20	70	40	51	84	20	33	46	31	24
1803	2021-03-17 02:00:00	58	49	28	50	54	28	23	76	38	48	74	22	31	46	29	21
1804	2021-03-17 03:00:00	60	41	32	50	51	28	22	79	38	48	69	25	34	46	27	19
1805	2021-03-17 04:00:00	58	37	33	55	48	29	25	73	38	51	64	23	24	46	22	18
1806	2021-03-17 05:00:00	51	40	32	57	46	29	22	69	36	61	60	20	27	43	22	18
1807	2021-03-17 06:00:00	46	36	29	58	43	29	21	67	37	57	59	21	26	44	22	18
1808	2021-03-17 07:00:00	47	33	31	55	43	28	22	65	35	51	59	18	31	42	22	18
1809	2021-03-17 08:00:00	47	34	31	49	42	33	22	59	34	58	62	20	25	45	26	19
1810	2021-03-17 09:00:00	50	34	34	46	45	32	24	46	34	55	67	21	25	43	27	19
1811	2021-03-17 10:00:00	52	36	35	42	47	32	19	43	33	56	72	21	26	42	20	18
1812	2021-03-17 11:00:00	53	36	31	41	47	31	15	56	32	53	78	19	28	51	13	17
1813	2021-03-17 12:00:00	52	33	31	41	43	29	15	62	30	48	82	16	29	56	9	17
1814	2021-03-17 13:00:00	55	40	32	41	41	27	10	62	28	38	82	18	39	54	8	14
1815	2021-03-17 14:00:00	57	47	32	39	36	25	11	55	27	35	74	17	27	55	9	14
1816	2021-03-17 15:00:00	60	47	37	36	31	18	16	46	26	32	67	15	21	57	15	12
1817	2021-03-17 16:00:00	57	43	34	35	27	21	26	44	27	34	67	15	16	58	19	10
1818	2021-03-17 17:00:00	53	39	32	35	27	19	34	47	16	52	68	13	11	55	25	10
1819	2021-03-17 18:00:00	49	40	36	33	24	21	35	47	19	55	68	17	13	56	33	12
1820	2021-03-17 19:00:00	48	45	39	29	25	16	38	50	22	56	66	22	19	56	35	16
1821	2021-03-17 20:00:00	43	47	39	25	27	16	38	67	24	48	72	22	23	49	39	18
1822	2021-03-17 21:00:00	35	52	41	24	26	17	40	61	23	47	86	27	24	48	34	19
1823	2021-03-17 22:00:00	30	48	37	24	27	22	38	62	23	42	109	26	24	47	23	20
1824	2021-03-17 23:00:00	26	44	33	25	26	21	35	58	22	40	105	20	24	45	20	19
1825	2021-03-18	26	40	30	23	25	20	30	42	22	34	70	18	23	35	21	18
1826	2021-03-18 01:00:00	26	31	25	22	26	21	25	43	27	29	53	15	23	30	17	16
1827	2021-03-18 02:00:00	26	30	23	23	25	16	24	41	26	23	51	14	21	25	14	16
1828	2021-03-18 03:00:00	25	29	25	23	22	17	19	35	20	25	48	13	16	24	15	15
1829	2021-03-18 04:00:00	26	24	22	23	20	17	20	37	21	24	55	14	18	22	19	15
1830	2021-03-18 05:00:00	26	22	21	21	17	16	18	39	21	20	78	16	18	19	25	16
1831	2021-03-18 06:00:00	25	23	20	19	18	13	24	34	19	23	87	17	20	17	24	16
1832	2021-03-18 07:00:00	25	23	24	19	19	15	23	32	19	22	102	17	21	15	20	17
1833	2021-03-18 08:00:00	23	23	24	21	20	12	22	28	19	23	112	16	22	15	21	17
1834	2021-03-18 09:00:00	25	28	25	22	19	16	19	29	21	21	101	16	23	14	20	19
1835	2021-03-18 10:00:00	28	27	21	20	20	19	16	29	19	16	88	21	26	13	20	20
1836	2021-03-18 11:00:00	27	25	20	17	21	19	13	30	18	11	87	22	27	11	15	21
1837	2021-03-18 12:00:00	25	28	22	18	20	21	14	30	24	9	83	21	26	12	8	20
1838	2021-03-18 13:00:00	24	23	19	18	19	20	14	31	21	9	90	21	23	11	9	21
1839	2021-03-18 14:00:00	24	25	23	18	17	21	12	33	25	14	89	20	22	11	9	19
1840	2021-03-18 15:00:00	25	25	22	17	14	19	17	36	24	19	73	19	20	12	13	20
1841	2021-03-18 16:00:00	27	27	22	17	12	20	19	38	29	16	63	19	18	12	18	21
1842	2021-03-18 17:00:00	24	31	28	17	16	19	21	32	31	19	58	19	19	15	19	22
1843	2021-03-18 18:00:00	23	34	77	16	18	19	24	30	28	23	52	19	20	19	18	24
1844	2021-03-18 19:00:00	22	36	46	18	19	20	32	32	29	25	48	23	17	26	20	27
1845	2021-03-18 20:00:00	22	36	47	18	23	26	32	34	30	27	51	28	20	27	23	27
1846	2021-03-18 21:00:00	25	33	53	22	21	26	34	36	30	23	62	27	22	26	23	29
1847	2021-03-18 22:00:00	26	33	50	20	20	23	42	42	32	18	68	23	13	25	24	29
1848	2021-03-18 23:00:00	26	34	48	20	18	26	39	43	32	19	58	16	16	27	27	27
1849	2021-03-19	27	37	42	18	14	24	37	30	24	17	47	16	13	25	25	24
1850	2021-03-19 01:00:00	28	37	35	17	11	23	36	26	21	14	45	14	13	20	24	22
1851	2021-03-19 02:00:00	27	39	32	14	9	23	33	22	17	15	45	14	15	12	22	20
1852	2021-03-19 03:00:00	23	43	30	11	7	20	31	20	19	14	47	12	8	7	19	20
1853	2021-03-19 04:00:00	19	42	28	9	6	16	30	20	18	17	48	10	8	9	18	17
1854	2021-03-19 05:00:00	18	34	26	8	5	15	26	25	11	15	50	11	9	10	19	17
1855	2021-03-19 06:00:00	15	36	26	7	7	14	25	28	17	20	58	10	7	7	22	17
1856	2021-03-19 07:00:00	11	33	29	6	6	13	26	32	11	22	66	12	11	7	21	17
1857	2021-03-19 08:00:00	13	32	28	7	6	13	28	32	16	17	69	11	12	8	18	19
1858	2021-03-19 09:00:00	15	32	28	8	9	12	24	28	18	12	71	12	12	7	18	20
1859	2021-03-19 10:00:00	16	28	30	8	11	12	30	28	18	14	62	14	13	5	13	19
1860	2021-03-19 11:00:00	15	32	30	8	6	13	32	26	16	11	58	16	14	5	10	20
1861	2021-03-19 12:00:00	15	30	34	7	6	12	22	26	16	10	55	16	13	5	9	19
1862	2021-03-19 13:00:00	15	32	36	6	4	12	21	25	15	10	51	18	14	5	7	18
1863	2021-03-19 14:00:00	13	33	39	6	5	9	21	22	17	14	50	18	13	5	9	17
1864	2021-03-19 15:00:00	12	34	40	5	6	12	20	26	14	13	55	21	6	6	9	19
1865	2021-03-19 16:00:00	8	29	40	6	5	11	23	23	16	15	57	23	6	6	12	20
1866	2021-03-19 17:00:00	7	28	38	6	6	11	26	20	16	17	52	17	6	5	13	22
1867	2021-03-19 18:00:00	6	24	39	9	19	12	28	17	10	15	48	12	6	6	9	24
1868	2021-03-19 19:00:00	9	25	43	17	37	13	26	15	12	18	40	10	7	6	7	23
1869	2021-03-19 20:00:00	16	24	40	25	46	8	19	18	14	20	32	11	4	7	7	23
1870	2021-03-19 21:00:00	22	19	35	31	55	8	22	12	10	25	27	11	8	6	11	22
1871	2021-03-19 22:00:00	28	16	30	43	59	10	18	7	11	19	21	10	10	6	12	21
1872	2021-03-19 23:00:00	40	15	22	56	63	10	17	4	10	18	21	10	9	6	14	19
1873	2021-03-20	52	15	20	73	65	13	19	5	11	17	19	7	9	6	12	17
1874	2021-03-20 01:00:00	50	10	20	74	66	10	20	6	13	19	13	6	8	8	26	18
1875	2021-03-20 02:00:00	50	7	17	69	66	8	14	9	16	25	9	12	14	8	51	16
1876	2021-03-20 03:00:00	56	8	19	63	62	9	12	10	26	30	14	16	18	10	63	15
1877	2021-03-20 04:00:00	59	12	26	65	59	30	45	16	21	28	24	20	16	12	69	16
1878	2021-03-20 05:00:00	56	32	19	71	56	41	84	22	29	29	23	29	35	13	75	16
1879	2021-03-20 06:00:00	58	60	19	73	51	48	81	29	36	30	23	37	39	16	74	18
1880	2021-03-20 07:00:00	63	66	22	69	42	57	78	35	50	35	24	35	41	20	75	20
1881	2021-03-20 08:00:00	62	66	23	56	38	55	76	41	55	36	26	40	45	23	76	22
1882	2021-03-20 09:00:00	52	68	31	46	37	49	78	33	60	37	34	40	48	26	73	26
1883	2021-03-20 10:00:00	47	69	31	42	40	48	69	33	56	41	43	40	54	30	70	28
1884	2021-03-20 11:00:00	49	64	27	46	43	45	64	40	62	44	44	36	54	34	63	29
1885	2021-03-20 12:00:00	55	67	28	53	45	45	69	45	59	43	45	38	55	44	51	30
1886	2021-03-20 13:00:00	59	69	34	62	46	42	62	44	68	44	47	42	60	58	45	30
1887	2021-03-20 14:00:00	62	66	37	67	49	41	73	47	72	43	47	42	56	58	52	29
1888	2021-03-20 15:00:00	64	66	40	66	48	42	71	50	69	41	44	42	55	56	64	30
1889	2021-03-20 16:00:00	66	64	46	61	48	39	76	52	58	42	44	40	54	57	68	31
1890	2021-03-20 17:00:00	64	67	47	61	50	39	81	46	50	53	47	40	43	56	67	32
1891	2021-03-20 18:00:00	64	65	48	62	52	37	70	49	39	45	50	41	28	56	69	33
1892	2021-03-20 19:00:00	67	63	51	65	50	33	77	51	31	49	52	40	17	55	67	32
1893	2021-03-20 20:00:00	67	61	52	64	51	31	68	51	31	49	46	34	17	51	65	31
1894	2021-03-20 21:00:00	67	59	57	64	52	31	60	54	27	54	43	30	22	51	64	32
1895	2021-03-20 22:00:00	60	53	58	61	52	33	52	57	25	56	43	29	15	49	61	29
1896	2021-03-20 23:00:00	59	48	56	58	51	33	49	58	25	56	43	28	13	47	63	27
1897	2021-03-21	57	48	52	55	52	36	48	60	33	55	43	25	10	45	59	26
1898	2021-03-21 01:00:00	56	48	43	55	48	34	51	55	23	49	42	19	10	43	51	26
1899	2021-03-21 02:00:00	57	51	41	54	46	29	56	47	25	46	46	13	10	53	50	23
1900	2021-03-21 03:00:00	55	45	39	54	44	29	43	44	23	55	42	12	8	48	48	21
1901	2021-03-21 04:00:00	50	47	40	49	42	30	39	39	25	38	32	12	11	41	46	18
1902	2021-03-21 05:00:00	46	42	42	45	41	25	42	37	26	42	31	13	19	39	46	17
1903	2021-03-21 06:00:00	46	39	39	40	41	19	40	28	23	38	31	14	18	37	46	18
1904	2021-03-21 07:00:00	45	37	36	41	41	21	38	28	23	37	32	15	18	31	48	18
1905	2021-03-21 08:00:00	44	31	37	45	41	15	34	24	28	34	31	16	17	27	51	18
1906	2021-03-21 09:00:00	46	37	34	52	40	17	32	52	20	36	35	15	18	27	46	20
1907	2021-03-21 10:00:00	47	37	31	56	41	17	33	52	24	33	36	15	21	28	39	19
1908	2021-03-21 11:00:00	48	37	30	57	40	15	29	44	26	36	35	15	20	32	30	18
1909	2021-03-21 12:00:00	50	38	28	53	37	16	27	41	27	35	35	16	23	35	23	19
1910	2021-03-21 13:00:00	48	29	31	50	38	19	22	43	31	36	34	16	21	36	21	18
1911	2021-03-21 14:00:00	46	20	35	45	35	18	18	38	28	34	34	16	24	36	23	18
1912	2021-03-21 15:00:00	44	17	36	41	32	16	13	40	27	33	29	18	25	35	32	17
1913	2021-03-21 16:00:00	43	16	35	38	31	20	22	44	28	34	19	17	25	34	35	17
1914	2021-03-21 17:00:00	42	19	35	36	31	21	20	50	31	31	17	16	30	33	38	18
1915	2021-03-21 18:00:00	38	22	37	33	31	22	22	39	30	31	18	14	33	32	36	19
1916	2021-03-21 19:00:00	37	24	37	34	32	22	18	28	31	26	19	13	26	33	32	23
1917	2021-03-21 20:00:00	38	26	39	34	32	21	20	25	26	30	21	14	31	32	32	25
1918	2021-03-21 21:00:00	39	24	36	36	29	20	25	39	29	38	22	15	33	32	34	28
1919	2021-03-21 22:00:00	40	24	33	33	30	22	27	40	25	34	23	13	37	30	34	29
1920	2021-03-21 23:00:00	40	25	29	32	31	22	26	27	26	31	21	13	35	28	28	30
1921	2021-03-22	38	26	27	33	30	22	29	25	27	30	23	13	35	27	26	30
1922	2021-03-22 01:00:00	40	28	26	37	30	20	26	36	19	36	24	14	31	27	28	30
1923	2021-03-22 02:00:00	39	28	26	38	28	23	25	31	20	35	24	17	31	25	28	31
1924	2021-03-22 03:00:00	38	25	25	36	27	19	27	33	20	33	24	18	31	25	29	33
1925	2021-03-22 04:00:00	38	28	18	34	28	17	30	26	25	30	26	18	27	23	32	33
1926	2021-03-22 05:00:00	39	30	23	36	29	16	35	24	24	32	26	20	28	22	34	32
1927	2021-03-22 06:00:00	42	24	28	37	31	19	26	26	21	31	25	21	28	21	35	32
1928	2021-03-22 07:00:00	42	25	28	39	32	18	21	27	22	30	22	23	29	21	38	31
1929	2021-03-22 08:00:00	45	24	31	37	32	19	25	29	26	30	23	26	30	20	38	30
1930	2021-03-22 09:00:00	47	29	31	41	33	20	30	40	31	32	22	26	31	23	35	29
1931	2021-03-22 10:00:00	46	31	32	43	35	24	32	51	32	32	22	26	34	27	30	30
1932	2021-03-22 11:00:00	41	33	30	43	36	26	32	49	32	27	23	26	34	29	20	30
1933	2021-03-22 12:00:00	41	31	26	42	35	30	26	50	27	20	22	24	30	32	19	27
1934	2021-03-22 13:00:00	41	33	20	41	37	29	22	41	29	18	21	18	26	38	16	25
1935	2021-03-22 14:00:00	40	28	24	38	37	28	22	31	31	23	22	14	33	36	15	25
1936	2021-03-22 15:00:00	39	32	22	39	35	23	24	29	27	20	22	17	37	36	17	23
1937	2021-03-22 16:00:00	38	29	21	38	34	18	22	27	26	23	22	18	40	37	20	23
1938	2021-03-22 17:00:00	38	27	20	37	32	18	22	30	25	23	22	17	25	39	19	23
1939	2021-03-22 18:00:00	37	28	23	35	30	20	22	35	22	26	23	19	22	37	22	24
1940	2021-03-22 19:00:00	39	27	25	34	26	22	28	30	25	28	23	23	25	37	23	26
1941	2021-03-22 20:00:00	38	21	27	32	23	22	30	30	26	29	24	26	30	37	26	28
1942	2021-03-22 21:00:00	35	30	32	31	20	21	31	32	29	28	26	30	32	39	33	30
1943	2021-03-22 22:00:00	32	33	29	29	19	22	33	36	35	26	25	29	37	38	30	30
1944	2021-03-22 23:00:00	30	24	29	28	21	23	28	42	30	30	25	27	35	39	28	29
1945	2021-03-23	28	25	31	28	22	25	32	40	31	26	25	26	34	38	28	28
1946	2021-03-23 01:00:00	29	24	32	26	24	24	32	35	33	27	25	25	31	36	28	28
1947	2021-03-23 02:00:00	28	23	25	26	26	25	24	35	25	25	26	28	33	34	30	26
1948	2021-03-23 03:00:00	29	29	32	27	27	20	22	37	32	25	26	27	31	33	29	27
1949	2021-03-23 04:00:00	29	27	32	28	27	20	21	37	31	24	26	24	32	33	27	26
1950	2021-03-23 05:00:00	32	29	31	25	28	18	28	35	27	27	26	27	34	32	28	26
1951	2021-03-23 06:00:00	34	30	31	26	26	20	30	36	25	31	25	30	32	31	29	26
1952	2021-03-23 07:00:00	35	30	33	28	27	20	31	35	29	25	27	29	34	30	30	28
1953	2021-03-23 08:00:00	39	31	33	33	31	21	31	37	27	31	30	28	30	31	34	29
1954	2021-03-23 09:00:00	44	35	37	36	32	23	33	45	35	32	33	26	33	32	30	33
1955	2021-03-23 10:00:00	47	39	34	39	32	26	36	65	35	35	32	26	36	34	24	33
1956	2021-03-23 11:00:00	48	36	33	50	36	32	30	108	41	30	29	24	49	40	21	33
1957	2021-03-23 12:00:00	48	38	28	54	41	27	27	56	38	25	26	21	55	44	16	32
1958	2021-03-23 13:00:00	50	33	32	61	45	21	28	34	35	40	21	20	48	42	17	32
1959	2021-03-23 14:00:00	51	32	29	67	51	16	19	27	30	23	16	25	37	43	14	32
1960	2021-03-23 15:00:00	50	32	26	71	52	18	17	20	27	17	16	23	29	42	19	31
1961	2021-03-23 16:00:00	49	28	29	74	51	18	20	20	29	19	16	20	24	39	19	32
1962	2021-03-23 17:00:00	48	29	28	76	46	20	27	23	28	23	15	24	28	38	20	32
1963	2021-03-23 18:00:00	47	31	30	75	51	24	28	24	31	24	16	29	25	38	26	37
1964	2021-03-23 19:00:00	45	33	30	71	54	24	34	26	25	28	17	33	30	39	35	42
1965	2021-03-23 20:00:00	50	38	28	71	56	20	43	29	27	32	19	37	26	43	44	43
1966	2021-03-23 21:00:00	54	40	34	67	58	26	59	34	38	37	23	43	37	43	42	45
1967	2021-03-23 22:00:00	53	48	41	62	57	29	55	37	41	38	29	46	34	40	38	47
1968	2021-03-23 23:00:00	48	47	44	52	52	29	45	46	44	39	32	46	43	38	35	45
1969	2021-03-24	47	50	47	51	46	32	39	49	41	38	30	42	37	36	29	42
1970	2021-03-24 01:00:00	47	46	46	52	45	31	39	44	47	35	30	38	33	35	27	38
1971	2021-03-24 02:00:00	46	50	47	54	41	29	39	39	47	27	30	33	34	34	26	37
1972	2021-03-24 03:00:00	48	48	48	52	33	31	41	38	47	27	31	32	107	34	29	36
1973	2021-03-24 04:00:00	49	49	48	47	30	33	43	36	46	24	33	32	32	37	33	35
1974	2021-03-24 05:00:00	53	46	49	40	30	31	45	37	44	25	32	30	29	35	34	33
1975	2021-03-24 06:00:00	54	49	50	37	29	30	47	38	40	28	33	29	33	33	31	34
1976	2021-03-24 07:00:00	58	50	52	37	30	32	44	37	41	30	35	28	33	33	31	34
1977	2021-03-24 08:00:00	57	52	53	39	31	31	38	40	41	31	40	28	35	33	35	34
1978	2021-03-24 09:00:00	54	57	55	42	28	34	44	44	36	37	44	29	39	37	36	34
1979	2021-03-24 10:00:00	49	54	59	41	27	37	43	49	35	33	46	28	37	40	29	32
1980	2021-03-24 11:00:00	46	54	57	40	29	40	35	56	39	34	58	24	34	49	18	30
1981	2021-03-24 12:00:00	46	54	51	41	29	38	28	67	31	37	59	19	23	63	14	27
1982	2021-03-24 13:00:00	50	51	43	39	29	37	25	65	31	40	46	18	26	61	12	24
1983	2021-03-24 14:00:00	53	42	41	38	29	36	25	67	32	37	39	14	27	59	16	22
1984	2021-03-24 15:00:00	56	42	41	36	28	35	28	67	34	39	32	15	24	56	24	22
1985	2021-03-24 16:00:00	55	37	42	38	28	31	30	66	32	40	28	14	21	50	31	22
1986	2021-03-24 17:00:00	50	37	40	37	28	30	32	66	37	45	30	16	22	52	37	24
1987	2021-03-24 18:00:00	47	36	43	36	29	33	41	65	37	57	31	21	21	56	39	28
1988	2021-03-24 19:00:00	46	41	44	37	33	33	61	66	37	63	33	25	24	58	40	33
1989	2021-03-24 20:00:00	47	41	47	42	38	34	54	67	36	49	37	34	46	63	44	39
1990	2021-03-24 21:00:00	48	44	50	50	40	34	50	74	43	45	41	36	62	63	46	43
1991	2021-03-24 22:00:00	49	51	50	57	41	38	52	79	38	46	73	47	62	59	45	43
1992	2021-03-24 23:00:00	51	47	58	57	43	35	41	72	40	49	83	54	52	58	41	42
1993	2021-03-25	52	45	63	55	43	34	41	66	42	50	82	45	50	57	37	40
1994	2021-03-25 01:00:00	56	46	57	51	45	33	40	61	42	50	84	40	44	56	37	39
1995	2021-03-25 02:00:00	56	52	51	54	45	34	39	71	38	47	87	36	42	61	37	37
1996	2021-03-25 03:00:00	61	50	48	58	44	32	37	80	36	48	86	36	43	64	35	36
1997	2021-03-25 04:00:00	70	52	51	65	43	31	46	75	33	54	85	38	39	66	34	37
1998	2021-03-25 05:00:00	72	61	52	67	46	30	40	63	40	61	85	36	41	64	39	37
1999	2021-03-25 06:00:00	72	65	62	67	50	32	46	55	40	67	80	36	37	58	40	39
[truncated: 24,281 more rows]
