# Supplementary material for: Regional PM2.5 pollution forecasting using a hybrid model based on multi-scales feature fusion and deep learning algorithms
Source: PLoS One. 2025 Oct 9;20(10):e0333489. doi: 10.1371/journal.pone.0333489 (PMC12510565; doi:10.1371/journal.pone.0333489)
Supplement: S1 Data — (ZIP) [file pone.0333489.s001.zip › S1 Data/pollution/SO2.xlsx]

## Sheet: Sheet1
	date	Chengdu	Zigong	Luzhou	Deyang	Mianyang	Suining	Neijiang	Leshan	Nanchong	Meishan	Yibin	Guang'an	Dazhou	Ya'an	Ziyang	Chongqing
1	2021-01-01	5	6	12	15	19	10	7	10	4	9	10	5	9	6	5	6
2	2021-01-01 01:00:00	5	8	9	5	8	12	7	11	4	11	11	9	10	6	5	10
3	2021-01-01 02:00:00	0	0	0	0	0	0	0	0	0	0	0	0	8	0	0	0
4	2021-01-01 03:00:00	5	5	9	5	6	9	7	9	9	8	11	10	9	6	5	10
5	2021-01-01 04:00:00	6	4	9	5	7	11	7	11	7	8	9	7	8	6	5	10
6	2021-01-01 05:00:00	5.66667	4.66667	8.66667	5	6.66667	9.66667	6.66667	9	6.66667	8	8.33333	7	8	6	4.33333	10
7	2021-01-01 06:00:00	5.33333	5.33333	8.33333	5	6.33333	8.33333	6.33333	7	6.33333	8	7.66667	7	8	6	3.66667	10
8	2021-01-01 07:00:00	5	6	8	5	6	7	6	5	6	8	7	7	8	6	3	10
9	2021-01-01 08:00:00	6	5	10	8	7	7	7	5	7	10	8	6	9	6	5	11
10	2021-01-01 09:00:00	7	5	9	13	7	9	10	5	7	11	8	6	9	6	5	11
11	2021-01-01 10:00:00	7	7	9	13	9	14	12	6	5	10	9	6	9	6	5	12
12	2021-01-01 11:00:00	8	10	10	10	9	17	13	9	7	11	11	7	9	7	7	13
13	2021-01-01 12:00:00	9	9	11	8	9	23	15	17	6	13	12	8	13	7	11	13
14	2021-01-01 13:00:00	7	9	10	9	10	17	11	16	6	13	12	9	12	7	8	11
15	2021-01-01 14:00:00	6	8.5	10	7	9	13.5	10	11	6.5	10	14	8.5	10.5	7	7	11
16	2021-01-01 15:00:00	5	8	10	5	8	10	9	6	7	7	16	8	9	7	6	11
17	2021-01-01 16:00:00	5	7	10	5	8	10	9	5	7	7	14	7	10	7	5	10
18	2021-01-01 17:00:00	5	6	10	4	7	9	8	5	6	8	12	7	10	8	5	10
19	2021-01-01 18:00:00	5	7	10	4	7	9	7	5	5	8	10	6	9	9	5	11
20	2021-01-01 19:00:00	5	7	9	5	7	9	8	5	5	9	9	6	8	10	5	11
21	2021-01-01 20:00:00	5	7	9	5	7	11	10	6	4	9	9	6	8	9	5	12
22	2021-01-01 21:00:00	5	8	14	6	8	12	11	6	4	9	10	6	8	9	5	12
23	2021-01-01 22:00:00	5	9	16	5	8	11	10	6	5	8	11	6	9	8	5	12
24	2021-01-01 23:00:00	6	11	21	5	8	13	9	6	5	10	9	5	10	8	5	12
25	2021-01-02	6	12	21	4	8	15	8	6	4	9	9	5	10	7	5	12
26	2021-01-02 01:00:00	6	12	17	5	7	14	10	5	5	9	9	5	9	7	6	12
27	2021-01-02 02:00:00	6	11	15	5	7	13	10	5	5	9	10	5	10	7	5	12
28	2021-01-02 03:00:00	6	11	13	4	7	11	10	5	4	9	9	5	10	7	5	11
29	2021-01-02 04:00:00	6	11	13	4	7	13	10	6	5	8	9	4	9	7	5	10
30	2021-01-02 05:00:00	6	11	13	5	7	12	9	5	6	8	10	5	9	7	5	10
31	2021-01-02 06:00:00	5	11	17	5	7	8	9	6	8	8	10	5	9	7	5	10
32	2021-01-02 07:00:00	6	10	15	5	7	8	8	8	9	9	10	5	10	8	5	10
33	2021-01-02 08:00:00	6	11	14	5	7	9	8	7	6	9	10	5	10	7	5	10
34	2021-01-02 09:00:00	6	12	14	6	7	17	9	7	7	11	10	6	10	8	5	10
35	2021-01-02 10:00:00	6	13	16	6	8	11	10	7	6	11	10	6	9	10	6	10
36	2021-01-02 11:00:00	7	14	18	9	8	9	9	8	6	12	13	6	9	12	6	10
37	2021-01-02 12:00:00	7	15	18	11	8	9	9	9	7	12	14	7	11	13	7	10
38	2021-01-02 13:00:00	8	18	20	17	7	8	11	10	8	15	13	7	13	13	8	11
39	2021-01-02 14:00:00	8	17	21	13	7	8	10	10	10	17	11	7	13	12	8	11
40	2021-01-02 15:00:00	9	13	22	10	7	8	9	10	10	16	10	6	12	11	7	11
41	2021-01-02 16:00:00	8	13	20	7	7	7	8	11	11	16	10	6	11	11	7	11
42	2021-01-02 17:00:00	7	13	21	5	6	7	7	11	9	16	10	6	11	11	5	10
43	2021-01-02 18:00:00	9	10	23	5	6	6	7	10	10	15	11	5	11	9	5	10
44	2021-01-02 19:00:00	10	10	20	6	6	7	7	9	10	14	11	5	12	9	5	10
45	2021-01-02 20:00:00	9	9	18	5	6	8	7	10	11	13	11	5	12	8	5	10
46	2021-01-02 21:00:00	9	9	20	5	6	8	8	12	13	12	10	6	9	8	5	11
47	2021-01-02 22:00:00	9	10	17	5	6	7	7	12	10	13	9	7	9	7	5	12
48	2021-01-02 23:00:00	8	10	14	5	7	7	6	11	8	13	8	5	11	8	5	12
49	2021-01-03	8	10	12	5	7	7	7	8	7	13	9	5	13	7	5	11
50	2021-01-03 01:00:00	8	9	13	6	6	7	6	7	6	13	8	5	13	7	5	11
51	2021-01-03 02:00:00	0	10	0	0	0	0	0	0	10	0	8	0	0	8	5	12
52	2021-01-03 03:00:00	7	8	13	7	6	7	6	11	11	12	8	6	12	7	5	12
53	2021-01-03 04:00:00	8	8	27	8	6	8	6	11	11	12	9	5	14	7	5	12
54	2021-01-03 05:00:00	7	7	19	10	6	9	6	12	9	10	8	4	14	7	6	12
55	2021-01-03 06:00:00	7	7	14	9	7	9	6	9	7	10	8	4	12	7	6	13
56	2021-01-03 07:00:00	7	8	15	9	7	10	6	6	8	9	9	5	12	8	6	13
57	2021-01-03 08:00:00	7	11	15	11	9	8	8	6	11	14	10	6	13	8	6	13
58	2021-01-03 09:00:00	7	10	13	11	11	7	9	7	8	19	11	6	12	8	6	13
59	2021-01-03 10:00:00	8	11	12	11	14	9	10	10	9	17	12	6	12	8	7	15
60	2021-01-03 11:00:00	9	14	13	11	16	10	12	12	9	19	13	6	15	8	9	16
61	2021-01-03 12:00:00	9	17	16	13	16	10	10	14	8	20	10	10	13	8	8	17
62	2021-01-03 13:00:00	8	14	18	14	15	9	10	27	9	18	9	11	12	7	6	16
63	2021-01-03 14:00:00	6	9	12	12	13	15	9	19	6	15	8	10	12	7	6	15
64	2021-01-03 15:00:00	5	8	9	8	8	12	8	8	5	9	8	10	13	6	5	14
65	2021-01-03 16:00:00	5	8	8	5	7	15	10	5	7	7	8	12	11	6	5	12
66	2021-01-03 17:00:00	5	8	9	5	7	10	10	5	5	8	9	12	10	7	4	12
67	2021-01-03 18:00:00	5	9	8	4	7	8	10	5	4	7	9	12	12	10	4	11
68	2021-01-03 19:00:00	5	8	6	4	7	8	10	5	4	6	10	9	11	9	4	10
69	2021-01-03 20:00:00	5	8	7	5	7	8	9	5	9	6	10	8	11	10	4	10
70	2021-01-03 21:00:00	5	9	9	6	7	9	8	6	7	7	9	7	12	10	4	10
71	2021-01-03 22:00:00	5	10	12	5	7	8	7	6	4	9	9	6	13	10	5	11
72	2021-01-03 23:00:00	5	10	10	4	7	11	9	7	5	8	9	5	11	8	5	11
73	2021-01-04	5	11	10	4	7	18	8	6	4	8	8	5	13	8	5	11
74	2021-01-04 01:00:00	5	10	10	5	6	19	7	6	5	8	8	5	11	8	5	11
75	2021-01-04 02:00:00	5	11	9	5	5	15	6	5	8	8	8	5	12	8	4	11
76	2021-01-04 03:00:00	5	11	9	6	6	12	6	5	10	9	8	5	11	7	5	11
77	2021-01-04 04:00:00	6	10	8	6	5	11	7	5	9	9	9	4	12	7	6	11
78	2021-01-04 05:00:00	6	9	9	4	5	13	8	6	8	9	10	4	14	7	6	10
79	2021-01-04 06:00:00	6	8	9	4	5	25	7	6	8	9	8	5	13	7	5	10
80	2021-01-04 07:00:00	6	9	8	5	5	19	7	6	7	9	8	5	14	7	6	10
81	2021-01-04 08:00:00	6	12	11	5	5	13	8	7	6	10	8	6	11	8	6	10
82	2021-01-04 09:00:00	6	12	14	5	5	10	11	6	6	10	8	6	12	8	8	11
83	2021-01-04 10:00:00	7	13	24	5	5	13	13	7	6	10	8	6	11	8	8	12
84	2021-01-04 11:00:00	7	16	26	5	5	13	13	8	5	11	11	5	12	9	9	12
85	2021-01-04 12:00:00	7	18	26	5	5	14	13	10	4	11	13	6	15	13	11	12
86	2021-01-04 13:00:00	8	17	22	6	5	12	11	11	6	12	14	6	16	12	12	12
87	2021-01-04 14:00:00	9	15	19	6	5	14	9	10	7	11	14	6	11	11	12	11
88	2021-01-04 15:00:00	9	13	16	6	5	15	8	9	6	10	12	7	9	12	10	11
89	2021-01-04 16:00:00	8	11	14	5	4	15	7	8	5	9	11	7	10	12	9	11
90	2021-01-04 17:00:00	8	9	12	5	5	9	7	7	5	9	11	6	11	11	7	11
91	2021-01-04 18:00:00	8	8	13	5	5	8	7	6	6	10	10	6	12	10	7	11
92	2021-01-04 19:00:00	8	8	13	5	5	7	8	6	6	9	9	5	12	9	6	10
93	2021-01-04 20:00:00	7	7	13	5	5	10	6	6	7	9	10	6	11	9	6	10
94	2021-01-04 21:00:00	7	8	12	5	6	7	6	6	9	9	10	5	10	9	5	10
95	2021-01-04 22:00:00	7	8	11	8	7	9	5	5	9	9	10	5	11	8	5	10
96	2021-01-04 23:00:00	7	8	10	9	7	9	5	5	11	10	9	5	13	9	6	9
97	2021-01-05	7	7	9	8	7	9	5	8	8	10	10	5	12	9	6	10
98	2021-01-05 01:00:00	7	7	9	7	7	11	6	9	8	10	10	5	10	9	6	10
99	2021-01-05 02:00:00	8	7	9	7	7	9	6	10	8	11	9	5	13	8	6	10
100	2021-01-05 03:00:00	8	7	9	10	7	9	5	9	7	10	8	5	12	8	6	10
101	2021-01-05 04:00:00	8	7	12	10	6	8	6	8	8	10	8	5	12	7	6	10
102	2021-01-05 05:00:00	8	6	15	13	6	7	6	6	9	11	10	4	10	8	6	11
103	2021-01-05 06:00:00	7	6	15	14	6	8	6	6	7	10	12	5	10	7	7	11
104	2021-01-05 07:00:00	8	6	14	14	7	9	8	10	7	10	10	5	11	7	8	12
105	2021-01-05 08:00:00	8	7	16	13	7	8	8	11	8	10	10	5	11	7	7	11
106	2021-01-05 09:00:00	8	7	17	11	8	12	8	10	11	11	9	6	14	7	8	13
107	2021-01-05 10:00:00	8	8	15	11	8	12	9	32	11	11	9	6	15	8	9	14
108	2021-01-05 11:00:00	9	9	17	15	8	11	9	10	7	14	10	6	14	8	11	15
109	2021-01-05 12:00:00	8	12	19	16	10	13	7	10	5	34	12	7	13	8	10	17
110	2021-01-05 13:00:00	7	11	17	13	10	13	7	11	4	21	12	7	13	9	7	19
111	2021-01-05 14:00:00	5	13	20	8	5	12	7	10	4	13	10	7	12	9	6	18
112	2021-01-05 15:00:00	5	13	17	7	5	12	7	10	5	10	9	7	13	9	5	17
113	2021-01-05 16:00:00	8	10	15	6	5	10	8	12	13	8	9	7	11	9	5	14
114	2021-01-05 17:00:00	6	10	16	5	5	10	8	16	7	8	9	7	12	9	4	14
115	2021-01-05 18:00:00	5	8	16	5	5	8	9	15	6	7	9	6	12	8	5	13
116	2021-01-05 19:00:00	6	7	15	5	5	7	8	11	13	7	9	5	11	8	5	12
117	2021-01-05 20:00:00	5	7	13	5	6	7	8	9	6	8	9	5	11	8	5	11
118	2021-01-05 21:00:00	5	8	13	5	6	7	8	7	6	8	9	5	16	8	5	11
119	2021-01-05 22:00:00	5	9	13	5	6	7	7	5	4	8	9	4	19	8	4	11
120	2021-01-05 23:00:00	5	8	13	4	6	7	5	5	4	7	9	4	22	8	4	11
121	2021-01-06	5	8	13	4	6	6	5	5	4	7	8	3	22	7	4	11
122	2021-01-06 01:00:00	5	8	12	4	6	7	5	4	5	7	9	3	19	7	4	12
123	2021-01-06 02:00:00	6	7	13	4	6	8	5	5	4	7	10	4	20	7	3	11
124	2021-01-06 03:00:00	6	6	13	10	6	6	5	5	5	7	10	4	23	7	3	11
125	2021-01-06 04:00:00	6	6	10	12	6	6	6	4	5	7	10	4	30	7	4	10
126	2021-01-06 05:00:00	5	7	9	14	6	6	5	4	5	7	9	4	27	8	4	10
127	2021-01-06 06:00:00	5	7	9	10	6	6	5	4	5	7	9	4	24	7	4	10
128	2021-01-06 07:00:00	5	7	12	8	6	7	5	4	5	7	9	4	29	7	4	11
129	2021-01-06 08:00:00	5	7	19	6	6	7	6	4	5	8	8	4	25	7	4	10
130	2021-01-06 09:00:00	6	7	15	7	5	8	6	4	5	8	8	5	22	7	4	10
131	2021-01-06 10:00:00	6	7	13	6	5	6	6	4	6	9	7	5	26	7	4	11
132	2021-01-06 11:00:00	7	7	16	5	5	7	7	4	3	8	7	4	26	8	4	11
133	2021-01-06 12:00:00	7	8	17	5	5	8	7	4	4	8	8	4	23	9	3	12
134	2021-01-06 13:00:00	8	9	15	5	4	7	9	4	4	8	7	4	21	9	3	12
135	2021-01-06 14:00:00	8	10	12	4	5	7	8	4	5	9	7	4	20	8	3	11
136	2021-01-06 15:00:00	6	10	12	4	5	6	8	4	5	7	7	4	16	8	3	10
137	2021-01-06 16:00:00	5	9	16	3	5	8	7	4	8	7	6	4	12	8	3	11
138	2021-01-06 17:00:00	5	8	19	3	6	8	6	3	8	8	7	4	11	7	3	11
139	2021-01-06 18:00:00	5	6	15	3	6	8	4	4	7	8	7	5	12	7	3	11
140	2021-01-06 19:00:00	4	5	14	4	6	7	4	3	6	8	7	4	13	7	3	10
141	2021-01-06 20:00:00	4	5	13	3	6	7	5	4	6	8	7	5	17	7	3	9
142	2021-01-06 21:00:00	4	5	10	3	7	6	5	4	5	8	7	4	18	7	2	9
143	2021-01-06 22:00:00	4	5	10	3	6	6	4	4	5	6	7	4	18	7	3	9
144	2021-01-06 23:00:00	4	5	10	3	6	7	4	4	5	6	6	4	16	7	2	8
145	2021-01-07	4	5	13	4	6	7	4	6	5	6	6	4	13	6	2	8
146	2021-01-07 01:00:00	4	5	14	4	6	6	4	6	5	7	7	4	11	6	2	8
147	2021-01-07 02:00:00	4	4	12	3	6	6	4	5	7	6	7	4	13	7	2	8
148	2021-01-07 03:00:00	5	4	11	4	6	6	4	4	7	6	7	4	11	7	2	8
149	2021-01-07 04:00:00	5	4	8	4	6	6	4	4	8	6	7	4	11	7	2	8
150	2021-01-07 05:00:00	4	4	7	4	6	6	4	4	6	6	6	4	10	7	2	8
151	2021-01-07 06:00:00	4	4	7	4	6	7	4	5	8	6	6	4	13	7	2	8
152	2021-01-07 07:00:00	5	4	6	3	6	6	4	4	12	6	6	4	13	6	2	8
153	2021-01-07 08:00:00	5	5	7	3	6	7	4	4	6	6	6	4	15	7	2	8
154	2021-01-07 09:00:00	5	4	6	3	6	6	3	5	3	6	6	4	15	7	2	8
155	2021-01-07 10:00:00	4	4	6	3	6	6	4	5	4	6	6	3	14	7	2	8
156	2021-01-07 11:00:00	5	4	6	2	7	7	4	4	5	7	6	4	12	7	2	8
157	2021-01-07 12:00:00	5	4	7	3	6	6	4	4	7	7	6	4	13	7	2	8
158	2021-01-07 13:00:00	5	4	7	3	7	7	3	4	7	7	6	4	13	7	2	9
159	2021-01-07 14:00:00	4	4	7	3	6	7	3	4	5	6	5	4	11	7	2	9
160	2021-01-07 15:00:00	4.5	4	7	2.5	5.5	6.5	3	4	5	6	5.5	4	11	7	2	8.5
161	2021-01-07 16:00:00	5	4	7	2	5	6	3	4	5	6	6	4	11	7	2	8
162	2021-01-07 17:00:00	4	4	7	2	5	6	3	3	5	6	5	5	12	7	2	8
163	2021-01-07 18:00:00	4	4	7	2	5	6	4	3	5	6	5	3	18	7	3	8
164	2021-01-07 19:00:00	4	4	7	2	5	7	3	3	4	6	5	4	35	6	2	8
165	2021-01-07 20:00:00	4	4	8	2	6	6	3	3	4	6	5	4	41	6	3	8
166	2021-01-07 21:00:00	4	4	7	3	6	7	3	3	5	7	5	4	31	7	3	8
167	2021-01-07 22:00:00	4	5	7	2	6	7	3	4	6	7	5	4	29	7	3	8
168	2021-01-07 23:00:00	4	5	6	2	6	8	3	5	6	7	6	4	20	7	3	8
169	2021-01-08	4	4	6	2	6	8	3	5	6	6	5	4	18	7	3	8
170	2021-01-08 01:00:00	4	5	5	2	7	6	3	5	3	6	5	4	14	7	3	7
171	2021-01-08 02:00:00	4	5	7	2	7	6	3	5	6	6	5	4	12	7	4	8
172	2021-01-08 03:00:00	4	5	7	5	7	6	3	7	6	7	5	5	13	7	3	7
173	2021-01-08 04:00:00	4	5	5	7	7	7	3	8	5	8	5	5	14	7	4	7
174	2021-01-08 05:00:00	4	5	6	7	8	6	3	6	6	8	5	5	15	7	4	7
175	2021-01-08 06:00:00	4	5	6	5	8	7	3	5	6	9	5	5	16	8	4	7
176	2021-01-08 07:00:00	4	6	7	6	8	7	3	6	4	8	5	5	14	10	4	7
177	2021-01-08 08:00:00	4	5	9	9	9	6	3	6	5	8	5	6	13	9	4	7
178	2021-01-08 09:00:00	5	5	8	10	9	8	3	6	7	7	6	6	13	9	4	8
179	2021-01-08 10:00:00	5	5	7	10	8	9	3	5	6	8	6	6	17	9	3	8
180	2021-01-08 11:00:00	5	4	17	10	7	7	3	5	5	8	5	6	18	8	3	9
181	2021-01-08 12:00:00	5	7	21	9	11	9	3	7	6	9	6	6	16	8	3	8
182	2021-01-08 13:00:00	5	8	12	11	13	9	3	11	6	9	7	5	14	7	3	8
183	2021-01-08 14:00:00	5	8	10	8	13	8	4	10	7	8	7	5	14	7	3	8
184	2021-01-08 15:00:00	5	8	10	5	13	7	4	6	6	8	7	5	14	7	3	9
185	2021-01-08 16:00:00	5	9	8	4	13	8	3	4	4	6	6	5	14	8	3	9
186	2021-01-08 17:00:00	5	10	9	4	7	15	3	4	4	6	6	5	13	7	4	9
187	2021-01-08 18:00:00	4	5	7	5	6	13	3	4	4	6	6	5	12	7	3	8
188	2021-01-08 19:00:00	4	6	7	4	7	10	3	4	4	6	5	5	12	7	3	8
189	2021-01-08 20:00:00	4	6	6	4	7	8	3	4	3	6	5	5	11	7	4	9
190	2021-01-08 21:00:00	4	6	9	4	7	9	3	4	5	6	5	6	11	7	4	8
191	2021-01-08 22:00:00	4	5	12	4	27	7	3	4	6	6	5	5	16	7	4	8
192	2021-01-08 23:00:00	5	5	9	6	7	10	3	4	7	8	5	5	18	6	4	8
193	2021-01-09	5	5	10	14	7	9	3	5	8	8	5	5	10	6	3	8
194	2021-01-09 01:00:00	5	5	8	7	7	7	3	6	8	8	6	5	11	7	4	8
195	2021-01-09 02:00:00	5	3	8	6	8	8	4	5	6	8	5	5	11	6	4	8
196	2021-01-09 03:00:00	5	4	16	7	8	9	3	5	4	9	5	4	11	7	4	8
197	2021-01-09 04:00:00	6	3	14	7	8	9	3	4	4	8	5	4	11	7	4	9
198	2021-01-09 05:00:00	6	3	13	6	8	11	3	4	3	9	5	4	11	6	5	9
199	2021-01-09 06:00:00	7	3	20	6	9	9	3	4	4	8	5	4	10	7	4	8
200	2021-01-09 07:00:00	7	3	9	5	8	7	4	6	4	8	5	5	11	7	5	8
201	2021-01-09 08:00:00	7	3	8	5	8	8	4	6	4	11	5	6	11	7	6	9
202	2021-01-09 09:00:00	0	3	12	0	9	23	0	5	0	0	0	0	0	0	7	9
203	2021-01-09 10:00:00	7	6	19	6	7	21	5	9	4	10	7	6	11	7	7	10
204	2021-01-09 11:00:00	7	6	19	7	6	14	4	7	5	12	7	6	13	7	7	11
205	2021-01-09 12:00:00	7	6	13	8	6	11	4	7	6	13	6	6	13	7	6	11
206	2021-01-09 13:00:00	7	5	10	7	7	8	4	6	5	12	6	7	14	7	4	11
207	2021-01-09 14:00:00	6	6	9	5	6	7	4	5	4	12	6	6	14	7	4	11
208	2021-01-09 15:00:00	5	6	9	4	6	7	4	4	3	9	7	6	14	7	4	11
209	2021-01-09 16:00:00	5	6	11	4	6	8	4	4	4	9	8	5	15	7	4	11
210	2021-01-09 17:00:00	5	6	11	4	27	8	4	4	4	7	7	5	16	8	4	11
211	2021-01-09 18:00:00	5	6	11	4	7	8	4	4	6	7	6	5	17	8	4	10
212	2021-01-09 19:00:00	4	6	11	3	8	7	4	4	5	6	5	5	18	8	4	10
213	2021-01-09 20:00:00	4	6	12	3	8	7	4	4	8	6	5	6	15	8	3	10
214	2021-01-09 21:00:00	4	6	12	3	8	7	5	4	7	7	5	6	13	9	3	11
215	2021-01-09 22:00:00	5	6	12	3	9	6	5	4	7	7	5	5	14	8	3	10
216	2021-01-09 23:00:00	5	7	13	4	10	7	4	4	4	6	6	5	20	8	3	11
217	2021-01-10	5	7	15	3	10	7	4	4	3	6	6	5	19	7	4	10
218	2021-01-10 01:00:00	5	7	14	4	10	6	4	4	4	7	6	5	17	6	4	10
219	2021-01-10 02:00:00	5	6	12	6	10	6	4	7	4	7	6	5	21	7	4	10
220	2021-01-10 03:00:00	5	7	12	8	12	7	4	7	3	19	6	5	17	6	4	10
221	2021-01-10 04:00:00	5	6	11	8	14	7	3	9	5	19	6	9	14	7	4	10
222	2021-01-10 05:00:00	5	6	11	11	17	7	4	7	4	11	6	8	15	7	5	10
223	2021-01-10 06:00:00	5	6	11	7	22	6	5	6	6	10	6	9	13	7	5	10
224	2021-01-10 07:00:00	5	7	11	7	21	7	6	6	3	9	6	9	13	7	4	10
225	2021-01-10 08:00:00	6	8	10	8	20	8	8	9	4	10	6	11	13	7	5	10
226	2021-01-10 09:00:00	6	8	13	9	22	13	7	9	5	10	6	11	13	7	5	12
227	2021-01-10 10:00:00	6	9	15	10	23	20	6	9	8	10	6	8	14	7	6	11
228	2021-01-10 11:00:00	6	8	13	12	20	22	7	8	6	10	6	8	17	7	7	11
229	2021-01-10 12:00:00	6	9	12	9	15	28	5	7	6	10	8	7	20	8	7	11
230	2021-01-10 13:00:00	5	9	10	5	11	30	4	7	5	9	8	6	22	7	6	11
231	2021-01-10 14:00:00	5	8	11	5	10	17	4	6	4	7	7	5	22	8	5	10
232	2021-01-10 15:00:00	5	6	11	4	9	9	4	7	4	7	6	5	16	8	5	10
233	2021-01-10 16:00:00	5	6	9	4	8	7	4	5	3	7	5	5	14	8	4	9
234	2021-01-10 17:00:00	5	4	10	4	6	7	4	5	4	7	5	5	12	9	4	9
235	2021-01-10 18:00:00	5	4	9	4	6	8	4	6	4	7	6	5	11	8	4	9
236	2021-01-10 19:00:00	5	3	8	4	6	8	4	6	3	8	6	5	12	8	3	9
237	2021-01-10 20:00:00	5	4	7	4	8	9	3	6	3	8	5	5	12	8	4	9
238	2021-01-10 21:00:00	5	5	10	5	9	7	3	6	3	7	5	5	11	8	4	9
239	2021-01-10 22:00:00	5	4	9	7	9	7	2	4	4	8	5	5	11	7	3	9
240	2021-01-10 23:00:00	5	4	9	8	7	8	3	4	4	10	6	5	10	7	4	9
241	2021-01-11	5	7	8	6	6	8	3	4	4	8	5	5	10	7	4	10
242	2021-01-11 01:00:00	5	8	7	6	7	8	3	4	5	11	6	4	12	7	4	9
243	2021-01-11 02:00:00	5	5	6	6	6	8	3	5	6	13	6	4	12	7	5	8
244	2021-01-11 03:00:00	5	4	9	5	5	9	3	5	5	8	6	4	9	7	5	8
245	2021-01-11 04:00:00	5	5	17	5	5	9	3	4	14	7	5	4	10	8	4	9
246	2021-01-11 05:00:00	6	4	10	5	5	10	4	4	4	7	5	4	9	8	4	8
247	2021-01-11 06:00:00	5	4	13	5	5	8	5	6	4	7	5	4	9	8	4	8
248	2021-01-11 07:00:00	5	5	10	6	5	7	4	6	5	7	6	4	9	7	4	8
249	2021-01-11 08:00:00	6	7	11	6	5	7	3	5	4	9	6	4	10	7	5	8
250	2021-01-11 09:00:00	7	6	10	9	6	10	6	7	6	10	6	4	10	7	5	9
251	2021-01-11 10:00:00	8	5	12	9	7	17	8	7	5	11	6	4	10	7	5	10
252	2021-01-11 11:00:00	7	7	14	9	9	10	6	5	4	12	7	4	11	8	4	11
253	2021-01-11 12:00:00	5	6	13	5	5	7	4	4	4	11	9	5	12	9	3	11
254	2021-01-11 13:00:00	5	6	11	5	5	6	4	4	4	7	10	6	19	8	3	11
255	2021-01-11 14:00:00	4	6	12	5	4	6	4	4	4	6	9	6	15	8	4	10
256	2021-01-11 15:00:00	4	7	12	7	4	6	4	3	6	6	8	5	11	8	5	10
257	2021-01-11 16:00:00	4	10	14	6	4	7	5	4	5	6	0	5	10	0	5	8
258	2021-01-11 17:00:00	4	9	13	5	5	7	8	13	8	6	8	5	11	8	5	9
259	2021-01-11 18:00:00	4	8	12	5	5	7	11	20	9	7	7	5	10	7	5	9
260	2021-01-11 19:00:00	5	8	17	5	5	7	7	18	8	7	7	4	11	7	5	9
261	2021-01-11 20:00:00	4	9	21	5	6	7	6	13	5	7	7	4	11	7	4	10
262	2021-01-11 21:00:00	5	9	14	6	8	7	7	9	5	9	7	5	11	7	7	9
263	2021-01-11 22:00:00	5	8	12	5	9	7	7	6	5	9	7	4	11	7	5	10
264	2021-01-11 23:00:00	5	8	13	4	9	7	6	5	3	11	7	4	11	7	4	10
265	2021-01-12	5	8	16	5	8	7	6	5	3	10	8	4	10	7	4	10
266	2021-01-12 01:00:00	5	8	14	6	7	7	6	4	4	11	8	4	9	7	5	10
267	2021-01-12 02:00:00	6	8	17	7	7	7	5	4	7	10	8	4	9	7	5	10
268	2021-01-12 03:00:00	6	7	15	6	6	7	5	4	10	13	8	5	9	7	5	10
269	2021-01-12 04:00:00	7	8	13	8	5	7	4	4	9	12	9	6	10	7	4	11
270	2021-01-12 05:00:00	8	10	10	9	5	7	5	4	7	10	11	5	10	6	4	11
271	2021-01-12 06:00:00	9	9	8	8	5	7	5	4	7	10	10	4	10	7	4	11
272	2021-01-12 07:00:00	8	10	10	9	5	7	6	4	6	9	10	4	9	7	4	11
273	2021-01-12 08:00:00	8	10	9	10	5	8	7	4	7	10	10	5	9	7	4	11
274	2021-01-12 09:00:00	8	10	8	12	6	8	8	4	6	11	12	5	10	7	5	12
275	2021-01-12 10:00:00	10	11	10	12	7	10	11	5	6	12	12	6	11	7	6	13
276	2021-01-12 11:00:00	12	12	12	13	9	13	11	5	9	13	35	9	12	7	9	13
277	2021-01-12 12:00:00	10	10	13	14	11	13	11	15	6	13	13	12	12	8	9	13
278	2021-01-12 13:00:00	9	9	12	12	11	13	9	13	4	9	15	10	13	8	7	11
279	2021-01-12 14:00:00	8	9	12	14	10	9	7	11	4	8	13	8	14	7	6	11
280	2021-01-12 15:00:00	7	9	13	10	8	9	7	10	3	7	14	8	12	8	7	10
281	2021-01-12 16:00:00	7	8	13	8	7	8	7	10	4	7	14	9	11	8	5	10
282	2021-01-12 17:00:00	7	9	11	8	8	8	7	9	4	8	13	8	11	8	5	11
283	2021-01-12 18:00:00	6	9	11	7	8	8	9	8	6	8	12	8	11	7	5	12
284	2021-01-12 19:00:00	6	8	10	6	7	7	9	8	5	7	10	7	12	8	5	11
285	2021-01-12 20:00:00	6	8	13	7	8	7	8	7	5	8	8	7	11	8	5	11
286	2021-01-12 21:00:00	6	13	29	12	10	7	9	6	5	10	8	6	11	7	5	10
287	2021-01-12 22:00:00	6	16	16	8	11	7	9	5	5	10	8	6	10	8	5	12
288	2021-01-12 23:00:00	7	17	15	9	9	8	8	5	4	10	8	6	10	8	5	12
289	2021-01-13	7	11	16	10	8	7	8	4	5	9	7	6	9	7	5	12
290	2021-01-13 01:00:00	7	12	15	17	8	7	9	4	6	10	7	6	10	7	5	11
291	2021-01-13 02:00:00	7	20	17	22	7	7	8	4	5	9	8	5	11	7	5	10
292	2021-01-13 03:00:00	7	14	14	11	7	7	14	4	5	8	8	5	11	8	5	10
293	2021-01-13 04:00:00	7	11	11	19	7	7	8	4	5	9	8	4	15	11	5	10
294	2021-01-13 05:00:00	7	10	9	22	6	7	8	3	7	9	8	4	15	13	5	10
295	2021-01-13 06:00:00	7	10	9	12	5	7	11	5	4	8	8	4	16	13	5	9
296	2021-01-13 07:00:00	9	12	11	11	5	7	7	4	8	8	8	4	15	15	5	10
297	2021-01-13 08:00:00	11	24	10	11	5	7	7	5	4	10	8	5	14	13	6	10
298	2021-01-13 09:00:00	11	15	10	14	6	10	7	6	3	10	9	5	16	14	7	10
299	2021-01-13 10:00:00	14	15	14	13	7	8	9	7	4	12	10	6	19	15	8	13
300	2021-01-13 11:00:00	14	13	22	12	8	8	8	10	5	13	12	13	29	15	10	15
301	2021-01-13 12:00:00	12	13	33	11	7	10	9	13	3	14	13	13	29	18	9	18
302	2021-01-13 13:00:00	11	12	29	10	7	8	8	15	4	13	12	14	21	17	8	17
303	2021-01-13 14:00:00	10	10	24	10	7	7	7	13	3	11	12	14	23	14	7	17
304	2021-01-13 15:00:00	9	11	20	12	7	6	7	9	4	11	14	14	27	9	7	17
305	2021-01-13 16:00:00	22	13	17	9	8	10	9	8	5	10	17	12	29	10	7	15
306	2021-01-13 17:00:00	8	11	15	10	8	9	14	8	6	10	16	11	22	10	7	15
307	2021-01-13 18:00:00	7	10	15	13	8	6	18	6	7	9	14	9	15	11	7	14
308	2021-01-13 19:00:00	7	9	14	12	9	6	14	6	6	10	14	8	14	10	7	14
309	2021-01-13 20:00:00	7	9	19	11	10	7	14	5	7	10	10	7	13	10	7	13
310	2021-01-13 21:00:00	7	9	34	12	8	7	15	5	7	12	10	6	12	10	8	13
311	2021-01-13 22:00:00	7	9	21	11	11	6	15	5	10	13	9	6	12	9	7	14
312	2021-01-13 23:00:00	8	9	21	10	11	7	11	5	9	13	9	6	12	8	6	13
313	2021-01-14	8	11	19	9	10	8	10	5	7	12	9	6	11	8	7	13
314	2021-01-14 01:00:00	7	11	14	9	10	11	10	4	8	10	9	5	11	7	5	11
315	2021-01-14 02:00:00	8	10	12	8	9	8	9	5	9	9	8	5	11	7	6	11
316	2021-01-14 03:00:00	7	9	18	9	8	7	8	3	8	9	8	5	10	7	6	12
317	2021-01-14 04:00:00	7	9	18	8	6	7	11	3	8	9	7	4	10	7	6	11
318	2021-01-14 05:00:00	7	7	21	7	5	7	8	3	7	8	8	5	11	7	6	12
319	2021-01-14 06:00:00	7	10	23	8	5	8	6	3	7	8	7	5	11	7	5	12
320	2021-01-14 07:00:00	7	13	18	10	6	10	6	3	4	8	7	4	10	6	5	12
321	2021-01-14 08:00:00	7	13	22	11	6	15	9	4	5	10	7	5	10	6	6	14
322	2021-01-14 09:00:00	8	13	19	14	6	9	9	4	5	10	15	5	10	6	7	15
323	2021-01-14 10:00:00	9	13	24	20	7	10	11	4	4	12	22	6	11	6	8	17
324	2021-01-14 11:00:00	11	13	25	18	9	14	15	4	5	13	20	8	15	7	16	20
325	2021-01-14 12:00:00	13	13	21	16	11	28	16	5	6	15	23	14	17	8	23	22
326	2021-01-14 13:00:00	10	15	20	16	14	23	24	7	6	17	31	17	16	8	21	20
327	2021-01-14 14:00:00	8	14	18	12	12	18	17	8	4	14	24	16	18	8	13	18
328	2021-01-14 15:00:00	8	13	16	12	11	14	16	6	4	13	19	15	21	9	10	15
329	2021-01-14 16:00:00	7	13	16	11	11	12	15	5	4	11	17	13	21	11	10	15
330	2021-01-14 17:00:00	7	14	16	11	11	12	13	5	4	9	14	12	19	10	9	15
331	2021-01-14 18:00:00	7	16	14	10	10	10	11	5	4	8	12	11	17	10	9	14
332	2021-01-14 19:00:00	7	14	14	9	11	9	10	5	5	8	11	10	14	10	8	14
333	2021-01-14 20:00:00	7	12	14	9	14	9	14	5	7	9	10	9	13	9	8	13
334	2021-01-14 21:00:00	7	11	15	9	14	10	12	5	8	11	10	8	11	8	7	13
335	2021-01-14 22:00:00	8	16	15	8	16	8	9	5	8	12	10	9	11	8	7	13
336	2021-01-14 23:00:00	7	25	16	8	14	7	9	5	8	12	10	7	11	7	7	13
337	2021-01-15	8	18	15	9	13	8	9	4	8	10	10	6	11	7	6	13
338	2021-01-15 01:00:00	9	13	15	8	11	6	9	4	8	10	11	6	10	6	5	14
339	2021-01-15 02:00:00	9	12	14	7	11	6	9	4	8	11	11	5	10	6	5	14
340	2021-01-15 03:00:00	10	11	12	7	10	6	11	4	6	12	9	5	10	6	5	13
341	2021-01-15 04:00:00	10	12	15	6	10	5	10	7	5	14	9	5	11	6	5	13
342	2021-01-15 05:00:00	9	12	17	7	9	6	9	7	6	13	9	5	11	6	5	12
343	2021-01-15 06:00:00	7	15	19	6	8	6	9	8	7	12	10	5	12	6	5	11
344	2021-01-15 07:00:00	7	12	25	6	7	8	9	8	5	12	12	5	12	6	5	11
345	2021-01-15 08:00:00	7	11	21	7	6	9	10	7	6	13	13	5	12	7	6	12
346	2021-01-15 09:00:00	8	10	17	8	6	9	11	7	8	17	14	7	12	7	8	14
347	2021-01-15 10:00:00	10	11	18	11	9	8	11	8	9	16	14	12	12	7	8	16
348	2021-01-15 11:00:00	11	14	19	15	10	10	11	11	6	21	15	14	17	9	9	19
349	2021-01-15 12:00:00	11	19	25	19	11	12	14	16	6	23	16	17	22	8	10	21
350	2021-01-15 13:00:00	11	22	29	18	11	9	15	27	4	29	15	16	27	9	11	23
351	2021-01-15 14:00:00	10	24	25	17	11	8	13	31	5	23	14	14	28	8	10	22
352	2021-01-15 15:00:00	10	18	23	12	10	8	13	26	5	18	13	12	29	7	9	21
353	2021-01-15 16:00:00	8	16	19	9	9	12	15	18	4	14	13	10	31	7	9	19
354	2021-01-15 17:00:00	7	15	17	8	7	14	12	17	7	13	13	10	27	7	8	18
355	2021-01-15 18:00:00	7	13	15	7	8	15	12	12	6	12	12	9	20	7	8	17
356	2021-01-15 19:00:00	7	12	15	7	9	16	11	8	4	12	11	8	16	7	7	18
357	2021-01-15 20:00:00	7	11	18	7	10	17	10	8	4	12	10	6	15	8	8	16
358	2021-01-15 21:00:00	7	11	22	8	10	13	13	8	4	11	9	7	14	8	8	15
359	2021-01-15 22:00:00	7	12	26	7	11	11	13	9	4	11	9	6	13	7	7	14
360	2021-01-15 23:00:00	7	12	21	8	12	11	11	8	3	12	10	6	13	7	6	15
361	2021-01-16	7	19	16	8	10	12	11	6	5	13	9	6	13	7	5	15
362	2021-01-16 01:00:00	8	28	15	14	9	9	9	6	5	11	9	6	14	7	5	14
363	2021-01-16 02:00:00	8	31	16	27	8	8	8	5	6	10	9	5	12	7	5	14
364	2021-01-16 03:00:00	8	52	17	26	8	8	8	6	7	10	9	5	12	6	5	13
365	2021-01-16 04:00:00	8	22	16	23	8	8	7	6	5	11	10	5	13	7	5	13
366	2021-01-16 05:00:00	8	17	14	17	8	8	7	7	7	10	11	5	14	7	6	15
367	2021-01-16 06:00:00	8	15	18	12	8	7	8	6	8	11	13	5	14	8	7	15
368	2021-01-16 07:00:00	8	15	20	11	9	8	9	6	9	10	13	6	13	9	7	15
369	2021-01-16 08:00:00	8	14	24	13	10	8	11	6	5	10	12	6	13	9	7	16
370	2021-01-16 09:00:00	9	14	21	15	11	10	13	7	4	12	10	6	14	9	8	16
371	2021-01-16 10:00:00	9	13	17	18	11	10	13	5	5	13	10	6	13	8	8	16
372	2021-01-16 11:00:00	10	12	15	19	11	10	13	7	4	15	10	6	15	9	8	16
373	2021-01-16 12:00:00	10	12	12	21	8	10	13	11	5	14	12	7	15	9	7	17
374	2021-01-16 13:00:00	12	11	16	10	8	10	11	18	5	13	17	11	17	10	7	16
375	2021-01-16 14:00:00	16	12	12	7	8	10	10	22	5	11	21	8	16	10	9	16
376	2021-01-16 15:00:00	14	12	9	7	8	9	10	20	5	11	19	6	14	11	7	15
377	2021-01-16 16:00:00	10	13	9	7	9	9	10	20	5	10	15	6	13	12	6	15
378	2021-01-16 17:00:00	7	12	9	7	9	7	9	14	4	9	14	5	11	11	5	13
379	2021-01-16 18:00:00	6	10	11	7	9	7	8	10	5	10	12	4	9	11	5	12
380	2021-01-16 19:00:00	5	9	9	8	8	8	7	8	7	11	10	4	9	12	4	12
381	2021-01-16 20:00:00	5	7	11	7	8	7	5	6	5	12	10	4	8	12	4	10
382	2021-01-16 21:00:00	6	6	11	6	8	7	4	6	5	7	9	4	13	8	3	9
383	2021-01-16 22:00:00	6	6	13	6	7	6	4	5	5	6	7	3	11	7	3	9
384	2021-01-16 23:00:00	5	6	11	5	7	6	4	4	4	6	6	3	11	7	3	8
385	2021-01-17	6	5	7	5	7	6	4	4	3	6	6	3	12	7	3	7
386	2021-01-17 01:00:00	6	5	6	4	7	6	4	4	3	8	6	3	15	6	3	7
387	2021-01-17 02:00:00	5	5	5	8	6	7	4	5	4	8	5	3	12	6	3	7
388	2021-01-17 03:00:00	5	5	5	17	7	6	4	3	4	7	5	3	12	6	4	7
389	2021-01-17 04:00:00	5	5	5	15	6	7	4	3	4	6	5	3	11	6	3	7
390	2021-01-17 05:00:00	4	5	5	11	7	7	4	4	4	5	5	4	10	6	3	7
391	2021-01-17 06:00:00	4	6	4	8	7	7	4	4	4	5	5	4	9	6	3	7
392	2021-01-17 07:00:00	4	6	5	6	7	6	4	4	4	5	5	4	10	6	3	7
393	2021-01-17 08:00:00	4	6	5	5	7	7	5	4	5	5	5	4	8	6	3	8
394	2021-01-17 09:00:00	4	6	5	4	8	13	5	4	5	7	5	4	18	6	3	8
395	2021-01-17 10:00:00	5	6	5	4	8	10	7	6	4	8	6	4	12	6	4	7
396	2021-01-17 11:00:00	5	6	5	5	10	8	8	9	6	10	7	4	14	7	4	8
397	2021-01-17 12:00:00	5	8	5	7	9	8	7	12	4	17	6	5	13	7	5	8
398	2021-01-17 13:00:00	5	9	6	7	7	7	6	10	4	17	6	4	14	6	4	8
399	2021-01-17 14:00:00	5	8	6	7	7	6	5	12	5	8	6	5	13	6	4	8
400	2021-01-17 15:00:00	4	10	7	5	6	6	5	9	6	6	6	5	13	6	4	8
401	2021-01-17 16:00:00	5	11	7	4	6	7	10	9	6	6	7	4	15	6	4	9
402	2021-01-17 17:00:00	5	8	8	4	6	7	10	9	6	6	7	4	15	6	4	9
403	2021-01-17 18:00:00	4	8	8	4	6	8	4	5	4	5	7	4	14	6	6	8
404	2021-01-17 19:00:00	4	7	6	4	5	7	4	5	4	5	7	4	14	6	6	8
405	2021-01-17 20:00:00	4	7	7	4	6	8	5	8	4	5	6	4	13	7	6	8
406	2021-01-17 21:00:00	4	8	9	4	7	7	4	19	6	6	7	4	12	6	6	8
407	2021-01-17 22:00:00	5	8	7	4	9	8	5	14	5	7	8	6	10	6	12	8
408	2021-01-17 23:00:00	6	8	8	5	8	12	4	14	5	6	7	6	11	6	5	8
409	2021-01-18	5	9	9	5	8	10	5	12	5	9	8	5	12	6	4	8
410	2021-01-18 01:00:00	5	9	8	5	8	12	5	8	5	7	8	5	12	6	4	8
411	2021-01-18 02:00:00	5	9	8	10	8	14	5	6	4	7	8	6	13	6	4	8
412	2021-01-18 03:00:00	5	8	11	7	7	16	6	5	4	7	8	5	13	6	4	8
413	2021-01-18 04:00:00	5	7	7	6	7	14	5	4	5	9	10	4	12	6	4	8
414	2021-01-18 05:00:00	5	7	8	6	7	9	5	4	3	12	13	3	11	6	4	8
415	2021-01-18 06:00:00	5	6	8	6	5	6	4	5	4	8	13	3	11	6	4	8
416	2021-01-18 07:00:00	5	5	7	7	5	6	4	5	6	8	15	3	14	6	3	8
417	2021-01-18 08:00:00	5	6	7	8	5	6	4	4	7	10	14	3	13	6	3	8
418	2021-01-18 09:00:00	6	5	6	8	6	6	4	4	6	11	14	3	12	6	3	8
419	2021-01-18 10:00:00	7	6	8	8	8	6	7	4	6	12	15	3	11	7	3	8
420	2021-01-18 11:00:00	7	6	7	10	8	7	7	4	5	11	16	5	12	7	3	9
421	2021-01-18 12:00:00	7	6	8	13	7	7	9	5	6	13	20	5	10	7	3	9
422	2021-01-18 13:00:00	7	8	8	12	6	9	11	8	5	12	22	6	12	8	4	9
423	2021-01-18 14:00:00	7	6	10	11	7	10	16	11	7	11	16	6	12	8	4	9
424	2021-01-18 15:00:00	6	6	9	7	6	7	13	8	5	10	12	6	11	8	4	9
425	2021-01-18 16:00:00	6	6	7	6	5	6	15	5	5	9	10	7	10	8	4	10
426	2021-01-18 17:00:00	6	6	7	5	6	7	16	5	4	8	10	7	11	9	4	10
427	2021-01-18 18:00:00	6	6	7	5	6	7	12	5	4	12	9	7	10	10	4	10
428	2021-01-18 19:00:00	5	6	7	4	6	6	11	4	4	10	7	5	11	8	4	9
429	2021-01-18 20:00:00	5	7	8	4	6	6	8	5	4	8	7	5	9	9	4	9
430	2021-01-18 21:00:00	5	7	9	5	7	7	7	5	6	8	8	5	10	8	4	9
431	2021-01-18 22:00:00	4	8	8	4	7	6	6	5	6	8	8	4	10	8	4	9
432	2021-01-18 23:00:00	4	12	8	4	8	6	6	5	5	7	8	5	11	6	4	9
433	2021-01-19	4	8	8	4	8	6	8	4	5	7	8	5	11	7	4	9
434	2021-01-19 01:00:00	4	8	9	4	8	6	7	4	9	8	8	5	10	7	4	8
435	2021-01-19 02:00:00	4	8	10	4	8	7	6	4	7	9	10	4	10	7	4	8
436	2021-01-19 03:00:00	5	8	12	4	7	6	7	4	8	8	10	4	23	7	4	8
437	2021-01-19 04:00:00	5	8	9	4	7	7	7	4	9	8	8	4	13	7	4	8
438	2021-01-19 05:00:00	6	9	8	5	7	6	9	3	7	8	9	4	13	11	4	8
439	2021-01-19 06:00:00	6	10	7	5	7	6	10	4	7	8	8	4	14	11	4	9
440	2021-01-19 07:00:00	7	12	8	4	7	6	12	3	8	9	9	4	13	11	5	8
441	2021-01-19 08:00:00	7	10	10	5	7	7	7	3	7	11	8	4	14	12	5	8
442	2021-01-19 09:00:00	8	11	13	7	7	9	8	5	8	11	10	5	16	12	6	9
443	2021-01-19 10:00:00	10	12	13	7	8	10	9	5	6	13	13	6	16	13	8	9
444	2021-01-19 11:00:00	10	11	14	7	9	6	7	7	4	15	13	8	19	12	6	9
445	2021-01-19 12:00:00	9	10	14	6	11	6	8	8	4	12	12	16	18	11	6	9
446	2021-01-19 13:00:00	8	9	18	4	11	6	7	9	4	11	11	17	18	11	5	9
447	2021-01-19 14:00:00	6	8	17	5	11	7	8	24	4	9	10	16	24	10	5	9
448	2021-01-19 15:00:00	6	7	16	4	9	6	7	8	5	8	9	13	25	10	5	9
449	2021-01-19 16:00:00	5	7	12	4	7	7	6	7	6	8	8	13	27	9	5	9
450	2021-01-19 17:00:00	5	7	10	5	7	6	6	7	7	8	8	11	20	9	5	9
451	2021-01-19 18:00:00	5	7	10	4	6	6	6	8	6	7	9	9	18	9	5	9
452	2021-01-19 19:00:00	5	9	10	5	7	6	6	7	6	7	9	8	16	8	5	9
453	2021-01-19 20:00:00	5	12	11	5	11	7	11	6	7	7	10	6	14	8	5	9
454	2021-01-19 21:00:00	5	10	13	6	13	8	12	6	7	7	12	7	11	8	5	10
455	2021-01-19 22:00:00	5	9	11	6	14	7	11	6	3	8	12	8	11	7	5	11
456	2021-01-19 23:00:00	5	7	11	6	13	7	10	6	4	8	10	9	10	7	5	11
457	2021-01-20	6	8	17	7	12	8	8	6	4	8	9	10	14	7	5	11
458	2021-01-20 01:00:00	5	8	18	9	12	10	8	6	4	8	9	8	14	7	5	11
459	2021-01-20 02:00:00	6	8	13	9	12	8	9	6	7	8	9	8	15	6	6	12
460	2021-01-20 03:00:00	6	8	13	7	12	8	10	5	9	8	9	11	20	6	5	12
461	2021-01-20 04:00:00	5	8	13	6	11	8	11	6	7	8	10	13	15	7	5	12
462	2021-01-20 05:00:00	5	8	13	6	12	7	11	6	7	8	8	12	14	7	5	12
463	2021-01-20 06:00:00	6	8	14	6	13	7	11	5	4	9	8	10	13	7	5	12
464	2021-01-20 07:00:00	5	7	16	6	14	7	9	5	5	9	8	13	13	7	5	13
465	2021-01-20 08:00:00	6	7	16	7	15	7	9	5	5	12	7	15	12	7	6	13
466	2021-01-20 09:00:00	7	6	16	9	15	8	8	6	7	13	8	14	15	7	6	14
467	2021-01-20 10:00:00	7	6	16	11	15	9	8	7	9	14	8	15	18	7	7	15
468	2021-01-20 11:00:00	7	7	15	9	16	8	9	29	11	17	8	16	15	7	8	16
469	2021-01-20 12:00:00	8	6	15	12	20	10	10	7	10	21	9	17	21	8	9	17
470	2021-01-20 13:00:00	9	6	13	12	23	16	11	18	8	24	9	18	31	9	8	17
471	2021-01-20 14:00:00	9	6	11	12	21	20	10	46	8	18	10	17	25	9	8	17
472	2021-01-20 15:00:00	9	5	11	12	18	17	8	45	7	14	9	15	21	8	9	16
473	2021-01-20 16:00:00	9	9	11	15	15	17	8	38	5	13	10	15	18	9	8	15
474	2021-01-20 17:00:00	8	13	10	13	15	14	9	24	4	12	13	13	16	8	6	15
475	2021-01-20 18:00:00	8	11	11	15	17.5	12.5	8.5	19.5	5	12	13	12	16	8	6.5	14
476	2021-01-20 19:00:00	8	9	12	17	20	11	8	15	6	12	13	11	16	8	7	13
477	2021-01-20 20:00:00	8	8	11	20	20	10	9	14	4	15	11	11	13	8	8	13
478	2021-01-20 21:00:00	8	8	10	19	21	9	10	12	4	16	11	10	13	8	7	12
479	2021-01-20 22:00:00	8	8	10	14	19	10	10	9	3	13	11	10	12	8	7	13
480	2021-01-20 23:00:00	9	8	9	14	17	10	10	8	4	13	10	10	14	9	7	12
481	2021-01-21	9	8	9	16	16	9	9	8	4	13	9	9	12	9	7	11
482	2021-01-21 01:00:00	9	9	10	15	16	8	8	7	5	14	10	8	12	9	7	11
483	2021-01-21 02:00:00	10	9	10	16	16	8	8	6	7	15	10	7	12	10	6	10
484	2021-01-21 03:00:00	10	10	12	17	16	11	8	6	11	15	9	6	16	10	6	9
485	2021-01-21 04:00:00	10	10	10	19	15	11	8	5	14	14	9	6	14	10	6	9
486	2021-01-21 05:00:00	10	9	12	17	15	10	8	6	11	16	10	5	13	10	8	8
487	2021-01-21 06:00:00	10	9	13	16	15	9	8	7	10	24	11	6	11	10	8	9
488	2021-01-21 07:00:00	9	9	14	15	16	8	8	6	10	24	10	6	13	9	10	9
489	2021-01-21 08:00:00	9	8	11	16	16	8	8	6	10	19	13	7	20	10	12	9
490	2021-01-21 09:00:00	9	9	15	17	16	12	8	6	10	17	15	9	23	11	12	9
491	2021-01-21 10:00:00	11	9	15	17	17	13	8	28	7	16	14	11	26	11	12	10
492	2021-01-21 11:00:00	14	10	16	20	17	20	9	7	7	23	14	11	31	12	15	10
493	2021-01-21 12:00:00	14	19	17	19	17	24	10	11	10	25	15	11	28	13	23	11
494	2021-01-21 13:00:00	10	13	20	21	16	20	14	32	7	21	14	13	26	12	20	11
495	2021-01-21 14:00:00	9	12	20	17	17	17	15	39	5	15	16	14	26	10	15	10
496	2021-01-21 15:00:00	8	18	17	13	16	12	16	19	4	11	15	14	21	9	14	11
497	2021-01-21 16:00:00	8	16	16	13	16	10	14	9	4	11	15	10	19	9	12	11
498	2021-01-21 17:00:00	7	12	16	13	17	12	15	9	5	9	16	10	19	10	8	11
499	2021-01-21 18:00:00	7	11	15	14	13	12	12	8	4	8	16	9	17	9	9	11
500	2021-01-21 19:00:00	7	11	16	13	12	11	11	6	4	9	13	8	15	9	8	10
501	2021-01-21 20:00:00	7	10	13	12	12	11	12	6	4	8	10	7	18	9	7	10
502	2021-01-21 21:00:00	7	11	11	10	13	14	11	6	6	12	10	7	20	9	7	10
503	2021-01-21 22:00:00	7	11	13	9	15	13	11	7	4	9	10	7	18	9	7	10
504	2021-01-21 23:00:00	7	11	11	9	15	16	11	7	6	12	11	7	18	8	7	10
505	2021-01-22	7	13	12	9	15	13	10	7	8	11	11	7	17	8	9	10
506	2021-01-22 01:00:00	6	12	13	10	14	11	11	10	9	12	11	7	13	8	7	9
507	2021-01-22 02:00:00	6	11	13	10	12	9	10	8	6	12	11	8	11	7	6	9
508	2021-01-22 03:00:00	7	10	12	9	12	9	9	10	6	11	12	8	11	7	6	9
509	2021-01-22 04:00:00	8	9	13	9	11	9	9	9	5	10	13	6	11	7	11	9
510	2021-01-22 05:00:00	9	10	11	9	11	8	8	8	4	11	16	5	11	7	8	9
511	2021-01-22 06:00:00	10	8	12	10	11	9	9	6	4	13	15	6	11	7	7	9
512	2021-01-22 07:00:00	9	10	13	9	11	8	9	6	5	14	13	6	11	8	6	9
513	2021-01-22 08:00:00	8	11	13	7	10	10	9	6	4	13	14	5	12	8	6	9
514	2021-01-22 09:00:00	9	11	14	7	11	11	11	5	4	16	18	6	14	9	10	9
515	2021-01-22 10:00:00	13	13	18	9	11	16	14	6	6	18	19	7	19	9	20	10
516	2021-01-22 11:00:00	16	21	21	11	10	21	13	8	6	18	18	9	19	9	16	11
517	2021-01-22 12:00:00	15	16	18	14	10	26	13	9	5	16	16	13	17	10	12	12
518	2021-01-22 13:00:00	11	16	15	15	11	24	15	8	5	13	15	15	16	10	15	12
519	2021-01-22 14:00:00	8	13	14	13	11	17	15	7	4	10	16	14	15	10	11	11
520	2021-01-22 15:00:00	8	12	14	8	11	14	12	6	3	9	15	13	14	10	8	9
521	2021-01-22 16:00:00	8	9	12	7	10	11	13	6	4	8	14	13	13	10	8	9
522	2021-01-22 17:00:00	8	9	10	8	9	10	10	6	4	13	12	11	12	10	8	9
523	2021-01-22 18:00:00	8	8	10	9	9	12	9	8	4	17	10	10	12	11	8	9
524	2021-01-22 19:00:00	8	8	11	9	10	11	9	8	4	14	11	8	11	11	7	9
525	2021-01-22 20:00:00	7	9	11	8	10	10	10	7	4	10	11	7	10	10	6	10
526	2021-01-22 21:00:00	7	10	12	8	9	8	10	9	5	9	11	6	10	10	7	10
527	2021-01-22 22:00:00	7	10	12	7	8	9	10	8	5	11	10	6	10	9	9	9
528	2021-01-22 23:00:00	8	10	12	6	8	10	9	7	6	11	10	6	10	9	8	9
529	2021-01-23	8	10	12	6	9	9	9	7	5	12	10	5	9	8	6	8
530	2021-01-23 01:00:00	8	11	12	5	9	8	10	6	5	13	10	5	10	8	5	8
531	2021-01-23 02:00:00	7	10	13	5	9	7	9	6	4	11	11	5	10	8	6	9
532	2021-01-23 03:00:00	7	10	12	5	8	7	9	5	4	10	11	5	10	8	5	9
533	2021-01-23 04:00:00	7	9	11	5	8	6	9	6	5	9	10	5	11	8	5	9
534	2021-01-23 05:00:00	7	9	10	5	8	7	9	5	7	9	9	5	10	7	9	8
535	2021-01-23 06:00:00	7	10	11	4	8	8	7	5	7	9	8	4	12	8	6	8
536	2021-01-23 07:00:00	7	9	10	4	8	7	7	6	5	10	8	4	13	7	7	9
537	2021-01-23 08:00:00	8	9	11	5	8	7	7	8	6	12	9	4	13	7	7	9
538	2021-01-23 09:00:00	9	10	12	4	7	9	11	9	9	13	10	5	12	7	8	9
539	2021-01-23 10:00:00	10	11	15	5	9	7	11	7	4	17	14	5	13	7	10	9
540	2021-01-23 11:00:00	10	12	17	5	8	8	9	7	2	16	19	6	14	8	7	9
541	2021-01-23 12:00:00	10	12	15	5	9	7	9	10	5	14	18	6	14	8	6	9
542	2021-01-23 13:00:00	10	11	14	5	9	7	10	9	6	14	16	7	12	8	6	9
543	2021-01-23 14:00:00	10	12	13	5	8	7	11	10	6	12	16	6	12	10	6	9
544	2021-01-23 15:00:00	9	10	12	6	9	7	10	14	6	11	17	6	10	11	6	9
545	2021-01-23 16:00:00	9	10	12	5	10	7	9	15	5	11	15	6	13	11	6	9
546	2021-01-23 17:00:00	8	10	11	5	26	8	9	12	5	10	13	6	12	11	6	9
547	2021-01-23 18:00:00	8	11	11	5	9	7	8	10	6	9	13	6	10	10	6	8
548	2021-01-23 19:00:00	8	9	11	8	11	7	8	8	8	10	12	6	12	9	6	8
549	2021-01-23 20:00:00	8	9	10	13	11	7	8	8	8	10	12	6	11	8	5	9
550	2021-01-23 21:00:00	8	9	10	10	12	9	8	8	6	10	10	6	12	7	6	9
551	2021-01-23 22:00:00	9	9	10	7	12	9	8	12	7	10	9	6	11	8	5	9
552	2021-01-23 23:00:00	9	9	11	13	12	7	7	12	7	9	9	6	11	8	6	9
553	2021-01-24	9	10	11	17	12	8	7	13	9	9	9	6	10	8	7	9
554	2021-01-24 01:00:00	9	14	11	17	12	7	7	12	7	10	10	5	10	9	6	9
555	2021-01-24 02:00:00	8	17	10	13	12	7	8	8	7	10	10	5	11	9	6	9
556	2021-01-24 03:00:00	8	12	9	9	12	8	8	7	8	9	10	6	11	9	7	9
557	2021-01-24 04:00:00	8	10	9	7	12	9	9	7	8	11	11	8	11	8	7	9
558	2021-01-24 05:00:00	7	10	9	6	12	8	9	6	7	12	11	6	11	8	6	9
559	2021-01-24 06:00:00	7	9	9	7	12	11	9	6	7	10	11	5	11	7	7	9
560	2021-01-24 07:00:00	7	8	9	10	12	12	13	5	6	9	10	5	12	8	8	9
561	2021-01-24 08:00:00	7	10	10	11	12	9	14	6	5	16	11	5	13	8	7	8
562	2021-01-24 09:00:00	7	10	10	11	12	8	13	6	4	14	11	5	13	8	7	8
563	2021-01-24 10:00:00	7	10	10	15	12	10	14	6	4	13	11	5	14	8	9	8
564	2021-01-24 11:00:00	7	9	11	10	12	8	13	6	5	13	12	5	13	9	11	9
565	2021-01-24 12:00:00	12	12	12	8	11	7	12	7	5	14	12	6	12	9	14	9
566	2021-01-24 13:00:00	12	13	13	6	11	8	15	10	6	14	12	6	11	9	12	9
567	2021-01-24 14:00:00	13	14	16	6	11	7	14	9	6	12	12	5	12	9	8	9
568	2021-01-24 15:00:00	12	12	18	5	11	8	12	7	4	11	11	5	12	9	7	8
569	2021-01-24 16:00:00	10	12	17	4	10	9	12	6	5	12	13	5	14	9	6	8
570	2021-01-24 17:00:00	8	11	15	4	28	7	11	6	6	13	17	5	12	8	6	8
571	2021-01-24 18:00:00	6	10	15	4	10	6	8	9	9	11	16	4	12	8	5	9
572	2021-01-24 19:00:00	5	9	15	4	11	6	8	12	8	11	15	4	13	9	5	9
573	2021-01-24 20:00:00	5	10	14	4	11	6	7	13	10	11	15	4	16	9	5	8
574	2021-01-24 21:00:00	5	10	12	4	12	6	6	11	9	10	14	4	17	9	5	9
575	2021-01-24 22:00:00	5	8	11	4	11	6	5	11	10	9	13	4	16	8	4	9
576	2021-01-24 23:00:00	5	7	11	3	12	6	5	12	6	8	12	4	16	8	5	8
577	2021-01-25	5	6	11	4	11	6	5	7	4	6	10	4	15	8	4	8
578	2021-01-25 01:00:00	5	6	17	4	11	7	5	6	4	6	10	4	16	8	4	8
579	2021-01-25 02:00:00	5	6	12	4	10	6	5	5	5	6	9	5	13	8	4	8
580	2021-01-25 03:00:00	4	7	13	4	11	6	6	4	5	6	8	5	14	8	5	8
581	2021-01-25 04:00:00	4	7	12	4	11	6	6	4	6	6	8	5	15	8	4	8
582	2021-01-25 05:00:00	4	6	11	4	11	6	6	5	4	6	8	5	12	8	4	8
583	2021-01-25 06:00:00	5	6	10	4	11	6	6	5	5	6	7	4	11	8	4	8
584	2021-01-25 07:00:00	5	6	10	4	12	6	5	4	4	6	6	4	13	8	4	8
585	2021-01-25 08:00:00	5	5	9	5	13	6	5	4	5	6	6	4	11	8	4	8
586	2021-01-25 09:00:00	5	5	7	7	14	9	4	4	5	6	6	4	13	7	4	8
587	2021-01-25 10:00:00	5	5	7	9	16	11	5	4	5	12	6	4	10	8	5	8
588	2021-01-25 11:00:00	5	6	8	10	17	9	4	4	5	20	6	5	13	8	5	8
589	2021-01-25 12:00:00	5	7	8	15	16	7	6	5	8	17	6	5	17	8	5	8
590	2021-01-25 13:00:00	5	7	9	12	13	7	6	4	6	24	6	5	16	9	5	8
591	2021-01-25 14:00:00	5	8	9	7	14	6	4	32	7	26	6	5	15	9	5	8
592	2021-01-25 15:00:00	5	9	8	6	13	6	4	5	6	25	6	4	15	9	5	9
593	2021-01-25 16:00:00	5	8	9	6	9	6	6	6	4	13	7	4	14	9	5	9
594	2021-01-25 17:00:00	5	9	9	6	10	6	6	16	9	8	6	4	15	9	5	9
595	2021-01-25 18:00:00	5	8	8	6	9	6	6	12	8	8	6	4	16	8	5	8
596	2021-01-25 19:00:00	5	7	8	5	10	6	7	8	6	8	6	4	14	8	5	8
597	2021-01-25 20:00:00	5	7	7	5	10	7	7	8	6	7	6	4	12	8	6	8
598	2021-01-25 21:00:00	5	7	7	6	9	7	7	7	6	8	7	4	10	9	6	8
599	2021-01-25 22:00:00	6	7	9	7	9	7	8	6	5	9	6	4	11	8	5	8
600	2021-01-25 23:00:00	6	8	9	14	10	7	8	5	6	9	6	4	11	8	5	8
601	2021-01-26	6	8	11	14	10	8	8	5	7	13	6	4	12	8	5	8
602	2021-01-26 01:00:00	6	9	9	9	10	8	8	5	6	12	6	4	11	8	5	7
603	2021-01-26 02:00:00	6	8	8	10	9	7	8	4	5	12	6	6	8	8	5	8
604	2021-01-26 03:00:00	6	8	8	9	8	7	7	4	7	11	6	5	8	8	5	8
605	2021-01-26 04:00:00	7	8	7	14	8	8	7	5	7	11	6	4	10	8	5	8
606	2021-01-26 05:00:00	6	7	10	18	8	8	7	5	7	9	6	4	10	8	6	8
607	2021-01-26 06:00:00	6	7	11	10	9	8	7	4	6	9	5	4	11	8	6	7
608	2021-01-26 07:00:00	6	9	11	8	9	7	8	4	7	9	6	5	11	9	6	8
609	2021-01-26 08:00:00	6	9	14	7	10	8	8	4	8	9	6	5	11	8	6	8
610	2021-01-26 09:00:00	7	9	16	7	10	9	8	4	5	11	7	5	13	8	7	8
611	2021-01-26 10:00:00	8	10	16	8	11	8	9	5	4	12	8	5	15	8	7	9
612	2021-01-26 11:00:00	8	11	13	7	11	9	9	5	4	32	8	5	14	9	8	9
613	2021-01-26 12:00:00	8	10	10	7	10	13	13	7	4	24	10	5	13	10	8	9
614	2021-01-26 13:00:00	7	10	10	7	9	12	13	12	4	27	9	6	13	7	8	9
615	2021-01-26 14:00:00	8	10	11	6	8	11	11	12	6	33	9	6	12	8	7	10
616	2021-01-26 15:00:00	7	11	12	6	8	10	13	12	8	23	12	6	13	8	6	10
617	2021-01-26 16:00:00	6	11	15	5	7	9	16	14	6	14	15	5	12	9	5	9
618	2021-01-26 17:00:00	6	10	16	5	7	9	11	13	5	11	12	5	11	8	5	9
619	2021-01-26 18:00:00	6	11	13	5	7	9	10	12	6	10	12	5	12	8	5	9
620	2021-01-26 19:00:00	7	10	11	4	7	8	10	9	6	8	12	5	11	8	5	8
621	2021-01-26 20:00:00	6	9	10	5	8	8	11	8	8	10	10	4	13	8	5	8
622	2021-01-26 21:00:00	5	9	11	4	8	8	10	8	7	10	9	4	12	7	5	9
623	2021-01-26 22:00:00	5	10	12	5	8	8	9	7	7	9	11	4	12	6	6	9
624	2021-01-26 23:00:00	5	10	12	5	8	8	7	8	7	9	12	4	12	6	6	8
625	2021-01-27	5	10	12	6	8	8	7	7	8	9	13	4	15	7	7	8
626	2021-01-27 01:00:00	5	11	13	5	8	7	7	5	7	9	11	4	17	7	7	8
627	2021-01-27 02:00:00	4	10	13	5	7	7	7	5	6	8	10	4	16	6	7	8
628	2021-01-27 03:00:00	5	10	12	5	7	6	6	5	8	7	10	4	15	6	8	8
629	2021-01-27 04:00:00	4	10	10	4	7	6	7	5	6	7	11	6	14	6	7	8
630	2021-01-27 05:00:00	5	10	9	4	7	6	7	4	6	7	10	6	15	6	7	8
631	2021-01-27 06:00:00	5	9	9	4	7	7	8	5	6	7	9	5	15	7	7	8
632	2021-01-27 07:00:00	5	9	8	4	6	7	7	6	6	7	9	5	16	7	6	8
633	2021-01-27 08:00:00	5	9	9	4	6	7	7	5	7	7	8	5	14	7	5	8
634	2021-01-27 09:00:00	6	9	9	4	7	8	7	5	7	7	8	4	13	7	5	8
635	2021-01-27 10:00:00	6	9	9	5	8	7	8	5	5	8	10	4	14	7	5	8
636	2021-01-27 11:00:00	8	11	11	5	7	7	7	6	5	9	11	4	15	7	5	8
637	2021-01-27 12:00:00	8	11	16	5	7	8	8	34	7	8	12	4	13	7	5	8
638	2021-01-27 13:00:00	7	11	16	4	7	7	7	6	14	9	11	4	13	6	5	9
639	2021-01-27 14:00:00	7	10	15	4	6	7	7	26	7	7	11	4	13	6	5	9
640	2021-01-27 15:00:00	7	9	14	4	7	6	7	6	6	7	10	5	12	7	5	9
641	2021-01-27 16:00:00	6	8	12	4	7	8	6	6	8	6	10	5	10	6	5	8
642	2021-01-27 17:00:00	5	7	12	4	7	7	5	6	6	6	14	5	11	7	5	8
643	2021-01-27 18:00:00	5	7	15	4	7	7	3	6	6	6	16	5	11	8	5	9
644	2021-01-27 19:00:00	5	8	11	5	7	7	4	6	7	9	14	4	15	7	5	8
645	2021-01-27 20:00:00	5	8	9	4	7	7	4	7	7	17	13	5	12	7	5	9
646	2021-01-27 21:00:00	5	9	10	5	11	6	5	7	7	10	12	5	12	7	5	8
647	2021-01-27 22:00:00	5	9	11	6	14	7	5	6	7	10	10	5	10	7	6	8
648	2021-01-27 23:00:00	6	9	10	10	16	7	6	5	6	8	10	4	11	7	6	8
649	2021-01-28	6	9	11	12	9	7	6	5	6	11	11	4	12	6	7	8
650	2021-01-28 01:00:00	6	8	11	12	8	7	5	5	4	15	10	4	12	6	7	8
651	2021-01-28 02:00:00	6	8	12	10	8	7	5	6	4	11	9	4	11	6	8	8
652	2021-01-28 03:00:00	5	7	12	8	8	6	5	7	4	9	8	4	12	6	7	8
653	2021-01-28 04:00:00	5	9	12	6	8	6	5	6	4	10	7	4	11	6	5	8
654	2021-01-28 05:00:00	5	9	11	6	8	7	5	5	4	9	7	3	12	6	5	8
655	2021-01-28 06:00:00	5	8	9	6	7	7	5	5	6	10	7	3	12	6	5	8
656	2021-01-28 07:00:00	6	8	11	6	9	7	6	5	5	9	9	3	12	6	4	8
657	2021-01-28 08:00:00	6	8	10	5	10	7	6	6	5	10	10	3	12	6	4	8
658	2021-01-28 09:00:00	6	8	9	5	10	8	8	6	6	11	12	3	13	7	5	8
659	2021-01-28 10:00:00	8	8	11	5	10	7	8	7	8	11	19	3	11	7	6	8
660	2021-01-28 11:00:00	9	8	12	6	10	7	9	11	6	12	19	3	10	7	5	8
661	2021-01-28 12:00:00	10	9	15	6	10	8	9	10	5	11	14	4	13	7	7	9
662	2021-01-28 13:00:00	9	9	15	6	9	8	10	9	5	13	20	5	13	7	8	10
663	2021-01-28 14:00:00	7	8	14	7	8	10	14	9	4	11	24	5	11	7	6	9
664	2021-01-28 15:00:00	6	10	12	4	9	10	12	10	4	9	15	5	11	7	5	9
665	2021-01-28 16:00:00	5	11	10	4	7	8	8	10	3	9	11	5	10	7	5	9
666	2021-01-28 17:00:00	5	8	11	4	7	7	7	10	3	9	10	5	12	7	4	9
667	2021-01-28 18:00:00	5	7	10	3	7	7	7	8	4	8	9	5	13	7	5	9
668	2021-01-28 19:00:00	5	7	9	3	7	9	6	7	3	8	9	4	14	7	5	9
669	2021-01-28 20:00:00	5	8	10	4	7	9	6	7	4	8	7	4	14	7	5	9
670	2021-01-28 21:00:00	4	8	12	4	8	6	6	7	5	9	7	5	13	6	5	9
671	2021-01-28 22:00:00	5	7	12	4	8	6	5	7	7	8	8	4	12	6	5	9
672	2021-01-28 23:00:00	5	8	11	4	8	7	5	8	9	8	8	4	12	6	5	9
673	2021-01-29	5	7	10	4	9	7	5	7	8	8	8	4	11	6	5	9
674	2021-01-29 01:00:00	5	7	10	4	9	6	6	6	7	8	8	4	11	6	5	9
675	2021-01-29 02:00:00	5	7	10	4	10	6	8	5	7	9	9	4	11	6	5	9
676	2021-01-29 03:00:00	5	7	10	5	10	7	10	5	9	8	7	4	12	6	5	9
677	2021-01-29 04:00:00	5	9	10	5	10	8	8	6	6	7	8	4	12	6	6	8
678	2021-01-29 05:00:00	6	9	10	11	10	8	6	5	6	7	8	5	16	6	6	8
679	2021-01-29 06:00:00	7	8	11	14	10	8	6	5	8	8	7	4	17	6	6	9
680	2021-01-29 07:00:00	8	9	11	12	10	7	6	6	6	14	8	4	17	6	5	9
681	2021-01-29 08:00:00	8	9	13	14	10	7	7	7	7	12	8	4	16	6	5	9
682	2021-01-29 09:00:00	8	10	13	9	10	12	8	6	6	13	8	4	16	6	6	10
683	2021-01-29 10:00:00	8	10	15	8	10	9	8	6	5	13	9	4	16	7	7	10
684	2021-01-29 11:00:00	9	10	16	5	10	8	9	6	6	14	10	5	18	7	7	11
685	2021-01-29 12:00:00	9	10	19	5	11	8	8	8	5	13	11	5	18	7	7	11
686	2021-01-29 13:00:00	9	11	19	5	10	10	8	11	7	12	12	6	15	6	6	12
687	2021-01-29 14:00:00	9	11	18	5	10	11	8	9	6	12	12	6	12	7	5	11
688	2021-01-29 15:00:00	9	10	17	5	10	9	9	8	7	12	12	5	10	7	5	11
689	2021-01-29 16:00:00	8	10	17	5	10	10	7	9	5	11	13	5	11	6	5	10
690	2021-01-29 17:00:00	7	10	16	5	10	9	7	8	4	9	10	5	12	6	5	9
691	2021-01-29 18:00:00	7	8	16	5	10	9	7	7	4	8	9	5	12	7	5	9
692	2021-01-29 19:00:00	8	0	0	0	6	0	0	7	5	0	6	0	0	0	0	8
693	2021-01-29 20:00:00	6	7	18	5	11	8	7	7	3	7	8	5	11	6	6	10
694	2021-01-29 21:00:00	6	6	19	4	11	7	7	7	3	7	8	5	11	6	6	9
695	2021-01-29 22:00:00	6	6	15	5	11	7	6	6	3	8	8	5	13	6	6	9
696	2021-01-29 23:00:00	6	6	16	5	11	6	6	6	3	9	8	5	12	6	5	9
697	2021-01-30	6	6	13	5	11	6	7	6	5	8	8	4	11	6	5	9
698	2021-01-30 01:00:00	6	6	13	5	12	7	8	5	5	8	10	4	11	6	5	9
699	2021-01-30 02:00:00	6	6	13	5	11	9	9	5	4	7	10	4	12	6	5	9
700	2021-01-30 03:00:00	5	6	14	5	11	10	7	4	5	7	10	4	11	6	5	9
701	2021-01-30 04:00:00	5	6	13	5	11	8	6	4	6	7	10	4	11	5	5	10
702	2021-01-30 05:00:00	5	6	12	6	11	8	7	4	5	7	8	4	12	5	5	10
703	2021-01-30 06:00:00	5	6	11	5	12	9	7	4	6	7	7	4	11	5	5	10
704	2021-01-30 07:00:00	5	5	13	7	11	8	7	5	6	9	7	5	10	5	5	11
705	2021-01-30 08:00:00	5	5	12	11	11	8	8	4	5	12	7	6	12	5	5	11
706	2021-01-30 09:00:00	5	5	12	13	12	9	8	5	3	11	7	8	12	5	6	12
707	2021-01-30 10:00:00	6	5	13	11	13	10	9	5	4	14	8	10	12	5	7	13
708	2021-01-30 11:00:00	6	6	15	10	13	9	9	6	5	14	9	7	15	5	7	14
709	2021-01-30 12:00:00	6	6	15	12	8	9	10	6	6	15	9	7	18	5	7	15
710	2021-01-30 13:00:00	6	12	15	10	7	9	12	5	4	17	9	9	20	6	6	14
711	2021-01-30 14:00:00	6	13	13	6	6	7	11	5	5	16	8	10	21	5	6	12
712	2021-01-30 15:00:00	5	9	13	4	5	7	10	5	4	12	8	9	21	5	7	11
713	2021-01-30 16:00:00	5	10	12	4	6	8	17	5	3	9	7	10	17	6	6	10
714	2021-01-30 17:00:00	5	8	11	4	7	9	14	5	3	7	9	9	14	5	6	10
715	2021-01-30 18:00:00	5	8	10	4	8	8	12	5	4	7	9	8	12	5	6	11
716	2021-01-30 19:00:00	5	8	10	4	7	7	13	4	3	7	10	7	14	6	5	11
717	2021-01-30 20:00:00	5	9	10	4	7	6	12	5	4	7	10	6	12	6	6	10
718	2021-01-30 21:00:00	5	8	11	5	8	6	8	4	3	8	8	6	12	5	6	10
719	2021-01-30 22:00:00	5	7	10	5	11	6	8	5	3	7	8	6	12	5	6	10
720	2021-01-30 23:00:00	5	9	10	5	11	7	7	4	4	7	8	5	10	5	6	10
721	2021-01-31	5	11	10	5	10	7	7	5	5	8	7	6	12	6	6	10
722	2021-01-31 01:00:00	5	11	10	5	9	9	7	6	4	9	7	5	11	6	5	10
723	2021-01-31 02:00:00	5	9	9	5	9	9	7	6	6	9	7	5	11	6	6	10
724	2021-01-31 03:00:00	5	7	9	6	8	9	7	6	6	10	6	5	12	6	5	10
725	2021-01-31 04:00:00	5	6	9	5	8	9	7	5	6	11	8	5	11	6	5	10
726	2021-01-31 05:00:00	5	5	9	6	8	8	9	5	7	12	7	5	12	6	5	10
727	2021-01-31 06:00:00	5	5	10	6	7	9	8	5	7	11	7	5	13	7	6	10
728	2021-01-31 07:00:00	6	4	10	7	8	8	9	5	8	11	6	5	13	8	5	11
729	2021-01-31 08:00:00	6	5	10	11	8	8	9	5	6	11	6	5	13	7	6	11
730	2021-01-31 09:00:00	6	4	10	13	9	9	11	6	6	12	7	5	13	7	7	11
731	2021-01-31 10:00:00	7	5	10	16	10	9	13	7	8	14	6	6	14	8	12	11
732	2021-01-31 11:00:00	7	5	10	21	9	10	8	14	13	16	6	8	14	8	13	11
733	2021-01-31 12:00:00	8	8	10	17	11	10	9	17	9	18	6	11	15	9	13	13
734	2021-01-31 13:00:00	6	11	10	8	8	10	12	12	7	17	6	14	17	9	10	14
735	2021-01-31 14:00:00	6	13	10	6	8	10	18	8	6	12	7	19	14	9	9	14
736	2021-01-31 15:00:00	5	8	9	6	8	9	13	7	7	9	7	25	14	8	8	14
737	2021-01-31 16:00:00	5	10	9	5	8	8	14	7	7	7	8	22	12	9	7	13
738	2021-01-31 17:00:00	5	6	9	5	8	9	14	6	5	6	8	17	11	9	7	13
739	2021-01-31 18:00:00	5	8	9	5	8	10	11	5	7	7	10	14	11	9	7	12
740	2021-01-31 19:00:00	5	9	9	6	8	8	10	5	5	6	8	12	12	10	8	12
741	2021-01-31 20:00:00	5	8	9	6	9	8	9	5	4	6	8	8	12	8	7	11
742	2021-01-31 21:00:00	5	8	10	6	9	8	8	5	4	7	9	7	11	8	6	11
743	2021-01-31 22:00:00	5	8	12	17	9	8	9	5	5	8	9	7	11	7	7	10
744	2021-01-31 23:00:00	5	9	12	19	8	8	8	5	5	8	9	7	12	7	7	10
745	2021-02-01	5	8	11	10	8	7	7	5	3	8	8	7	12	7	6	10
746	2021-02-01 01:00:00	5	8	10	13	8	7	7	4	7	10	8	6	12	6	6	9
747	2021-02-01 02:00:00	5	9	9	9	8	7	6	5	5	10	7	6	11	6	6	9
748	2021-02-01 03:00:00	5	8	8	7	7	7	6	5	7	8	8	6	12	6	5	9
749	2021-02-01 04:00:00	5	7	7	7	8	6	6	5	4	10	8	5	14	6	5	8
750	2021-02-01 05:00:00	5	8	8	9	8	7	5	4	4	10	8	5	12	6	5	8
751	2021-02-01 06:00:00	6	9	8	7	8	7	6	4	3	8	7	5	11	6	5	8
752	2021-02-01 07:00:00	6	9	7	6	7	7	7	4	4	8	7	4	13	6	5	8
753	2021-02-01 08:00:00	6	10	8	7	7	7	8	4	5	9	9	4	11	6	6	8
754	2021-02-01 09:00:00	7	9	7	6	7	7	9	4	5	10	11	4	12	6	6	8
755	2021-02-01 10:00:00	9	9	8	7	8	7	9	5	5	11	12	5	12	7	7	8
756	2021-02-01 11:00:00	12	10	8	7	9	7	10	8	4	13	20	5	12	8	7	8
757	2021-02-01 12:00:00	12	11	8	9	9	13	12	25	6	15	19	6	11	7	9	9
758	2021-02-01 13:00:00	12	12	10	15	9	17	20	17	4	15	19	13	11	7	14	10
759	2021-02-01 14:00:00	10	11	9	14	11	16	15	8	3	11	16	12	17	8	12	11
760	2021-02-01 15:00:00	7	9	9	8	10	16	11	6	4	10	12	8	16	7	7	10
761	2021-02-01 16:00:00	7	8	8	7	10	12	9	6	3	8	11	7	16	7	6	8
762	2021-02-01 17:00:00	6	7	8	8	9	9	8	6	4	8	11	7	14	7	6	8
763	2021-02-01 18:00:00	6	7	8	8	9	9	7	6	4	10	10	7	13	7	6	8
764	2021-02-01 19:00:00	5	7	9	7	9	9	8	7	4	9	8	6	13	7	5	8
765	2021-02-01 20:00:00	5	7	11	6	9	8	10	7	6	9	7	5	13	8	6	8
766	2021-02-01 21:00:00	5	7	12	6	9	9	10	8	5	9	8	5	11	7	6	9
767	2021-02-01 22:00:00	5	9	13	6	9	11	8	8	6	9	7	5	13	7	7	9
768	2021-02-01 23:00:00	5	9	12	6	8	13	8	7	6	9	8	5	13	6	6	9
769	2021-02-02	5	9	11	6	9	13	8	7	7	9	8	4	10	6	6	9
770	2021-02-02 01:00:00	5	8	10	6	9	10	10	6	6	9	8	4	10	5	5	9
771	2021-02-02 02:00:00	5	9	11	6	9	9	12	5	6	8	8	4	12	5	5	9
772	2021-02-02 03:00:00	5	8	12	5	9	7	12	5	5	8	9	4	11	5	5	9
773	2021-02-02 04:00:00	5	7	12	5	9	7	11	4	4	8	8	5	10	5	5	9
774	2021-02-02 05:00:00	5	9	13	6	8	7	12	5	4	8	9	6	11	5	5	9
775	2021-02-02 06:00:00	5	11	15	6	8	6	11	5	3	8	10	6	10	6	5	9
776	2021-02-02 07:00:00	5	12	18	9	8	7	19	5	4	10	10	5	10	5	5	9
777	2021-02-02 08:00:00	5	16	15	14	8	7	16	6	4	10	10	5	12	6	7	9
778	2021-02-02 09:00:00	6	21	17	11	8	9	19	6	4	14	8	5	14	5	7	10
779	2021-02-02 10:00:00	7	18	19	8	8	9	13	8	5	11	9	5	15	6	6	11
780	2021-02-02 11:00:00	7	16	22	6	8	7	11	14	4	15	10	5	15	7	8	11
781	2021-02-02 12:00:00	9	14	22	6	8	7	10	19	4	15	13	5	15	7	9	11
782	2021-02-02 13:00:00	10	13	22	6	8	9	10	21	5	13	20	5	17	9	8	12
783	2021-02-02 14:00:00	10	11	22	6	9	10	10	9	4	11	20	5	16	10	7	11
784	2021-02-02 15:00:00	10	12	20	7	10	8	10	6	4	10	16	5	15	9	6	11
785	2021-02-02 16:00:00	10	10	19	11	10	8	8	5	4	9	14	5	13	9	6	13
786	2021-02-02 17:00:00	10	10	19	14	11	9	8	5	3	8	14	5	13	9	6	12
787	2021-02-02 18:00:00	10	10	18	19	11	7	8	6	4	9	14	5	12	9	6	11
788	2021-02-02 19:00:00	10	10	18	18	11	7	8	6	3	12	13	5	12	8	6	11
789	2021-02-02 20:00:00	9	10	16	11	10	8	9	7	4	11	12	5	12	9	6	10
790	2021-02-02 21:00:00	9	11	15	24	10	9	9	9	3	10	12	5	11	8	6	10
791	2021-02-02 22:00:00	8	11	15	12	10	10	10	9	4	13	11	5	11	7	6	9
792	2021-02-02 23:00:00	8	13	14	11	10	9	10	16	5	11	10	5	11	7	9	9
793	2021-02-03	8	13	15	9	10	8	9	11	7	10	10	5	10	6	6	9
794	2021-02-03 01:00:00	8	12	14	9	9	7	8	7	5	10	9	5	10	6	5	9
795	2021-02-03 02:00:00	8	11	13	8	8	6	7	6	4	9	9	5	11	6	4	9
796	2021-02-03 03:00:00	7	13	13	8	8	7	8	5	3	9	8	5	12	5	4	9
797	2021-02-03 04:00:00	7	12	14	8	8	8	8	5	3	8	8	5	11	6	4	9
798	2021-02-03 05:00:00	7	11	14	11	8	9	7	5	3	8	9	5	11	6	4	9
799	2021-02-03 06:00:00	6	11	14	14	8	7	7	4	3	7	10	5	10	6	4	9
800	2021-02-03 07:00:00	6	12	14	15	7	8	8	4	4	8	11	5	13	6	4	9
801	2021-02-03 08:00:00	7	11	14	13	7	8	9	4	4	8	12	6	13	6	5	10
802	2021-02-03 09:00:00	11	11	18	13	8	9	11	4	3	9	12	5	11	6	5	11
803	2021-02-03 10:00:00	16	13	18	11	8	9	13	5	6	14	13	5	12	6	6	11
804	2021-02-03 11:00:00	19	12	20	11	8	11	13	6	5	15	14	5	16	6	6	12
805	2021-02-03 12:00:00	17	15	21	9	9	12	16	11	4	13	18	7	18	7	7	12
806	2021-02-03 13:00:00	14	16	21	24	12	10	15	16	3	11	19	5	21	7	7	12
807	2021-02-03 14:00:00	12	16	21	10	12	7	11	15	3	9	16	6	25	7	6	11
808	2021-02-03 15:00:00	10	16	21	8	10	8	9	19	3	8	13	7	37	7	6	12
809	2021-02-03 16:00:00	9	14	21	7	9	8	10	15	3	8	12	6	33	7	6	11
810	2021-02-03 17:00:00	8	15	18	6	8	7	12	7	3	7	11	6	29	9	6	11
811	2021-02-03 18:00:00	7	14	21	7	9	9	9	6	2	7	11	6	28	9	6	10
812	2021-02-03 19:00:00	7	11	24	9	8	8	9	6	3	7	10	6	24	9	6	10
813	2021-02-03 20:00:00	7	10	22	9	8	7	9	6	4	8	11	6	21	8	6	10
814	2021-02-03 21:00:00	7	10	20	13	8	7	8	6	3	8	11	6	15	7	6	9
815	2021-02-03 22:00:00	7	9	18	12	9	8	9	5	3	8	11	6	14	6	5	10
816	2021-02-03 23:00:00	7	9	17	12	9	7	9	6	4	9	10	6	13	6	5	10
817	2021-02-04	7	8	16	15	8	6	8	6	4	9	10	6	12	6	5	9
818	2021-02-04 01:00:00	7	8	15	16	9	6	8	6	4	10	9	6	12	6	5	9
819	2021-02-04 02:00:00	7	10	14	15	11	6	8	5	5	9	9	5	12	6	5	9
820	2021-02-04 03:00:00	6	9	13	14	11	6	7	6	4	9	8	5	12	6	5	9
821	2021-02-04 04:00:00	6	8	13	13	12	6	8	5	4	11	8	5	13	6	6	10
822	2021-02-04 05:00:00	6	8	13	17	10	7	7	5	3	11	8	5	13	6	5	10
823	2021-02-04 06:00:00	6	7	13	18	10	8	7	5	4	11	8	5	14	6	6	10
824	2021-02-04 07:00:00	6	7	13	19	10	11	7	6	5	11	8	5	12	6	5	10
825	2021-02-04 08:00:00	6	7	13	17	11	10	8	7	5	11	8	5	12	6	7	10
826	2021-02-04 09:00:00	6	8	17	16	11	8	10	6	5	12	8	6	12	6	6	11
827	2021-02-04 10:00:00	7	9	20	13	11	8	10	19	4	11	20	6	12	6	6	12
828	2021-02-04 11:00:00	7	9	21	13	10	8	11	9	5	12	9	6	13	6	7	11
829	2021-02-04 12:00:00	7	9	21	11	10	11	12	25	4	13	10	6	12	7	9	11
830	2021-02-04 13:00:00	6	9	18	10	10	12	13	8	3	13	10	7	12	7	16	11
831	2021-02-04 14:00:00	7	9	22	8	9	10	11	10	4	14	10	7	13	7	14	12
832	2021-02-04 15:00:00	9	10	18	9	8	8	11	8	8	12	9	6	12	7	10	12
833	2021-02-04 16:00:00	12	10	17	8	8	8	11	7	7	11	9	6	16	6	8	11
834	2021-02-04 17:00:00	11	11	15	6	7	7	10	11	5	9	9	5	12	8	7	10
835	2021-02-04 18:00:00	11	10	16	5	8	7	9	8	4	8	9	5	12	9	7	10
836	2021-02-04 19:00:00	10	9	16	6	7	6	8	7	3	8	9	5	15	8	6	9
837	2021-02-04 20:00:00	9	11	16	5	26	6	7	7	3	9	10	5	17	7	6	8
838	2021-02-04 21:00:00	8	10	14	5	7	6	6	8	3	11	11	4	14	6	5	7
839	2021-02-04 22:00:00	7	11	14	5	6	7	6	7	3	11	10	4	12	6	5	7
840	2021-02-04 23:00:00	6	10	15	4	7	7	6	5	4	12	8	4	12	6	5	7
841	2021-02-05	6	9	13	5	7	7	6	4	4	14	7	5	14	6	5	7
842	2021-02-05 01:00:00	6	11	16	5	7	6	6	4	3	11	6	4	14	6	6	7
843	2021-02-05 02:00:00	6	11	19	5	7	6	7	4	5	9	6	4	11	6	6	7
844	2021-02-05 03:00:00	6	10	16	5	6	6	7	5	2	9	6	4	11	6	6	7
845	2021-02-05 04:00:00	5	8	16	5	6	7	8	4	4	8	7	4	13	6	6	7
846	2021-02-05 05:00:00	5	7	14	5	6	7	8	5	3	8	7	4	15	6	5	7
847	2021-02-05 06:00:00	5	7	15	5	6	7	8	5	3	8	7	4	11	6	5	7
848	2021-02-05 07:00:00	5	7	14	5	6	6	7	4	4	7	7	4	11	6	5	7
849	2021-02-05 08:00:00	5	7	12	7	5	6	8	4	5	8	6	4	11	6	5	7
850	2021-02-05 09:00:00	6	8	12	9	6	7	10	4	6	9	7	5	11	6	5	8
851	2021-02-05 10:00:00	7	8	12	17	7	8	9	4	6	9	7	5	11	6	6	9
852	2021-02-05 11:00:00	8	10	13	20	8	7	8	5	5	10	7	6	16	7	6	10
853	2021-02-05 12:00:00	7	20	14	19	14	6	9	5	3	9	7	7	13	7	6	9
854	2021-02-05 13:00:00	6	13	12	13	15	6	9	5	3	7	7	7	16	7	5	9
855	2021-02-05 14:00:00	5	11	11	13	15	6	9	6	5	7	6	7	15	6	5	9
856	2021-02-05 15:00:00	5	10	10	9	8	7	8	5	6	7	6	6	11	6	5	9
857	2021-02-05 16:00:00	5	8	10	8	8	7	7	5	7	6	6	5	10	6	5	9
858	2021-02-05 17:00:00	5	8	9	7	9	7	6	5	6	6	7	5	10	6	5	9
859	2021-02-05 18:00:00	5	7	9	7	8	8	6	5	6	6	8	5	10	6	5	9
860	2021-02-05 19:00:00	5	8	9	7	8	7	6	5	7	6	9	5	12	7	5	10
861	2021-02-05 20:00:00	5	7	12	6	8	6	7	5	8	7	9	4	11	7	5	9
862	2021-02-05 21:00:00	5	7	10	5	9	7	8	5	8	9	9	5	11	6	5	9
863	2021-02-05 22:00:00	5	8	11	5	10	7	7	5	5	8	11	5	11	6	5	8
864	2021-02-05 23:00:00	6	8	11	5	9	7	7	5	8	8	11	5	11	6	5	8
865	2021-02-06	5	9	10	6	8	6	7	6	8	8	9	5	14	6	5	8
866	2021-02-06 01:00:00	5	7	11	9	8	6	7	7	8	8	9	5	11	6	5	7
867	2021-02-06 02:00:00	5	7	13	9	7	7	7	7	6	8	11	4	12	6	5	7
868	2021-02-06 03:00:00	5	7	14	7	7	6	6	6	6	7	11	4	10	6	5	7
869	2021-02-06 04:00:00	5	7	14	9	7	6	6	5	6	7	17	5	11	6	5	7
870	2021-02-06 05:00:00	5	8	12	8	6	7	7	5	4	7	18	4	10	6	5	7
871	2021-02-06 06:00:00	5	7	12	8	6	7	7	6	3	7	12	4	12	6	5	8
872	2021-02-06 07:00:00	5	8	13	7	6	6	8	8	4	8	11	4	14	6	5	8
873	2021-02-06 08:00:00	6	7	12	7	6	6	9	7	3	9	12	4	10	6	5	8
874	2021-02-06 09:00:00	6	8	14	6	6	8	9	6	5	12	11	4	11	6	5	8
875	2021-02-06 10:00:00	9	8	15	7	6	8	12	6	4	12	11	5	10	6	6	9
876	2021-02-06 11:00:00	13	10	16	6	7	9	14	9	4	11	12	5	13	6	6	10
877	2021-02-06 12:00:00	13	12	16	7	7	8	15	20	4	11	21	5	13	7	8	10
878	2021-02-06 13:00:00	9	9	16	6	7	9	15	20	4	10	18	6	11	7	7	9
879	2021-02-06 14:00:00	8	8	16	5	5	6	11	15	3	10	20	6	9	8	6	8
880	2021-02-06 15:00:00	7	7	14	4	6	6	9	10	5	9	15	6	11	8	6	8
881	2021-02-06 16:00:00	6	7	12	4	5	6	8	8	4	8	11	5	9	7	6	8
882	2021-02-06 17:00:00	6	7	12	4	7	7	8	8	5	8	9	5	12	8	6	8
883	2021-02-06 18:00:00	6	8	12	4	6	6	7	7	6	7	7	6	11	9	5	8
884	2021-02-06 19:00:00	6	7	12	5	6	7	7	6	5	7	7	5	11	9	5	9
885	2021-02-06 20:00:00	6	7	15	5	5	8	7	6	8	7	7	5	12	9	6	9
886	2021-02-06 21:00:00	5	8	15	6	8	8	7	6	8	7	7	5	12	8	6	9
887	2021-02-06 22:00:00	6	8	13	6	7	8	8	5	7	7	7	5	11	8	6	8
888	2021-02-06 23:00:00	6	8	15	7	7	8	8	6	8	7	7	5	13	8	5	8
889	2021-02-07	6	9	13	6	7	8	9	6	8	7	7	5	12	7	5	8
890	2021-02-07 01:00:00	6	8	11	6	6	7	12	7	8	7	8	5	13	7	5	8
891	2021-02-07 02:00:00	6	8	10	6	7	6	10	6	7	7	7	4	12	7	5	8
892	2021-02-07 03:00:00	5	9	9	6	7	6	9	5	8	8	7	4	14	7	5	8
893	2021-02-07 04:00:00	6	8	9	15	6	6	9	5	7	8	7	4	12	7	5	8
894	2021-02-07 05:00:00	6	8	9	20	7	6	10	5	8	7	7	4	12	7	5	8
895	2021-02-07 06:00:00	5	8	9	11	7	7	8	4	7	7	7	4	11	7	5	8
896	2021-02-07 07:00:00	5	7	8	11	7	6	10	4	5	7	7	4	11	6	5	9
897	2021-02-07 08:00:00	6	12	9	12	7	7	12	4	5	7	8	4	10	6	6	9
898	2021-02-07 09:00:00	6	9	10	12	7	13	10	4	5	7	8	5	10	6	6	9
899	2021-02-07 10:00:00	7	10	11	22	8	10	10	5	5	9	9	5	10	7	6	10
900	2021-02-07 11:00:00	7	10	13	26	11	9	11	7	4	10	10	7	12	7	7	12
901	2021-02-07 12:00:00	6	14	17	15	16	8	11	17	5	18	11	8	16	6	8	13
902	2021-02-07 13:00:00	6	13	16	17	15	7	9	26	3	24	10	8	20	7	8	13
903	2021-02-07 14:00:00	6	12	12	12	11	7	8	13	3	18	13	7	19	7	7	11
904	2021-02-07 15:00:00	5	12	11	7	9	7	7	7	5	9	14	6	19	7	6	10
905	2021-02-07 16:00:00	5	11	11	5	7	6	7	6	4	8	13	6	17	6	6	10
906	2021-02-07 17:00:00	6	9	11	5	7	7	8	6	6	7	12	6	14	6	5	10
907	2021-02-07 18:00:00	6	8	10	5	6	7	11	6	5	6	14	5	12	6	6	10
908	2021-02-07 19:00:00	6	7	10	5	6	7	7	6	7	7	11	5	12	7	6	9
909	2021-02-07 20:00:00	5	7	11	7	8	7	8	6	7	7	10	5	14	7	6	8
910	2021-02-07 21:00:00	5	7	11	6	10	6	10	6	7	8	10	5	13	8	6	9
911	2021-02-07 22:00:00	6	7	11	6	10	7	10	5	7	9	9	5	12	7	6	9
912	2021-02-07 23:00:00	6	7	11	7	9	8	8	5	9	9	10	5	12	7	5	9
913	2021-02-08	6	8	11	7	7	8	8	5	8	8	9	5	11	7	5	8
914	2021-02-08 01:00:00	6	8	10	10	7	8	8	4	8	8	9	5	11	7	5	8
915	2021-02-08 02:00:00	6	9	9	13	7	8	8	5	8	7	9	5	11	6	5	8
916	2021-02-08 03:00:00	6	10	8	12	7	7	7	5	8	7	9	4	13	7	5	8
917	2021-02-08 04:00:00	6	10	8	10	7	6	9	4	7	7	8	4	11	7	5	8
918	2021-02-08 05:00:00	6	27	8	8	7	6	12	4	6	7	8	4	11	7	5	8
919	2021-02-08 06:00:00	7	17	7	8	6	8	13	4	6	7	7	4	10	7	6	8
920	2021-02-08 07:00:00	7	15	8	7	6	7	13	4	7	7	7	4	11	6	5	8
921	2021-02-08 08:00:00	7	11	9	5	7	8	10	4	7	7	7	4	12	7	5	8
922	2021-02-08 09:00:00	10	11	10	6	7	7	8	4	7	9	7	5	11	7	6	8
923	2021-02-08 10:00:00	12	10	12	5	8	8	8	36	6	9	9	5	13	7	5	8
924	2021-02-08 11:00:00	15	10	15	5	7	8	10	7	5	12	18	5	16	8	6	10
925	2021-02-08 12:00:00	16	12	17	5	7	9	12	11	4	12	21	6	21	8	6	10
926	2021-02-08 13:00:00	13	15	16	5	7	9	13	11	3	12	20	6	16	8	6	11
927	2021-02-08 14:00:00	12	14	13	5	7	9	17	15	3	11	26	7	13	8	6	11
928	2021-02-08 15:00:00	11	11	12	5	7	8	17	14	3	10	17	8	11	8	7	11
929	2021-02-08 16:00:00	9	11	12	5	7	8	12	16	3	12	14	7	9	9	7	10
930	2021-02-08 17:00:00	8	9	11	5	6	8	11	18	4	11	10	7	11	10	7	10
931	2021-02-08 18:00:00	7	9	12	5	6	8	10	15	4	10	9	7	11	10	7	9
932	2021-02-08 19:00:00	7	9	10	5	6	10	9	10	3	9	9	6	11	10	7	9
933	2021-02-08 20:00:00	6	9	12	6	6	6	11	8	4	11	9	6	9	9	6	14
934	2021-02-08 21:00:00	6	10	14	5	7	7	9	7	9	11	11	6	10	9	7	9
935	2021-02-08 22:00:00	5	9	13	5	7	7	10	6	6	9	12	6	11	8	6	9
936	2021-02-08 23:00:00	5	9	13	5	8	6	10	5	5	9	11	6	11	7	5	8
937	2021-02-09	5	9	13	5	8	6	8	5	3	8	9	5	11	7	5	9
938	2021-02-09 01:00:00	7	9	14	6	9	13	7	5	5	7	9	5	11	7	5	9
939	2021-02-09 02:00:00	5	9	16	6	9	10	8	5	6	8	8	5	11	7	4	9
940	2021-02-09 03:00:00	5	8	14	5	8	8	9	4	4	8	8	5	10	6	4	9
941	2021-02-09 04:00:00	5	7	12	5	8	6	8	4	5	7	8	5	12	7	4	9
942	2021-02-09 05:00:00	5	7	13	5	9	6	8	4	6	7	9	5	10	7	4	9
943	2021-02-09 06:00:00	5	9	14	5	8	6	9	4	4	6	8	5	11	7	4	9
944	2021-02-09 07:00:00	5	9	12	6	8	6	8	4	4	6	7	5	11	7	4	9
945	2021-02-09 08:00:00	5	8	11	6	8	6	9	4	4	7	8	5	11	7	5	9
946	2021-02-09 09:00:00	5	9	14	6	9	6	8	4	4	7	8	5	12	6	5	10
947	2021-02-09 10:00:00	6	10	15	6	9	6	9	5	3	8	9	6	14	7	6	11
948	2021-02-09 11:00:00	8	11	16	6	8	7	10	6	3	8	11	6	16	7	6	12
949	2021-02-09 12:00:00	8	14	15	7	8	7	11	8	3	8	10	7	13	7	7	13
950	2021-02-09 13:00:00	9	15	14	8	9	8	13	37	3	11	11	7	11	7	8	12
951	2021-02-09 14:00:00	8	18	13	11	9	8	13	8	3	10	10	7	15	7	8	10
952	2021-02-09 15:00:00	7	16	12	13	8	9	13	6	4	10	10	7	12	9	8	10
953	2021-02-09 16:00:00	6	13	11	9	8	8	12	6	2	9	11	7	12	9	7	9
954	2021-02-09 17:00:00	6	11	10	7	8	8	11	6	3	8	16	7	14	9	7	9
955	2021-02-09 18:00:00	6	10	10	6	7	8	11	7	2	8	13	7	12	8	6	9
956	2021-02-09 19:00:00	6	9	9	9	7	7	9	6	2	9	11	6	12	8	6	9
957	2021-02-09 20:00:00	6	9	11	6	8	7	10	6	2	9	8	6	12	9	6	9
958	2021-02-09 21:00:00	6	8	10	6	8	7	9	6	3	9	8	6	12	8	6	9
959	2021-02-09 22:00:00	6	8	10	6	9	7	9	6	2	9	7	6	13	7	5	9
960	2021-02-09 23:00:00	6	8	10	5	9	7	8	5	2	10	7	6	12	8	6	8
961	2021-02-10	5	12	9	5	9	7	8	5	4	8	7	5	12	8	5	8
962	2021-02-10 01:00:00	5	12	9	5	9	6	7	4	3	8	7	5	11	8	5	8
963	2021-02-10 02:00:00	5	13	8	5	8	6	6	4	4	8	6	5	11	7	4	8
964	2021-02-10 03:00:00	5	14	8	5	8	7	6	4	4	7	6	5	11	7	5	8
965	2021-02-10 04:00:00	5	13	8	4	8	6	6	4	3	8	6	5	11	6	4	8
966	2021-02-10 05:00:00	6	8	10	4	8	7	6	3	4	7	7	5	11	7	5	8
967	2021-02-10 06:00:00	6	7	10	5	9	6	6	4	3	6	6	5	12	7	5	8
968	2021-02-10 07:00:00	5	6	9	5	8	7	6	3	3	6	6	5	13	6	5	9
969	2021-02-10 08:00:00	5	7	9	4	8	6	7	3	4	7	7	5	13	6	5	9
970	2021-02-10 09:00:00	5	7	10	5	9	6	7	3	4	7	6	6	12	7	5	9
971	2021-02-10 10:00:00	7	8	10	5	8	7	8	3	3	8	10	6	12	7	5	10
972	2021-02-10 11:00:00	10	7	10	7	9	7	8	4	3	9	9	6	21	8	8	11
973	2021-02-10 12:00:00	10	9	11	9	9	9	11	4	2	11	11	6	39	8	18	13
974	2021-02-10 13:00:00	9	9	11	10	11	11	11	4	2	10	11	6	39	8	17	13
975	2021-02-10 14:00:00	7	7	12	8	11	15	12	5	3	10	8	7	30	8	11	11
976	2021-02-10 15:00:00	6	6	11	6	10	13	10	6	3	8	13	7	23	7	10	10
977	2021-02-10 16:00:00	6	6	10	5	9	12	11	5	3	8	14	7	19	8	7	9
978	2021-02-10 17:00:00	6	7	9	5	9	9	9	5	2	7	10	6	18	8	6	9
979	2021-02-10 18:00:00	6	6	10	5	7	8	9	5	3	6	8	6	17	9	6	10
980	2021-02-10 19:00:00	6	7	10	9	9	7	9	5	3	7	8	6	13	9	6	9
981	2021-02-10 20:00:00	6	7	10	6	8	7	8	5	4	9	7	6	14	9	6	9
982	2021-02-10 21:00:00	6	7	12	5	8	7	9	5	4	9	7	6	12	9	7	8
983	2021-02-10 22:00:00	6	7	11	5	8	7	11	5	3	9	7	6	13	8	6	8
984	2021-02-10 23:00:00	6	7	11	5	8	7	10	5	3	8	6	6	11	7	6	8
985	2021-02-11	6	7	14	6	8	7	7	6	3	7	6	6	12	7	5	8
986	2021-02-11 01:00:00	6	11	19	5	8	7	6	5	2	7	6	6	11	7	5	8
987	2021-02-11 02:00:00	6	12	16	5	8	8	6	5	4	7	7	5	12	7	5	8
988	2021-02-11 03:00:00	6	11	15	5	7	8	6	4	3	7	7	5	10	7	5	8
989	2021-02-11 04:00:00	6	10	18	5	8	7	6	5	5	7	6	5	11	7	5	7
990	2021-02-11 05:00:00	6	8	13	5	7	6	6	4	3	7	6	5	12	6	5	7
991	2021-02-11 06:00:00	7	7	11	5	7	7	6	5	4	7	7	5	13	7	5	7
992	2021-02-11 07:00:00	7	8	11	4	8	8	6	5	5	7	7	5	18	6	5	7
993	2021-02-11 08:00:00	8	8	12	4	8	6	7	5	3	7	7	5	18	6	5	7
994	2021-02-11 09:00:00	8	8	14	4	8	8	8	5	3	7	7	5	17	7	5	8
995	2021-02-11 10:00:00	9	7	15	5	8	9	9	5	4	8	8	6	22	7	6	9
996	2021-02-11 11:00:00	8	8	14	5	9	7	9	7	2	9	9	6	26	7	6	9
997	2021-02-11 12:00:00	8	10	13	5	8	8	12	9	3	9	10	9	33	7	5	10
998	2021-02-11 13:00:00	9	12	12	5	8	8	13	10	4	10	11	9	38	8	6	10
999	2021-02-11 14:00:00	8	10	11	5	8	10	17	10	2	11	9	10	48	9	8	10
1000	2021-02-11 15:00:00	7	9	10	6	8	14	15	10	3	12	10	10	45	9	8	9
1001	2021-02-11 16:00:00	6	11	10	5	8	14	12	9	3	11	11	9	35	8	8	10
1002	2021-02-11 17:00:00	6	11	12	6	8	12	11	9	3	13	11	10	31	8	8	9
1003	2021-02-11 18:00:00	6	9	14	6	8	11	11	9	2	13	10	10	26	9	8	9
1004	2021-02-11 19:00:00	7	10	17	8	8	11	10	9	3	11	9	9	20	9	7	10
1005	2021-02-11 20:00:00	7	9	17	9	9	10	12	10	3	10	8	9	17	9	7	9
1006	2021-02-11 21:00:00	8	8	15	13	9	9	14	10	4	10	8	10	18	8	10	10
1007	2021-02-11 22:00:00	7	9	14	11	10	9	14	10	4	10	8	11	18	8	9	11
1008	2021-02-11 23:00:00	7	9	14	11	11	8	14	9	4	11	7	11	17	7	9	11
1009	2021-02-12	7	9	12	8	11	7	11	8	4	11	7	11	15	8	8	12
1010	2021-02-12 01:00:00	11	13	15	15	17	9	23	8	9	18	8	37	39	14	25	15
1011	2021-02-12 02:00:00	10	13	12	13	15	11	29	8	9	16	8	25	32	11	12	15
1012	2021-02-12 03:00:00	8	14	12	11	12	9	22	9	6	20	7	14	28	10	8	13
1013	2021-02-12 04:00:00	8	14	11	10	11	9	20	8	10	16	6	10	28	9	7	12
1014	2021-02-12 05:00:00	7	13	14	9	11	8	15	8	7	12	6	9	26	8	6	12
1015	2021-02-12 06:00:00	6	14	13	7	10	8	13	7	7	11	5	7	20	8	5	11
1016	2021-02-12 07:00:00	6	13	12	8	9	8	11	6	4	10	5	7	16	8	5	10
1017	2021-02-12 08:00:00	7	9	13	9	11	8	11	6	3	9	8	7	15	8	5	10
1018	2021-02-12 09:00:00	10	6	13	12	11	9	10	6	3	7	10	8	18	8	5	10
1019	2021-02-12 10:00:00	12	5	16	10	11	10	9	6	2	8	11	12	24	8	5	12
1020	2021-02-12 11:00:00	12	5	21	12	12	12	10	6	3	8	12	13	33	8	5	14
1021	2021-02-12 12:00:00	11	7	26	13	11	21	13	6	6	10	14	15	35	8	6	15
1022	2021-02-12 13:00:00	11	8	22	10	9	21	17	9	5	13	16	14	27	8	8	14
1023	2021-02-12 14:00:00	9	10	17	7	8	16	16	10	4	12	14	11	19	8	9	13
1024	2021-02-12 15:00:00	7	10	15	6	8	14	18	7	4	11	12	10	14	7	11	13
1025	2021-02-12 16:00:00	7	9	13	5	8	11	19	6	3	10	10	10	15	7	11	12
1026	2021-02-12 17:00:00	6	10	12	5	8	10	15	6	3	11	10	10	12	8	8	12
1027	2021-02-12 18:00:00	6	11	13	5	8	10	13	6	3	10	8	10	12	8	7	12
1028	2021-02-12 19:00:00	7	11	12	5	8	10	10	6	3	9	7	10	12	9	6	12
1029	2021-02-12 20:00:00	7	11	13	5	8	8	10	6	3	9	6	10	12	9	7	12
1030	2021-02-12 21:00:00	7	12	13	6	9	9	11	6	2	10	7	10	12	8	8	11
1031	2021-02-12 22:00:00	7	12	13	7	9	12	11	6	3	9	7	10	12	8	7	11
1032	2021-02-12 23:00:00	8	17	12	6	8	10	10	6	3	10	7	9	12	8	6	11
1033	2021-02-13	8	17	11	6	8	8	10	5	3	8	8	9	12	8	6	10
1034	2021-02-13 01:00:00	9	16	10	5	8	9	10	5	3	8	8	9	13	7	5	10
1035	2021-02-13 02:00:00	8	13	11	5	7	7	9	5	3	10	8	9	15	7	5	10
1036	2021-02-13 03:00:00	8	11	11	5	7	7	9	6	3	10	8	8	15	7	5	9
1037	2021-02-13 04:00:00	8	9	12	5	7	8	8	6	3	9	9	8	14	7	5	9
1038	2021-02-13 05:00:00	7	8	12	6	7	8	8	6	4	9	10	8	14	7	5	9
1039	2021-02-13 06:00:00	8	8	13	24	7	8	7	7	3	8	9	7	14	7	5	9
1040	2021-02-13 07:00:00	8	9	12	26	7	8	7	7	3	8	8	7	14	7	5	10
1041	2021-02-13 08:00:00	9	10	12	10	7	7	7	6	4	8	8	7	13	7	5	9
1042	2021-02-13 09:00:00	11	8	12	5	6	6	7	6	3	8	9	7	13	7	5	9
1043	2021-02-13 10:00:00	8	8	12	4	6	7	7	5	4	7	10	7	14	7	5	9
1044	2021-02-13 11:00:00	7	10	12	4	6	6	7	5	4	8	10	7	15	7	5	9
1045	2021-02-13 12:00:00	5	14	14	3	6	7	7	5	4	7	10	7	18	7	5	10
1046	2021-02-13 13:00:00	5	11	14	3	6	7	7	5	3	8	10	7	19	7	5	10
1047	2021-02-13 14:00:00	4	6	14	3	7	6	7	6	4	9	10	7	22	7	5	11
1048	2021-02-13 15:00:00	4	5	14	3	6	6	6	6	4	8	10	7	18	7	5	11
1049	2021-02-13 16:00:00	4	5	13	3	5	7	6	5	4	8	10	7	19	7	5	12
1050	2021-02-13 17:00:00	4	5	12	3	6	7	7	5	4	10	10	7	19	7	5	12
1051	2021-02-13 18:00:00	4	6	11	3	6	7	6	5	5	11	9	7	17	7	5	12
1052	2021-02-13 19:00:00	5	8	11	4	6	7	8	5	4	8	8	7	14	7	5	11
1053	2021-02-13 20:00:00	6	9	11	5	6	7	7	5	4	8	8	6	13	6	5	11
1054	2021-02-13 21:00:00	6	7	10	5	7	7	7	4	4	10	7	7	12	7	5	11
1055	2021-02-13 22:00:00	5	6	10	5	8	7	7	4	4	8	7	7	10	6	5	11
1056	2021-02-13 23:00:00	6	6	9	6	7	8	7	4	3	8	7	7	11	6	5	10
1057	2021-02-14	5	6	10	5	7	9	7	4	3	7	8	7	10	6	5	10
1058	2021-02-14 01:00:00	5	7	9	5	7	8	7	4	3	6	10	6	10	6	5	9
1059	2021-02-14 02:00:00	5	6	9	6	7	9	7	4	3	6	9	6	12	6	6	9
1060	2021-02-14 03:00:00	4	6	12	5	6	7	6	4	4	6	10	6	11	6	5	8
1061	2021-02-14 04:00:00	4	6	11	5	6	7	7	4	3	6	10	6	10	6	5	8
1062	2021-02-14 05:00:00	4	5	10	5	6	7	7	4	4	6	10	5	10	6	5	8
1063	2021-02-14 06:00:00	5	4	10	5	6	7	8	3	2	6	10	5	11	6	5	8
1064	2021-02-14 07:00:00	5	4	9	4	7	6	6	3	3	6	9	5	12	6	5	8
1065	2021-02-14 08:00:00	5	5	8	4	7	7	6	4	3	5	9	5	11	6	5	7
1066	2021-02-14 09:00:00	4	5	8	4	7	7	6	4	3	6	9	5	12	6	5	7
1067	2021-02-14 10:00:00	5	5	8	5	7	7	6	3	2	7	8	6	20	6	5	8
1068	2021-02-14 11:00:00	7	5	8	8	7	6	7	4	4	6	7	6	21	6	5	8
1069	2021-02-14 12:00:00	7	5	8	8	8	7	7	4	4	7	6	7	20	7	6	9
1070	2021-02-14 13:00:00	6	5	8	7	8	7	8	4	4	7	6	7	15	6	8	11
1071	2021-02-14 14:00:00	6	5	8	6	6	8	9	4	2	8	6	7	15	6	6	10
1072	2021-02-14 15:00:00	6	7	8	5	7	8	10	4	4	8	6	7	16	6	6	10
1073	2021-02-14 16:00:00	5	6	9	4	6	8	10	5	6	8	6	7	13	7	6	10
1074	2021-02-14 17:00:00	5	7	9	5	6	8	9	5	8	8	6	7	12	7	6	10
1075	2021-02-14 18:00:00	5	7	9	5	6	7	8	5	7	9	6	7	11	7	6	10
1076	2021-02-14 19:00:00	5	7	10	5	6	7	9	4	6	9	6	7	11	7	6	10
1077	2021-02-14 20:00:00	5	6	10	5	7	6	9	5	6	9	6	7	11	7	6	9
1078	2021-02-14 21:00:00	6	8	10	5	7	7	9	4	6	9	6	6	11	7	6	9
1079	2021-02-14 22:00:00	6	12	10	5	7	6	9	4	5	9	6	6	11	7	6	9
1080	2021-02-14 23:00:00	6	9	10	4	8	7	7	4	5	8	6	6	12	7	5	9
1081	2021-02-15	6	6	10	4	8	7	7	4	6	8	6	6	12	7	5	8
1082	2021-02-15 01:00:00	6	5	9	4	7	6	6	4	4	7	7	6	16	7	5	9
1083	2021-02-15 02:00:00	5	5	9	5	7	6	7	4	5	7	7	6	18	7	5	9
1084	2021-02-15 03:00:00	5	6	9	8	7	7	6	4	5	7	7	6	18	7	5	8
1085	2021-02-15 04:00:00	5	6	8	7	7	7	6	4	3	6	7	6	16	7	5	8
1086	2021-02-15 05:00:00	5	7	8	5	7	7	6	4	3	6	9	5	14	7	5	8
1087	2021-02-15 06:00:00	5	7	9	5	6	7	6	4	4	6	8	5	11	7	5	8
1088	2021-02-15 07:00:00	5	9	9	4	6	7	6	4	4	7	7	5	12	7	6	8
1089	2021-02-15 08:00:00	5	10	10	4	6	8	6	4	5	7	7	5	12	7	5	8
1090	2021-02-15 09:00:00	5	9	11	4	6	7	6	4	4	7	7	5	12	7	5	8
1091	2021-02-15 10:00:00	4	8	11	4	7	8	6	5	6	7	7	5	12	7	5	8
1092	2021-02-15 11:00:00	5	6	11	4	6	7	6	5	4	7	6	5	12	7	5	8
1093	2021-02-15 12:00:00	5	5	10	4	6	7	6	5	5	7	6	5	12	7	5	8
1094	2021-02-15 13:00:00	5	4	9	5	7	6	6	6	4	7	6	5	12	7	5	8
1095	2021-02-15 14:00:00	5	6	8	4	7	7	6	6	3	7	6	5	12	7	5	8
1096	2021-02-15 15:00:00	5	6	8	4	6	7	6	5	5	7	5	5	13	7	5	7
1097	2021-02-15 16:00:00	5	4	8	4	7	8	6	5	5	7	5	5	12	7	5	7
1098	2021-02-15 17:00:00	5	4	8	4	7	7	6	5	5	7	5	5	13	7	5	7
1099	2021-02-15 18:00:00	5	4	8	4	6	6	6	6	7	7	5	5	12	8	5	7
1100	2021-02-15 19:00:00	5	4	7	4	24	6	6	6	6	7	5	5	12	7	5	7
1101	2021-02-15 20:00:00	5	4	8	4	6	7	6	5	5	7	5	5	11	7	5	7
1102	2021-02-15 21:00:00	5	4	8	4	6	7	6	5	4	7	5	5	11	7	5	6
1103	2021-02-15 22:00:00	5	4	8	4	7	8	6	6	5	7	5	5	11	6	5	6
1104	2021-02-15 23:00:00	5	5	7	4	7	6	5	5	4	7	6	4	13	7	5	6
1105	2021-02-16	4	5	8	4	7	6	5	6	5	7	5	4	13	7	5	6
1106	2021-02-16 01:00:00	4	5	8	4	7	7	5	8	4	6	5	4	12	7	5	7
1107	2021-02-16 02:00:00	4	5	8	4	7	7	5	6	3	7	5	4	12	7	5	7
1108	2021-02-16 03:00:00	4	4	8	4	8	7	5	5	3	6	5	4	15	6	5	7
1109	2021-02-16 04:00:00	5	5	8	4	10	7	5	5	3	6	5	5	16	6	5	7
1110	2021-02-16 05:00:00	5	5	10	7	10	7	5	5	4	6	5	5	13	6	5	7
1111	2021-02-16 06:00:00	5	5	8	5	9	7	5	4	3	6	5	4	11	6	5	7
1112	2021-02-16 07:00:00	5	5	7	5	9	6	5	5	3	6	6	4	12	6	4	7
1113	2021-02-16 08:00:00	4	5	8	4	9	8	5	4	4	6	6	4	12	6	4	7
1114	2021-02-16 09:00:00	4	6	7	5	8	8	6	4	4	6	7	5	13	7	5	7
1115	2021-02-16 10:00:00	5	7	8	5	11	8	6	5	3	6	6	5	14	6	5	7
1116	2021-02-16 11:00:00	5	7	8	5	12	8	7	8	4	6	7	5	16	7	5	7
1117	2021-02-16 12:00:00	4	6	9	5	11	8	7	9	3	6	7	6	15	7	5	7
1118	2021-02-16 13:00:00	4	9	10	6	10	9	7	8	3	7	7	6	13	7	4	7
1119	2021-02-16 14:00:00	4	8	10	8	9	7	6	6	3	9	6	6	13	7	5	7
1120	2021-02-16 15:00:00	4	6	9	6	8	7	6	6	4	13	5	5	18	6	5	9
1121	2021-02-16 16:00:00	4	8	9	5	7	7	6	5	6	11	5	5	17	6	4	7
1122	2021-02-16 17:00:00	4	8	8	4	8	9	6	5	5	8	6	5	14	6	5	8
1123	2021-02-16 18:00:00	4	7	9	5	7	8	6	7	5	7	7	5	12	6	5	8
1124	2021-02-16 19:00:00	4	7	9	4	8	10	6	7	6	6	6	5	10	6	5	7
1125	2021-02-16 20:00:00	4	6	9	4	7	16	7	6	4	6	6	5	12	6	5	8
1126	2021-02-16 21:00:00	4	6	12	5	8	10	8	6	5	7	7	5	11	6	5	8
1127	2021-02-16 22:00:00	5	6	11	5	10	9	9	5	4	7	7	5	10	6	5	7
1128	2021-02-16 23:00:00	4	7	11	4	9	10	8	5	4	6	7	5	10	6	5	7
1129	2021-02-17	4	6	11	5	9	10	7	5	4	6	7	5	11	6	5	7
1130	2021-02-17 01:00:00	5	6	11	5	9	9	6	4	4	6	7	5	12	6	5	7
1131	2021-02-17 02:00:00	5	6	11	6	9	10	7	4	3	6	7	5	11	6	5	7
1132	2021-02-17 03:00:00	5	5	11	5	8	9	7	4	4	6	8	4	12	6	5	7
1133	2021-02-17 04:00:00	5	6	10	4	8	9	5	4	5	6	9	4	11	6	5	7
1134	2021-02-17 05:00:00	6	6	10	4	8	8	7	4	3	6	10	4	12	6	5	7
1135	2021-02-17 06:00:00	6	6	12	5	8	8	7	5	4	6	9	4	11	6	5	7
1136	2021-02-17 07:00:00	6	6	10	5	8	7	8	5	4	6	8	4	12	6	5	7
1137	2021-02-17 08:00:00	6	6	9	5	8	8	7	5	4	6	10	4	12	6	5	7
1138	2021-02-17 09:00:00	6	7	11	5	8	7	7	5	4	7	10	5	11	6	5	8
1139	2021-02-17 10:00:00	7	8	10	7	8	10	8	10	4	9	9	5	13	6	6	8
1140	2021-02-17 11:00:00	10	8	11	6	8	12	9	28	4	10	11	6	15	7	7	9
1141	2021-02-17 12:00:00	10	7	12	7	8	12	7	37	3	11	14	7	12	7	8	9
1142	2021-02-17 13:00:00	8	8	13	8	9	9	10	15	3	11	14	7	12	6	6	9
1143	2021-02-17 14:00:00	7	7	12	9	9	8	10	11	3	9	14	7	13	6	6	9
1144	2021-02-17 15:00:00	6	6	11	7	9	8	10	9	5	8	13	7	12	6	6	9
1145	2021-02-17 16:00:00	5	6	10	5	9	7	9	8	3	8	13	6	12	6	5	8
1146	2021-02-17 17:00:00	5	4	9	5	8	8	10	9	2	9	10	6	13	7	5	8
1147	2021-02-17 18:00:00	5	4	9	5	8	8	9	8	4	9	8	6	14	7	5	8
1148	2021-02-17 19:00:00	5	4	9	5	8	8	7	7	3	8	8	6	13	7	6	8
1149	2021-02-17 20:00:00	5	4	9	5	7	9	7	7	3	8	7	6	13	7	6	8
1150	2021-02-17 21:00:00	4	4	9	7	7	7	7	7	3	8	7	6	12	7	5	8
1151	2021-02-17 22:00:00	4	5	9	8	6	7	7	7	2	7	7	6	12	7	5	8
1152	2021-02-17 23:00:00	4	5	9	8	6	9	6	6	3	8	7	5	12	6	5	8
1153	2021-02-18	4	5	9	10	7	9	6	6	4	8	7	5	12	6	5	8
1154	2021-02-18 01:00:00	4	5	9	9	7	8	6	5	5	7	7	5	12	6	5	8
1155	2021-02-18 02:00:00	4	8	10	5	7	7	6	5	4	6	10	5	12	6	5	8
1156	2021-02-18 03:00:00	4	11	9	7	6	7	6	6	4	6	8	5	12	6	5	8
1157	2021-02-18 04:00:00	4	9	9	8	6	7	6	7	4	6	8	5	12	6	4	8
1158	2021-02-18 05:00:00	4	6	9	7	6	9	6	8	5	6	7	5	12	6	4	8
1159	2021-02-18 06:00:00	4	5	9	7	7	8	6	7	3	5	7	5	12	5	4	8
1160	2021-02-18 07:00:00	4	6	9	5	11	7	5	6	4	6	7	5	12	6	4	8
1161	2021-02-18 08:00:00	4	6	9	4	9	7	5	6	4	5	6	5	12	5	4	7
1162	2021-02-18 09:00:00	4	6	8	5	9	7	5	5	4	6	6	6	12	5	4	8
1163	2021-02-18 10:00:00	4	6	9	6	12	7	6	6	4	7	7	6	14	6	5	8
1164	2021-02-18 11:00:00	4	6	10	8	14	8	6	8	4	8	8	6	20	5	5	8
1165	2021-02-18 12:00:00	5	5	10	10	13	7	5	6	3	18	9	6	23	6	5	10
1166	2021-02-18 13:00:00	4	5	10	6	10	8	6	5	4	10	8	6	22	6	5	9
1167	2021-02-18 14:00:00	4	7	10	4	7	7	7	5	4	7	7	6	19	6	5	9
1168	2021-02-18 15:00:00	4	5	11	4	7	9	7	5	3	6	8	6	13	6	5	9
1169	2021-02-18 16:00:00	4	6	9	4	7	8	6	4	3	6	7	6	12	6	5	9
1170	2021-02-18 17:00:00	4	5	9	4	7	9	5	4	4	6	8	6	12	6	5	7
1171	2021-02-18 18:00:00	4	4	8	4	7	10	5	4	4	6	8	5	12	6	5	7
1172	2021-02-18 19:00:00	4	5	8	6	7	9	5	5	4	6	8	6	11	6	5	8
1173	2021-02-18 20:00:00	4	5	9	4	7	8	5	5	4	7	7	6	11	7	5	7
1174	2021-02-18 21:00:00	4	4	8	5	7	7	5	5	4	7	6	5	11	7	5	7
1175	2021-02-18 22:00:00	4	5	8	10	8	7	5	5	3	8	6	6	11	6	5	7
1176	2021-02-18 23:00:00	4	5	9	11	8	8	5	5	4	8	5	5	11	6	5	7
1177	2021-02-19	4	4.5	12.5	11.5	8	9	5	5.5	3.5	7.5	5	5	11.5	6	4.5	7
1178	2021-02-19 01:00:00	4	4	16	12	8	10	5	6	3	7	5	5	12	6	4	7
1179	2021-02-19 02:00:00	4	4	12	24	7	10	5	6	3	7	5	5	12	6	4	7
1180	2021-02-19 03:00:00	4	5	10	17	7	9	4	6	3	7	5	4	11	6	4	6
1181	2021-02-19 04:00:00	4	5	9	18	8	8	5	8	4	7	5	4	12	5	5	7
1182	2021-02-19 05:00:00	4	4	9	15	8	9	5	8	4	6	5	4	12	5	5	7
1183	2021-02-19 06:00:00	4	5	9	14	8	12	5	8	5	6	5	4	12	6	5	7
1184	2021-02-19 07:00:00	4	5	8	13	8	9	5	6	4	6	5	4	13	6	5	7
1185	2021-02-19 08:00:00	4	5	9	16	8	9	6	5	4	6	5	4	11	6	5	7
1186	2021-02-19 09:00:00	4	7	9	23	9	9	7	5	4	7	7	5	11	6	5	8
1187	2021-02-19 10:00:00	5	7	14	19	9	11	8	12	12	9	9	5	12	5	6	8
1188	2021-02-19 11:00:00	5	8	15	11	9	10	8	11	3	10	8	6	12	6	6	10
1189	2021-02-19 12:00:00	4	8	14	7	12	15	9	9	3	20	7	7	12	6	6	13
1190	2021-02-19 13:00:00	4	8	11	5	10	14	10	6	3	12	6	7	12	6	5	12
1191	2021-02-19 14:00:00	4	7	9	5	9	15	8	5	3	9	7	7	13	7	5	12
1192	2021-02-19 15:00:00	4	6	8	5	8	12	6	5	4	8	9	6	16	6	5	10
1193	2021-02-19 16:00:00	4	6	7	5	8	12	6	5	3	7	9	6	15	6	5	9
1194	2021-02-19 17:00:00	4	7	8	5	8	11	7	5	3	7	8	6	14	6	5	9
1195	2021-02-19 18:00:00	4	9	7	6	8	10	6	5	3	6	7	6	13	6	5	9
1196	2021-02-19 19:00:00	4	5	8	6	8	9	7	5	4	7	7	6	11	7	5	8
1197	2021-02-19 20:00:00	4	5	8	6	9	8	7	5	4	7	7	6	12	7	6	8
1198	2021-02-19 21:00:00	4	5	9	7	9	8	7	5	4	7	7	6	12	6	6	8
1199	2021-02-19 22:00:00	4	6	10	5	11	8	8	5	5	8	7	6	11	6	6	8
1200	2021-02-19 23:00:00	5	7	9	6	30	8	8	5	4	15	7	5	11	6	6	8
1201	2021-02-20	4	6	8	6	11	8	7	5	5	18	7	5	10	6	5	8
1202	2021-02-20 01:00:00	4	6	8	6	9	9	6	7	4	11	6	5	11	6	5	8
1203	2021-02-20 02:00:00	5	7	8	7	8	8	7	6	3	9	7	5	12	6	5	8
1204	2021-02-20 03:00:00	5	6	14	5	8	8	6	6	4	8	7	5	11	6	5	8
1205	2021-02-20 04:00:00	5	6	14	5	8	8	6	5	4	8	6	5	11	6	5	8
1206	2021-02-20 05:00:00	5	6	11	5	8	7	7	5	5	7	6	4	12	6	5	8
1207	2021-02-20 06:00:00	5	7	10	5	8	12	7	5	5	7	5	5	12	6	5	8
1208	2021-02-20 07:00:00	5	7	11	9	8	15	8	5	6	8	6	4	12	6	6	8
1209	2021-02-20 08:00:00	5	7	10	6	8	12	10	5	4	8	6	5	11	6	6	8
1210	2021-02-20 09:00:00	5	8	10	7	9	10	11	5	4	8	5	5	13	6	8	8
1211	2021-02-20 10:00:00	6	8	15	7	9	13	11	5	4	9	6	6	14	6	6	9
1212	2021-02-20 11:00:00	10	9	11	8	9	13	11	18	5	11	7	6	18	6	9	12
1213	2021-02-20 12:00:00	9	10	12	10	10	18	11	20	4	10	7	7	15	8	11	14
1214	2021-02-20 13:00:00	8	8	12	10	11	13	16	13	3	9	8	7	13	8	8	14
1215	2021-02-20 14:00:00	6	7	9	7	9	10	13	9	3	9	14	7	12	8	7	14
1216	2021-02-20 15:00:00	6	7	9	6	8	8	13	7	3	9	14	7	12	8	7	12
1217	2021-02-20 16:00:00	6	6	10	5	8	9	11	6	4	9	12	8	13	7	7	11
1218	2021-02-20 17:00:00	5	6	12	6	7	11	11	7	3	9	12	8	11	7	6	10
1219	2021-02-20 18:00:00	5	7	12	5	8	10	11	7	3	9	10	8	12	8	6	10
1220	2021-02-20 19:00:00	5	7	10	5	8	9	10	7	3	9	9	8	13	10	6	9
1221	2021-02-20 20:00:00	5	7	11	5	10	10	9	7	4	9	8	7	13	9	6	9
1222	2021-02-20 21:00:00	5	7	11	7	11	10	11	6	3	9	7	7	12	8	7	8
1223	2021-02-20 22:00:00	5	7	10	7	12	9	11	6	4	9	7	7	12	7	6	8
1224	2021-02-20 23:00:00	5	7	9	7	11	9	11	6	5	9	7	6	12	7	6	8
1225	2021-02-21	5	11	8	7	11	11	9	6	4	8	6	6	11	6	6	8
1226	2021-02-21 01:00:00	5	14	8	7	10	9	8	6	4	8	6	5	10	6	6	7
1227	2021-02-21 02:00:00	5	16	8	6	10	8	9	6	4	8	6	5	11	6	5	7
1228	2021-02-21 03:00:00	5	13	8	6	10	9	8	5	3	8	5	5	12	6	6	8
1229	2021-02-21 04:00:00	6	10	13	6	10	8	8	5	5	8	6	5	12	6	6	8
1230	2021-02-21 05:00:00	6	9	16	6	10	8	8	5	4	8	6	5	11	6	6	8
1231	2021-02-21 06:00:00	6	8	14	7	9	8	7	5	5	8	6	5	12	6	6	9
1232	2021-02-21 07:00:00	6	7	11	7	9	8	7	5	4	7	6	5	13	6	6	9
1233	2021-02-21 08:00:00	7	8	11	6	11	8	8	5	5	8	6	5	13	6	6	8
1234	2021-02-21 09:00:00	7	10	12	7	11	12	10	5	4	9	7	6	13	6	8	10
1235	2021-02-21 10:00:00	9	20	13	6	10	12	10	6	3	10	12	6	14	6	8	10
1236	2021-02-21 11:00:00	10	22	16	7	10	11	10	8	4	10	13	7	19	7	7	11
1237	2021-02-21 12:00:00	10	19	19	9	9	10	13	11	4	11	13	7	14	7	9	12
1238	2021-02-21 13:00:00	10	19	20	10	8	9	14	10	3	12	12	7	13	8	9	12
1239	2021-02-21 14:00:00	9	15	18	10	9	8	12	9	4	12	13	7	12	9	7	15
1240	2021-02-21 15:00:00	7	12	17	11	9	8	12	8	3	11	22	7	17	8	7	14
1241	2021-02-21 16:00:00	6	7	16	9	9	7	14	7	3	10	20	7	16	8	7	12
1242	2021-02-21 17:00:00	6	6	16	8	9	7	14	7	4	10	18	7	14	8	7	12
1243	2021-02-21 18:00:00	6	7	16	7	9	8	13	8	4	9	16	7	14	7	7	12
1244	2021-02-21 19:00:00	5	8	16	7	9	8	11	7	4	10	16	7	12	8	7	12
1245	2021-02-21 20:00:00	5	8	15	8	10	9	12	7	4	10	16	7	12	8	7	11
1246	2021-02-21 21:00:00	6	9	15	7	10	9	12	6	4	10	12	6	13	7	7	10
1247	2021-02-21 22:00:00	6	9	19	6	12	8	11	6	3	9	11	6	11	7	7	9
1248	2021-02-21 23:00:00	6	9	14	6	13	11	12	6	5	9	10	6	11	7	7	10
1249	2021-02-22	6	19	11	7	12	10	10	7	4	8	9	6	12	7	6	10
1250	2021-02-22 01:00:00	6	15	9	16	11	9	10	6	4	8	8	6	10	7	6	9
1251	2021-02-22 02:00:00	6	11	9	27	12	9	9	6	6	8	8	5	11	7	6	8
1252	2021-02-22 03:00:00	6	9	9	31	13	8	9	6	6	8	7	5	11	7	6	8
1253	2021-02-22 04:00:00	6	11	9	29	12	8	9	5	8	8	7	5	11	7	6	8
1254	2021-02-22 05:00:00	6	13	9	19	11	7	9	6	6	8	7	5	12	6	6	9
1255	2021-02-22 06:00:00	6	12	11	11	10	7	9	5	4	7	7	6	12	7	6	10
1256	2021-02-22 07:00:00	6	9	10	9	10	8	9	5	5	7	7	5	13	9	6	9
1257	2021-02-22 08:00:00	6	8	10	9	10	8	10	5	4	8	7	5	13	9	6	9
1258	2021-02-22 09:00:00	8	8	11	10	11	9	10	6	4	9	7	6	13	8	7	10
1259	2021-02-22 10:00:00	10	8	12	11	12	10	9	6	3	9	7	5	16	8	8	11
1260	2021-02-22 11:00:00	12	7	18	10	12	10	12	9	4	10	8	6	21	8	12	14
1261	2021-02-22 12:00:00	10	8	18	10	11	9	14	14	4	10	8	7	17	8	10	16
1262	2021-02-22 13:00:00	9	8	17	10	11	9	14	14	3	11	9	7	17	9	8	21
1263	2021-02-22 14:00:00	8	9	15	8	12	9	13	13	4	13	16	7	16	10	7	15
1264	2021-02-22 15:00:00	7	8	15	6	11	8	12	12	4	11	15	7	15	9	8	13
1265	2021-02-22 16:00:00	7	7	14	6	12	9	11	10	3	11	14	8	13	9	8	11
1266	2021-02-22 17:00:00	6	6	14	6	12	10	9	9	5	10	14	8	12	9	7	11
1267	2021-02-22 18:00:00	6	9	14	5	12	11	9	8	4	10	11	8	11	11	7	10
1268	2021-02-22 19:00:00	6	10	14	6	11	10	8	8	4	10	9	8	10	12	7	10
1269	2021-02-22 20:00:00	6	9	13	6	12	11	8	9	4	10	9	8	11	10	7	10
1270	2021-02-22 21:00:00	7	8	15	7	14	11	8	10	4	9	8	7	11	9	7	10
1271	2021-02-22 22:00:00	7	8	16	10	15	10	10	9	5	11	7	7	11	8	7	10
1272	2021-02-22 23:00:00	7	11	16	15	17	10	9	8	4	10	8	7	11	7	7	10
1273	2021-02-23	7	14	14	15	20	10	8	7	4	9	9	7	11	7	7	10
1274	2021-02-23 01:00:00	6	16	14	13	15	8	8	7	5	9	8	6	11	7	7	9
1275	2021-02-23 02:00:00	7	13	14	14	15	9	9	7	5	10	8	6	10	7	6	9
1276	2021-02-23 03:00:00	7	10	14	13	15	10	8	7	6	9	7	6	11	7	6	9
1277	2021-02-23 04:00:00	6	9	14	13	15	10	8	7	4	8	7	6	12	6	6	9
1278	2021-02-23 05:00:00	7	9	13	12	14	9	8	6	4	8	7	6	12	7	6	9
1279	2021-02-23 06:00:00	6	9	14	12	14	9	9	6	4	9	8	6	13	7	7	9
1280	2021-02-23 07:00:00	6	9	13	15	14	9	9	6	5	8	7	6	13	6	6	10
1281	2021-02-23 08:00:00	6	9	12	12	15	10	9	6	3	9	7	6	13	6	7	10
1282	2021-02-23 09:00:00	7	10	15	12	14	15	10	6	4	9	7	6	11	7	8	10
1283	2021-02-23 10:00:00	8	11	17	12	15	10	11	20	4	10	7	7	12	8	8	11
1284	2021-02-23 11:00:00	8	11	22	16	14	11	11	9	5	13	8	7	11	9	8	11
1285	2021-02-23 12:00:00	9	10	24	17	14	10	13	20	4	14	11	7	11	9	14	12
1286	2021-02-23 13:00:00	9	9	18	13	13	12	12	19	4	16	14	8	11	9	10	13
1287	2021-02-23 14:00:00	8	9	15	12	14	11	9	17	4	13	14	8	11	9	8	12
1288	2021-02-23 15:00:00	7	9	12	8	15	10	9	11	3	12	12	9	12	9	8	12
1289	2021-02-23 16:00:00	6	8	11	7	15	10	9	8	3	11	12	9	12	9	8	11
1290	2021-02-23 17:00:00	6	8	11	8	14	9	10	8	3	10	11	9	12	10	8	11
1291	2021-02-23 18:00:00	9	8	12	8	14	10	10	8	5	11	11	8	12	11	8	10
1292	2021-02-23 19:00:00	6	8	11	8	14	11	10	7	6	13	11	7	12	12	8	10
1293	2021-02-23 20:00:00	6	13	13	7	15	13	12	7	4	12	10	7	11	12	8	10
1294	2021-02-23 21:00:00	6	12	13	8	15	11	13	6	5	11	9	7	11	10	8	10
1295	2021-02-23 22:00:00	6	10	14	9	14	11	13	7	5	11	8	7	10	9	9	10
1296	2021-02-23 23:00:00	6	11	13	10	14	9	11	7	3	11	7	6	11	8	10	9
1297	2021-02-24	6	14	13	9	14	9	12	7	4	11	7	6	11	7	9	8
1298	2021-02-24 01:00:00	8	13	11	8	13	9	12	6	5	10	7	6	11	7	10	8
1299	2021-02-24 02:00:00	7	15	10	6	13	9	12	7	4	9	7	6	12	7	9	8
1300	2021-02-24 03:00:00	7	11	10	7	13	10	10	6	3	10	7	6	11	6	8	8
1301	2021-02-24 04:00:00	7	13	11	7	13	11	9	6	5	11	7	6	12	6	8	8
1302	2021-02-24 05:00:00	8	14	12	7	13	9	11	6	3	12	14	6	12	6	8	8
1303	2021-02-24 06:00:00	8	12	13	7	13	9	10	6	4	12	15	6	12	6	8	8
1304	2021-02-24 07:00:00	8	10	14	7	13	9	10	7	3	11	12	6	12	7	8	8
1305	2021-02-24 08:00:00	8	10	13	7	14	9	9	7	3	13	13	6	11	7	7	8
1306	2021-02-24 09:00:00	8	10	18	7	14	9	10	6	3	10	11	6	11	7	7	8
1307	2021-02-24 10:00:00	8	11	19	7	14	8	9	8	3	11	13	7	11	7	7	9
1308	2021-02-24 11:00:00	8	12	19	7	14	9	9	9	3	10	17	7	12	8	7	9
1309	2021-02-24 12:00:00	9	12	17	6	13	8	9	11	3	11	15	7	11	8	8	10
1310	2021-02-24 13:00:00	9	12	18	6	14	10	10	14	3	11	14	7	11	8	10	9
1311	2021-02-24 14:00:00	9	13	16	6	14	9	8	15	3	11	11	6	11	8	9	9
1312	2021-02-24 15:00:00	8	14	15	6	14	10	8	13	3	11	10	7	12	8	9	8
1313	2021-02-24 16:00:00	8	14	14	6	11	9	8	10	3	11	10	7	11	7	9	9
1314	2021-02-24 17:00:00	8	15	13	6	11	9	8	9	2	11	9	7	10	8	9	9
1315	2021-02-24 18:00:00	8	10	11	6	10	9	8	9	3	11	8	8	17	8	8	9
1316	2021-02-24 19:00:00	8	9	11	6	10	9	7	10	2	10	8	8	67	8	8	9
1317	2021-02-24 20:00:00	7	9	13	6	9	8	7	8	3	10	12	8	21	7	8	9
1318	2021-02-24 21:00:00	6	10	33	6	9	8	7	7	3	10	8	7	14	7	8	9
1319	2021-02-24 22:00:00	6	10	41	5	9	9	6	7	4	10	8	7	12	6	8	9
1320	2021-02-24 23:00:00	6	9	20	5	8	9	7	9	3	10	8	7	15	7	7	9
1321	2021-02-25	6	8	17	5	8	9	6	8	3	10	7	7	16	6	7	10
1322	2021-02-25 01:00:00	6	8	18	4	8	8	5	8	3	9	8	8	14	6	7	9
1323	2021-02-25 02:00:00	5	8	14	4	7	8	5	7	3	8	7	8	16	7	7	9
1324	2021-02-25 03:00:00	6	8	15	4	7	8	5	7	3	8	7	7	17	6	7	9
1325	2021-02-25 04:00:00	6	8	11	4	7	7	5	6	3	8	7	7	18	7	7	8
1326	2021-02-25 05:00:00	5	7	15	4	7	7	4	7	3	8	7	6	18	6	7	8
1327	2021-02-25 06:00:00	4	7	15	5	7	7	4	7	3	8	7	6	15	6	7	8
1328	2021-02-25 07:00:00	4	7	15	5	6	7	4	6	3	8	7	6	13	6	6	8
1329	2021-02-25 08:00:00	4	7	13	4	6	7	4	7	3	7	9	6	13	6	6	8
1330	2021-02-25 09:00:00	4	7	10	4	6	7	4	6	3	7	8	5	18	6	6	8
1331	2021-02-25 10:00:00	4	7	9	4	7	8	4	4	3	7	7	5	15	6	6	8
1332	2021-02-25 11:00:00	5	8	7	4	6	8	4	5	4	7	5	5	17	6	5	8
1333	2021-02-25 12:00:00	4	7	8	4	7	8	3	9	2	7	5	5	14	6	5	7
1334	2021-02-25 13:00:00	5	6	6	4	7	7	3	8	3	7	5	5	12	6	5	7
1335	2021-02-25 14:00:00	5	6	6	4	7	7	3	8	3	7	4	5	12	6	5	7
1336	2021-02-25 15:00:00	5	7	7	4	7	7	3	6	3	7	4	5	13	6	5	7
1337	2021-02-25 16:00:00	5	7	8	4	7	8	3	8	3	7	4	6	14	6	5	6
1338	2021-02-25 17:00:00	5	11	7	5	7	8	3	5	4	7	4	5	12	6	5	7
1339	2021-02-25 18:00:00	5	6	7	4	7	7	3	5	3	7	5	5	12	6	5	6
1340	2021-02-25 19:00:00	5	5	7	4	6	7	3	5	3	7	4	5	12	6	5	6
1341	2021-02-25 20:00:00	5	6	7	4	7	8	3	5	3	7	4	5	12	6	5	6
1342	2021-02-25 21:00:00	5	5	8	4	8	8	3	6	3	7	5	5	13	6	5	6
1343	2021-02-25 22:00:00	5	5	10	5	9	8	3	6	4	7	4	5	11	6	5	6
1344	2021-02-25 23:00:00	5	5	7	4	8	7	3	5	3	7	4	5	12	6	5	6
1345	2021-02-26	4	5	7	4	7	8	3	5	2	7	4	5	19	6	5	6
1346	2021-02-26 01:00:00	4	5	6	3	8	7	3	7	3	8	4	5	15	6	5	6
1347	2021-02-26 02:00:00	4	5	7	3	7	8	3	8	3	9	4	5	13	6	5	6
1348	2021-02-26 03:00:00	4	6	10	3	8	7	3	7	2	7	4	5	11	6	6	6
1349	2021-02-26 04:00:00	4	6	10	4	8	7	3	6	2	6	4	5	13	6	5	6
1350	2021-02-26 05:00:00	4	5	7	4	8	7	3	6	3	6	5	4	12	6	6	6
1351	2021-02-26 06:00:00	4	7	7	120	8	8	3	5	3	6	4	5	12	6	6	6
1352	2021-02-26 07:00:00	4	8	10	56	8	8	3	6	3	6	5	5	13	6	6	6
1353	2021-02-26 08:00:00	5	9	11	10	8	8	3	6	3	6	5	4	13	6	6	6
1354	2021-02-26 09:00:00	5	6	11	10	8	8	3	6	3	6	5	5	14	7	6	6
1355	2021-02-26 10:00:00	7	6	9	8	8	8	3	5	2	7	5	5	13	8	5	6
1356	2021-02-26 11:00:00	10	6	10	5	8	8	3	5	2	6	5	5	12	10	5	6
1357	2021-02-26 12:00:00	10	6	12	4	8	8	3	6	3	6	5	5	11	8	5	6
1358	2021-02-26 13:00:00	11	6	10	4	9	8	3	6	2	6	6	5	12	7	5	6
1359	2021-02-26 14:00:00	8	6	9	4	9	9	3	6	4	6	5	5	11	7	5	6
1360	2021-02-26 15:00:00	6	6	8	4	10	8	3	6	3	6	8	5	14	7	5	6
1361	2021-02-26 16:00:00	5	6	9	4	8	7	3	7	3	6	13	5	11	6	5	7
1362	2021-02-26 17:00:00	5	6	8	4	9	7	3	7	3	6	8	5	11	6	5	6
1363	2021-02-26 18:00:00	5	5	8	4	8	8	3	5	3	6	7	5	11	6	5	6
1364	2021-02-26 19:00:00	4	6	9	5	8	7	3	5	4	6	7	5	11	6	5	6
1365	2021-02-26 20:00:00	5	6	9	15	8	7	3	5	4	6	6	5	12	6	5	6
1366	2021-02-26 21:00:00	6	6	10	12	8	9	3	5	4	7	6	5	11	6	5	6
1367	2021-02-26 22:00:00	6	7	11	6	8	9	3	5	4	6	6	5	12	6	5	6
1368	2021-02-26 23:00:00	6	7	10	4	8	11	3	4	3	6	6	5	16	6	5	6
1369	2021-02-27	6	6	9	4	8	10	3	4	4	6	6	5	20	6	5	6
1370	2021-02-27 01:00:00	5	6	7	4	8	11	3	4	3	6	6	5	18	6	5	7
1371	2021-02-27 02:00:00	5	6	8	4	8	10	3	5	3	6	6	5	17	6	5	7
1372	2021-02-27 03:00:00	5	6	8	4	8	8	3	4	3	6	6	5	17	6	5	6
1373	2021-02-27 04:00:00	4	6	7	4	8	8	3	5	4	6	6	5	18	5	5	7
1374	2021-02-27 05:00:00	4	6	7	4	8	9	3	4	4	6	5	5	19	6	5	7
1375	2021-02-27 06:00:00	4	6	7	4	8	12	3	5	4	6	5	4	19	6	5	7
1376	2021-02-27 07:00:00	4	6	8	4	8	11	3	4	3	6	4	5	18	6	5	7
1377	2021-02-27 08:00:00	5	6	7	4	8	10	3	4	3	6	5	5	17	6	5	8
1378	2021-02-27 09:00:00	5	6	9	4	7	9	3	4	3	6	4	5	19	6	5	8
1379	2021-02-27 10:00:00	5	6	9	4	8	9	3	4	3	6	5	5	21	6	5	8
1380	2021-02-27 11:00:00	5	6	10	4	7	10	3	5	2	6	5	5	20	6	5	9
1381	2021-02-27 12:00:00	5	6	10	3	7	10	3	4	3	6	5	5	17	6	5	9
1382	2021-02-27 13:00:00	5	7	10	3	7	11	3	5	3	7	4	5	16	6	5	9
1383	2021-02-27 14:00:00	4	6	10	3	7	10	3	4	4	7	5	6	14	6	5	9
1384	2021-02-27 15:00:00	4	6	10	3	7	9	3	4	2	7	5	6	13	6	5	10
1385	2021-02-27 16:00:00	4	6	10	3	7	8	3	4	2	6	4	6	14	6	5	9
1386	2021-02-27 17:00:00	4	6	11	4	7	9	3	4	4	6	4	6	20	6	5	9
1387	2021-02-27 18:00:00	4	6	12	4	8	11	3	4	3	6	4	6	11	6	5	9
1388	2021-02-27 19:00:00	4	6	12	3	7	10	3	4	3	6	5	5	12	6	5	8
1389	2021-02-27 20:00:00	4	6	12	3	7	10	4	4	2	7	4	5	11	6	5	8
1390	2021-02-27 21:00:00	4	6	14	3	7	10	3	4	3	6	4	5	12	6	5	8
1391	2021-02-27 22:00:00	4	6	13	4	8	9	3	4	2	6	4	6	13	6	4	8
1392	2021-02-27 23:00:00	4	6	12	4	7	8	3	4	3	6	4	6	14	6	5	8
1393	2021-02-28	4	6	13	3	8	8	3	4	3	6	4	6	14	6	5	8
1394	2021-02-28 01:00:00	4	6	12	3	8	8	3	4	5	6	4	6	13	6	5	8
1395	2021-02-28 02:00:00	4	6	10	3	7	8	3	4	4	6	4	6	15	6	4	7
1396	2021-02-28 03:00:00	4	6	10	3	7	7	3	4	5	6	5	6	15	6	4	7
1397	2021-02-28 04:00:00	4	7	11	3	7	8	3	4	4	6	5	6	15	6	4	7
1398	2021-02-28 05:00:00	4	6	10	3	7	8	3	5	4	6	4	6	15	6	4	7
1399	2021-02-28 06:00:00	4	6	8	4	7	8	3	7	5	6	4	7	13	5	5	7
1400	2021-02-28 07:00:00	4	5	11	4	7	8	3	7	4	6	5	7	12	6	5	7
1401	2021-02-28 08:00:00	4	7	14	4	8	9	3	8	4	6	5	5	13	5	5	7
1402	2021-02-28 09:00:00	4	8	12	4	8	8	3	6	4	6	5	5	15	6	5	7
1403	2021-02-28 10:00:00	4	8	11	4	7	7	3	5	5	7	5	6	14	6	5	7
1404	2021-02-28 11:00:00	5	7	10	4	8	8	3	5	4	7	5	5	13	5	5	7
1405	2021-02-28 12:00:00	5	8	16	4	8	7	3	6	3	7	5	5	14	5	5	8
1406	2021-02-28 13:00:00	5	8	10	4	7	8	3	5	4	6	4	5	14	5	5	7
1407	2021-02-28 14:00:00	4	8	11	3	7	6	3	6	4	6	5	6	16	5	4	7
1408	2021-02-28 15:00:00	4	7	9	4	7	7	3	5	4	6	4	6	15	6	5	7
1409	2021-02-28 16:00:00	4	7	9	4	7	9	3	5	5	6	5	6	13	6	5	7
1410	2021-02-28 17:00:00	4	7	11	3	5	9	3	5	4	7	5	5	12	6	4	7
1411	2021-02-28 18:00:00	4	6	10	4	5	8	3	5	5	6	5	5	14	6	5	7
1412	2021-02-28 19:00:00	4	6	12	4	6	8	3	5	4	6	5	5	15	6	4	7
1413	2021-02-28 20:00:00	4	6	9	3	7	8	3	5	7	6	5	5	21	6	5	7
1414	2021-02-28 21:00:00	4	6	9	3	7	8	3	4	5	6	5	5	15	5	4	8
1415	2021-02-28 22:00:00	4	6	11	4	7	7	3	4	6	5	4	5	14	6	4	8
1416	2021-02-28 23:00:00	4	6	11	4	6	7	3	4	6	5	4	5	12	6	4	7
1417	2021-03-01	4	5	9	4	6	6	3	4	5	6	4	4	13	6	4	7
1418	2021-03-01 01:00:00	5	6	7	6	7	8	2	4	4	6	4	5	13	6	4	6
1419	2021-03-01 02:00:00	4	6	7	7	7	9	2	5	6	6	4	5	11	6	4	7
1420	2021-03-01 03:00:00	4	5	7	9	8	9	2	5	5	5	4	5	9	6	4	7
1421	2021-03-01 04:00:00	4	5	7	9	8	8	2	4	4	5	4	5	11	6	4	7
1422	2021-03-01 05:00:00	4	6	7	13	10	8	2	5	4	5	4	5	11	6	4	7
1423	2021-03-01 06:00:00	4	6	9	12	11	8	2	4	5	5	4	5	12	6	4	7
1424	2021-03-01 07:00:00	4	6	8	16	10	7	2	5	5	6	5	5	11	6	4	7
1425	2021-03-01 08:00:00	4	8	11	10	12	7	3	5	3	7	5	5	11	6	5	7
1426	2021-03-01 09:00:00	4	7	12	10	15	8	3	5	4	14	5	8	10	6	5	7
1427	2021-03-01 10:00:00	4	7	13	10	16	9	4	7	5	17	5	8	10	6	5	9
1428	2021-03-01 11:00:00	4	7	23	8	15	9	4	10	5	11	6	6	11	7	5	9
1429	2021-03-01 12:00:00	4	7	14	6	11	7	3	13	6	13	5	5	11	7	5	8
1430	2021-03-01 13:00:00	4	7	18	7	11	7	2	23	4	6	5	5	15	6	4	8
1431	2021-03-01 14:00:00	4	7	12	6	11	7	3	19	5	6	5	5	13	5	5	8
1432	2021-03-01 15:00:00	4	6	10	5	10	7	3	12	5	6	5	5	10	6	5	7
1433	2021-03-01 16:00:00	4	6	10	4	9	8	3	6	5	6	5	5	10	6	5	7
1434	2021-03-01 17:00:00	4	7	9	3	9	8	3	5	5	6	5	6	12	6	5	7
1435	2021-03-01 18:00:00	4	6	9	3	10	8	3	5	5	6	5	6	17	6	5	7
1436	2021-03-01 19:00:00	4	6	9	4	11	8	3	6	3	6	5	5	15	6	5	8
1437	2021-03-01 20:00:00	5	5	10	4	9	9	4	5	5	7	5	5	13	7	5	8
1438	2021-03-01 21:00:00	4	6	10	4	9	9	5	6	4	10	5	5	13	7	5	7
1439	2021-03-01 22:00:00	5	6	11	5	11	9	5	8	4	10	6	5	15	6	5	8
1440	2021-03-01 23:00:00	5	6	11	7	10	11	4	8	5	16	5	5	14	6	5	8
1441	2021-03-02	5	7	10	6	12	10	4	6	4	16	5	5	11	5	5	9
1442	2021-03-02 01:00:00	5	7	9	5	15	10	4	5	6	13	6	5	11	5	5	8
1443	2021-03-02 02:00:00	5	8	9	5	15	13	5	5	10	10	6	5	11	6	5	8
1444	2021-03-02 03:00:00	5	9	11	6	14	14	5	5	8	12	7	5	11	6	5	8
1445	2021-03-02 04:00:00	5	7	10	5	13	14	6	5	7	13	7	6	12	6	5	8
1446	2021-03-02 05:00:00	5	7	12	8	12	16	6	6	8	20	6	7	11	6	5	8
1447	2021-03-02 06:00:00	5	7	14	9	13	15	5	6	8	16	6	5	11	6	5	8
1448	2021-03-02 07:00:00	5	8	13	8	13	15	6	7	9	14	6	5	10	6	5	8
1449	2021-03-02 08:00:00	6	8	13	10	13	16	8	7	7	11	10	5	12	7	6	8
1450	2021-03-02 09:00:00	6	13	13	12	13	17	10	7	5	12	12	5	13	7	7	8
1451	2021-03-02 10:00:00	7	16	12	11	15	21	11	51	7	12	13	6	15	9	9	9
1452	2021-03-02 11:00:00	7	16	13	11	18	20	12	18	6	16	16	8	14	9	10	9
1453	2021-03-02 12:00:00	7	15	12	10	18	17	10	18	7	16	24	9	11	9	15	9
1454	2021-03-02 13:00:00	6	14	12	7	15	15	10	23	5	13	26	7	11	9	12	9
1455	2021-03-02 14:00:00	6	13	12	4	11	14	9	33	6	11	21	8	14	9	9	9
1456	2021-03-02 15:00:00	5	10	11	4	10	12	8	25	7	11	14	7	13	9	7	9
1457	2021-03-02 16:00:00	5	8	11	5	9	9	6	12	5	11	12	6	13	11	7	9
1458	2021-03-02 17:00:00	5	7	12	5	9	11	5	8	4	11	9	5	12	11	6	9
1459	2021-03-02 18:00:00	5	8	11	5	9	11	6	7	4	13	9	5	12	10	7	10
1460	2021-03-02 19:00:00	6	7	10	5	9	11	5	6	5	12	9	5	12	10	7	9
1461	2021-03-02 20:00:00	6	7	12	5	9	9	6	7	4	9	8	6	11	9	6	9
1462	2021-03-02 21:00:00	6	7	11	10	9	8	6	10	3	9	8	6	11	9	7	8
1463	2021-03-02 22:00:00	6	8	11	16	9	8	4	8	3	9	8	5	12	8	7	8
1464	2021-03-02 23:00:00	6	8	13	9	9	8	5	9	3	10	8	5	13	8	6	8
1465	2021-03-03	5	8	13	6	8	8	6	9	2	9	8	5	11	8	5	8
1466	2021-03-03 01:00:00	5	8	16	5	8	8	5	8	3	9	7	5	11	9	5	8
1467	2021-03-03 02:00:00	4	9	15	4	8	8	5	7	3	8	7	4	11	8	5	8
1468	2021-03-03 03:00:00	4	8	21	4	9	8	4	6	3	6	6	4	11	8	7	8
1469	2021-03-03 04:00:00	4	9	17	4	9	8	4	7	4	5	7	4	11	8	6	8
1470	2021-03-03 05:00:00	4	8	20	7	9	7	4	7	5	5	6	5	11	8	6	8
1471	2021-03-03 06:00:00	4	9	21	10	9	7	4	6	7	5	6	5	10	7	5	7
1472	2021-03-03 07:00:00	4	9	22	12	9	7	4	6	4	5	6	5	13	7	5	7
1473	2021-03-03 08:00:00	4	8	24	9	9	7	4	7	5	6	6	5	11	7	5	7
1474	2021-03-03 09:00:00	4	8	23	11	10	8	4	7	4	7	6	5	19	7	5	8
1475	2021-03-03 10:00:00	5	8	24	13	13	14	4	12	5	8	8	5	18	7	5	8
1476	2021-03-03 11:00:00	5	8	26	10	12	24	8	16	3	8	10	5	19	10	5	9
1477	2021-03-03 12:00:00	5	7	19	10	12	22	7	13	5	7	9	6	19	10	5	9
1478	2021-03-03 13:00:00	4	6	14	7	12	14	5	11	6	7	7	5	15	9	4	8
1479	2021-03-03 14:00:00	4	6	13	5	17	7	4	9	5	7	15	5	12	8	4	8
1480	2021-03-03 15:00:00	4	6	10	5	15	7	4	8	4	7	21	5	12	9	4	8
1481	2021-03-03 16:00:00	4	5	11	4	11	7	4	8	4	6	20	5	14	10	4	8
1482	2021-03-03 17:00:00	4	6	11	5	10	8	4	7	5	6	12	5	12	10	4	7
1483	2021-03-03 18:00:00	4	5	10	5	10	7	4	6	5	6	8	5	12	9	4	8
1484	2021-03-03 19:00:00	4	6	10	4	10	7	4	5	5	7	7	5	11	10	4	7
1485	2021-03-03 20:00:00	4	6	14	5	10	7	4	6	3	6	8	5	11	9	4	7
1486	2021-03-03 21:00:00	4	6	15	6	10	7	5	6	3	6	9	5	11	8	5	7
1487	2021-03-03 22:00:00	4	7	13	6	11	8	6	6	5	6	9	5	12	8	5	8
1488	2021-03-03 23:00:00	5	8	13	5	11	9	8	7	4	5	11	5	11	8	5	8
1489	2021-03-04	5	8	13	6	11	7	8	11	3	6	11	5	12	8	4	8
1490	2021-03-04 01:00:00	4	9	13	5	12	8	6	10	8	6	9	5	12	8	4	8
1491	2021-03-04 02:00:00	5	9	13	6	11	8	6	8	8	6	8	5	12	8	4	8
1492	2021-03-04 03:00:00	4	9	13	5	11	8	6	6	4	6	8	5	11	8	4	8
1493	2021-03-04 04:00:00	5	8	15	6	11	8	7	6	5	7	7	4	11	7	4	9
1494	2021-03-04 05:00:00	5	8	12	6	12	7	7	7	4	8	10	4	10	8	4	9
1495	2021-03-04 06:00:00	5	10	11	6	11	7	6	8	4	12	7	5	11	8	5	9
1496	2021-03-04 07:00:00	5	8	11	6	11	9	6	8	3	9	7	5	12	8	5	9
1497	2021-03-04 08:00:00	6	10	12	7	12	15	7	9	3	9	7	5	13	8	5	9
1498	2021-03-04 09:00:00	7	11	13	8	11	14	8	12	4	11	10	5	16	8	5	11
1499	2021-03-04 10:00:00	7	13	16	7	11	15	10	15	5	12	15	8	19	8	8	13
1500	2021-03-04 11:00:00	8	15	15	6	11	12	13	14	3	15	22	7	16	9	9	14
1501	2021-03-04 12:00:00	8	13	15	7	11	11	9	16	2	13	24	6	15	9	7	12
1502	2021-03-04 13:00:00	8	11	15	7	12	9	6	19	4	12	18	6	12	10	5	10
1503	2021-03-04 14:00:00	8	11	13	6	11	8	6	19	4	11	14	5	11	10	5	9
1504	2021-03-04 15:00:00	8	11	11	5	11	7	5	17	4	10	11	5	11	10	5	8
1505	2021-03-04 16:00:00	8	10	11	5	10	8	6	14	4	9	10	5	12	9	5	8
1506	2021-03-04 17:00:00	7	10	11	5	8	8	7	15	4	10	9	5	13	9	5	8
1507	2021-03-04 18:00:00	7	9	10	6	7	7	7	9	4	11	9	5	12	8	5	8
1508	2021-03-04 19:00:00	7	9	10	5	8	7	8	7	4	11	8	5	12	8	5	8
1509	2021-03-04 20:00:00	6	8	11	5	7	7	8	8	7	9	8	6	11	8	7	9
1510	2021-03-04 21:00:00	7	8	11	4	7	8	8	8	4	8	7	7	11	8	7	9
1511	2021-03-04 22:00:00	8	9	13	4	8	7	9	8	7	8	7	7	10	8	6	8
1512	2021-03-04 23:00:00	8	13	18	4	7	7	8	10	6	8	7	6	10	8	6	8
1513	2021-03-05	7	12	17	5	8	7	7	8	7	8	8	6	11	8	6	9
1514	2021-03-05 01:00:00	7	13	17	8	8	8	6	7	4	7	10	5	11	8	7	9
1515	2021-03-05 02:00:00	7	12	29	19	7	7	6	7	6	7	10	6	13	8	7	10
1516	2021-03-05 03:00:00	7	10	17	21	7	7	5	9	5	7	9	6	12	7	6	11
1517	2021-03-05 04:00:00	7	9	16	12	8	9	5	8	4	6	9	6	11	8	6	10
1518	2021-03-05 05:00:00	7	10	14	12	8	9	5	6	6	6	7	6	11	7	5	10
1519	2021-03-05 06:00:00	6	10	15	14	8	9	5	6	5	12	6	9	12	7	5	10
1520	2021-03-05 07:00:00	6	9	15	11	8	10	5	6	5	20	6	10	13	7	6	11
1521	2021-03-05 08:00:00	6	9	17	12	9	10	6	6	4	19	6	7	13	7	5	12
1522	2021-03-05 09:00:00	7	9	28	14	10	15	6	5	6	26	7	7	13	7	8	12
1523	2021-03-05 10:00:00	9	9	24	14	11	14	6	7	5	26	7	7	13	8	9	13
1524	2021-03-05 11:00:00	7	11	16	11	15	13	7	20	5	31	7	10	13	8	8	13
1525	2021-03-05 12:00:00	6	11	16	6	17	10	7	8	5	20	6	15	15	8	6	14
1526	2021-03-05 13:00:00	5	9	15	5	18	10	7	7	5	15	6	14	17	8	5	14
1527	2021-03-05 14:00:00	5	8	14	4	15	9	7	7	3	13	6	12	20	7	5	14
1528	2021-03-05 15:00:00	5	7	13	4	12	9	7	6	6	11	10	13	16	8	5	14
1529	2021-03-05 16:00:00	5	9	11	4	9	9	7	5	8	9	9	11	15	7	5	12
1530	2021-03-05 17:00:00	5	9	12	4	7	8	8	5	4	8	12	8	13	7	5	10
1531	2021-03-05 18:00:00	5	7	13	5	7	8	8	5	6	9	9	7	13	8	5	10
1532	2021-03-05 19:00:00	5	7	14	6	8	8	7	5	5	8	8	7	14	8	5	10
1533	2021-03-05 20:00:00	6	7	11	7	8	9	6	5	5	8	8	8	12	9	5	10
1534	2021-03-05 21:00:00	5	7	11	6	8	8	7	6	6	8	10	8	11	8	5	10
1535	2021-03-05 22:00:00	6	8	12	6	9	8	8	6	7	7	9	7	11	8	5	10
1536	2021-03-05 23:00:00	6	8	13	5	11	10	11	7	3	7	8	7	11	8	5	10
1537	2021-03-06	6	8	11	6	11	10	11	6	5	7	9	7	12	8	5	10
1538	2021-03-06 01:00:00	6	8	9	6	10	9	8	6	5	7	8	6	12	7	5	10
1539	2021-03-06 02:00:00	5	8	10	6	11	9	7	10	4	6	9	7	11	7	5	10
1540	2021-03-06 03:00:00	5	7	10	6	11	9	7	6	4	6	9	7	10	7	6	10
1541	2021-03-06 04:00:00	4	7	9	6	10	9	7	5	3	5	10	7	11	7	7	9
1542	2021-03-06 05:00:00	4	8	9	6	10	9	8	5	4	5	10	7	12	8	5	10
1543	2021-03-06 06:00:00	4	9	12	4	9	9	7	5	4	5	7	6	11	7	5	10
1544	2021-03-06 07:00:00	4	7	11	4	9	8	5	6	4	5	6	6	12	7	6	9
1545	2021-03-06 08:00:00	4	7	12	5	9	11	5	6	4	5	6	7	14	7	5	10
1546	2021-03-06 09:00:00	4	6	20	6	9	12	4	6	5	5	5	8	13	8	5	9
1547	2021-03-06 10:00:00	5	7	19	7	10	13	4	6	5	5	5	8	11	7	5	10
1548	2021-03-06 11:00:00	5	8	15	7	10	9	4	5	2	5	5	8	12	7	6	9
1549	2021-03-06 12:00:00	5	7	14	7	10	9	5	6	3	5	5	8	12	8	6	10
1550	2021-03-06 13:00:00	5	7	13	6	9	8	5	5	3	6	5	7	16	7	5	10
1551	2021-03-06 14:00:00	5	6	14	4	9	9	5	5	3	8	6	6	21	7	5	10
1552	2021-03-06 15:00:00	4	6	13	4	8	8	5	5	3	7	5	6	24	8	5	10
1553	2021-03-06 16:00:00	4	7	12	4	8	11	6	5	4	6	5	7	23	8	5	9
1554	2021-03-06 17:00:00	4	6	15	4	7	11	6	5	5	6	5	7	16	7	5	9
1555	2021-03-06 18:00:00	5	6	15	4	7	10	5	8	7	5	7	6	12	7	4	9
1556	2021-03-06 19:00:00	4	6	11	4	7	12	5	33	6	6	7	6	11	8	4	9
1557	2021-03-06 20:00:00	4	5	10	4	7	11	5	34	6	5	8	8	12	8	5	8
1558	2021-03-06 21:00:00	5	6	11	3	7	9	5	24	4	5	10	9	12	7	4	8
1559	2021-03-06 22:00:00	5	6	10	3	6	8	5	15	3	5	10	7	12	7	4	8
1560	2021-03-06 23:00:00	4	6	10	3	6	9	5	8	3	5	8	6	12	7	5	7
1561	2021-03-07	5	7	10	4	6	9	5	8	4	5	7	7	10	7	5	7
1562	2021-03-07 01:00:00	4	7	9	3	7	9	5	9	5	5	7	6	11	8	5	8
1563	2021-03-07 02:00:00	4	8	9	4	8	9	5	7	4	5	8	6	11	7	6	7
1564	2021-03-07 03:00:00	4	7	11	4	9	8	5	8	3	5	6	6	11	7	6	7
1565	2021-03-07 04:00:00	4	7	12	8	9	7	4	11	4	5	6	5	12	7	5	7
1566	2021-03-07 05:00:00	5	8	11	9	9	8	5	11	6	5	6	6	12	7	5	7
1567	2021-03-07 06:00:00	5	7	11	7	9	8	5	9	5	5	6	6	11	7	5	8
1568	2021-03-07 07:00:00	6	7	11	11	10	10	5	9	6	5	6	5	11	7	5	8
1569	2021-03-07 08:00:00	7	7	11	8	11	11	6	12	5	5	6	6	11	6	5	8
1570	2021-03-07 09:00:00	7	7	14	7	10	13	6	11	3	5	6	7	11	7	5	8
1571	2021-03-07 10:00:00	6	8	16	6	9	16	8	10	5	6	7	8	12	7	5	8
1572	2021-03-07 11:00:00	6	7	13	5	8	15	9	10	3	6	8	7	12	8	5	8
1573	2021-03-07 12:00:00	5	7	11	5	8	15	9	10	3	6	7	6	12	8	5	8
1574	2021-03-07 13:00:00	5	6	11	4	7	14	8	10	6	6	6	5	11	7	5	8
1575	2021-03-07 14:00:00	5	6	11	4	7	13	7	10	5	6	5	5	12	7	5	8
1576	2021-03-07 15:00:00	5	7	10	4	7	12	7	8	5	5	5	7	12	7	5	8
1577	2021-03-07 16:00:00	5	7	9	3	7	11	7	7	4	5	5	8	12	7	4	7
1578	2021-03-07 17:00:00	5	7	11	3	7	10	6	5	3	5	5	6	12	7	5	8
1579	2021-03-07 18:00:00	5	6	9	4	5	9	6	4	2	6	5	6	12	7	5	8
1580	2021-03-07 19:00:00	4	6	10	3	6	8	6	4	2	5	5	7	12	7	4	8
1581	2021-03-07 20:00:00	4	6	10	3	6	7	5	4	3	5	5	7	11	7	4	8
1582	2021-03-07 21:00:00	4	7	12	3	6	9	5	4	3	5	5	7	11	8	5	8
1583	2021-03-07 22:00:00	4	7	11	3	6	11	5	4	3	5	4	7	11	8	4	8
1584	2021-03-07 23:00:00	4	8	11	3	6	12	5	5	5	5	4	7	12	8	5	8
1585	2021-03-08	5	8	13	3	6	11	5	7	4	5	5	6	12	7	5	7
1586	2021-03-08 01:00:00	5	8	12	3	6	9	5	7	3	5	4	6	12	7	8	7
1587	2021-03-08 02:00:00	4	8	12	3	6	9	5	6	6	5	5	6	12	7	7	7
1588	2021-03-08 03:00:00	5	8	15	2	6	8	6	6	6	5	5	7	12	7	5	7
1589	2021-03-08 04:00:00	4	7	13	3	6	8	6	6	6	5	5	8	12	7	5	7
1590	2021-03-08 05:00:00	4	7	11	3	6	8	6	6	5	5	5	7	13	7	5	7
1591	2021-03-08 06:00:00	4	7	10	3	6	10	6	6	5	5	5	7	12	7	5	7
1592	2021-03-08 07:00:00	4	8	10	2	5	9	5	6	5	5	5	7	11	7	5	7
1593	2021-03-08 08:00:00	4	8	9	2	6	10	6	7	4	6	6	7	12	7	5	8
1594	2021-03-08 09:00:00	4	8	9	2	6	10	6	11	4	6	6	8	13	7	5	8
1595	2021-03-08 10:00:00	4	8	10	2	6	11	6	13	5	6	7	11	12	8	5	8
1596	2021-03-08 11:00:00	4	9	10	3	6	12	6	12	5	6	7	13	12	7	5	8
1597	2021-03-08 12:00:00	4	9	12	2	6	11	9	11	6	7	7	8	11	8	5	8
1598	2021-03-08 13:00:00	4	6	12	3	6	10	6	14	6	6	7	8	12	8	5	8
1599	2021-03-08 14:00:00	4	6	11	3	6	9	6	11	5	6	6	8	12	8	5	8
1600	2021-03-08 15:00:00	4	7	12	3	5	9	6	9	5	8	6	7	11	8	5	8
1601	2021-03-08 16:00:00	4	7	12	3	5	10	5	9	5	7	6	7	12	8	5	8
1602	2021-03-08 17:00:00	4	6	11	3	6	9	5	9	6	6	6	7	10	8	5	7
1603	2021-03-08 18:00:00	4	6	10	4	6	9	4	7	6	6	7	6	10	9	5	7
1604	2021-03-08 19:00:00	4	6	11	4	6	9	4	6	5	5	6	7	11	8	5	7
1605	2021-03-08 20:00:00	4	6	10	4	6	9	3	5	4	5	5	7	10	8	5	7
1606	2021-03-08 21:00:00	5	6	12	4	7	9	4	5	2	5	6	8	11	8	5	8
1607	2021-03-08 22:00:00	5	6	12	4	9	8	4	5	2	6	6	8	11	8	5	11
1608	2021-03-08 23:00:00	5	6	13	5	9	8	4	5	4	6	6	7	11	8	6	9
1609	2021-03-09	5	6	13	9	12	8	4	5	2	6	6	5	12	8	6	9
1610	2021-03-09 01:00:00	6	7	13	8	11	8	4	5	2	6	6	6	12	8	6	8
1611	2021-03-09 02:00:00	5	6	13	11	11	8	4	4	6	6	6	6	13	8	5	8
1612	2021-03-09 03:00:00	5	6	13	8	10	8	4	4	5	5	6	6	12	8	5	9
1613	2021-03-09 04:00:00	5	6	15	7	11	9	5	4	5	6	6	7	12	8	6	8
1614	2021-03-09 05:00:00	5	7	15	8	10	9	4	5	6	6	6	8	15	8	5	8
1615	2021-03-09 06:00:00	5	7	15	7	10	8	4	4	5	5	6	6	17	8	6	8
1616	2021-03-09 07:00:00	5	7	16	6	10	8	4	5	5	5	5	6	15	8	5	8
1617	2021-03-09 08:00:00	5	8	17	7	9	9	5	5	3	5	6	6	15	8	5	9
1618	2021-03-09 09:00:00	5	8	16	8	10	10	5	4	3	7	6	6	15	8	6	9
1619	2021-03-09 10:00:00	5	8	24	7	10	12	5	50	3	7	7	7	16	8	6	9
1620	2021-03-09 11:00:00	5	9	26	7	10	12	5	4	2	7	8	7	15	8	7	10
1621	2021-03-09 12:00:00	5	9	23	7	9	11	6	5	3	7	8	7	16	8	7	9
1622	2021-03-09 13:00:00	5	9	20	7	7	10	6	5	2	6	7	6	17	8	6	9
1623	2021-03-09 14:00:00	5	10	17	5	7	10	5	6	3	6	7	7	15	8	6	8
1624	2021-03-09 15:00:00	5	11	17	4	7	9	5	9	3	6	7	7	16	8	6	8
1625	2021-03-09 16:00:00	5	10	16	5	6	9	5	6	2	6	7	10	14	7	5	8
1626	2021-03-09 17:00:00	5	8	17	4	6	8	4	5	3	6	7	8	14	7	5	8
1627	2021-03-09 18:00:00	5	7	17	4	7	8	4	5	2	6	7	7	13	7	5	8
1628	2021-03-09 19:00:00	4	7	16	3	7	8	4	5	5	7	8	7	12	6	5	8
1629	2021-03-09 20:00:00	4	6	15	3	7	9	4	6	4	6	8	6	12	7	5	8
1630	2021-03-09 21:00:00	5	6	13	4	7	10	5	7	5	7	8	7	11	7	5	9
1631	2021-03-09 22:00:00	6	7	14	9	8	10	6	8	6	7	8	7	11	8	4	10
1632	2021-03-09 23:00:00	6	7	16	16	9	9	5	9	3	6	7	6	11	7	4	9
1633	2021-03-10	6	8	14	18	8	9	5	9	2	6	8	6	11	7	4	9
1634	2021-03-10 01:00:00	6	8	11	14	7	9	4	8	3	6	7	7	11	7	4	8
1635	2021-03-10 02:00:00	7	8	12	9	7	9	5	7	5	6	7	10	13	7	4	8
1636	2021-03-10 03:00:00	7	8	14	9	8	12	7	6	4	6	7	9	13	7	4	8
1637	2021-03-10 04:00:00	6	8	16	9	8	17	5	6	7	5	6	8	14	7	5	8
1638	2021-03-10 05:00:00	7	8	15	7	8	13	4	6	7	6	6	7	15	7	5	8
1639	2021-03-10 06:00:00	6	8	13	11	8	13	4	6	7	5	7	6	15	7	5	8
1640	2021-03-10 07:00:00	6	8	14	8	8	11	4	6	5	6	7	6	14	8	5	8
1641	2021-03-10 08:00:00	5	8	15	5	7	10	4	7	5	6	7	6	15	7	6	8
1642	2021-03-10 09:00:00	5	8	14	5	7	10	6	8	5	7	6	6	15	7	6	8
1643	2021-03-10 10:00:00	5	7	14	5	8	11	7	8	4	9	7	6	15	7	7	9
1644	2021-03-10 11:00:00	6	7	16	5	7	16	7	8	3	8	7	8	15	7	6	8
1645	2021-03-10 12:00:00	16	6	17	6	8	20	6	7	5	7	6	8	13	8	7	8
1646	2021-03-10 13:00:00	6	6	17	6	7	24	5	6	6	8	6	6	15	9	9	8
1647	2021-03-10 14:00:00	7	7	19	7	6	21	5	6	7	7	7	6	14	8	10	8
1648	2021-03-10 15:00:00	5	6	22	6	6	14	6	6	7	7	7	5	13	8	10	8
1649	2021-03-10 16:00:00	5	7	17	5	6	13	6	5	4	7	8	6	13	8	8	7
1650	2021-03-10 17:00:00	5	6	13	4	6	14	6	5	4	7	8	8	14	8	8	7
1651	2021-03-10 18:00:00	4	6	14	4	6	11	5	5	5	7	7	10	16	8	7	7
1652	2021-03-10 19:00:00	4	6	15	4	5	10	4	5	7	7	7	6	15	8	7	7
1653	2021-03-10 20:00:00	4	7	14	6	6	9	5	5	8	7	6	7	15	8	6	7
1654	2021-03-10 21:00:00	4	6	13	5	6	9	5	5	5	8	6	6	14	9	6	8
1655	2021-03-10 22:00:00	5	7	12	5	7	10	5	4	4	10	6	6	13	9	6	8
1656	2021-03-10 23:00:00	5	6	14	6	9	9	5	5	4	8	6	6	14	9	5	8
1657	2021-03-11	5	6	16	6	8	8	5	5	3	8	7	9	13	8	6	8
1658	2021-03-11 01:00:00	5	6	16	5	8	8	6	5	6	8	6	9	12	8	6	8
1659	2021-03-11 02:00:00	5	7	17	5	8	9	5	5	4	8	6	6	14	8	5	8
1660	2021-03-11 03:00:00	5	8	13	5	8	9	5	5	3	10	6	6	13	8	5	8
1661	2021-03-11 04:00:00	5	6	15	5	8	8	5	6	3	12	6	6	13	8	5	8
1662	2021-03-11 05:00:00	5	6	15	6	8	8	4	6	6	11	6	5	13	8	4	8
1663	2021-03-11 06:00:00	6	6	15	6	8	9	4	6	3	10	6	5	13	8	5	8
1664	2021-03-11 07:00:00	5	6	15	7	8	9	5	6	4	9	7	5	14	8	5	8
1665	2021-03-11 08:00:00	6	6	16	9	7	8	5	6	2	10	9	6	13	9	5	8
1666	2021-03-11 09:00:00	6	7	19	11	8	8	6	6	2	12	11	6	13	8	5	9
1667	2021-03-11 10:00:00	7	8	34	15	9	7	12	10	3	15	12	10	13	9	7	11
1668	2021-03-11 11:00:00	7	8	26	12	8	9	14	11	3	26	14	10	14	9	14	11
1669	2021-03-11 12:00:00	7	8	19	7	8	8	10	9	3	17	14	8	13	9	10	10
1670	2021-03-11 13:00:00	5	7	14	8	7	15	10	11	5	9	12	7	12	9	6	9
1671	2021-03-11 14:00:00	5	6	12	10	6	16	9	9	3	7	15	7	13	8	5	8
1672	2021-03-11 15:00:00	5	5	12	6	7	12	6	6	4	7	14	6	13	9	5	8
1673	2021-03-11 16:00:00	5	5	11	6	6	8	5	5	5	7	14	5	13	10	5	8
1674	2021-03-11 17:00:00	5	5	10	5	7	7	5	5	5	10	14	6	12	10	5	8
1675	2021-03-11 18:00:00	5	6	10	5	6	7	6	5	5	9	13	9	12	9	5	9
1676	2021-03-11 19:00:00	5	6	9	5	7	7	6	7	5	8	13	6	12	9	5	9
1677	2021-03-11 20:00:00	5	6	10	5	8	7	6	8	3	8	10	6	11	9	5	9
1678	2021-03-11 21:00:00	5	7	13	4	8	7	6	8	3	7	9	6	11	9	5	9
1679	2021-03-11 22:00:00	5	9	14	5	8	7	5	6	2	7	9	6	9	8	5	9
1680	2021-03-11 23:00:00	5	9	19	5	9	7	7	6	4	7	9	6	11	8	5	9
1681	2021-03-12	5	10	18	6	10	7	6	6	2	9	9	6	10	8	5	9
1682	2021-03-12 01:00:00	5	9	16	6	9	8	6	5	3	9	9	6	10	8	5	9
1683	2021-03-12 02:00:00	5	8	16	7	10	7	5	6	3	8	11	7	11	8	5	9
1684	2021-03-12 03:00:00	5	7	17	7	10	7	6	6	4	8	9	6	11	8	5	9
1685	2021-03-12 04:00:00	5	7	18	6	9	6	7	6	3	7	9	5	10	8	5	9
1686	2021-03-12 05:00:00	5	8	18	7	9	7	7	6	3	8	8	6	11	8	5	9
1687	2021-03-12 06:00:00	5	9	17	8	9	6	8	6	3	8	9	6	11	8	5	9
1688	2021-03-12 07:00:00	5	8	16	8	9	7	7	6	4	9	8	6	12	8	6	9
1689	2021-03-12 08:00:00	6	11	15	7	11	7	7	6	6	9	9	7	11	8	6	9
1690	2021-03-12 09:00:00	6	18	22	7	12	15	9	6	5	9	9	7	11	8	6	10
1691	2021-03-12 10:00:00	6	16	26	7	12	13	10	10	13	9	16	11	13	8	8	11
1692	2021-03-12 11:00:00	7	15	25	9	12	13	13	12	9	10	22	10	13	8	8	11
1693	2021-03-12 12:00:00	8	13	25	10	12	16	11	10	5	10	23	10	12	8	7	11
1694	2021-03-12 13:00:00	7	11	25	13	12	12	10	10	2	10	23	10	12	8	6	11
1695	2021-03-12 14:00:00	6	9	23	14	12	10	9	9	2	9	20	7	12	9	5	10
1696	2021-03-12 15:00:00	6	9	19	12	12	9	7	8	2	8	19	6	12	9	5	9
1697	2021-03-12 16:00:00	7	8	16	9	11	8	7	7	4	9	16	6	12	10	6	9
1698	2021-03-12 17:00:00	8	7	15	7	10	8	9	7	3	9	14	31	12	10	5	9
1699	2021-03-12 18:00:00	9	7	15	7	9	8	9	9	2	8	13	6	11	10	5	9
1700	2021-03-12 19:00:00	9	8	16	6	9	7	7	9	3	8	13	6	11	9	5	9
1701	2021-03-12 20:00:00	8	8	16	6	8	7	5	11	2	10	11	6	10	9	5	8
1702	2021-03-12 21:00:00	8	9	15	5	8	8	6	10	2	11	11	7	9	9	5	9
1703	2021-03-12 22:00:00	7	7	17	5	8	11	8	7	3	10	10	7	11	8	5	9
1704	2021-03-12 23:00:00	7	6	20	5	9	12	9	6	3	9	9	7	10	8	6	9
1705	2021-03-13	7	6	18	4	9	8	8	7	4	8	9	7	11	8	6	9
1706	2021-03-13 01:00:00	7	7	17	5	9	8	6	7	2	9	8	6	10	8	5	8
1707	2021-03-13 02:00:00	6	8	16	6	11	7	7	9	3	8	7	7	11	7	6	9
1708	2021-03-13 03:00:00	6	11	17	5	11	7	7	12	3	8	7	6	12	8	6	10
1709	2021-03-13 04:00:00	6	10	18	15	10	7	6	9	2	8	7	5	12	7	6	9
1710	2021-03-13 05:00:00	6	8	19	9	9	8	6	7	3	10	7	6	10	8	5	9
1711	2021-03-13 06:00:00	6	8	21	7	8	7	5	7	3	8	6	7	11	8	6	9
1712	2021-03-13 07:00:00	6	10	16	10	8	7	5	7	2	8	6	6	11	7	6	9
1713	2021-03-13 08:00:00	6	7	16	7	8	7	6	6	3	10	6	7	11	8	5	10
1714	2021-03-13 09:00:00	7	9	24	7	8	11	8	7	3	11	7	7	13	8	6	10
1715	2021-03-13 10:00:00	8	10	27	10	9	7	13	9	3	9	15	14	14	8	7	15
1716	2021-03-13 11:00:00	9	11	25	11	11	8	12	9	3	10	19	20	17	8	7	17
1717	2021-03-13 12:00:00	7	10	21	9	10	8	10	9	2	10	24	19	15	9	8	16
1718	2021-03-13 13:00:00	7	9	18	9	9	7	9	10	3	10	19	11	15	8	8	14
1719	2021-03-13 14:00:00	7	7	17	8	9	8	9	12	4	9	16	7	14	10	7	11
1720	2021-03-13 15:00:00	6	7	15	8	9	8	9	8	3	8	15	7	15	11	6	10
1721	2021-03-13 16:00:00	6	6	13	8	9	8	9	7	3	8	13	7	15	11	6	9
1722	2021-03-13 17:00:00	6	6	12	11	9	7	9	6	3	9	13	7	13	11	6	8
1723	2021-03-13 18:00:00	6	6	12	6	9	8	10	6	5	9	13	8	11	11	6	8
1724	2021-03-13 19:00:00	6	7	12	7	9	8	11	6	3	10	11	7	12	10	6	8
1725	2021-03-13 20:00:00	6	8	16	6	9	7	12	6	2	9	10	7	11	10	7	9
1726	2021-03-13 21:00:00	6	7	20	7	9	8	12	6	2	9	10	7	10	9	7	10
1727	2021-03-13 22:00:00	7	8	17	7	9	7	11	7	2	9	10	8	10	9	7	10
1728	2021-03-13 23:00:00	8	11	15	7	10	7	10	7	3	9	9	8	10	9	7	10
1729	2021-03-14	8	12	16	7	10	8	10	8	2	8	9	8	9	8	6	10
1730	2021-03-14 01:00:00	8	15	17	7	11	9	10	9	2	8	10	8	10	8	6	10
1731	2021-03-14 02:00:00	7	13	14	7	11	10	12	11	3	9	12	7	10	8	6	9
1732	2021-03-14 03:00:00	8	11	14	8	12	11	11	10	3	8	11	8	10	8	6	9
1733	2021-03-14 04:00:00	9	10	14	8	11	14	11	10	3	8	10	10	11	8	6	9
1734	2021-03-14 05:00:00	9	12	19	9	10	13	11	9	3	8	10	12	12	8	7	10
1735	2021-03-14 06:00:00	10	11	18	10	10	11	10	10	4	8	9	8	12	8	8	10
1736	2021-03-14 07:00:00	11	11	18	9	10	10	10	7	3	9	9	9	12	8	8	10
1737	2021-03-14 08:00:00	11	14	18	10	10	10	11	9	3	11	10	11	13	9	8	10
1738	2021-03-14 09:00:00	12	15	20	8	11	10	12	11	5	10	12	12	15	9	11	10
1739	2021-03-14 10:00:00	13	14	25	8	9	10	13	12	6	10	17	11	16	10	11	10
1740	2021-03-14 11:00:00	14	15	27	7	8	10	14	13	3	11	17	10	13	10	10	10
1741	2021-03-14 12:00:00	12	16	28	6	9	9	16	11	3	14	16	9	11	12	10	10
1742	2021-03-14 13:00:00	11	14	24	5	9	8	15	13	4	14	15	8	11	12	10	9
1743	2021-03-14 14:00:00	10	12	19	5	9	8	15	14	4	14	12	9	11	12	8	9
1744	2021-03-14 15:00:00	8	11	18	5	8	7	15	14	3	13	11	9	11	11	8	8
1745	2021-03-14 16:00:00	7	11	18	5	8	8	13	14	4	13	11	9	10	10	8	8
1746	2021-03-14 17:00:00	8	10	19	6	7	8	11	13	5	11	11	9	10	10	7	9
1747	2021-03-14 18:00:00	7	9	18	5	7	7	10	15	4	9	14	8	11	9	6	9
1748	2021-03-14 19:00:00	7	8	18	5	7	8	9	16	3	8	13	9	11	8	6	9
1749	2021-03-14 20:00:00	6	6	18	5	7	8	6	15	4	9	10	9	10	8	6	9
1750	2021-03-14 21:00:00	6	6	15	5	9	7	6	14	5	10	11	8	11	8	6	9
1751	2021-03-14 22:00:00	6	8	17	5	10	9	6	9	5	9	12	10	11	8	6	9
1752	2021-03-14 23:00:00	6	12	12	5	10	10	6	8	4	8	14	10	11	8	6	9
1753	2021-03-15	6	10	12	6	10	9	5	7	4	9	13	11	11	8	7	9
1754	2021-03-15 01:00:00	6	8	11	8	11	9	5	6	4	8	12	14	11	8	7	9
1755	2021-03-15 02:00:00	6	8	15	11	14	9	5	5	4	9	10	15	11	8	7	8
1756	2021-03-15 03:00:00	6	9	24	9	13	9	6	7	4	12	9	13	11	8	7	8
1757	2021-03-15 04:00:00	6	8	22	10	12	8	6	13	5	12	9	18	12	8	7	7
1758	2021-03-15 05:00:00	6	7	19	9	12	7	7	12	4	11	8	13	13	8	7	7
1759	2021-03-15 06:00:00	6	7	15	11	11	8	6	9	4	10	7	9	11	7	7	7
1760	2021-03-15 07:00:00	6	7	14	8	12	8	6	8	4	10	7	8	11	8	7	8
1761	2021-03-15 08:00:00	6	7	13	9	12	8	8	9	4	10	9	9	12	8	7	8
1762	2021-03-15 09:00:00	7	7	16	13	13	8	11	8	4	11	16	9	12	7	8	9
1763	2021-03-15 10:00:00	7	8	20	14	13	11	13	11	5	12	24	12	13	7	9	9
1764	2021-03-15 11:00:00	7	9	17	12	11	9	13	14	5	12	25	21	23	8	12	10
1765	2021-03-15 12:00:00	7	8	14	8	10	8	10	11	3	11	22	14	32	9	10	11
1766	2021-03-15 13:00:00	6	8	13	6	10	8	8	9	2	11	19	11	28	10	8	12
1767	2021-03-15 14:00:00	6	7	11	6	9	7	7	8	3	10	17	8	22	11	7	11
1768	2021-03-15 15:00:00	6	6	11	6	10	7	7	7	3	10	13	8	15	11	7	10
1769	2021-03-15 16:00:00	6	6	13	6	10	7	7	7	4	10	12	12	16	12	6	9
1770	2021-03-15 17:00:00	6	6	12	6	11	7	7	8	4	9	10	11	16	11	7	8
1771	2021-03-15 18:00:00	6	5	11	6	11	8	7	9	5	9	9	10	14	13	6	8
1772	2021-03-15 19:00:00	6	4	11	6	11	7	6	8	4	9	8	8	13	13	6	8
1773	2021-03-15 20:00:00	6	5	12	7	12	7	6	7	4	10	9	7	11	12	6	8
1774	2021-03-15 21:00:00	6	5	13	7	13	7	7	6	5	12	8	7	12	11	7	9
1775	2021-03-15 22:00:00	6	5	15	10	15	6	9	6	4	14	9	7	12	9	7	10
1776	2021-03-15 23:00:00	7	7	15	9	15	7	9	7	4	12	9	8	11	8	7	10
1777	2021-03-16	7	7	17	8	14	7	8	6	3	11	9	8	12	9	6	10
1778	2021-03-16 01:00:00	7	9	16	8	14	7	8	6	4	16	9	8	13	8	6	9
1779	2021-03-16 02:00:00	7	9	13	12	15	8	7	6	4	15	9	8	13	8	6	10
1780	2021-03-16 03:00:00	6	10	13	16	13	12	8	6	4	12	9	8	12	8	6	9
1781	2021-03-16 04:00:00	7	17	12	10	12	15	7	6	3	13	9	10	14	8	7	9
1782	2021-03-16 05:00:00	7	24	13	10	12	15	7	7	5	12	10	13	13	7	7	9
1783	2021-03-16 06:00:00	7	15	11	10	11	10	7	5	5	12	9	20	14	8	7	9
1784	2021-03-16 07:00:00	8	11	13	9	11	8	9	6	5	12	8	13	15	8	7	9
1785	2021-03-16 08:00:00	8	14	19	9	11	9	12	6	6	13	9	14	16	7	8	9
1786	2021-03-16 09:00:00	11	14	23	8	12	11	12	7	4	30	10	15	18	7	8	10
1787	2021-03-16 10:00:00	13	13	24	8	11	8	12	12	4	44	12	17	17	8	9	10
1788	2021-03-16 11:00:00	13	15	32	9	11	9	12	27	3	31	15	22	15	8	9	11
1789	2021-03-16 12:00:00	14	16	29	8	11	8	15	34	4	21	14	22	13	9	9	12
1790	2021-03-16 13:00:00	12	12	31	6	10	8	12	27	4	17	14	20	12	10	8	10
1791	2021-03-16 14:00:00	9	9	24	8	11	9	10	18	3	11	12	16	12	11	7	9
1792	2021-03-16 15:00:00	8	7	20	10	11	9	10	14	4	9	10	10	13	10	6	8
1793	2021-03-16 16:00:00	8	7	17	10	8	8	9	9	4	8	9	9	13	9	6	9
1794	2021-03-16 17:00:00	7	7	20	11	8	9	10	8	4	8	10	9	12	12	6	13
1795	2021-03-16 18:00:00	8	6	16	10	8	8	10	8	5	7	10	7	13	11	7	8
1796	2021-03-16 19:00:00	7	8	14	10	8	7	10	8	4	7	10	6	13	10	7	8
1797	2021-03-16 20:00:00	7	11	19	15	8	8	8	7	4	8	13	6	13	10	7	9
1798	2021-03-16 21:00:00	8	10	17	17	9	8	9	7	3	11	15	7	14	10	9	9
1799	2021-03-16 22:00:00	8	8	18	18	10	7	9	7	3	10	15	7	11	10	10	9
1800	2021-03-16 23:00:00	9	10	14	18	10	7	7	8	3	11	14	7	12	9	10	9
1801	2021-03-17	9	13	14	13	11	7	8	8	5	10	17	8	13	9	9	9
1802	2021-03-17 01:00:00	9	13	15	10	10	8	7	8	4	9	19	8	13	9	9	8
1803	2021-03-17 02:00:00	8	10	17	11	9	8	7	11	4	9	17	10	13	9	9	8
1804	2021-03-17 03:00:00	7	7	16	8	8	8	7	13	5	10	13	9	13	9	8	8
1805	2021-03-17 04:00:00	7	7	19	8	7	9	8	11	4	13	12	10	13	9	7	8
1806	2021-03-17 05:00:00	7	8	17	8	6	9	8	10	4	10	12	11	13	8	7	8
1807	2021-03-17 06:00:00	7	7	15	7	6	9	8	10	3	10	11	10	13	8	7	8
1808	2021-03-17 07:00:00	7	7	15	6	6	8	10	9	4	8	13	9	12	8	8	8
1809	2021-03-17 08:00:00	7	7	17	6	6	7	10	8	4	9	13	9	11	9	7	8
1810	2021-03-17 09:00:00	7	8	19	6	7	7	10	8	4	10	17	10	14	9	8	8
1811	2021-03-17 10:00:00	8	9	21	6	7	8	11	8	4	14	23	10	15	9	9	9
1812	2021-03-17 11:00:00	8	13	19	4	7	7	13	8	4	10	21	11	15	10	10	9
1813	2021-03-17 12:00:00	8	12	20	5	7	10	13	8	5	8	17	14	15	8	9	9
1814	2021-03-17 13:00:00	8	13	17	5	7	9	13	7	6	7	13	15	11	8	9	9
1815	2021-03-17 14:00:00	8	12	15	5	6	8	11	6	4	7	11	10	13	8	7	8
1816	2021-03-17 15:00:00	8	8	16	5	7	6	10	6	5	7	8	9	11	8	6	8
1817	2021-03-17 16:00:00	7	7	13	5	7	7	9	6	4	7	7	8	12	9	6	8
1818	2021-03-17 17:00:00	6	8	12	5	6	6	9	6	3	7	7	8	14	8	6	8
1819	2021-03-17 18:00:00	6	7	13	5	7	7	9	6	3	9	7	7	13	9	7	8
1820	2021-03-17 19:00:00	6	6	12	5	7	8	10	14	4	10	7	9	12	9	7	8
1821	2021-03-17 20:00:00	6	6	12	5	7	7	10	8	6	10	8	9	14	8	7	8
1822	2021-03-17 21:00:00	7	7	13	5	7	7	10	8	4	9	7	11	16	9	8	7
1823	2021-03-17 22:00:00	7	8	15	5	7	7	10	8	3	9	7	11	16	8	7	7
1824	2021-03-17 23:00:00	7	8	19	5	6	6	10	9	4	9	9	11	21	8	7	7
1825	2021-03-18	8	8	19	5	6	6	8	9	3	9	10	10	28	8	6	7
1826	2021-03-18 01:00:00	7	8	18	5	6	7	7	9	4	9	9	11	19	8	6	7
1827	2021-03-18 02:00:00	7	8	17	5	6	7	7	9	4	9	9	9	17	8	6	8
1828	2021-03-18 03:00:00	8	7	16	5	6	7	7	10	4	9	10	7	17	8	7	8
1829	2021-03-18 04:00:00	8	6	16	5	6	7	7	12	4	9	9	8	20	8	8	8
1830	2021-03-18 05:00:00	8	6	15	5	6	7	7	13	4	8	8	10	17	8	8	8
1831	2021-03-18 06:00:00	7	6	14	4	6	7	8	22	4	8	7	9	15	8	9	7
1832	2021-03-18 07:00:00	6	9	16	4	5	7	8	24	3	7	6	9	14	8	9	7
1833	2021-03-18 08:00:00	5	12	15	4	5	7	9	19	4	7	12	8	15	8	7	8
1834	2021-03-18 09:00:00	6	10	18	4	5	7	9	19	4	7	34	8	16	8	7	8
1835	2021-03-18 10:00:00	6	15	15	5	5	8	13	24	5	7	10	8	14	8	7	9
1836	2021-03-18 11:00:00	6	15	14	4	5	7	8	12	4	7	9	9	13	8	7	10
1837	2021-03-18 12:00:00	6	9	15	4	6	7	8	8	4	7	10	11	13	8	6	10
1838	2021-03-18 13:00:00	6	7	14	4	5	7	7	6	3	6	10	10	14	7	6	11
1839	2021-03-18 14:00:00	6	7	11	4	6	7	7	6	3	7	8	9	12	8	6	11
1840	2021-03-18 15:00:00	5	8	12	4	6	8	9	5	3	7	8	9	11	9	5	12
1841	2021-03-18 16:00:00	5	7	10	4	6	8	8	5	4	6	7	8	12	8	5	11
1842	2021-03-18 17:00:00	5	7	9	4	6	7	7	5	3	7	7	9	12	8	5	10
1843	2021-03-18 18:00:00	5	6	11	4	6	6	7	5	4	7	6	7	13	9	5	9
1844	2021-03-18 19:00:00	5	7	14	4	6	8	7	5	5	7	8	6	15	10	5	9
1845	2021-03-18 20:00:00	5	6	16	4	6	8	7	5	5	7	8	7	25	9	6	8
1846	2021-03-18 21:00:00	5	7	15	4	5	7	7	5	5	7	9	8	14	8	6	8
1847	2021-03-18 22:00:00	5	8	14	4	5	7	7	5	4	7	8	8	14	8	6	8
1848	2021-03-18 23:00:00	5	9	16	4	5	6	7	5	4	7	8	7	13	8	6	7
1849	2021-03-19	5	9	17	4	5	6	8	6	5	7	7	7	17	8	6	8
1850	2021-03-19 01:00:00	5	8	13	4	5	6	10	5	4	7	7	8	16	8	6	7
1851	2021-03-19 02:00:00	5	9	13	4	5	7	9	5	3	7	7	8	12	8	6	7
1852	2021-03-19 03:00:00	6	10	14	4	5	8	8	6	5	6	7	9	15	8	5	7
1853	2021-03-19 04:00:00	5	8	13	4	5	7	8	5	4	7	6	6	14	8	5	7
1854	2021-03-19 05:00:00	5	7	13	4	5	7	8	6	4	7	7	7	14	8	5	7
1855	2021-03-19 06:00:00	5	6	11	4	5	7	7	7	4	7	7	6	14	7	5	8
1856	2021-03-19 07:00:00	5	6	12	4	5	7	6	7	4	7	7	7	12	7	6	7
1857	2021-03-19 08:00:00	5	6	12	4	5	7	6	7	4	6	7	7	15	8	6	7
1858	2021-03-19 09:00:00	5	5	13	4	5	7	6	6	4	7	7	10	15	8	6	7
1859	2021-03-19 10:00:00	6	6	14	4	5	7	6	5	3	6	7	14	15	7	6	8
1860	2021-03-19 11:00:00	5	4	13	3	5	6	6	21	4	6	7	12	16	6	6	8
1861	2021-03-19 12:00:00	6	6	15	4	5	6	7	5	4	6	7	11	22	7	6	8
1862	2021-03-19 13:00:00	5	5	12	4	5	6	7	5	3	7	6	11	17	7	6	9
1863	2021-03-19 14:00:00	5	5	9	4	5	6	7	5	4	8	5	9	14	7	6	8
1864	2021-03-19 15:00:00	5	5	10	4	5	6	7	5	4	7	5	7	12	7	6	8
1865	2021-03-19 16:00:00	5	5	10	4	5	6	7	5	4	7	5	6	14	8	5	8
1866	2021-03-19 17:00:00	5	5	10	3	5	6	6	5	4	7	5	6	12	8	5	8
1867	2021-03-19 18:00:00	5	5	10	4	5	6	6	5	3	7	5	6	11	8	5	7
1868	2021-03-19 19:00:00	5	5	10	4	5	6	5	5	3	7	5	6	12	7	5	7
1869	2021-03-19 20:00:00	5	5	9	5	6	7	5	4	4	7	5	6	12	8	5	7
1870	2021-03-19 21:00:00	5	7	9	10	5	7	4	6	3	7	5	7	12	7	5	7
1871	2021-03-19 22:00:00	6	6	9	6	5	8	5	5	6	7	5	6	12	7	6	6
1872	2021-03-19 23:00:00	6	5	10	4	5	7	5	5	5	6	5	7	10	7	6	7
1873	2021-03-20	6	5	8	3	4	6	4	5	4	6	5	6	15	7	6	7
1874	2021-03-20 01:00:00	5	5	7	3	5	7	7	5	4	6	5	7	26	7	5	8
1875	2021-03-20 02:00:00	5	6	7	4	6	7	5	5	4	5	5	6	19	7	5	9
1876	2021-03-20 03:00:00	5	6	7	6	6	7	5	5	4	6	5	6	11	7	5	8
1877	2021-03-20 04:00:00	5	6	7	8	6	6	4	8	4	6	5	7	10	7	5	8
1878	2021-03-20 05:00:00	6	5	8	6	5	6	4	11	4	6	5	6	11	7	5	8
1879	2021-03-20 06:00:00	6	4	7	3	5	7	4	11	4	6	5	5	10	7	5	7
1880	2021-03-20 07:00:00	6	5	7	3	4	8	4	9	4	6	5	5	11	7	5	7
1881	2021-03-20 08:00:00	5	4	7	3	4	6	3	10	4	6	5	4	10	7	5	7
1882	2021-03-20 09:00:00	5	5	7	3	4	6	3	9	4	8	6	5	10	8	5	7
1883	2021-03-20 10:00:00	5	5	9	3	4	6	3	8	3	6	6	5	10	7	5	8
1884	2021-03-20 11:00:00	5	4	9	3	4	7	4	7	3	5	5	5	12	7	5	8
1885	2021-03-20 12:00:00	5	4	10	3	4	6	4	5	4	5	5	5	14	7	5	7
1886	2021-03-20 13:00:00	5	5	9	3	4	7	4	5	4	5	6	6	12	8	5	7
1887	2021-03-20 14:00:00	5	5	8	4	5	7	5	5	4	5	5	5	17	7	5	7
1888	2021-03-20 15:00:00	5	5	8	4	5	8	5	5	4	5	5	5	17	7	5	7
1889	2021-03-20 16:00:00	5	5	8	3	5	7	5	5	4	5	5	4	10	7	5	7
1890	2021-03-20 17:00:00	5	5	8	3	5	7	4	5	4	5	5	4	9	7	5	7
1891	2021-03-20 18:00:00	5	5	12	3	5	7	3	5	3	5	6	5	12	8	5	7
1892	2021-03-20 19:00:00	5	6	14	3	4	7	4	6	2	5	6	5	12	7	5	7
1893	2021-03-20 20:00:00	5	5	11	2	5	6	3	5	3	5	5	6	13	7	5	6
1894	2021-03-20 21:00:00	5	5	9	3	4	6	3	5	3	6	5	6	11	7	5	7
1895	2021-03-20 22:00:00	4	4	8	3	4	7	3	5	3	6	5	6	11	8	4	7
1896	2021-03-20 23:00:00	4	4	7	3	5	8	3	5	3	5	5	5	11	7	4	7
1897	2021-03-21	4	4	7	4	8	7	3	6	3	5	5	5	19	8	4	7
1898	2021-03-21 01:00:00	4	4	6	3	7	6	3	6	3	4	5	5	11	8	4	7
1899	2021-03-21 02:00:00	4	5	6	3	6	7	2	5	3	5	5	5	10	8	4	8
1900	2021-03-21 03:00:00	4	5	6	3	7	7	3	7	3	5	5	5	10	8	3	7
1901	2021-03-21 04:00:00	4	4	7	3	7	7	2	6	4	5	5	5	13	8	4	7
1902	2021-03-21 05:00:00	4	4	8	4	6	7	3	5	3	5	5	5	13	8	4	6
1903	2021-03-21 06:00:00	4	5	6	3	6	6	2	4	4	5	5	6	10	8	5	6
1904	2021-03-21 07:00:00	4	4	8	4	5	6	2	5	4	5	5	5	11	8	5	6
1905	2021-03-21 08:00:00	4	4	6	4	6	7	2	5	3	5	5	5	10	8	5	6
1906	2021-03-21 09:00:00	4	6	6	8	7	8	2	6	4	5	5	5	10	8	5	6
1907	2021-03-21 10:00:00	4	5	7	8	6	8	2	7	4	6	6	5	9	9	4	6
1908	2021-03-21 11:00:00	5	5	7	6	6	7	2	7	3	6	6	6	13	8	4	6
1909	2021-03-21 12:00:00	5	5	8	5	5	7	2	6	4	6	6	6	14	7	3	6
1910	2021-03-21 13:00:00	5	6	8	3	5	7	2	6	3	6	7	8	12	8	4	6
1911	2021-03-21 14:00:00	5	5	9	3	5	7	2	6	3	5	7	6	10	8	4	6
1912	2021-03-21 15:00:00	5	4	8	3	4	7	3	5	3	5	5	5	11	7	4	7
1913	2021-03-21 16:00:00	5	4	9	2	4	6	3	7	3	5	5	4	11	7	5	7
1914	2021-03-21 17:00:00	5	4	9	3	4	6	3	9	3	7	5	4	11	8	4	7
1915	2021-03-21 18:00:00	4	4	8	3	5	7	3	7	3	6	5	4	11	8	4	8
1916	2021-03-21 19:00:00	4	4	7	3	5	6	3	6	3	5	5	4	11	8	4	8
1917	2021-03-21 20:00:00	4	4	8	3	5	6	2	5	3	5	7	4	10	7	4	8
1918	2021-03-21 21:00:00	4	4	11	3	5	6	2	8	3	5	5	5	11	7	4	7
1919	2021-03-21 22:00:00	4	4	13	3	5	7	2	10	3	6	5	4	14	8	3	8
1920	2021-03-21 23:00:00	4	5	7	3	5	6	2	7	3	5	5	5	13	8	4	8
1921	2021-03-22	4	5	8	3	6	6	2	7	4	5	5	5	12	7	4	8
1922	2021-03-22 01:00:00	5	6	11	3	6	7	3	8	4	9	6	5	10	8	6	8
1923	2021-03-22 02:00:00	7	8	11	4	6	7	4	7	4	11	7	7	11	7	6	7
1924	2021-03-22 03:00:00	6	8	12	3	6	7	6	7	6	9	6	7	10	8	9	8
1925	2021-03-22 04:00:00	7	8	12	4	6	7	7	6	5	9	5	7	10	8	26	8
1926	2021-03-22 05:00:00	7	5	11	4	6	7	8	6	3	8	5	6	11	8	24	8
1927	2021-03-22 06:00:00	8	5	9	5	7	8	4	6	4	8	5	5	11	8	16	7
1928	2021-03-22 07:00:00	8	7	8	5	7	7	3	6	3	8	5	5	11	8	10	7
1929	2021-03-22 08:00:00	8	7	10	5	8	7	4	6	3	10	6	5	12	8	6	7
1930	2021-03-22 09:00:00	9	7	10	6	8	8	5	8	3	11	6	6	11	9	6	8
1931	2021-03-22 10:00:00	9	6	10	7	7	16	5	12	4	15	9	6	11	10	5	8
1932	2021-03-22 11:00:00	7	6	10	6	8	15	5	16	4	17	11	6	11	11	6	8
1933	2021-03-22 12:00:00	6	5	10	3	7	13	4	18	4	10	10	6	11	10	6	8
1934	2021-03-22 13:00:00	6	5	9	3	7	8	29	14	3	8	8	5	11	10	5	8
1935	2021-03-22 14:00:00	5	5	9	3	6	7	2	7	3	7	10	6	12	10	6	8
1936	2021-03-22 15:00:00	5	4	8	3	6	7	2	6	3	6	9	5	10	10	5	8
1937	2021-03-22 16:00:00	5	4	7	3	6	8	2	5	3	5	7	5	12	10	4	7
1938	2021-03-22 17:00:00	5	4	7	3	5	10	2	7	3	5	9	5	13	9	4	7
1939	2021-03-22 18:00:00	5	5	8	3	5	11	2	14	3	6	8	5	12	9	4	7
1940	2021-03-22 19:00:00	4	5	11	3	6	9	2	8	2	6	7	5	12	10	4	7
1941	2021-03-22 20:00:00	5	5	11	4	6	7	3	6	4	5	7	5	11	11	5	7
1942	2021-03-22 21:00:00	4	5	10	3	5	7	3	5	3	6	6	7	11	11	5	9
1943	2021-03-22 22:00:00	4	5	14	3	6	7	3	7	3	5	6	9	13	9	5	7
1944	2021-03-22 23:00:00	4	5	13	3	6	7	2	7	3	5	6	7	11	9	5	8
1945	2021-03-23	4	5	12	3	6	7	4	8	3	6	6	8	11	9	5	9
1946	2021-03-23 01:00:00	5	5	11	3	6	7	4	8	3	7	6	10	12	9	5	10
1947	2021-03-23 02:00:00	5	5	9	4	6	6	4	7	3	10	7	6	13	8	6	10
1948	2021-03-23 03:00:00	5	6	12	4	5	6	4	9	3	9	7	5	12	9	5	10
1949	2021-03-23 04:00:00	5	6	10	4	6	7	5	9	3	10	7	5	11	9	5	10
1950	2021-03-23 05:00:00	5	6	9	4	7	7	5	7	5	9	7	5	10	9	5	10
1951	2021-03-23 06:00:00	5	6	11	4	7	7	4	7	5	7	7	5	12	9	5	11
1952	2021-03-23 07:00:00	5	5	17	6	8	8	5	7	4	7	9	6	13	9	5	11
1953	2021-03-23 08:00:00	6	6	16	7	8	10	7	7	3	9	10	7	12	9	5	11
1954	2021-03-23 09:00:00	7	8	14	7	9	9	10	7	3	10	11	8	12	9	7	16
1955	2021-03-23 10:00:00	9	10	14	9	8	10	12	10	4	13	12	18	18	9	11	18
1956	2021-03-23 11:00:00	9	8	12	8	8	9	11	16	4	16	13	19	26	10	11	16
1957	2021-03-23 12:00:00	7	7	10	9	8	7	10	12	3	9	13	12	21	10	7	12
1958	2021-03-23 13:00:00	6	6	9	9	7	8	6	7	3	7	14	11	16	9	6	10
1959	2021-03-23 14:00:00	6	5	9	7	7	7	5	7	3	7	11	7	16	9	6	9
1960	2021-03-23 15:00:00	5	6	9	7	6	7	4	7	3	7	11	7	13	9	6	9
1961	2021-03-23 16:00:00	5	6	9	7	6	8	4	7	2	7	10	7	12	10	5	9
1962	2021-03-23 17:00:00	5	6	9	6	6	8	4	7	3	7	11	6	12	11	5	8
1963	2021-03-23 18:00:00	5	6	11	6	7	7	4	7	3	8	11	6	10	12	5	8
1964	2021-03-23 19:00:00	5	6	10	6	7	7	4	7	3	9	10	7	11	11	5	7
1965	2021-03-23 20:00:00	5	6	9	5	7	7	4	7	3	8	8	7	11	10	5	8
1966	2021-03-23 21:00:00	5	7	10	4	8	7	5	7	2	7	8	7	12	9	5	9
1967	2021-03-23 22:00:00	5	7	12	5	7	7	6	7	3	7	7	7	12	9	6	8
1968	2021-03-23 23:00:00	5	8	13	5	6	6	8	7	4	9	7	6	11	9	6	10
1969	2021-03-24	5	8	12	6	6	7	8	6	3	8	7	7	10	8	6	10
1970	2021-03-24 01:00:00	5	9	11	6	6	7	6	6	3	7	7	6	11	8	6	10
1971	2021-03-24 02:00:00	5	9	11	5	6	8	6	6	3	9	7	6	11	8	6	10
1972	2021-03-24 03:00:00	5	9	14	4	6	8	6	7	4	9	7	5	11	8	6	9
1973	2021-03-24 04:00:00	5	9	13	6	6	8	7	7	3	9	7	6	10	8	5	9
1974	2021-03-24 05:00:00	5	9	13	6	6	7	8	6	2	8	7	7	11	8	6	9
1975	2021-03-24 06:00:00	5	8	14	6	6	7	7	7	3	8	7	6	13	8	6	9
1976	2021-03-24 07:00:00	5	8	16	5	6	8	6	6	3	7	6	6	10	8	6	9
1977	2021-03-24 08:00:00	6	8	19	5	6	9	6	6	3	9	8	6	11	8	7	9
1978	2021-03-24 09:00:00	6	11	24	6	6	10	10	7	5	10	13	9	12	8	7	12
1979	2021-03-24 10:00:00	7	16	30	6	7	8	10	20	7	12	16	17	12	8	9	12
1980	2021-03-24 11:00:00	7	17	30	6	7	8	14	12	4	13	20	15	14	10	10	11
1981	2021-03-24 12:00:00	8	14	25	6	6	9	12	13	3	13	18	14	12	11	9	9
1982	2021-03-24 13:00:00	8	11	23	6	6	8	8	12	2	13	14	12	10	11	7	8
1983	2021-03-24 14:00:00	7	9	20	6	6	8	17	13	3	13	13	8	10	12	7	8
1984	2021-03-24 15:00:00	8	9	18	5	6	6	7	13	3	14	12	7	11	12	6	8
1985	2021-03-24 16:00:00	8	8	17	5	6	7	8	16	3	12	10	8	10	11	6	8
1986	2021-03-24 17:00:00	7	7	16	4	6	7	8	21	3	11	9	8	11	11	6	8
1987	2021-03-24 18:00:00	7	7	16	5	6	7	7	20	4	10	9	8	10	10	6	8
1988	2021-03-24 19:00:00	7	6	17	5	6	7	7	20	3	10	9	8	11	10	6	8
1989	2021-03-24 20:00:00	7	6	14	10	7	7	6	17	3	10	9	14	12	9	6	10
1990	2021-03-24 21:00:00	7	6	15	13	6	8	6	11	4	10	9	11	13	9	7	11
1991	2021-03-24 22:00:00	7	6	15	7	6	9	18	13	4	9	13	17	12	9	8	11
1992	2021-03-24 23:00:00	7	7	17	6	7	8	5	14	4	8	15	16	10	8	8	10
1993	2021-03-25	6	8	17	6	7	8	5	15	3	8	14	12	10	9	7	10
1994	2021-03-25 01:00:00	6	10	15	6	8	7	5	14	3	8	14	9	10	8	8	10
1995	2021-03-25 02:00:00	6	10	14	9	8	7	5	17	4	8	14	7	11	8	8	10
1996	2021-03-25 03:00:00	6	10	11	12	7	8	5	12	3	8	14	7	11	8	6	10
1997	2021-03-25 04:00:00	6	10	15	13	9	8	6	7	4	17	15	6	10	8	7	10
1998	2021-03-25 05:00:00	6	9	15	11	16	7	6	6	5	27	14	6	11	8	7	11
1999	2021-03-25 06:00:00	6	13	14	11	20	7	6	6	6	25	11	9	12	8	7	11
[truncated: 24,281 more rows]
